# Supplementary material for: Responsiveness of genes to manipulation of transcription factors in ES cells is associated with histone modifications and tissue specificity
Source: BMC Genomics. 2011 Feb 9;12:102. doi: 10.1186/1471-2164-12-102 (PMC3044670; doi:10.1186/1471-2164-12-102)
Supplement: Additional file 1 — Data sets used in the study. [file 1471-2164-12-102-S1.XLS]

## Sheet: Sheet1
Additional File 1: Data sets used in the study
Name of data set	Cells or tissues	Days after perturbation	Number of replications	Microarray platform	Reference
NIA ES bank, 53 genes	T Dox+	2	2	NIA Mouse 44K Microarray v3.0 (Agilent, design ID 015087)	Nishiyama et al. 2009
	T Dox-	2	2	NIA Mouse 44K Microarray v3.0 (Agilent, design ID 015087)	Nishiyama et al. 2009
	Pou5f1 Dox+	2	2	NIA Mouse 44K Microarray v3.0 (Agilent, design ID 015087)	Nishiyama et al. 2009
	Pou5f1 Dox-	2	2	NIA Mouse 44K Microarray v3.0 (Agilent, design ID 015087)	Nishiyama et al. 2009
	Sox2 Dox+	2	2	NIA Mouse 44K Microarray v3.0 (Agilent, design ID 015087)	Nishiyama et al. 2009
	Sox2 Dox-	2	2	NIA Mouse 44K Microarray v3.0 (Agilent, design ID 015087)	Nishiyama et al. 2009
	Whsc2 Dox+	2	2	NIA Mouse 44K Microarray v3.0 (Agilent, design ID 015087)	Nishiyama et al. 2009
	Whsc2 Dox-	2	2	NIA Mouse 44K Microarray v3.0 (Agilent, design ID 015087)	Nishiyama et al. 2009
	Cdx2 Dox+	2	2	NIA Mouse 44K Microarray v3.0 (Agilent, design ID 015087)	Nishiyama et al. 2009
	Cdx2 Dox-	2	2	NIA Mouse 44K Microarray v3.0 (Agilent, design ID 015087)	Nishiyama et al. 2009
	Tuba1a Dox+	2	2	NIA Mouse 44K Microarray v3.0 (Agilent, design ID 015087)	Nishiyama et al. 2009
	Tuba1a Dox-	2	2	NIA Mouse 44K Microarray v3.0 (Agilent, design ID 015087)	Nishiyama et al. 2009
	Nr0b1 Dox+	2	2	NIA Mouse 44K Microarray v3.0 (Agilent, design ID 015087)	Nishiyama et al. 2009
	Nr0b1 Dox-	2	2	NIA Mouse 44K Microarray v3.0 (Agilent, design ID 015087)	Nishiyama et al. 2009
	Sall4 Dox+	2	2	NIA Mouse 44K Microarray v3.0 (Agilent, design ID 015087)	Nishiyama et al. 2009
	Sall4 Dox-	2	2	NIA Mouse 44K Microarray v3.0 (Agilent, design ID 015087)	Nishiyama et al. 2009
	Msc Dox+	2	2	NIA Mouse 44K Microarray v3.0 (Agilent, design ID 015087)	Nishiyama et al. 2009
	Msc Dox-	2	2	NIA Mouse 44K Microarray v3.0 (Agilent, design ID 015087)	Nishiyama et al. 2009
	Mybl2 Dox+	2	2	NIA Mouse 44K Microarray v3.0 (Agilent, design ID 015087)	Nishiyama et al. 2009
	Mybl2 Dox-	2	2	NIA Mouse 44K Microarray v3.0 (Agilent, design ID 015087)	Nishiyama et al. 2009
	Nr5a2 Dox+	2	2	NIA Mouse 44K Microarray v3.0 (Agilent, design ID 015087)	Nishiyama et al. 2009
	Nr5a2 Dox-	2	2	NIA Mouse 44K Microarray v3.0 (Agilent, design ID 015087)	Nishiyama et al. 2009
	Klf4 Dox+	2	2	NIA Mouse 44K Microarray v3.0 (Agilent, design ID 015087)	Nishiyama et al. 2009
	Klf4 Dox-	2	2	NIA Mouse 44K Microarray v3.0 (Agilent, design ID 015087)	Nishiyama et al. 2009
	Sfpi1 Dox+	2	2	NIA Mouse 44K Microarray v3.0 (Agilent, design ID 015087)	Nishiyama et al. 2009
	Sfpi1 Dox-	2	2	NIA Mouse 44K Microarray v3.0 (Agilent, design ID 015087)	Nishiyama et al. 2009
	Id1 Dox+	2	2	NIA Mouse 44K Microarray v3.0 (Agilent, design ID 015087)	Nishiyama et al. 2009
	Id1 Dox-	2	2	NIA Mouse 44K Microarray v3.0 (Agilent, design ID 015087)	Nishiyama et al. 2009
	Elf1 Dox+	2	2	NIA Mouse 44K Microarray v3.0 (Agilent, design ID 015087)	Nishiyama et al. 2009
	Elf1 Dox-	2	2	NIA Mouse 44K Microarray v3.0 (Agilent, design ID 015087)	Nishiyama et al. 2009
	Tcf3 Dox+	2	2	NIA Mouse 44K Microarray v3.0 (Agilent, design ID 015087)	Nishiyama et al. 2009
	Tcf3 Dox-	2	2	NIA Mouse 44K Microarray v3.0 (Agilent, design ID 015087)	Nishiyama et al. 2009
	Ctnnb1 Dox+	2	2	NIA Mouse 44K Microarray v3.0 (Agilent, design ID 015087)	Nishiyama et al. 2009
	Ctnnb1 Dox-	2	2	NIA Mouse 44K Microarray v3.0 (Agilent, design ID 015087)	Nishiyama et al. 2009
	Tcea3 Dox+	2	2	NIA Mouse 44K Microarray v3.0 (Agilent, design ID 015087)	Nishiyama et al. 2009
	Tcea3 Dox-	2	2	NIA Mouse 44K Microarray v3.0 (Agilent, design ID 015087)	Nishiyama et al. 2009
	Atf3 Dox+	2	2	NIA Mouse 44K Microarray v3.0 (Agilent, design ID 015087)	Nishiyama et al. 2009
	Atf3 Dox-	2	2	NIA Mouse 44K Microarray v3.0 (Agilent, design ID 015087)	Nishiyama et al. 2009
	Myc Dox+	2	2	NIA Mouse 44K Microarray v3.0 (Agilent, design ID 015087)	Nishiyama et al. 2009
	Myc Dox-	2	2	NIA Mouse 44K Microarray v3.0 (Agilent, design ID 015087)	Nishiyama et al. 2009
	Eed Dox+	2	2	NIA Mouse 44K Microarray v3.0 (Agilent, design ID 015087)	Nishiyama et al. 2009
	Eed Dox-	2	2	NIA Mouse 44K Microarray v3.0 (Agilent, design ID 015087)	Nishiyama et al. 2009
	Mycn Dox+	2	2	NIA Mouse 44K Microarray v3.0 (Agilent, design ID 015087)	Nishiyama et al. 2009
	Mycn Dox-	2	2	NIA Mouse 44K Microarray v3.0 (Agilent, design ID 015087)	Nishiyama et al. 2009
	Suz12 Dox+	2	2	NIA Mouse 44K Microarray v3.0 (Agilent, design ID 015087)	Nishiyama et al. 2009
	Suz12 Dox-	2	2	NIA Mouse 44K Microarray v3.0 (Agilent, design ID 015087)	Nishiyama et al. 2009
	Esx1 Dox+	2	2	NIA Mouse 44K Microarray v3.0 (Agilent, design ID 015087)	Nishiyama et al. 2009
	Esx1 Dox-	2	2	NIA Mouse 44K Microarray v3.0 (Agilent, design ID 015087)	Nishiyama et al. 2009
	Cbx8 Dox+	2	2	NIA Mouse 44K Microarray v3.0 (Agilent, design ID 015087)	Nishiyama et al. 2009
	Cbx8 Dox-	2	2	NIA Mouse 44K Microarray v3.0 (Agilent, design ID 015087)	Nishiyama et al. 2009
	Dppa5a Dox+	2	2	NIA Mouse 44K Microarray v3.0 (Agilent, design ID 015087)	Nishiyama et al. 2009
	Dppa5a Dox-	2	2	NIA Mouse 44K Microarray v3.0 (Agilent, design ID 015087)	Nishiyama et al. 2009
	Aes Dox+	2	2	NIA Mouse 44K Microarray v3.0 (Agilent, design ID 015087)	Nishiyama et al. 2009
	Aes Dox-	2	2	NIA Mouse 44K Microarray v3.0 (Agilent, design ID 015087)	Nishiyama et al. 2009
	Stat3 Dox+	2	2	NIA Mouse 44K Microarray v3.0 (Agilent, design ID 015087)	Nishiyama et al. 2009
	Stat3 Dox-	2	2	NIA Mouse 44K Microarray v3.0 (Agilent, design ID 015087)	Nishiyama et al. 2009
	Otx2 Dox+	2	2	NIA Mouse 44K Microarray v3.0 (Agilent, design ID 015087)	Nishiyama et al. 2009
	Otx2 Dox-	2	2	NIA Mouse 44K Microarray v3.0 (Agilent, design ID 015087)	Nishiyama et al. 2009
	Eomes Dox+	2	2	NIA Mouse 44K Microarray v3.0 (Agilent, design ID 015087)	Nishiyama et al. 2009
	Eomes Dox-	2	2	NIA Mouse 44K Microarray v3.0 (Agilent, design ID 015087)	Nishiyama et al. 2009
	Smad1 Dox+	2	2	NIA Mouse 44K Microarray v3.0 (Agilent, design ID 015087)	Nishiyama et al. 2009
	Smad1 Dox-	2	2	NIA Mouse 44K Microarray v3.0 (Agilent, design ID 015087)	Nishiyama et al. 2009
	Mef2c Dox+	2	2	NIA Mouse 44K Microarray v3.0 (Agilent, design ID 015087)	Nishiyama et al. 2009
	Mef2c Dox-	2	2	NIA Mouse 44K Microarray v3.0 (Agilent, design ID 015087)	Nishiyama et al. 2009
	Gadd45a Dox+	2	2	NIA Mouse 44K Microarray v3.0 (Agilent, design ID 015087)	Nishiyama et al. 2009
	Gadd45a Dox-	2	2	NIA Mouse 44K Microarray v3.0 (Agilent, design ID 015087)	Nishiyama et al. 2009
	Sox9 Dox+	2	2	NIA Mouse 44K Microarray v3.0 (Agilent, design ID 015087)	Nishiyama et al. 2009
	Sox9 Dox-	2	2	NIA Mouse 44K Microarray v3.0 (Agilent, design ID 015087)	Nishiyama et al. 2009
	Myod1 Dox+	2	2	NIA Mouse 44K Microarray v3.0 (Agilent, design ID 015087)	Nishiyama et al. 2009
	Myod1 Dox-	2	2	NIA Mouse 44K Microarray v3.0 (Agilent, design ID 015087)	Nishiyama et al. 2009
	Tcf4 Dox+	2	2	NIA Mouse 44K Microarray v3.0 (Agilent, design ID 015087)	Nishiyama et al. 2009
	Tcf4 Dox-	2	2	NIA Mouse 44K Microarray v3.0 (Agilent, design ID 015087)	Nishiyama et al. 2009
	Fem1b Dox+	2	2	NIA Mouse 44K Microarray v3.0 (Agilent, design ID 015087)	Nishiyama et al. 2009
	Fem1b Dox-	2	2	NIA Mouse 44K Microarray v3.0 (Agilent, design ID 015087)	Nishiyama et al. 2009
	Zfand3 Dox+	2	2	NIA Mouse 44K Microarray v3.0 (Agilent, design ID 015087)	Nishiyama et al. 2009
	Zfand3 Dox-	2	2	NIA Mouse 44K Microarray v3.0 (Agilent, design ID 015087)	Nishiyama et al. 2009
	Nrip1 Dox+	2	2	NIA Mouse 44K Microarray v3.0 (Agilent, design ID 015087)	Nishiyama et al. 2009
	Nrip1 Dox-	2	2	NIA Mouse 44K Microarray v3.0 (Agilent, design ID 015087)	Nishiyama et al. 2009
	Gata3 Dox+	2	2	NIA Mouse 44K Microarray v3.0 (Agilent, design ID 015087)	Nishiyama et al. 2009
	Gata3 Dox-	2	2	NIA Mouse 44K Microarray v3.0 (Agilent, design ID 015087)	Nishiyama et al. 2009
	Nr2f2 Dox+	2	2	NIA Mouse 44K Microarray v3.0 (Agilent, design ID 015087)	Nishiyama et al. 2009
	Nr2f2 Dox-	2	2	NIA Mouse 44K Microarray v3.0 (Agilent, design ID 015087)	Nishiyama et al. 2009
	Dlx3 Dox+	2	2	NIA Mouse 44K Microarray v3.0 (Agilent, design ID 015087)	Nishiyama et al. 2009
	Dlx3 Dox-	2	2	NIA Mouse 44K Microarray v3.0 (Agilent, design ID 015087)	Nishiyama et al. 2009
	Foxj2 Dox+	2	2	NIA Mouse 44K Microarray v3.0 (Agilent, design ID 015087)	Nishiyama et al. 2009
	Foxj2 Dox-	2	2	NIA Mouse 44K Microarray v3.0 (Agilent, design ID 015087)	Nishiyama et al. 2009
	Smad4 Dox+	2	2	NIA Mouse 44K Microarray v3.0 (Agilent, design ID 015087)	Nishiyama et al. 2009
	Smad4 Dox-	2	2	NIA Mouse 44K Microarray v3.0 (Agilent, design ID 015087)	Nishiyama et al. 2009
	Ascl2 Dox+	2	2	NIA Mouse 44K Microarray v3.0 (Agilent, design ID 015087)	Nishiyama et al. 2009
	Ascl2 Dox-	2	2	NIA Mouse 44K Microarray v3.0 (Agilent, design ID 015087)	Nishiyama et al. 2009
	Etv3 Dox+	2	2	NIA Mouse 44K Microarray v3.0 (Agilent, design ID 015087)	Nishiyama et al. 2009
	Etv3 Dox-	2	2	NIA Mouse 44K Microarray v3.0 (Agilent, design ID 015087)	Nishiyama et al. 2009
	Smad7 Dox+	2	2	NIA Mouse 44K Microarray v3.0 (Agilent, design ID 015087)	Nishiyama et al. 2009
	Smad7 Dox-	2	2	NIA Mouse 44K Microarray v3.0 (Agilent, design ID 015087)	Nishiyama et al. 2009
	Zscan4c Dox+	2	2	NIA Mouse 44K Microarray v3.0 (Agilent, design ID 015087)	Nishiyama et al. 2009
	Zscan4c Dox-	2	2	NIA Mouse 44K Microarray v3.0 (Agilent, design ID 015087)	Nishiyama et al. 2009
	Ascl1 Dox+	2	2	NIA Mouse 44K Microarray v3.0 (Agilent, design ID 015087)	Nishiyama et al. 2009
	Ascl1 Dox-	2	2	NIA Mouse 44K Microarray v3.0 (Agilent, design ID 015087)	Nishiyama et al. 2009
	Rxra Dox+	2	2	NIA Mouse 44K Microarray v3.0 (Agilent, design ID 015087)	Nishiyama et al. 2009
	Rxra Dox-	2	2	NIA Mouse 44K Microarray v3.0 (Agilent, design ID 015087)	Nishiyama et al. 2009
	Rhox6 Dox+	2	2	NIA Mouse 44K Microarray v3.0 (Agilent, design ID 015087)	Nishiyama et al. 2009
	Rhox6 Dox-	2	2	NIA Mouse 44K Microarray v3.0 (Agilent, design ID 015087)	Nishiyama et al. 2009
	Dnmt3b Dox+	2	2	NIA Mouse 44K Microarray v3.0 (Agilent, design ID 015087)	Nishiyama et al. 2009
	Dnmt3b Dox-	2	2	NIA Mouse 44K Microarray v3.0 (Agilent, design ID 015087)	Nishiyama et al. 2009
	Nanog Dox+	2	2	NIA Mouse 44K Microarray v3.0 (Agilent, design ID 015087)	Nishiyama et al. 2009
	Nanog Dox-	2	2	NIA Mouse 44K Microarray v3.0 (Agilent, design ID 015087)	Nishiyama et al. 2009
NIA Other ES perturbations	Pou5f1(-/-)	0	2	NIA Mouse 44K Microarray v3.0 (Agilent, design ID 015087)	Matoba et al. 2006, Aiba et al. 2009
	Pou5f1(-/-)	1	2	NIA Mouse 44K Microarray v3.0 (Agilent, design ID 015087)	Matoba et al. 2006, Aiba et al. 2009
	Pou5f1(-/-)	2	2	NIA Mouse 44K Microarray v3.0 (Agilent, design ID 015087)	Matoba et al. 2006, Aiba et al. 2009
	Sox2(-/-)	0	2	NIA Mouse 44K Microarray v2.2 (Agilent, design ID 014117)	Masui et al. 2007
	Sox2(-/-)	1	2	NIA Mouse 44K Microarray v2.2 (Agilent, design ID 014117)	Masui et al. 2007
	Sox2(-/-)	3	2	NIA Mouse 44K Microarray v2.2 (Agilent, design ID 014117)	Masui et al. 2007
	LIF(+) RA(-)	2	2	NIA Mouse 44K Microarray v2.2 (Agilent, design ID 014117)	Sharova et al. 2007
	LIF(-) RA(-)	2	2	NIA Mouse 44K Microarray v2.2 (Agilent, design ID 014117)	Sharova et al. 2007
	LIF(+) RA(+)	2	2	NIA Mouse 44K Microarray v2.2 (Agilent, design ID 014117)	Sharova et al. 2007
	Control ES	2	1	NIA Mouse 44K Microarray v3.0 (test version)	New data
	FGFR inhibitor PD173074 (100 mM)	2	1	NIA Mouse 44K Microarray v3.0 (test version)	New data
	MEK inhibitor PD98059 (25 mM)	2	1	NIA Mouse 44K Microarray v3.0 (test version)	New data
	GSK inhibitor BIO (2 mM)	2	1	NIA Mouse 44K Microarray v3.0 (test version)	New data
NIA Differentiated cells/tissues	brain cortex	n/a	2	NIA Mouse 44K Microarray v3.0 (Agilent, design ID 015087)	New data
	cerebellum	n/a	2	NIA Mouse 44K Microarray v3.0 (Agilent, design ID 015087)	New data
	eyes	n/a	2	NIA Mouse 44K Microarray v3.0 (Agilent, design ID 015087)	New data
	muscle	n/a	2	NIA Mouse 44K Microarray v3.0 (Agilent, design ID 015087)	New data
	heart	n/a	2	NIA Mouse 44K Microarray v3.0 (Agilent, design ID 015087)	New data
	bone	n/a	2	NIA Mouse 44K Microarray v3.0 (Agilent, design ID 015087)	New data
	liver	n/a	2	NIA Mouse 44K Microarray v3.0 (Agilent, design ID 015087)	New data
	kidney	n/a	2	NIA Mouse 44K Microarray v3.0 (Agilent, design ID 015087)	New data
	bladder	n/a	2	NIA Mouse 44K Microarray v3.0 (Agilent, design ID 015087)	New data
	skin	n/a	2	NIA Mouse 44K Microarray v3.0 (Agilent, design ID 015087)	New data
	fat visceral	n/a	2	NIA Mouse 44K Microarray v3.0 (Agilent, design ID 015087)	New data
	lung	n/a	2	NIA Mouse 44K Microarray v3.0 (Agilent, design ID 015087)	New data
	small intestine	n/a	2	NIA Mouse 44K Microarray v3.0 (Agilent, design ID 015087)	New data
	large intestine	n/a	2	NIA Mouse 44K Microarray v3.0 (Agilent, design ID 015087)	New data
	stomach	n/a	2	NIA Mouse 44K Microarray v3.0 (Agilent, design ID 015087)	New data
	TS cells	n/a	2	NIA Mouse 44K Microarray v3.0 (Agilent, design ID 015087)	Aiba et al. 2009
	NS cells	n/a	2	NIA Mouse 44K Microarray v3.0 (Agilent, design ID 015087)	Aiba et al. 2009
	Differentiated NS cells	n/a	2	NIA Mouse 44K Microarray v3.0 (Agilent, design ID 015087)	Aiba et al. 2009
	Placenta	n/a	2	NIA Mouse 44K Microarray v3.0 (Agilent, design ID 015087)	Aiba et al. 2009
	Fibroblasts SNL-STO	n/a	2	NIA Mouse 44K Microarray v3.0 (Agilent, design ID 015087)	Aiba et al. 2009
	Fibroblasts 3T3	n/a	2	NIA Mouse 44K Microarray v3.0 (Agilent, design ID 015087)	Aiba et al. 2009
	Fibroblasts MEF-BL6	n/a	2	NIA Mouse 44K Microarray v3.0 (Agilent, design ID 015087)	Aiba et al. 2009
	Fibroblasts MEF-DR4	n/a	2	NIA Mouse 44K Microarray v3.0 (Agilent, design ID 015087)	Aiba et al. 2009
	Newborn mouse	n/a	2	NIA Mouse 44K Microarray v3.0 (Agilent, design ID 015087)	Sharova et al. 2009
GNF Mouse tissues	substantia nigra	n/a	2	Affymetrix Murine Genome U74A Array	Su et al. 2002
	spinal cord upper	n/a	2	Affymetrix Murine Genome U74A Array	Su et al. 2002
	spinal cord lower	n/a	2	Affymetrix Murine Genome U74A Array	Su et al. 2002
	hypothalamus	n/a	2	Affymetrix Murine Genome U74A Array	Su et al. 2002
	preoptic	n/a	2	Affymetrix Murine Genome U74A Array	Su et al. 2002
	frontal cortex	n/a	2	Affymetrix Murine Genome U74A Array	Su et al. 2002
	cerebral cortex	n/a	2	Affymetrix Murine Genome U74A Array	Su et al. 2002
	amygdala	n/a	2	Affymetrix Murine Genome U74A Array	Su et al. 2002
	dorsal striatum	n/a	2	Affymetrix Murine Genome U74A Array	Su et al. 2002
	hippocampus	n/a	2	Affymetrix Murine Genome U74A Array	Su et al. 2002
	olfactory bulb	n/a	2	Affymetrix Murine Genome U74A Array	Su et al. 2002
	cerebellum	n/a	2	Affymetrix Murine Genome U74A Array	Su et al. 2002
	trigeminal	n/a	2	Affymetrix Murine Genome U74A Array	Su et al. 2002
	dorsal root ganglia	n/a	2	Affymetrix Murine Genome U74A Array	Su et al. 2002
	pituitary	n/a	2	Affymetrix Murine Genome U74A Array	Su et al. 2002
	eye	n/a	2	Affymetrix Murine Genome U74A Array	Su et al. 2002
	lymph node	n/a	2	Affymetrix Murine Genome U74A Array	Su et al. 2002
	trachea	n/a	2	Affymetrix Murine Genome U74A Array	Su et al. 2002
	uterus	n/a	2	Affymetrix Murine Genome U74A Array	Su et al. 2002
	adipose tissue	n/a	2	Affymetrix Murine Genome U74A Array	Su et al. 2002
	adrenal gland	n/a	2	Affymetrix Murine Genome U74A Array	Su et al. 2002
	bladder	n/a	2	Affymetrix Murine Genome U74A Array	Su et al. 2002
	epidermis	n/a	2	Affymetrix Murine Genome U74A Array	Su et al. 2002
	digits	n/a	2	Affymetrix Murine Genome U74A Array	Su et al. 2002
	snout epidermis	n/a	2	Affymetrix Murine Genome U74A Array	Su et al. 2002
	tongue	n/a	2	Affymetrix Murine Genome U74A Array	Su et al. 2002
	medial olfactory epithelium	n/a	2	Affymetrix Murine Genome U74A Array	Su et al. 2002
	prostate	n/a	2	Affymetrix Murine Genome U74A Array	Su et al. 2002
	vomeralnasal organ	n/a	2	Affymetrix Murine Genome U74A Array	Su et al. 2002
	lung	n/a	2	Affymetrix Murine Genome U74A Array	Su et al. 2002
	umbilical cord	n/a	2	Affymetrix Murine Genome U74A Array	Su et al. 2002
	stomach	n/a	2	Affymetrix Murine Genome U74A Array	Su et al. 2002
	large intestine	n/a	2	Affymetrix Murine Genome U74A Array	Su et al. 2002
	bone marrow	n/a	2	Affymetrix Murine Genome U74A Array	Su et al. 2002
	bone	n/a	2	Affymetrix Murine Genome U74A Array	Su et al. 2002
	spleen	n/a	2	Affymetrix Murine Genome U74A Array	Su et al. 2002
	thymus	n/a	2	Affymetrix Murine Genome U74A Array	Su et al. 2002
	B220+ B-cells	n/a	2	Affymetrix Murine Genome U74A Array	Su et al. 2002
	CD4+T-cells	n/a	2	Affymetrix Murine Genome U74A Array	Su et al. 2002
	CD8+T-cells	n/a	2	Affymetrix Murine Genome U74A Array	Su et al. 2002
	brown fat	n/a	2	Affymetrix Murine Genome U74A Array	Su et al. 2002
	heart	n/a	2	Affymetrix Murine Genome U74A Array	Su et al. 2002
	skeletal muscle	n/a	2	Affymetrix Murine Genome U74A Array	Su et al. 2002
	placenta	n/a	2	Affymetrix Murine Genome U74A Array	Su et al. 2002
	mammary gland (lact)	n/a	2	Affymetrix Murine Genome U74A Array	Su et al. 2002
	kidney	n/a	2	Affymetrix Murine Genome U74A Array	Su et al. 2002
	small intestine	n/a	2	Affymetrix Murine Genome U74A Array	Su et al. 2002
	salivary gland	n/a	2	Affymetrix Murine Genome U74A Array	Su et al. 2002
	thyroid	n/a	2	Affymetrix Murine Genome U74A Array	Su et al. 2002
	liver	n/a	2	Affymetrix Murine Genome U74A Array	Su et al. 2002
	pancreas	n/a	2	Affymetrix Murine Genome U74A Array	Su et al. 2002

## Sheet: Sheet2
substantia nigra
spinal cord upper
spinal cord lower
hypothalamus
preoptic
frontal cortex
cerebral cortex
amygdala
dorsal striatum
hippocampus
olfactory bulb
cerebellum
trigeminal
dorsal root ganglia
pituitary
eye
lymph node
trachea
uterus
ovary
adipose tissue
adrenal gland
bladder
epidermis
digits
snout epidermis
tongue
medial olfactory epithelium
prostate
vomeralnasal organ
lung
umbilical cord
stomach
large intestine
bone marrow
bone
spleen
thymus
B220+ B-cells
CD4+T-cells
CD8+T-cells
brown fat
heart
skeletal muscle
placenta
mammary gland (lact)
blastocysts
kidney
small intestine
salivary gland
thyroid
liver
pancreas
testis
