# Supplementary material for: Responsiveness of genes to manipulation of transcription factors in ES cells is associated with histone modifications and tissue specificity
Source: BMC Genomics. 2011 Feb 9;12:102. doi: 10.1186/1471-2164-12-102 (PMC3044670; doi:10.1186/1471-2164-12-102)
Supplement: Additional file 2 — TF-responsiveness estimated from expression change in ES cells after induction of 50 transcription factors and 3 other genes [9]. [file 1471-2164-12-102-S2.TXT]

Supplementary Table S2. Gene responsiveness estimated from expression change in ES cells after induction of 50 transcription factors and 3 other genes
Data from (Nishiyama et al. 2009)
		Average Log-expression in control cells (48 hr Dox+)	Up-regulation		Down-regulation		Logratio (log10) of gene expression change after induction of TFs and other genes (48 hr, Dox-)
geneSymbol	FeatureID		TF1	max_up	TF2	max_dwn	T	Pou5f1	Sox2	Whsc2	Cdx2	Tuba1a	Nr0b1	Sall4	Msc	Mybl2	Nr5a2	Klf4	Sfpi1	Id1	Elf1	Tcf3	Ctnnb1	Tcea3	Atf3	Myc	Eed	Mycn	Suz12	Esx1	Cbx8	Dppa5a	Aes	Stat3	Otx2	Eomes	Smad1	Mef2c	Gadd45a	Sox9	Myod1	Tcf4	Fem1b	Zfand3	Nrip1	Gata3	Nr2f2	Dlx3	Foxj2
Xkr4	Z00071374-1	1.2784	Dppa5a	0.3973	Rxra	0.2147	0.1009	-0.0883	-0.1557	0.1241	0.0023	0.1986	0.2044	0.1797	-0.0402	-0.0244	0.017	-0.187	-0.0506	-0.1026	-0.0233	-0.1791	-0.0115	-0.1352	0.224	-0.1425	-0.031	-0.0841	-0.0433	-0.0497	-0.1109	0.3973	0.0659	-0.0071	0.1035	-0.1305	-0.0373	-0.1007	0.0038	-0.1667	0.2148	0.1501	-0.0357	0.1335	0.2094	0.0293	-0.1154	0.0422	-0.0616
Rp1h	Z00043288-1	1.2029	Eomes	0.2517	Smad4	0.3316	-0.1543	-0.0016	-0.103	-0.1669	0.0701	0.0169	-0.0089	0.0916	-0.1369	0.032	0.0251	-0.142	0.2273	0.035	0.1674	-0.2029	-0.1139	0.106	0.0591	-0.0645	0.1846	0.0127	0.0917	-0.1425	0.1083	0.0226	0.0815	-0.0628	0.1566	0.2517	-0.0383	-0.1082	0.0727	-0.1846	0.0812	0.0609	-0.0347	-0.0519	-0.1198	0.1059	0.1125	-0.1256	-0.0126
Sox17	Z00034163-1	2.5346	Gata3	1.4008	Sox2	0.7117	-0.145	-0.0218	-0.7117	-0.0186	-0.3764	0.1402	0.0352	0.0183	0.2318	0.1328	0.1999	0.2196	-0.0502	0.0847	0.2005	0.1342	0.0672	0.1378	0.2295	0.1368	0.1221	0.0121	0.0524	0.3111	0.1415	0.1676	0.2072	0.1403	0.0901	-0.1574	0.0324	0.0533	0.2887	-0.098	0.375	0.0889	0.1963	0.0725	-0.0196	1.4008	-0.1296	0.0516	0.015
Mrpl15	Z00073953-1	4.7447	Etv3	0.069	Tcf3	0.2885	-0.0954	0.0016	-0.018	-0.0478	-0.104	-0.0074	-0.0354	0.0397	0.0105	0.0212	-0.0166	-0.0876	-0.0925	-0.0592	-0.0253	-0.2885	-0.0252	-0.0201	0.0131	0.0444	-0.0262	0.0159	0.041	-0.1864	-0.0056	-0.0287	-0.016	0.0194	0.004	-0.1239	0.0326	-0.0316	0.0621	-0.1655	-0.0366	-0.0092	0.0005	-0.0333	-0.1457	-0.0863	-0.0379	-0.0654	0.0022
Lypla1	Z00035870-1	3.4788	Nr2f2	0.1119	Tcf3	0.2786	-0.091	-0.0103	0.0755	-0.0715	-0.0381	-0.0084	-0.0264	0.0719	0.0198	0.0805	0.0981	-0.2387	-0.0865	-0.1107	0.0443	-0.2786	0.052	0.0134	-0.0022	-0.0687	-0.0343	0.0732	0.0963	-0.075	-0.0012	-0.0579	-0.0423	0.0355	0.0498	-0.1619	0.0007	-0.0082	0.0595	-0.1783	-0.0131	0.0249	0.0591	-0.0174	-0.2731	-0.1084	0.1119	-0.1218	-0.0206
Tcea1	Z00031071-1	3.7906	Dlx3	0.1097	Tcf3	0.2156	-0.0036	0.0272	0.061	-0.0321	0.0264	0.0001	-0.0107	-0.0383	0.0215	-0.0113	-0.0191	-0.0898	-0.1449	-0.0448	0.0366	-0.2156	0.0062	0.0076	0.0287	0.0834	-0.0203	0.0788	0.1073	-0.1665	0.0404	-0.0206	-0.0011	0.0488	0.0042	-0.0332	0.0202	-0.0038	0.0699	-0.1829	-0.0026	-0.0011	0.0086	-0.001	-0.1723	-0.0228	0.0153	0.1097	-0.0019
Rgs20	Z00024967-1	1.3698	Mef2c	0.3042	Nr2f2	0.3354	-0.148	0.0375	-0.1119	0.0279	-0.1154	0.2429	-0.0482	-0.29	-0.0798	0.1154	-0.2535	-0.2545	0.0018	-0.0068	0.0397	0.1346	-0.0268	0.1307	0.1713	-0.1687	0.118	0.2406	0.0936	-0.3044	0.0418	-0.1634	0.0045	-0.1032	0.0587	-0.0249	-0.0973	0.3042	0.0844	0.2949	0.0414	-0.0266	0.0569	-0.0631	-0.2391	-0.3008	-0.3354	-0.2392	0.008
Atp6v1h	Z00018598-1	3.7525	Elf1	0.1407	Esx1	0.13	-0.0357	-0.0556	-0.0654	-0.0315	0.0294	0.0291	0.012	-0.0209	0.0317	-0.0445	-0.0604	-0.1242	-0.0332	-0.0198	0.1407	-0.0515	-0.032	0.0071	-0.0152	-0.0221	-0.0309	0.0776	0.0536	-0.13	-0.0033	-0.0002	0.018	-0.0011	-0.028	-0.074	0.0216	0	0.0438	-0.1009	0.0185	-0.0099	0.008	-0.0221	-0.0976	0.0192	-0.0647	-0.0678	-0.0161
Oprk1	Z00024592-1	1.4876	Ascl1	0.335	Gadd45a	0.4368	-0.3355	0.1516	-0.0304	0.1125	0.2493	-0.1047	-0.2952	0.0478	0.0265	-0.108	-0.1102	-0.0913	-0.3003	0.0765	-0.4017	-0.1972	-0.0806	-0.0477	-0.2596	-0.2798	0.043	-0.2922	0.269	-0.2118	-0.388	-0.2375	-0.0381	-0.1599	0.1925	-0.1084	0.1714	-0.3732	-0.4368	-0.201	-0.3063	0.1648	-0.3009	0.3095	0.1021	-0.3023	-0.3986	-0.3058	-0.2274
Npbwr1	Z00024902-1	1.3411	Smad1	0.1928	Tcea3	0.2418	0.0568	-0.0107	-0.105	-0.0959	0.1029	0.0701	0.0298	0.016	0.1318	0.1775	0.0944	-0.0427	0.0236	-0.0953	0.0008	0.0222	0.054	-0.2418	0.025	-0.2025	0.0924	-0.1604	-0.0631	0.0523	0.1269	-0.0553	-0.118	-0.0367	0.0154	-0.0126	0.1928	-0.0744	-0.0998	-0.0528	0.0661	0.0395	0.0001	-0.0137	-0.0529	0.0756	0.15	-0.0273	-0.0111
Rb1cc1	Z00009303-1	3.0938	Cdx2	0.1808	Nr5a2	0.1686	0.0183	0.0509	0.0776	-0.0151	0.1808	-0.0234	-0.0589	-0.0021	-0.087	-0.0978	-0.1686	0.1102	-0.1029	-0.0585	-0.011	0.1549	0.0029	-0.0414	-0.0717	-0.1044	-0.0474	0.0028	0.0475	0.03	-0.0453	-0.0421	-0.0281	-0.0359	-0.0331	0.028	-0.0229	0.0411	0.0455	0.0722	0.0952	-0.0124	-0.0819	-0.0136	-0.0351	0.1342	-0.0386	0.0303	-0.0211
4732440D04Rik	Z00072406-1	2.3605	Esx1	0.2788	Mybl2	0.1844	0.0337	-0.0026	0.1499	0.0099	0.0839	-0.0022	-0.0946	-0.0024	-0.0959	-0.1844	-0.1074	-0.066	0.0048	-0.0469	-0.0026	0.1533	-0.0212	0.0503	-0.085	-0.0198	-0.0335	0.0366	0.0399	0.2788	-0.033	-0.0354	-0.0088	-0.0032	-0.0605	0.1078	-0.0405	0.0218	-0.0219	0.1344	0.0518	0.0331	-0.0461	0.0009	0.1367	0.1018	-0.0168	-0.0693	-0.0461
EG620393	Z00029853-1	1.9306	Elf1	0.3009	Gata3	0.6105	-0.0288	0.2066	0.2906	0.1381	-0.2162	-0.0158	-0.072	0.235	-0.1684	-0.1702	-0.2614	-0.3369	-0.3385	-0.1754	0.3009	-0.0499	-0.0642	-0.0404	-0.0873	-0.095	-0.1247	0.0714	-0.0074	-0.4609	-0.1186	-0.0574	-0.0182	-0.0947	0.1585	0.1479	0.033	-0.0877	-0.0312	-0.3299	-0.0809	-0.1414	-0.1665	0.0277	0.1338	-0.6105	-0.3138	0.1237	-0.0967
St18	Z00054186-1	1.1676	Tcea3	0.3289	Zfand3	0.236	0.1358	-0.1634	0.0889	-0.0924	0.1122	0.1399	0.0553	0.058	-0.1132	0.1244	0.0291	0.0226	0.0747	0.1156	0.0431	0.1783	0.1753	0.3289	0.1336	0.1076	-0.098	-0.0662	0.0571	-0.0705	0.0603	-0.0268	-0.0264	-0.0987	-0.0926	-0.0607	0.1741	-0.0653	0.1195	0.0461	-0.0592	0.0611	0.0012	-0.236	-0.0039	0.0443	0.1785	0.055	-0.0157
Pcmtd1	Z00017143-1	3.205	Suz12	0.1388	Eomes	0.167	-0.0919	-0.0039	0.1258	-0.078	0.0145	0.0295	0.0113	0.0021	0.0446	-0.001	0.0362	-0.1359	0.0693	0.022	-0.0124	-0.1194	0.0386	0.0181	-0.0543	-0.0929	-0.0401	0.1046	0.1388	-0.1669	-0.0171	-0.0268	-0.0053	0.0051	-0.0852	-0.167	0.0134	-0.0462	0.0052	-0.0749	-0.0536	-0.0837	0.0648	-0.0382	-0.0335	-0.1065	-0.129	-0.0604	-0.0221
Sntg1	Z00023488-1	1.2113	Nr2f2	0.3838	Nrip1	0.26	-0.0341	0.1435	-0.0715	-0.1181	-0.0315	0.2227	-0.127	0.165	0.1327	-0.0372	-0.0206	0.0559	0.2373	-0.133	-0.1405	0.0529	-0.1485	-0.0435	-0.0008	-0.076	0.0892	-0.1087	0.1383	-0.1848	-0.0385	0.0327	-0.1966	0.08	0.2353	-0.1935	0.0065	-0.0444	-0.0239	-0.0517	0.1631	0.2073	0.0829	-0.1682	-0.26	0.2601	0.3838	0.1631	-0.0143
Rrs1	Z00001014-1	3.4715	Mycn	0.0852	Sox9	0.2127	-0.0126	0.062	-0.0642	-0.0168	-0.19	-0.0093	0.0105	0.0055	0.0421	0.0668	0.0353	-0.0589	0.0008	0.002	0.0246	-0.0847	0.0107	0.0157	0.0281	0.0779	-0.0243	0.0852	0.0612	-0.1771	-0.0219	-0.0189	-0.0276	-0.0154	0.0364	0.0246	-0.0334	-0.0497	0.0503	-0.2127	-0.072	0.0059	0.0056	0.002	-0.0455	-0.0939	0.0101	0.0128	-0.0022
Adhfe1	Z00054187-1	1.7464	Myc	0.3081	Myod1	0.3019	0.1814	-0.1627	-0.0508	0.0423	0.0187	0.0456	-0.1698	-0.1561	0.0209	-0.0349	-0.1261	-0.1661	-0.029	-0.0466	-0.0159	-0.204	-0.0284	-0.0812	-0.049	0.3081	-0.0908	-0.0402	-0.0572	0.0025	0.0708	0.0826	-0.0587	0.0027	-0.0465	-0.0576	0.03	-0.0148	-0.2504	-0.234	-0.3019	-0.0823	-0.033	0.0321	-0.1572	-0.0599	-0.2856	-0.1815	-0.0849
3110035E14Rik	Z00043104-1	1.1707	Msc	0.2327	Mef2c	0.3472	0.0962	0.0402	0.0304	0.086	0.0289	0.087	0.1454	0.0511	0.2327	-0.0334	0.0245	-0.1087	-0.0756	0.0617	-0.0377	0.004	-0.0808	-0.0835	0.1765	-0.1031	-0.1995	0.0431	0.1851	0.0247	0.1844	-0.1804	-0.0139	0.037	0.0255	0.1279	0.0801	-0.3472	0.111	0.0552	0.0937	0.1395	0.0139	0.0112	-0.0194	-0.1388	-0.0814	-0.0065	-0.0776
2610203C22Rik	Z00070124-1	1.2181	Gadd45a	0.2111	Ascl1	0.2198	0.1602	0.0063	-0.0166	-0.0603	-0.0688	0.0436	0.1176	-0.0372	-0.0824	0.0694	-0.0186	-0.1018	0.1481	-0.0328	-0.13	-0.0199	-0.1592	0.0022	0.1547	0.1493	-0.0698	0.0174	-0.1364	0.101	0.0204	-0.0888	0.1432	-0.1402	-0.159	0.0622	-0.0813	0.0846	0.2111	0.0009	0.053	-0.0607	-0.04	0.0132	0.097	-0.0899	-0.0009	0.1798	-0.0217
Mybl1	Z00014155-1	3.0871	Mef2c	0.1503	Nr2f2	0.1538	0.0314	-0.0831	-0.03	0.0182	-0.0651	0.0486	-0.0587	-0.0512	-0.0099	-0.0611	-0.1092	-0.0088	-0.1449	-0.0158	-0.1411	-0.0051	0.0283	0.0717	-0.0972	-0.0823	0.0091	-0.0056	0.0505	-0.0781	-0.0212	0.0223	0.0069	0.04	-0.1382	-0.0186	-0.0269	0.1503	-0.0305	-0.1058	-0.0268	-0.0283	-0.0388	0	-0.0402	-0.0669	-0.1538	-0.1484	-0.0394
Vcpip1	Z00017413-1	2.906	Mycn	0.1484	Klf4	0.1483	-0.0311	0.0791	0.0467	-0.0488	-0.019	0.0668	0.0126	-0.0342	0.0411	0.0395	0.0257	-0.1483	-0.052	0.012	0.0319	0.0145	0.0005	0.048	-0.0034	0.0516	-0.0165	0.1484	0.122	0.0513	0.003	-0.0353	-0.0369	0.0072	-0.0402	0.0622	0.0086	-0.0151	0.0645	-0.0214	-0.0662	-0.0338	0.0147	0.0127	-0.0466	-0.05	-0.0166	-0.0112	-0.0086
1700034P13Rik	Z00061020-1	1.3431	Sox2	0.3723	Otx2	0.2066	0.0182	-0.1174	0.3723	0.0575	0.1401	-0.159	-0.0941	0.1938	0.0225	0.0177	0.0219	0.1402	0.1252	0.0971	0.011	-0.1003	0.1056	0.1568	0.0832	0.2588	-0.0021	0.0787	0.1457	-0.147	-0.0109	-0.0762	0.0628	-0.1573	-0.2066	-0.0937	-0.1194	-0.2041	0.2578	0.0181	0.0255	-0.1439	-0.0637	-0.103	-0.0919	-0.0137	0.0037	-0.0161	0.0505
Sgk3	Z00061021-1	2.1805	Ascl1	0.3374	Cbx8	0.357	0.0742	0.0713	-0.0096	-0.0438	0.0707	0.0101	-0.0306	0.0096	-0.0798	-0.0013	-0.0781	-0.2348	0.0385	0.0144	0.1674	0.0925	0.0074	0.0932	-0.0036	0.0172	-0.0757	0.0794	0.0853	-0.0313	-0.357	-0.0542	-0.1661	-0.0615	0.175	0.1307	-0.0996	-0.0536	-0.0057	-0.3373	0.058	-0.0799	0.0153	-0.0308	0.0145	0.0574	-0.1969	-0.0633	-0.0447
6030422M02Rik	Z00028211-1	1.5221	Mycn	0.3615	Elf1	0.4148	0.038	0.027	-0.267	-0.23	-0.161	0.2518	0.061	-0.0554	0.1915	0.0699	0.2008	0.0242	-0.1523	0.0795	-0.4148	-0.328	-0.0225	-0.0226	0.2053	0.2703	-0.0223	0.3615	0.0104	-0.1902	-0.0375	0.0809	0.1402	0.0455	0.0204	0.1464	-0.2532	0.161	0.1435	-0.3014	-0.2105	-0.1531	0.0186	0.2504	0.0153	-0.2052	0.0369	0.0883	0.0479
Snhg6	Z00030113-1	4.2073	Sox2	0.0907	Nr5a2	0.2027	0.0268	0.0103	0.0907	0.0532	-0.0228	-0.0502	-0.0734	-0.0382	-0.1284	-0.14	-0.2027	0.0175	-0.102	-0.0964	-0.0041	-0.1348	-0.0115	-0.0014	-0.0689	-0.034	0.0273	-0.0798	-0.0547	-0.1583	-0.0135	-0.0536	-0.0484	-0.0155	-0.042	0.0376	0.0213	0.0342	-0.0166	0.0123	-0.0186	0.0127	-0.0277	-0.0117	-0.0071	-0.0844	0.0018	-0.0374	-0.0358
4930418G15Rik	Z00043310-1	1.2305	Sox2	0.8381	Mybl2	0.2035	0.178	-0.1327	0.8381	-0.0275	0.5137	0.1853	0.1103	0.1137	0.0365	-0.2035	0.0412	-0.0218	0.2699	0.2774	-0.0704	0.0743	-0.0244	-0.0608	-0.0321	0.1446	0.0984	0.1533	0.0348	0.0287	0.0522	0.0753	-0.1908	0.1136	-0.0269	0.3951	-0.1082	-0.0731	0.3604	0.2123	0.0278	0.0707	0.1085	0.0988	-0.0097	0.1219	0.1618	0.0012	0.1065
Cops5	Z00036078-1	4.4318	Sox2	0.1142	Zscan4c	0.0756	-0.0082	0.0472	0.1142	-0.0244	0.0852	-0.0162	0.0103	-0.008	-0.0038	0.0069	0.0121	-0.0255	-0.0359	-0.0197	-0.0435	-0.0274	-0.028	-0.0413	0.0332	-0.0294	-0.0284	-0.013	-0.001	0.0793	0.0144	-0.018	-0.0239	0.0309	-0.0101	-0.0043	0.0331	-0.0011	0.0143	-0.0131	0.0098	-0.0024	-0.007	-0.0263	-0.0246	0.0425	-0.0123	-0.0157	0.0004
Cspp1	Z00018788-1	3.4557	Cdx2	0.2653	Klf4	0.1517	0.0221	0.0308	0.1261	-0.0453	0.2653	0.0032	-0.0158	0.012	0.0221	0.0054	-0.0035	-0.1517	-0.0184	-0.0393	0.0265	-0.0163	-0.0576	0.0103	-0.0425	-0.0178	-0.0343	0.0546	0.0582	-0.1095	-0.0351	-0.01	-0.0512	-0.0303	0.0263	0.0946	-0.0366	0.0148	-0.0217	-0.0416	0.0688	0.0107	-0.0064	-0.0365	-0.0219	-0.0419	-0.0154	-0.0076	-0.0314
Arfgef1	Z00036613-1	3.6412	Cdx2	0.3889	Sfpi1	0.1471	0.1129	0.2891	0.0679	-0.0511	0.3889	0.0199	-0.0423	-0.0583	0.0069	-0.0305	0.0065	0.0919	-0.1471	-0.024	0.1302	0.2163	-0.0373	0.0135	0.0547	-0.0625	0.0019	0.0615	0.0044	0.0905	-0.1269	-0.067	-0.079	-0.0169	0.0462	-0.0754	-0.0163	0.0881	0.0812	0.1932	0.0933	0.0093	0.0258	-0.032	0.1017	0.1433	-0.0101	-0.0132	0.0161
Cpa6	Z00055651-1	1.1724	Smad7	0.2133	Zfand3	0.2805	0.0945	-0.1534	-0.0324	-0.1938	-0.0141	-0.0001	0.1225	0.0086	0.0011	0.0712	-0.0474	-0.0125	0.1346	-0.1039	-0.1175	-0.0446	0.0694	0.037	0.1165	0.148	0.0778	0.086	0.0265	0.0385	0.1126	0.0477	0.0421	0.031	-0.1294	0.0384	0.0558	0.0022	0.1032	0.17	0.0463	-0.0143	-0.1347	-0.2805	0.0259	-0.1218	-0.0047	-0.0759	-0.1706
Depdc2	Z00053376-1	2.9225	Gata3	0.3613	Esx1	0.6069	-0.0239	-0.0034	-0.1775	0.022	-0.1067	0.0039	0.0157	-0.008	-0.0972	-0.0833	-0.1117	0.2297	0.0888	-0.0435	0.0611	-0.386	-0.0225	0.0457	-0.0992	-0.2738	-0.0304	-0.0745	-0.0007	-0.6069	-0.102	-0.0287	-0.0429	-0.0459	-0.112	-0.5689	-0.0493	0.025	0.1525	-0.1503	-0.1287	-0.0812	-0.0074	-0.0266	0.0265	0.3613	-0.0195	-0.0704	-0.0023
A830018L16Rik	Z00039770-1	1.7338	Cdx2	0.2959	Sox9	0.5847	-0.1001	-0.0566	-0.0673	0.0068	0.2959	0.0618	-0.1085	-0.0797	0.1779	-0.1887	-0.1106	-0.2857	-0.2042	-0.2916	-0.1666	-0.4816	-0.1218	0.0309	-0.0814	-0.0093	0.0456	0.0747	-0.0022	-0.4751	-0.0299	-0.1098	-0.2213	-0.0013	-0.0025	-0.2984	0.0365	-0.1159	-0.1207	-0.5847	0.242	0.2825	-0.0627	0.0709	0.1203	-0.1582	-0.0888	-0.2494	-0.0371
4932411L15	Z00032694-1	1.2119	Ascl2	0.2724	Etv3	0.3121	-0.1007	0.1653	0.0663	0.0024	-0.065	0.0504	0.0015	-0.1165	0.0972	-0.0394	0.0838	0.0023	0.0118	0.0034	0.2406	0.1339	-0.0618	-0.0386	-0.2332	0.0276	-0.0896	-0.1003	0.0923	-0.1696	-0.1118	-0.0598	0.0135	-0.1295	-0.0131	-0.1034	-0.0323	0.1847	-0.039	-0.1133	-0.1407	-0.029	0.0574	-0.1582	-0.1618	-0.1223	-0.1512	-0.1042	0.0099
Sulf1	Z00036730-1	4.1781	Nrip1	0.2998	Klf4	0.6588	0.01	0.0904	0.0121	0.004	-0.5935	-0.0239	0.0909	-0.1636	0.0868	0.0144	0.0483	-0.6588	-0.1718	-0.0897	-0.1785	-0.3051	-0.0189	-0.0005	0.1156	-0.3025	0.0222	-0.1077	-0.0675	-0.458	-0.0696	-0.0416	-0.0533	-0.0361	0.0062	-0.2531	-0.0004	-0.0969	0.017	-0.2038	-0.1141	0.0703	-0.0268	-0.0216	0.2998	-0.4075	-0.1171	-0.2779	-0.0001
Slco5a1	Z00049816-1	1.2305	Otx2	0.2008	Gata3	0.2478	-0.0873	-0.2358	0.0745	-0.0655	0.1891	-0.0186	-0.0099	-0.0205	-0.0188	-0.0487	0.0179	0.1527	0.1105	0.0412	0.0593	-0.103	-0.1365	-0.0701	-0.2308	0.0961	0.0087	0.1159	-0.0016	-0.2257	-0.172	0.1325	0.148	-0.0437	0.2008	-0.0233	-0.1278	0.1396	0.0526	0.1223	0.0074	0.0871	-0.1359	-0.0831	0.0481	-0.2478	0.1948	-0.1613	-0.0142
Prdm14	Z00026609-1	2.8415	Mef2c	0.1612	Cdx2	0.5686	0.0435	-0.1142	-0.1258	0.0007	-0.5686	0.0084	-0.0846	0.1197	-0.0797	-0.0232	-0.1226	0.1489	-0.3059	0.0823	0.0306	-0.473	0.0116	0.0838	-0.0661	-0.0892	0.0152	0.0689	0.072	-0.3695	-0.0003	0.0263	-0.0075	0.0224	-0.0197	-0.0355	-0.0162	0.1612	0.0461	-0.1417	0.0067	-0.0409	-0.0275	-0.009	-0.3602	-0.2397	0.0853	-0.1269	0.0316
Ncoa2	Z00007771-1	2.5231	Cdx2	0.221	Sox2	0.1527	-0.1194	-0.0543	-0.1527	0.0239	0.221	-0.0472	-0.0215	-0.1239	-0.0648	0.0064	-0.0219	0.1229	0.0072	0.0376	-0.0025	0.1491	-0.0525	0.0254	0.0314	-0.1041	0.0041	-0.0481	-0.0412	0.1036	-0.1071	-0.0389	0.0053	0.0203	0.0616	-0.0529	-0.0054	0.0339	0.0964	0.0859	0.0278	0.0062	0.0406	-0.0289	0.085	0.1192	-0.0292	0.0074	0.0493
EG621685	Z00071187-1	1.4595	Cbx8	0.211	Id1	0.3553	0.0821	-0.0337	-0.0133	-0.0492	-0.0787	0.1136	-0.253	0.0965	0.041	-0.1429	-0.0191	-0.1305	-0.0835	-0.3553	-0.1708	-0.151	0.1318	0.0003	-0.026	-0.0003	0.1121	0.0442	0.1933	0.0754	0.211	0.0577	0.0963	0.1867	0.0193	0.0987	-0.0095	-0.2535	-0.0435	0.0918	-0.0329	0.0571	-0.001	0.0672	-0.0381	0.0025	0.1116	0.0183	0.0676
Tram1	Z00005995-1	3.2956	Sox9	0.1627	Stat3	0.0592	-0.0526	0.0416	0.0497	-0.0421	0.1355	-0.0226	-0.0001	-0.0116	-0.0137	0.0157	0.0473	0.015	-0.0154	-0.0317	0.1162	0.0828	-0.0452	0.01	-0.0308	0.0071	-0.0405	0.0438	0.0456	-0.0202	-0.0202	-0.046	-0.0588	-0.0592	0.0378	-0.0195	-0.0189	-0.0182	-0.0336	0.1627	0.0299	0.0089	0.006	-0.0165	0.0609	0.1099	0.0429	0.0899	-0.0033
Lactb2	Z00024601-1	3.5388	Gata3	0.1506	Sfpi1	0.2305	-0.0726	-0.059	-0.0156	-0.0072	-0.1358	0.0243	-0.0454	0.0035	-0.0404	-0.0056	0.0006	0.1404	-0.2305	0.0814	-0.0553	-0.101	0.0576	-0.0015	-0.0676	0.0474	0.0259	0.045	0.0143	-0.125	0.0029	-0.0045	0.0165	0.0289	-0.0357	-0.0183	0.0116	-0.0625	0.1162	-0.049	0.0006	-0.0717	0.0147	0.0078	-0.1474	0.1506	-0.1439	-0.0009	0.0063
Xkr9	Z00064592-1	1.5143	Gata3	0.406	Tcf3	0.2984	-0.0602	-0.094	-0.1162	0.0079	0.006	-0.077	-0.1304	-0.0328	-0.0327	0.0974	0.0972	0.1453	-0.0316	-0.1076	0.1333	-0.2984	-0.0072	0.069	-0.0556	-0.1115	0.015	0.0567	-0.0777	-0.0001	0.0525	0.0362	-0.0441	0.0082	0.2266	-0.0262	0.1066	-0.0463	0.1345	-0.1075	0.2441	-0.1103	0.0745	0.2616	-0.1602	0.406	-0.0094	0.048	-0.0966
Eya1	Z00076660-1	2.7987	Sox9	0.5454	Zscan4c	0.6313	-0.2014	-0.0193	-0.1887	-0.0405	-0.2414	-0.01	0.0256	-0.0388	-0.0207	0.0227	0.3629	-0.3529	-0.3761	0.0216	-0.0365	-0.0582	-0.0249	0.0599	-0.0926	-0.1279	-0.0472	0.0125	0.0588	-0.2478	0.0015	-0.0546	0.0343	-0.0049	-0.1542	-0.4003	0.0047	0.2286	0.0439	0.5454	-0.2113	-0.0747	0.0658	-0.0206	0.4934	0.1766	0.2326	-0.0457	0.1021
Msc	Z00007161-1	2.6446	Klf4	0.5769	Esx1	1.1381	0.2744	-0.708	-0.0351	0.0684	0.1314	-0.0472	-0.1659	-0.0594	0.183	0.0241	0.1941	0.5769	0.4072	-0.0504	0.1093	-0.7135	-0.0128	0.1115	-0.2052	-0.1204	0.0013	-0.0405	-0.0447	-1.1381	-0.0734	0.1326	0.0404	0.0048	-0.4149	0.111	-0.0217	0.4558	-0.0182	-0.5474	0.4538	0.0734	0.0557	0.062	-0.6084	-0.2909	0.2041	0.4755	0.0851
Trpa1	Z00022703-1	1.9206	Klf4	0.7448	Esx1	0.3337	-0.0329	0.1731	0.2116	0.0015	0.0941	-0.1275	0.0873	-0.0589	0.2677	-0.041	0.0186	0.7448	0.0456	-0.1361	0.1567	0.0831	-0.0707	0	-0.1094	-0.0474	-0.1324	-0.0642	0.002	-0.3337	-0.0295	-0.0938	-0.1421	-0.0462	0.0538	-0.1581	0.0099	0.1679	-0.2089	-0.2717	0.1523	0.2244	-0.1482	-0.0777	0.3695	-0.3313	0.0471	-0.0473	-0.0473
Kcnb2	Z00052081-1	1.2292	Sall4	0.1866	Nr2f2	0.2558	0.075	0.0599	-0.2127	-0.0847	0.0867	0.1295	0.0177	0.1866	-0.1767	0.1439	-0.0233	-0.0402	0.0846	-0.2012	0.0578	0.1448	0.0544	-0.2026	-0.0513	0.1315	0.0255	0.0188	0.1526	0.1446	0.1523	0.0267	0.0678	-0.1084	0.1382	-0.1656	-0.1174	0.0115	0.1175	-0.0774	0.0441	-0.0887	-0.1002	-0.1746	0.0288	0.0133	-0.2558	-0.156	0.1106
Terf1	Z00025432-1	4.3657	Zscan4c	0.1295	Sox9	0.3552	0.0827	-0.0033	0.1051	0.0008	-0.0297	0.0159	-0.0047	-0.0761	-0.0161	0.0741	-0.0066	-0.1113	-0.0385	-0.0115	0.0131	-0.3162	0.0419	0.0311	0.0361	-0.1381	-0.0187	-0.0507	-0.0057	-0.2726	-0.021	-0.0255	0.0225	-0.007	-0.024	-0.0164	0.0041	-0.0236	-0.0037	-0.3552	0.0229	-0.0188	-0.0973	-0.0081	0.0277	-0.013	-0.0268	0.0236	0.0027
Gm106	Z00070634-1	1.9423	Sox2	0.211	Msc	0.2463	0.1298	-0.202	0.211	-0.0295	0.0891	-0.0456	-0.032	0.0415	-0.2463	-0.1347	-0.0979	0.0659	0.0628	-0.0548	0.0455	0.0134	0.0028	-0.0004	-0.1251	-0.1522	-0.0445	-0.0427	-0.0169	-0.0746	-0.0556	-0.0033	-0.0933	-0.0114	-0.1101	0.0925	-0.1947	0.0629	-0.0097	-0.0774	0.0303	-0.0811	0.0514	0.185	0.1313	0.0733	0.0455	-0.0933	0.1637
4930444P10Rik	Z00048287-1	1.2974	Mycn	0.3956	Tcea3	0.3132	-0.0614	0.0785	0.0431	0.1087	0.0427	-0.0888	0.0584	-0.0755	0.1371	0.0437	0.0761	-0.0362	0.0913	-0.0501	0.008	-0.0172	-0.0734	-0.3132	-0.0824	-0.0654	0.1171	0.3956	-0.0195	0.1193	0.303	0.0577	0.1432	-0.2335	0.0097	0.085	0.205	-0.0045	-0.1555	0.0776	-0.2179	0.291	-0.1563	0.1131	0.1748	-0.1194	0.0853	0.1238	0.1869
Rpl7	Z00036749-1	3.6039	Whsc2	0.0855	Cdx2	0.2006	0.0192	-0.0936	-0.0315	0.0855	-0.2006	-0.0116	-0.0384	0.0404	-0.0165	-0.0334	-0.0232	0.0396	-0.0054	-0.0396	-0.0601	-0.1697	0.0343	0.0325	0.0093	0.0322	0.0601	-0.0429	-0.0867	-0.1088	-0.0057	0.0307	0.022	-0.0017	-0.0282	0.0372	0.0259	0.0317	-0.0239	-0.0734	-0.0388	0.044	-0.0323	0.0002	-0.0035	-0.0721	0.0351	-0.0296	-0.0009
Rdh10	Z00040239-1	2.7013	Cdx2	0.6252	Klf4	0.1049	-0.0083	0.1405	0.0744	-0.0347	0.6252	0.0036	0.057	-0.0735	0.0403	0.0594	0.0153	-0.1049	-0.0455	-0.0269	0.0629	0.2146	0.0115	0.0424	0.1484	0.1148	0.0465	0.0721	-0.0057	-0.0354	0.0185	-0.0586	-0.05	0.0755	0.0429	0.3106	0.0483	0.1183	0.0744	0.0351	0.0064	0.0696	-0.0101	0.0215	0.3951	0.1129	0.2184	0.1563	0.0638
Stau2	Z00023397-1	2.6757	Cdx2	0.3643	Klf4	0.3673	-0.0901	0.2453	0.0296	-0.0128	0.3643	0.019	0.0367	-0.1273	-0.0766	-0.0688	0.073	-0.3673	-0.1058	-0.0658	-0.1319	0.0576	-0.067	0.0188	0.0146	-0.104	-0.0239	0.0777	0.0207	-0.0957	-0.0839	-0.0669	-0.0637	-0.0359	0.0553	-0.112	-0.0541	-0.0253	-0.0327	0.0008	-0.0349	0.0187	-0.0078	-0.0453	0.2542	-0.1524	-0.3	-0.0917	-0.026
Ube2w	Z00035796-1	2.6336	Fem1b	0.2311	Sfpi1	0.1688	0.0738	-0.0569	0.034	-0.0069	0.0078	0.017	-0.0635	0.0226	-0.0742	0.0043	-0.1577	0.0063	-0.1688	0.0352	-0.1688	-0.0792	-0.052	0.0442	-0.0515	0.0855	0.0354	0.0063	-0.0131	-0.0296	-0.0107	0.0436	0.0087	0.05	-0.0208	0.1481	0.0214	-0.0383	-0.0265	0.0021	-0.1153	-0.0636	0.2311	0.0268	-0.1105	0.0421	0.0068	0.0132	0.0234
Tceb1	Z00070492-1	4.8439	Klf4	0.171	Sox9	0.1951	-0.0135	0.0131	0.0039	0.0214	0.0685	-0.0004	-0.0346	0.0136	-0.0455	-0.0161	-0.0188	0.171	-0.0679	-0.0313	-0.0267	-0.0494	0.0038	0.0075	0.0404	0.0228	0.0332	-0.0054	-0.0476	-0.0431	0.0131	-0.0248	0.0025	0.0148	0.0316	-0.0417	0.0158	-0.0233	0.075	-0.1951	-0.0755	-0.0437	-0.0485	0.0051	-0.0118	0.1618	-0.0408	-0.0455	-0.0073
D030040B21	Z00029521-1	1.1753	Dnmt3b	0.3231	Myod1	0.4039	-0.028	-0.2695	0.0662	-0.0397	0.0472	-0.0665	0.1632	-0.1603	0.2865	0.1015	0.0052	0.0209	0.0288	0.0413	-0.0107	0.1471	0.0169	-0.0435	-0.279	0.1957	0.0652	-0.0664	0.0577	0.1089	-0.1589	-0.3278	-0.1589	-0.0864	-0.0596	-0.0246	0.0353	-0.0099	-0.0087	-0.0369	-0.4039	0.0016	0.0789	-0.0138	-0.044	-0.1181	-0.0725	0.0468	-0.1121
Tmem70	Z00036312-1	3.2586	Sfpi1	0.1588	Mef2c	0.0803	-0.0096	0.0849	0.0403	-0.0438	0.038	0.059	0.0374	-0.0352	0.0526	0.0427	0.0212	0.0066	0.1588	0.0028	0.0586	0.0087	-0.0006	-0.0003	0.068	0.1181	-0.0251	0.1291	0.0812	0.0307	0.0065	-0.0352	0.0001	0.0229	0.029	-0.0297	-0.0025	-0.0803	0.0384	-0.0759	-0.0312	-0.0016	0.0321	-0.0045	0.0496	-0.0621	0	-0.0329	-0.0228
Ly96	Z00025375-1	2.3504	Cdx2	0.2637	Sall4	0.2586	-0.0042	0.0401	-0.0564	-0.0555	0.2637	0.0287	0.0964	-0.2586	0.1113	0.032	0.099	-0.0217	0.1183	-0.0196	0.2495	0.2192	0.0345	0.0729	0.1644	-0.0253	-0.0063	0.0969	0.0911	0.0478	-0.0113	-0.0593	0.0388	0.0163	0.0715	-0.1499	0.0302	-0.21	0.1309	-0.1514	-0.1228	0.0468	0.0857	0.011	0.2314	-0.1381	0.1084	-0.0597	-0.0044
Jph1	Z00024365-1	1.9204	Nrip1	0.3451	Klf4	0.6316	-0.1244	0.3024	-0.2704	0.0291	0.0436	-0.0512	0.1472	-0.3288	0.0585	-0.0005	0.1467	-0.6316	-0.2259	-0.1255	-0.0969	-0.0557	-0.036	0.0014	0.1288	0.0468	-0.0477	0.12	-0.0767	-0.5861	-0.1024	-0.0849	-0.0955	-0.036	0.1042	-0.3853	-0.0382	-0.3002	-0.1086	-0.4123	0.0892	0.141	-0.1841	-0.0895	0.3451	-0.2096	-0.0824	-0.4844	-0.0257
Gdap1	Z00013857-1	1.275	Nrip1	0.4445	Cbx8	0.1966	-0.1733	0.0993	0.2185	-0.0054	-0.0292	-0.0369	-0.007	-0.0195	0.3275	-0.0729	-0.1336	0.3758	-0.0044	0.1842	0.3219	0.1886	-0.0371	-0.0388	-0.1055	-0.1017	0.0503	0.025	0.1748	0.0415	-0.1966	-0.1097	0.0058	-0.039	-0.1474	-0.1086	-0.1236	-0.1907	-0.1019	-0.1452	-0.1786	-0.0298	0.0979	-0.081	0.4445	0.1284	0.0022	0.0107	0.1756
Pi15	Z00023507-1	1.1624	Dnmt3b	0.2007	Tuba1a	0.4289	0.1453	0.1141	-0.0541	0.0673	-0.012	-0.4289	-0.1308	0.1561	-0.0772	0.1839	-0.2289	0.0319	0.1456	0.1214	0.1384	-0.0249	0.1912	-0.1138	-0.1074	0.0065	-0.0482	0.0691	0.0552	-0.1985	0.1695	0.092	0.0951	-0.1632	0.1922	0.1598	-0.0197	0.1267	0.0504	0.0387	-0.0027	0.0335	0.1285	0.1167	-0.0411	0.1467	-0.0088	-0.0505	-0.1285
Crispld1	Z00061024-1	1.6788	Nrip1	0.5762	Gata3	0.7053	-0.1734	0.3478	0.0902	-0.0113	-0.2734	-0.1505	0.3292	-0.2317	0.0139	-0.1797	-0.1463	-0.4618	-0.2493	-0.134	-0.2919	-0.3352	-0.1928	0.2099	-0.0424	-0.2762	-0.0106	0.0604	0.0402	-0.4137	-0.1769	-0.2574	-0.2847	-0.3396	0.1117	-0.6409	-0.1059	-0.095	-0.1869	-0.6528	-0.018	0.1095	-0.135	-0.1889	0.5762	-0.7053	-0.3576	-0.4829	-0.0397
Crisp4	Z00061909-1	1.9144	Esx1	0.7859	Sfpi1	0.1675	0.1543	-0.058	-0.1282	0.0699	-0.0217	-0.0531	0.0997	0.1814	0.0587	0.1272	-0.0239	0.1332	-0.1675	-0.0533	0.1495	0.4516	0.0017	0.0615	0.1505	0.0508	-0.0393	0.0651	-0.0506	0.7859	0.0265	0.0731	0.0789	-0.0247	0.1502	0.575	0.0265	-0.0854	0.0591	0.1926	0.2295	0.1242	0.0255	0.0239	0.5018	0.1536	0.2914	-0.0631	0.054
EG574082	Z00076251-1	1.202	Dppa5a	0.2504	Atf3	0.3957	-0.1954	-0.0599	-0.0066	-0.2369	-0.0694	0.0392	-0.032	0.1145	-0.0919	0.0737	-0.145	0.2418	-0.1296	-0.0049	0.0376	-0.0062	0.1657	-0.0841	-0.3957	-0.263	-0.0914	-0.1775	0.0242	0.1403	-0.2066	0.2504	0.0136	-0.0578	0.1955	0.042	-0.0009	-0.1107	0.1142	-0.0057	0.2382	-0.0181	-0.0889	-0.0219	-0.0579	-0.0498	-0.202	-0.1408	-0.0018
Defb18	Z00075760-1	1.3081	Dppa5a	0.4629	Msc	0.1868	-0.0234	0.0023	0.1134	0.0001	-0.0548	0.0225	0.0778	-0.0161	-0.1868	-0.1111	-0.1301	0.014	0.0446	-0.0927	-0.0521	0.0065	-0.0049	-0.0831	0.1189	-0.0221	-0.0261	0.0655	-0.0569	0.0178	0.023	0.4629	0.1074	-0.0667	-0.0415	-0.0442	-0.1443	0.0443	-0.0215	0.0844	0.0057	-0.0494	0.0322	0.0468	0.1826	-0.0262	0.0223	-0.0514	-0.0864
Defb41	Z00045345-1	1.1919	Fem1b	0.3128	Msc	0.2284	0.1098	-0.0786	0.16	0.0448	0.0633	-0.0973	0.2256	-0.0265	-0.2284	-0.0691	-0.1623	0.2098	0.0827	0.0271	0.1532	0.0317	0.1035	0.1926	0.1509	0.0004	0.1106	-0.0501	0.1463	0.0736	0.1169	0.0703	0.0641	0.2438	0.0602	0.0403	0.0293	0.1422	0.0328	-0.015	0.0345	0.075	0.3128	-0.1862	-0.0562	-0.0052	0.0805	0.2962	0.0295
Tcfap2d	Z00024756-1	1.4879	Sox2	0.4611	Sox9	0.688	-0.0001	0.3779	0.4611	0.1517	0.1491	-0.0021	0.1451	-0.1469	-0.2571	-0.1073	-0.0003	-0.1786	-0.2878	0.0209	-0.2261	-0.4969	-0.2291	0.0175	-0.1169	-0.3579	-0.0005	-0.2453	-0.0651	-0.2547	-0.4012	0.0693	-0.3204	-0.2356	-0.1439	-0.4318	-0.195	-0.1726	-0.1028	-0.688	-0.3881	-0.1058	-0.0797	-0.0508	-0.0115	-0.4131	-0.2658	-0.534	-0.0948
Tcfap2b	Z00036653-1	1.5982	Ascl1	0.9527	Dnmt3b	0.4913	0.2456	0.1537	0.0154	-0.0929	0.2524	0.0349	-0.1192	-0.1661	0.299	-0.0296	-0.3325	0.0542	0.2224	-0.2016	-0.187	0.2093	0.0276	-0.3578	-0.0688	-0.4048	-0.005	-0.3649	0.1828	-0.044	0.0227	-0.197	0.0365	-0.1737	0.1922	-0.2936	0.0818	0.3902	0.1645	0.0061	0.193	0.0976	-0.1257	-0.1305	0.2199	-0.0775	-0.0862	0.3792	0.1489
Pkhd1	Z00055652-1	2.4365	Klf4	0.2421	Eomes	0.3929	-0.1056	0.0428	0.0784	0.0491	0.1688	-0.09	-0.0155	-0.1442	-0.2363	-0.1107	-0.128	0.2421	-0.1516	-0.0458	-0.168	-0.3761	0.0399	-0.3014	-0.0961	-0.2318	0.0448	-0.2731	0.0116	-0.1766	-0.0804	-0.208	-0.0704	-0.026	-0.1002	-0.3929	0.0876	0.1129	0.1027	-0.0855	-0.1768	-0.1116	0.0612	0.0139	-0.1605	0.0902	-0.1024	0.1266	-0.0042
Il17a	Z00022978-1	1.172	Atf3	0.4016	Nr0b1	0.3275	0.087	-0.1208	0.0532	-0.141	0	-0.0096	-0.3275	-0.0545	-0.0883	-0.0591	-0.0305	0.0346	0.1698	0.3511	0.1066	-0.1734	-0.1723	0.0136	0.4016	0.0718	0.2009	-0.1169	-0.117	-0.0645	0.0114	-0.0047	0.0427	-0.0447	-0.0709	-0.0505	-0.0414	-0.0566	-0.0494	-0.0545	0.0898	0.0894	0.1055	-0.2521	0.1559	-0.1676	-0.0662	0.0237	-0.2285
Il17f	Z00061911-1	1.6564	Klf4	0.6756	Nr5a2	0.2719	0.1313	0.0191	-0.0248	-0.0595	0.1966	0.0132	-0.04	-0.1255	0.0887	-0.147	-0.2719	0.6756	-0.0052	0.0095	0.3223	0.2625	-0.0897	0.0932	-0.0166	-0.1213	-0.0607	0.0609	0.0552	0.2333	0.0069	0.011	-0.0166	0.0298	0.0665	-0.1942	0.0697	-0.0734	0.1353	0.1512	0.1942	0.0573	0.2313	0.0214	-0.2398	0.5077	0.1386	0.0088	-0.0264
Mcm3	Z00034668-1	4.9809	Zscan4c	0.091	Nr5a2	0.0817	0.049	0.0012	0.0104	0.0124	-0.0566	-0.0125	-0.0399	0.0035	-0.0587	-0.0299	-0.0817	0.0625	0.0779	-0.01	0.0229	-0.0415	0.0089	0.0116	0.0043	0.0035	0.0002	0.0226	-0.0352	-0.0542	0.0002	0.0036	-0.0179	-0.004	0.0162	-0.0269	-0.0334	0.0583	0.0567	-0.03	0.0382	0.035	0.0023	0.0171	-0.0193	-0.0328	0.0125	0.066	0.0419
6720483E21Rik	Z00032142-1	1.2117	Suz12	0.2544	Ctnnb1	0.2288	-0.0908	-0.1922	-0.1223	-0.1361	-0.0137	0.0149	0.0274	-0.1018	-0.0473	0.1224	0.145	-0.0007	0.0871	0.0184	-0.143	0.0486	-0.2288	0.003	-0.001	0.0628	-0.0527	0.0119	0.2544	0.0994	-0.1135	-0.0105	0.2061	0.1274	-0.0611	-0.1673	-0.1106	0.049	0.0645	0.0208	-0.131	-0.1223	0.0301	-0.2086	0.0527	-0.0097	-0.0334	-0.1642	0.0973
Paqr8	Z00050094-1	2.1428	Sox9	0.7329	Klf4	0.7821	0.0298	0.0567	0.5992	-0.0191	-0.1822	-0.0806	-0.1352	-0.1002	-0.0742	-0.1115	-0.0998	-0.7821	0.043	-0.0667	0.1713	0.0346	-0.0257	0.0755	-0.1228	0.0118	-0.0163	0.0709	-0.0468	-0.047	0.036	-0.0644	0.0163	-0.0014	-0.1343	-0.1695	0.0231	0.0386	-0.2047	0.7329	-0.0911	0.0408	0.0817	-0.004	-0.0345	-0.3603	0.1303	-0.2852	0.0547
Efhc1	Z00050818-1	2.5677	Esx1	0.4247	Myc	0.1706	0.0502	0.0849	0.2626	-0.0467	0.1372	-0.0118	-0.0413	0.0376	-0.0163	-0.0372	0.1279	-0.0517	-0.1302	-0.0784	-0.0807	0.127	-0.0409	-0.0192	0.0051	-0.1706	-0.0181	-0.0765	-0.0047	0.4247	0.0147	-0.0055	-0.0247	0.0117	-0.1116	0.0773	-0.0159	0.2725	-0.0563	0.2069	0.0965	0.022	0.0755	-0.0796	-0.0141	0.1332	-0.146	0.0374	-0.0261
Tram2	Z00023553-1	2.8183	Sox9	0.187	Cdx2	0.1183	-0.007	0.0284	-0.0257	-0.0145	-0.1183	0.0336	0.0185	0.0332	0.0418	0.0077	0.0765	-0.0798	0.1311	0.0548	0.1354	0.1521	-0.0036	0.0101	0.0312	0.0383	0.0069	0.0003	0.0173	0.1077	0.0257	0.0102	0.0445	0.0192	-0.0443	0.0573	0.0018	0.0482	-0.0016	0.187	-0.0212	-0.0354	-0.0549	0.0068	0.1342	0.0662	-0.014	0.0471	-0.0126
Tmem14a	Z00034796-1	2.5694	Dlx3	0.4379	Esx1	0.28	-0.0291	0.0985	-0.0695	0.0012	0.0687	0.0446	0.0197	-0.1007	0.047	-0.0152	-0.0199	0.1834	-0.2464	0.0521	0.3243	-0.1521	-0.0278	-0.0262	0.0125	-0.0427	-0.0595	0.0637	0.0842	-0.28	-0.0138	-0.0619	0.0128	0.0614	-0.0589	-0.1367	-0.0165	0.0418	-0.0465	0.0253	-0.0049	-0.0045	0.0829	0.0044	-0.0278	-0.0756	-0.0628	0.4379	-0.0008
Gsta3	Z00025598-1	3.3347	Dlx3	0.6297	Tcf3	1.2548	-0.166	-0.3741	-0.5008	-0.0039	-0.2809	0.0446	-0.0071	-0.1628	0.0119	0.0626	-0.0343	0.2951	-0.1201	0.0953	0.0234	-1.2548	0.105	0.0696	-0.0356	-0.0094	0.0566	0.033	0.0782	-0.581	-0.079	-0.0049	0.0314	0.0932	-0.3498	-0.4292	0.0559	0.6018	0.4148	-0.8113	0.0076	-0.1841	0.0539	0.0442	-0.8358	-0.2939	-0.3009	0.6297	0.07
EG241041	Z00061913-1	1.1949	Myc	0.3235	Smad1	0.365	-0.1722	-0.1645	-0.1225	0.199	0.1771	0.0119	-0.1594	-0.0084	-0.0992	-0.1276	-0.0541	0.1566	0.0696	0.1433	0.0123	0.0578	-0.0073	-0.1492	-0.2168	0.3235	0.0328	0.2354	0.1842	-0.0811	-0.2155	-0.1125	0.0079	0.0633	-0.1431	-0.2253	-0.365	-0.1144	0.0091	0.0048	-0.1666	-0.0494	-0.2757	-0.053	-0.1279	0.1441	0.0407	0.0261	0.0475
Khdc1a	Z00070229-1	1.1615	Sfpi1	0.4923	Elf1	0.2927	0.0738	-0.0558	0.0364	-0.2417	0.3972	-0.2	0.0861	-0.1681	-0.0203	-0.1502	-0.0621	0.2921	0.4923	0.1809	-0.2927	0.0204	0.1387	0.0101	-0.05	-0.2141	-0.0954	-0.1754	0.0998	0.0846	-0.0956	-0.1271	0.0284	-0.0638	0.0462	0.0295	0.0105	0.0656	-0.0985	-0.0556	0.0478	0.1858	-0.0047	-0.1637	-0.0861	0.034	0.0744	0.0418	-0.0743
Khdc1c	Z00075732-1	1.1822	Sox2	0.3472	Dlx3	0.4928	0.0875	-0.0929	0.3472	-0.0658	0.202	0.1296	-0.1046	0.1687	0.0032	0.2234	0.0899	0.0532	-0.0134	0.2795	-0.1247	-0.2258	0.0317	-0.0968	0.1277	-0.044	0.0078	-0.045	-0.1243	-0.0334	0.1287	-0.0563	-0.0091	-0.0336	0.1223	0.0095	0.1735	-0.0353	-0.0684	-0.1886	-0.0272	0.2157	0.1267	-0.1331	-0.0775	-0.0719	0.0062	-0.4928	0.0094
Khdc1b	Z00013800-1	1.6625	Id1	0.4131	Zscan4c	0.5665	-0.0817	-0.0062	-0.078	-0.1473	0.1676	0.1256	-0.1753	-0.0542	0.3543	0.0064	-0.1201	0.0496	0.1784	0.4131	-0.1208	0.0009	0.0424	-0.173	-0.3188	-0.1745	0.0988	-0.4359	-0.221	0.1622	0.1851	0.3858	0.251	-0.0414	0.0488	-0.1199	-0.0188	0.024	-0.2711	0.0481	-0.0125	-0.1134	-0.1329	-0.0585	0.0945	0.0625	-0.1441	-0.0511	0.1041
Kcnq5	Z00051645-1	1.2013	Pou5f1	0.2136	T	0.1898	-0.1898	0.2136	0.0388	0.0208	-0.0613	0.1224	0.1248	0.0021	0.1149	0.0534	-0.0573	0.0387	0.0245	0.0667	0.0789	0.1413	-0.0583	-0.0406	-0.0212	0.194	-0.0909	0.1603	-0.1726	0.0053	-0.0259	-0.0303	-0.0102	-0.1153	-0.0958	0.0067	0.0494	-0.09	-0.1475	0.0858	-0.156	0.03	-0.1386	-0.027	0.0789	0.0953	-0.0654	-0.1506	-0.0843
Rims1	Z00047391-1	1.2356	Cdx2	0.5981	Otx2	0.2821	0.0327	0.0082	0.4219	0.0676	0.5981	-0.0732	-0.1458	-0.0379	0.2377	-0.0464	-0.1223	-0.0719	-0.233	0.097	0.0631	0.0618	-0.0997	0.0832	0.0278	0.0702	0.0783	0.2061	-0.086	-0.1562	-0.116	-0.0486	0.031	0.0158	-0.2821	0.1887	0.0666	0.1656	0.1595	-0.2536	-0.0715	0.0112	0.1035	-0.0254	-0.0223	-0.1657	0.1263	0.1869	-0.0745
4933415F23Rik	Z00041239-1	1.164	Eed	0.3039	Dppa5a	0.223	-0.0204	0.0391	-0.0184	0.109	-0.0385	-0.0918	-0.0341	-0.1432	-0.0363	-0.0041	0.1095	-0.0457	-0.0232	0.1796	-0.1359	0.1895	0.238	0.076	0.1093	0.1787	0.3039	-0.0412	0.0284	-0.0341	0.1162	-0.223	0.1249	0.0097	-0.1101	0.0667	-0.1784	-0.0112	-0.1064	0.0054	0.0284	-0.0184	0.0924	-0.1601	-0.0196	-0.0664	0.0206	-0.0858	-0.1193
Ogfrl1	Z00031514-1	2.5769	Dlx3	0.4533	Esx1	0.4628	-0.003	0.2063	-0.0564	-0.0781	0.1503	0.0507	0.0467	-0.0798	0.0236	0.0394	0.0964	-0.2487	-0.055	0.0089	-0.0569	-0.2429	0.0231	0.0765	-0.0077	0.0452	0.004	0.0939	0.1186	-0.4628	0.0591	-0.0382	0.0191	0.0013	0.0184	0.0249	0.0557	0.103	0.0185	-0.0328	-0.1229	-0.082	0.0628	-0.014	0.0893	-0.2371	-0.0428	0.4533	-0.0186
B3gat2	Z00046776-1	1.1961	Cdx2	0.6336	Sfpi1	0.3004	-0.1415	-0.0153	-0.0675	0.1114	0.6336	0.1844	0.0745	0.0028	0.2124	0.0641	0.0996	-0.1551	-0.3004	-0.2821	-0.1767	0.0547	-0.1178	0.1016	-0.1757	0.1854	-0.1277	-0.0391	0.07	0.2478	0.1471	0.0045	-0.0458	0.0806	0.054	0.263	0.1043	-0.1276	0.0573	-0.2006	0.2061	-0.106	-0.2088	0.0169	-0.1663	-0.0936	0.1231	0.0893	0.0028
Smap1	Z00005730-1	3.4573	Cdx2	0.1421	Msc	0.0864	0.0007	-0.0339	-0.024	0.0167	0.1421	-0.0307	-0.0268	-0.0105	-0.0864	-0.0498	-0.0292	0.1028	0.0517	-0.0011	-0.0457	0.0863	0.0038	0.0052	-0.0218	-0.0299	-0.0256	0.0161	-0.0177	0.0876	-0.0263	-0.004	-0.0098	-0.0183	0.0783	0.1071	-0.0206	0.0781	-0.0377	0.058	0.0557	-0.0038	0.0101	0.0048	0.0205	0.016	0.052	0.0883	-0.0142
1110058L19Rik	Z00039724-1	3.8883	Mef2c	0.1049	Sfpi1	0.0581	0.0443	-0.0085	0.055	-0.0398	0.0174	0.0407	0	-0.0169	0.0208	0.0214	0.0788	0.0536	-0.0581	0.0282	0.0439	-0.0538	-0.0237	-0.0119	0.0218	-0.0231	-0.013	0.0451	0.0522	-0.0202	0.0069	-0.027	-0.024	0.0222	0.0098	0.0605	0.0073	0.1049	0.0159	0.0256	0.0136	-0.0216	0.0394	0.0033	-0.0217	-0.0221	0.0409	0.0308	-0.0228
4921533L14Rik	Z00034141-1	3.1543	Cdx2	0.2605	Myc	0.1294	0.0268	0.1071	0.0261	-0.064	0.2605	0.0428	0.0488	-0.1185	0.0507	0.0734	0.0521	-0.0483	-0.0905	-0.0263	-0.0679	0.0282	-0.0294	0.0107	0.0607	-0.1294	0.0208	0.0533	0.0406	-0.0585	-0.0655	-0.0807	-0.0411	0.0178	0.0419	0.1219	-0.0105	0.0981	0.0502	0.1411	0.0017	0.0083	-0.0323	-0.0227	0.1083	-0.0786	0.0466	0.061	0.0128
Col9a1	Z00023420-1	1.7136	Sox9	1.1274	Sfpi1	0.1631	0.0916	-0.0876	0.0636	-0.123	0.094	-0.0402	-0.0115	0.0647	-0.0039	-0.084	0.0054	0.1365	-0.1631	0.0314	-0.0409	-0.0794	-0.0708	-0.045	-0.024	-0.0359	-0.0805	0.0247	0	0.0368	-0.0994	-0.0315	0.0022	0.0659	-0.0209	0.1856	0.0197	0.0313	0.0865	1.1274	0.0891	0.0625	0.0132	-0.0139	0.0219	-0.0727	-0.0248	0.0961	-0.0153
Col19a1	Z00022722-1	1.1657	Whsc2	0.3218	Myod1	0.2973	-0.104	-0.0304	0.1021	0.3218	0.1869	-0.1767	-0.0623	-0.2294	0.1885	0.0518	0.0048	-0.0942	0.1211	-0.1038	0.0011	0.0878	-0.0983	-0.0869	0.0781	0.0076	0.0823	-0.1003	-0.0753	-0.0082	0.2533	-0.1465	-0.0808	0.0499	-0.2218	0.0142	-0.1999	-0.1609	-0.0047	0.1338	-0.2973	0.1068	-0.0661	-0.1147	0.2563	-0.0322	0.1931	-0.0945	0.0441
ND4L	Z00078101-1	4.1545	Suz12	0.1023	Tcf3	0.1768	-0.1034	-0.0498	-0.0463	-0.0394	-0.1715	0.0318	-0.0008	-0.0199	0.0178	-0.0286	0.0201	-0.1224	-0.1145	-0.0044	-0.0172	-0.1768	-0.0227	0.003	-0.0401	0.0676	-0.0542	0.0543	0.1023	-0.1185	-0.0109	0.0148	0.0034	0.0131	-0.0656	-0.0635	0.0498	-0.0667	-0.0351	-0.1127	-0.1309	-0.0742	-0.0289	0.0078	-0.088	-0.0887	-0.0315	-0.0295	-0.0593
ND3	Z00078099-1	3.9231	Myc	0.059	Cdx2	0.2842	-0.0266	-0.254	-0.109	0.0331	-0.2842	-0.0128	-0.0794	0.0089	-0.0897	-0.1159	-0.1274	0.026	-0.1249	-0.0406	-0.0774	-0.206	-0.0394	0.0321	-0.0632	0.059	0.0225	-0.0615	-0.1018	-0.0524	-0.0028	0.0325	-0.0093	-0.0106	-0.1133	-0.0722	0.012	-0.0197	-0.0093	-0.1727	-0.1503	-0.0468	-0.0301	0.0159	-0.0873	-0.0144	-0.0191	-0.0428	-0.0998
COX2	Z00078094-1	5.3784	Klf4	0.1634	Msc	0.1971	0.031	-0.1539	-0.1056	0.08	-0.1863	-0.0659	-0.1123	-0.0139	-0.1971	-0.1546	-0.1711	0.1634	-0.1192	-0.0296	-0.1232	-0.0739	-0.0465	-0.0082	-0.0274	-0.004	0.0255	-0.0975	-0.11	0.0252	0.0123	0.0194	0.0205	-0.0011	-0.0721	-0.0371	-0.0099	0.0003	-0.0247	-0.0412	-0.0652	-0.0665	-0.0213	0.0119	-0.0618	0.0198	-0.0372	-0.0319	-0.0514
Lmbrd1	Z00046544-1	1.8732	Sox9	0.3556	Stat3	0.1532	0.0305	0.1732	0.2767	-0.0309	0.2586	-0.014	-0.0672	-0.028	-0.0227	-0.0168	-0.0795	0.1366	-0.0216	-0.0318	0.0671	0.1307	0.0225	0.0681	-0.1036	-0.0743	0.0007	-0.05	0.0651	0.1921	-0.0552	-0.0537	0.0052	-0.1532	-0.0238	0.1113	0.0738	0.0183	-0.0722	0.3556	0.1446	0.0488	0.0435	-0.0771	0.0093	0.0032	0.0946	0.0951	-0.0538
4930472D16Rik	Z00032501-1	1.1758	Eomes	0.3228	Dnmt3b	0.3623	-0.0519	0.05	0.0957	0.0231	-0.0371	-0.0101	0.0271	0.0693	-0.1253	-0.1124	0.0504	0.0988	-0.0492	-0.1073	-0.2336	0.1124	-0.0892	0.0561	-0.0844	-0.1573	0.1072	-0.0755	0.129	0.0775	0.0152	0.1466	-0.1285	-0.0694	0.1004	0.3228	0.188	0.1112	0.0232	-0.0161	-0.024	0.0603	0.1263	-0.1782	0.0164	0.0838	-0.0983	0.0264	-0.3068
Bai3	Z00022618-1	1.4563	Nrip1	0.4501	Myod1	0.3528	-0.0178	0.0499	0.0273	0.0584	-0.2357	0.0929	-0.1328	-0.0621	-0.1169	-0.1042	-0.1466	-0.0198	-0.2537	-0.0541	0.1081	0.2177	0.1439	-0.1348	-0.0847	-0.0964	0.0324	0.0584	0.0886	-0.3132	-0.3337	0.1498	-0.11	-0.08	0.3854	-0.1766	-0.0979	-0.2045	0.2521	0.3854	-0.3528	0.1248	0.2209	0.2227	0.4501	-0.2532	0.0594	-0.3342	0.0321
4931408C20Rik	Z00057538-1	1.1918	Klf4	1.1244	Nrip1	0.3391	0.1281	-0.1534	0.0998	0.0176	-0.0268	-0.0481	0.0092	-0.0113	-0.0897	-0.114	-0.002	1.1244	0.1117	-0.0062	-0.051	0.0484	0.1388	0.1307	0.1225	-0.073	0.0435	-0.123	0.0492	0.064	-0.0476	-0.0371	-0.0042	-0.115	-0.0415	0.0019	-0.0446	-0.0394	0.0333	0.0156	0.1883	-0.2569	-0.0771	-0.1627	-0.3391	0.0451	-0.0186	0.1947	-0.0439
EG433281	Z00028445-1	1.2685	Cdx2	0.3916	Ascl2	0.4691	0.0952	0.1011	-0.0338	0.1507	0.3916	0.0568	-0.1151	0.1155	0.0916	0.0278	-0.0674	0.2843	0.0999	0.2506	-0.0357	-0.0351	-0.0872	-0.0034	-0.0527	0.1426	-0.0643	-0.0634	0.0704	-0.2942	0.0101	-0.0813	0.0046	-0.04	0.0114	0.0689	0.084	-0.0359	0.1893	-0.134	0.1234	-0.0913	-0.3285	-0.1313	-0.1461	0	-0.1609	-0.0543	0.1472
6330565B04Rik	Z00026342-1	1.2473	Eomes	0.19	Ascl2	0.2217	0.0548	-0.0498	0.1368	-0.1829	-0.1957	-0.064	0.1257	-0.1046	-0.1156	0.0876	0.1693	-0.0234	-0.057	0.0633	-0.173	-0.0352	0.0418	-0.1066	0.0906	-0.0004	-0.011	-0.0115	0.0583	-0.0716	-0.0751	-0.1314	0.0116	-0.0595	-0.0286	0.19	0.0178	0.0327	0.0443	-0.1487	-0.088	0.0166	-0.1985	0.0457	0.0139	-0.0714	0.0053	0.026	-0.117
Gm597	Z00029997-1	1.2035	Atf3	0.2147	Smad7	0.2433	0.1632	0.0394	0.1116	0.0934	0.0458	-0.2022	0.0695	-0.1201	-0.1788	-0.0719	-0.1176	-0.0573	-0.1146	-0.0825	-0.0205	-0.1537	-0.0394	-0.0673	0.2147	0.0456	0.0796	-0.0621	-0.0466	-0.0575	0.0127	-0.1647	-0.1205	-0.0855	0.0319	0.0033	-0.0365	0.0664	-0.0559	0.1969	0.049	0.0723	0.0011	-0.0837	-0.0021	0.0597	0.0728	0.0348	-0.0671
Phf3	Z00007744-1	4.2569	Esx1	0.1319	Nr5a2	0.0951	-0.015	-0.0154	0.1275	0.0145	0.0014	-0.0378	-0.0341	0.0118	-0.0676	-0.0583	-0.0951	0.0258	0.0006	-0.0185	0.0276	0.088	0.013	0.0046	-0.0825	-0.0596	-0.0263	-0.0411	0.0194	0.1319	-0.0323	-0.0422	-0.0391	-0.0406	-0.0759	-0.0512	-0.0323	0.0045	0.0315	0.0937	0.1112	-0.0233	0.0109	-0.0174	0.0231	0.0843	-0.0076	-0.0929	0.0046
EG638995	Z00033871-1	1.2421	Nanog	0.1741	Etv3	0.2484	0.0103	0.0432	-0.0228	0.0767	-0.0454	-0.1431	0.098	-0.0336	0.092	0.0233	-0.1578	0.0892	-0.0348	0.0076	0.077	-0.0239	-0.1059	-0.1328	-0.0569	-0.2175	-0.1474	-0.0163	-0.0768	0.0721	-0.1304	-0.0147	-0.1499	0.1169	-0.0174	-0.0506	-0.0481	0.0418	-0.016	-0.0137	0.0323	0.0704	-0.035	0.1638	0.1667	-0.0273	-0.1217	-0.0626	0.0469
Ptp4a1	Z00006689-1	3.4816	Cdx2	0.2102	Sfpi1	0.1044	-0.021	0.1561	0.0049	-0.0503	0.2102	0.0182	0.0182	-0.0793	0.0356	0.0378	-0.0435	0.0292	-0.1044	0.0019	0.0812	0.1739	0.0139	0.0312	-0.0287	0.0081	0.0217	0.0453	0.0278	0.1235	0.0114	-0.059	-0.0407	0.0244	0.0023	0.1436	-0.0121	-0.0224	0.1071	0.0366	-0.0175	0.0027	0.0676	0.019	-0.0006	-0.0279	0.1154	0.0777	-0.0063
EG435616	Z00061915-1	1.1702	Nr5a2	0.1948	Suz12	0.2648	0.1716	-0.0866	-0.1245	0.1706	-0.1097	0.1173	-0.0763	-0.1323	0.0095	0.1225	0.1948	-0.0855	-0.0123	-0.1527	0.1821	-0.1831	-0.1998	0.1902	-0.2614	-0.2076	0.0374	0.0552	-0.2648	0.1133	-0.1861	0.0066	-0.112	0.0557	-0.0339	-0.0379	-0.1495	-0.0766	0.0963	-0.0989	-0.0699	-0.1073	0.1368	0.0611	-0.1518	-0.0879	-0.0136	-0.0038	0.1149
Gluld1	Z00027798-1	1.2155	Nr5a2	0.1882	Dppa5a	0.2496	-0.1767	-0.0074	0.0213	-0.1792	-0.0334	0.1701	0.006	-0.0399	0.014	-0.0321	0.1882	-0.1808	0.0378	-0.0317	0.0867	0.034	0.1862	0.0986	0.0201	-0.0611	0.0879	-0.109	0.1339	0.0454	0.1248	-0.2496	0.0978	-0.1661	-0.1281	-0.0831	-0.2167	0.0709	-0.0053	-0.0659	-0.2226	-0.0324	-0.0399	0.1045	-0.0326	0.0919	-0.2009	-0.0495	0.1176
4931428L18Rik	Z00049069-1	1.1655	Nanog	0.2973	Eomes	0.3409	-0.0438	-0.0261	0.1631	0.0154	0.1582	-0.2174	0.0479	-0.0108	0.1279	0.0166	-0.0283	-0.0222	-0.0292	-0.0995	0.1049	-0.0092	-0.2337	-0.1389	0.1605	-0.0367	0.113	-0.0148	-0.0224	-0.0027	0.199	0.2898	0.016	0.2302	-0.1224	-0.3409	-0.0935	-0.0236	-0.2669	0.1742	0.0146	-0.049	0.26	0.2461	-0.106	-0.1072	0.0564	0.0359	0.2313
4930521A18Rik	Z00047776-1	1.1913	Nr5a2	0.3519	Eed	0.4916	-0.036	-0.1086	0.0321	0.0751	0.0135	0.2131	0.0392	0.1204	0.1188	0.2754	0.3519	-0.067	0.0306	0.0384	0.0995	0.1504	-0.1429	0.1315	0.0955	-0.1308	-0.4916	-0.0167	0.0908	0.0122	0.178	-0.1085	-0.0254	-0.2618	-0.1893	-0.0737	-0.0308	-0.1283	-0.1434	0.0119	-0.058	-0.025	-0.1216	-0.166	-0.0207	-0.0026	-0.1143	-0.0921	-0.0341
EG226957	Z00060106-1	1.1557	Nanog	0.2497	Eed	0.2637	0.0555	-0.2169	0.1023	-0.0387	-0.0605	0.0157	0.0661	0.0242	0.0122	-0.0474	0.1361	0.085	-0.0754	0.0723	-0.0016	-0.0661	0.1054	0.2417	0.0686	-0.0269	-0.2637	0.2415	-0.0052	-0.066	0.138	-0.0027	-0.1035	0.0594	-0.0539	-0.0701	-0.021	0.0022	0.1238	0.1834	0.1722	0.0901	-0.0081	0.0484	0.0479	0.0904	0.0565	0.1243	-0.0523
Khdrbs2	Z00023353-1	1.3055	Myod1	0.2658	Nr5a2	0.4126	-0.0385	0.0619	0.1195	-0.1487	0.0328	-0.0983	-0.046	-0.1339	-0.1237	-0.0553	-0.4126	0	0.1067	-0.0283	0.0703	0.0901	-0.0812	-0.1489	-0.3297	-0.1159	-0.0685	-0.0514	-0.1161	0.1727	-0.0588	-0.0208	0.0047	-0.0346	-0.1332	0.0286	-0.1937	0.0425	0.1032	-0.0386	0.2658	-0.1301	0.0647	-0.0953	-0.0481	-0.1001	-0.0046	0.071	0.0393
ENSMUSG00000049830	Z00060743-1	2.4576	Tcea3	0.0831	Nr5a2	0.1989	0.0632	-0.112	-0.056	0.0763	-0.1983	-0.0972	-0.0781	0.0504	-0.1902	-0.1348	-0.1989	0.0541	-0.0085	-0.046	-0.1145	-0.0439	0.0418	0.0831	-0.0986	-0.0116	0.0188	-0.1236	-0.1892	0.0254	-0.0126	0.0783	0.024	-0.0463	-0.0707	0.0457	-0.0592	0.021	-0.0011	-0.1237	-0.0218	-0.0844	-0.1052	0.0275	-0.0046	-0.0174	0.011	-0.146	-0.0314
EG408191	Z00053999-1	1.6149	Gadd45a	0.3443	Myc	0.2378	-0.0667	-0.0894	-0.1881	0.1168	-0.1099	0.0405	0.1034	0.0639	0.1391	-0.0279	0.0139	0.126	0.0143	-0.0798	-0.0752	-0.1819	0.0031	-0.1345	0.0287	-0.2378	-0.0348	-0.2182	-0.0081	-0.1812	-0.0597	-0.1106	0.16	-0.0049	0.0339	-0.0941	0.037	-0.0063	0.3443	0.0523	-0.0098	0.0045	-0.0278	-0.0283	-0.1374	0.2612	0.1174	0.071	0.199
Prim2	Z00015422-1	3.9909	Cdx2	0.0844	Sox9	0.1015	-0.0123	0.0023	-0.0347	-0.0251	0.0844	-0.0049	0.024	-0.015	-0.0105	0.02	0.0035	-0.0025	-0.0426	0.0224	0.0379	-0.0661	0.0032	-0.0058	0.0069	-0.0103	-0.0279	0.0039	0.0196	0.0825	0.0179	-0.003	-0.0058	0.0128	-0.0128	-0.0263	-0.0151	-0.0337	-0.0041	-0.1015	0.0681	-0.0147	-0.0157	-0.0126	0.0477	0.0311	-0.0522	-0.0165	0.0042
1700001G17Rik	Z00075918-1	1.8151	Ascl1	0.1468	Gadd45a	0.215	-0.1781	0.1193	0.0442	0.0036	-0.0084	-0.0729	-0.0143	0.0884	-0.1165	-0.0634	-0.0767	0.0083	-0.0598	-0.0986	-0.1298	-0.1	-0.1377	0.0958	-0.0445	-0.014	-0.0791	-0.0394	-0.0156	0.0254	0.0122	-0.0959	0.0267	-0.007	-0.0628	-0.0423	-0.0712	-0.064	-0.215	0.0157	-0.0393	0.049	0.0138	0.0971	0.1171	-0.0805	-0.0155	-0.0108	-0.1024
Rab23	Z00006256-1	3.3743	Myc	0.1661	Zscan4c	0.2466	-0.0181	-0.0555	-0.0207	0.042	-0.1131	0.0109	-0.025	0.0357	0.0363	0.0455	-0.0157	0.0029	-0.127	0.0024	-0.0412	-0.1341	0.024	0.0384	0.0466	0.1661	0.0043	0.0747	0.0053	-0.0841	0.0351	0.0286	0.0438	0.0206	-0.0397	0.0558	-0.0147	-0.0746	0.0174	-0.1215	-0.0652	0.0168	0.0342	-0.0062	0.0104	-0.0882	-0.0182	0.002	0.0174
Bag2	Z00023195-1	3.0036	Sox2	0.4779	Klf4	0.2421	-0.0418	0.0713	0.4779	0.0135	0.2547	0.0046	0.057	-0.0427	-0.0227	0.0588	0.1525	-0.2421	-0.1789	0.0318	-0.1102	0.2577	-0.0303	-0.0185	0.0549	0.0841	0.0122	0.0435	0.01	0.1156	-0.0372	0.0174	0.0023	-0.0029	0.1025	0.0607	-0.0218	-0.1113	-0.1764	0.2569	-0.0521	0.0197	-0.0322	-0.0156	0.3048	0.1762	-0.0545	-0.0694	0.002
Zfp451	Z00036537-1	4.1359	Pou5f1	0.1047	Gata3	0.1626	-0.0351	0.1047	0.0487	0.0016	-0.1556	-0.0188	-0.054	-0.0264	-0.0501	-0.0464	-0.0806	-0.0884	-0.0645	-0.0221	-0.0093	-0.0901	-0.0184	-0.0046	-0.0575	-0.0212	0.0123	0.0201	-0.0045	-0.0296	-0.0388	-0.081	-0.0584	-0.0117	-0.0429	-0.0242	-0.0103	0.0105	0.0634	-0.0227	-0.083	-0.0195	0.0488	-0.0075	-0.0035	-0.1626	-0.0158	-0.0754	0.0107
B230209C24Rik	Z00036344-1	1.8738	Esx1	0.469	Etv3	0.1928	0.0186	0.046	-0.0446	-0.0367	0.3495	-0.0365	-0.0732	-0.0355	0.0028	-0.1254	0.0421	-0.0485	-0.0869	-0.0179	0.119	0.291	-0.1183	-0.1131	-0.0243	0.1123	0.0647	0.0593	0.0254	0.469	-0.0264	0.0051	-0.0324	-0.0085	-0.007	-0.0053	-0.0468	0.0373	-0.0659	0.3551	0.1624	-0.0121	-0.025	0.0465	0.2135	-0.0081	-0.0867	-0.0125	0.0756
Dst	Z00074221-1	3.4357	Gata3	0.3629	Esx1	0.2942	0.0014	-0.1044	0.0093	0.0841	-0.1553	-0.0993	-0.0529	0.0096	-0.2044	-0.1106	-0.1539	0.3322	0.1439	-0.0316	0.1429	-0.1355	-0.0362	-0.0297	-0.2271	-0.2328	-0.0046	-0.1496	-0.0518	-0.2942	-0.1257	0.0269	-0.0681	-0.0529	-0.0546	-0.168	-0.0983	0.0215	0.0386	0.0053	0.0385	-0.0192	-0.0096	-0.0009	0.125	0.3629	0.1187	0.0277	-0.0059
D630036G22Rik	Z00029677-1	2.2494	Sox9	0.4898	Msc	0.195	0.1051	-0.1754	0.2028	0.1045	0.2558	-0.0849	-0.001	-0.0157	-0.195	-0.1135	-0.1393	0.4752	0.112	-0.0655	-0.0275	0.247	0.0052	-0.0135	-0.1083	-0.1201	-0.0198	-0.0833	-0.0193	0.3518	-0.0086	-0.0605	-0.0103	0.0392	0.0426	0.2146	-0.0823	0.0712	-0.079	0.4898	0.0493	0.0066	-0.0256	-0.0052	0.11	0.3803	0.0581	0.1051	0.0199
Ccdc115	Z00030670-1	4.5285	Sox2	0.0831	Esx1	0.1929	-0.0196	0.0752	0.0831	-0.0138	-0.0599	-0.0024	-0.0549	-0.0525	-0.008	-0.0472	-0.0725	-0.0877	0.0338	-0.0359	-0.0103	-0.1321	-0.0144	0.0003	-0.0043	-0.0299	0.0012	0.0363	-0.0092	-0.1929	-0.0271	-0.0613	-0.0402	0.0058	0.009	0.0194	-0.018	0.0694	0.0654	0.0444	-0.0595	0.0004	0.0267	0.015	-0.1102	-0.0008	-0.0385	-0.0174	0.0123
Imp4	Z00016564-1	1.4335	Id1	0.2316	Suz12	0.2469	-0.0031	0.1165	-0.131	0.0366	-0.0252	0.0529	-0.1887	-0.1859	-0.0371	-0.0854	0.0292	0.1252	0.0955	0.2316	0.0524	-0.0055	0.0061	0.0425	-0.0814	0.0453	-0.0952	0.1924	-0.2469	-0.1067	0.0427	-0.1698	0.0022	-0.0422	-0.0103	0.0734	0.0635	0.0398	-0.1119	-0.0711	-0.178	-0.0068	-0.095	0.1104	0.1119	-0.0541	-0.0892	-0.0524	0.208
Ptpn18	Z00023477-1	3.2352	Sfpi1	1.049	Klf4	0.3221	-0.0788	0.1788	-0.1355	0.0198	0.1114	-0.0296	-0.0434	-0.065	-0.0194	-0.0685	-0.2171	-0.3221	1.049	-0.0723	0.3432	0.1617	-0.09	-0.0378	0.0044	-0.0632	-0.0036	0.0079	-0.0097	-0.0681	-0.0899	-0.0296	-0.0232	-0.0427	0.3606	-0.1778	-0.0092	-0.003	-0.1065	0.3743	-0.0041	0.1582	-0.0565	-0.0304	-0.0588	-0.0879	0.063	-0.2224	-0.0827
Tesp1	Z00024710-1	1.3531	Dlx3	0.3671	Etv3	0.265	-0.0667	-0.0194	0.07	0.028	0.1945	-0.0416	-0.2194	0.0411	-0.0789	-0.1636	-0.131	-0.0141	0.2432	0.0037	-0.13	-0.1256	-0.1063	0.0604	-0.1094	-0.157	-0.1115	0.011	0.2402	-0.1835	-0.2337	-0.0711	-0.0784	-0.0492	0.1031	0.001	-0.066	-0.0258	-0.2003	-0.0339	-0.1157	0.1928	0.0306	0.0998	0.0109	-0.1431	0.1263	0.3671	-0.0048
Cfc1	Z00063770-1	2.5383	Ascl2	0.6708	Nr2f2	0.5715	0.0267	-0.008	-0.4426	-0.0762	0.4466	-0.0228	0.1739	0.3816	0.2994	0.0259	0.0752	0.0533	-0.4351	0.0615	0.1415	-0.4913	-0.0481	0.1031	0.0165	-0.308	0.0788	0.0176	0.0181	-0.1533	-0.0257	0.0645	-0.0167	0.0495	0.1336	0.6052	0.0476	-0.1259	0.0186	-0.3653	0.0682	0.1527	0.0201	-0.0119	0.3809	0.4018	-0.5715	-0.5208	0.0285
Tesp2	Z00023136-1	1.2833	Gata3	0.3511	Nr5a2	0.2886	0.0401	0.0044	-0.0676	0.0447	-0.0636	-0.0367	-0.138	-0.0982	-0.0946	-0.0703	-0.2886	0.0888	0.1098	-0.1336	-0.19	-0.1518	0.1743	-0.0015	0.0276	-0.037	0.0416	-0.0799	0.0961	0.2276	-0.1022	-0.0038	-0.1595	0.0052	0.1482	0.1318	0.0115	-0.0716	-0.0407	-0.0114	-0.0518	0.1701	0.0002	-0.0533	-0.0026	0.3511	0.0795	-0.1218	0.0624
1700101I19Rik	Z00053933-1	1.1834	Mef2c	0.2638	Tcea3	0.3746	-0.0769	-0.0522	0.0176	0.0613	-0.0563	-0.1125	-0.0258	0.0079	-0.0542	-0.1697	0.1612	0.0385	0.1867	0.0214	-0.1361	0.0408	0.0164	-0.3746	-0.0766	0.162	-0.0265	0.2215	-0.061	-0.0245	0.1546	-0.2058	0.0505	-0.0317	-0.1133	-0.0196	0.1048	0.2638	-0.027	0.0769	0.1149	0.0321	0.0561	-0.1141	-0.0701	0.1146	-0.0124	-0.0373	0.025
9430069J07Rik	Z00028607-1	1.1687	Eomes	0.7089	Ascl2	0.3964	-0.0471	0.0922	0.1523	-0.0085	0.0153	0.0532	0.1171	-0.226	0.0728	0.1203	-0.0046	0.1476	0.0062	0.0441	0.0559	0.0622	-0.1317	0.1524	-0.0471	-0.0308	-0.03	-0.2367	-0.119	-0.2099	0.0277	-0.1039	0.161	-0.0725	0.1597	0.7089	0.0869	-0.0447	0.1501	-0.0581	0.1784	0.0593	0.0824	-0.011	0.1528	0.0234	0.0206	0.0367	0.0222
AA619741	Z00067001-1	2.3725	Dlx3	0.7676	Tcea3	0.1458	0.4223	-0.0909	0.0404	0.0631	0.6095	-0.0666	-0.073	0.0636	-0.1213	-0.0442	0.0183	-0.0461	-0.0211	-0.0122	0.0225	0.3511	0.0449	-0.1458	0.0063	0.0191	-0.0076	-0.1159	-0.0989	-0.0996	0.0352	-0.0456	-0.0105	0.0022	0.0107	0.5274	-0.0202	0.0334	-0.0006	0.1798	0.2543	-0.0058	-0.0235	-0.0125	0.0015	0.2805	-0.1078	0.7676	0.0031
Arhgef4	Z00075280-1	3.3471	Klf4	0.2058	Myod1	0.1512	-0.0439	0.1994	0.1584	-0.0013	-0.0305	-0.0054	-0.0461	0.1298	-0.111	-0.0152	-0.0999	0.2058	0.0675	0.0252	0.073	0.0359	-0.0049	0.0051	0.001	0.0796	0.027	-0.0074	-0.0139	-0.092	-0.0206	-0.0107	-0.0355	-0.0045	0.064	0.0529	0.0002	-0.0731	-0.019	0.1039	-0.1512	-0.0556	0.1033	-0.0236	0.0469	-0.1321	-0.0639	-0.1026	-0.0052
BC043098	Z00012198-1	3.9463	Tcf3	0.1503	Nr5a2	0.0506	-0.0141	0.0828	0.0315	-0.0046	0.1188	-0.0184	-0.0202	-0.0207	-0.0213	-0.029	-0.0506	-0.006	0.0768	-0.0421	0.0038	0.1503	0.0158	0.0129	-0.0073	-0.0108	0.0114	-0.0044	-0.0192	0.0767	-0.0157	-0.031	-0.0176	-0.0117	0.0426	0.078	-0.0022	-0.0259	0.0133	0.143	0.0175	0.03	0.0396	0.0205	0.1013	-0.0253	0.0238	-0.0288	0.0339
Plekhb2	Z00047338-1	2.7907	Klf4	0.2789	Myc	0.2424	-0.03	-0.1384	-0.1752	0.0596	0.0997	-0.0489	-0.0384	-0.0551	-0.1138	-0.009	-0.1174	0.2789	0.1747	0.0336	0.2375	0.1416	-0.0095	0.0435	-0.0164	-0.2424	0.0257	-0.1026	-0.0069	-0.0522	-0.0257	0.055	0.033	-0.0166	-0.0709	0.0207	-0.0297	-0.0597	0.1356	-0.1474	-0.1245	-0.0663	0.0496	-0.0048	-0.1045	0.045	0.0231	0.0834	0.0352
1110002O04Rik	Z00030111-1	1.4088	Gata3	0.5162	Tcf4	0.2176	0.102	0.0388	0.1666	0.1408	0.0721	0.0561	0.0287	-0.0312	0.0695	0.0397	-0.0873	0.4854	0.3748	0.0937	0.1197	0.0012	0.0047	-0.2162	-0.0426	-0.0172	-0.0261	-0.1733	0.03	-0.1444	-0.0583	-0.1353	0.0584	0.0774	-0.056	0.1475	-0.0291	0.2401	0.1942	0.0831	0.3419	-0.2176	-0.0394	-0.1721	0.0202	0.5162	0.1001	0.1358	-0.0229
EG666290	Z00028254-1	1.1855	Mef2c	0.4701	Etv3	0.2934	-0.1812	0.0173	0.0047	-0.0646	-0.0915	-0.2613	-0.0395	0.112	-0.0744	0.2378	-0.0627	-0.1493	0.0005	-0.0558	-0.1248	-0.1087	-0.1474	0.0464	-0.1137	-0.0163	-0.1098	-0.0326	-0.0037	0.0071	-0.2806	0.0709	0.1549	-0.0207	0.0577	-0.1305	-0.0418	0.4701	0.1931	-0.1653	-0.1377	-0.0003	0.1107	0.0585	-0.1436	0.0195	-0.1879	0.1132	0.0714
Hs6st1	Z00002762-1	3.7949	Esx1	0.3703	Id1	0.0936	0.0753	0.0114	0.1996	-0.0216	0.3107	0.017	-0.0135	-0.0072	0.1889	-0.0248	-0.022	-0.0576	0.0454	-0.0936	0.0356	0.1991	-0.0594	0.0322	-0.0305	0.0265	0.0181	0.0101	-0.0148	0.3703	0.0071	-0.0223	-0.0438	-0.0092	0.0021	0.3158	0.0142	0.0395	-0.0445	-0.027	0.2327	0.1026	0.0151	-0.0083	-0.0475	0.0867	0.0705	0.1769	0.0273
Ugcgl1	Z00005717-1	4.4841	Sox9	0.3193	Nr5a2	0.1583	-0.0066	0.0788	0.2051	0.0105	0.1195	-0.0509	-0.0697	-0.0131	-0.0784	-0.0577	-0.1583	0.1317	0.0076	-0.0267	0.0293	0.1338	-0.0343	-0.0126	-0.046	-0.0569	0.0012	-0.0531	-0.042	0.1412	-0.0644	-0.0657	-0.0441	-0.0255	0.0123	0.097	-0.0165	0.0418	0.0761	0.3193	0.1448	-0.0056	0.0333	-0.0028	-0.0203	0.0687	0.1065	0.0303	0.051
Lincr	Z00023138-1	1.3829	Etv3	0.415	Ascl2	0.3548	0.042	-0.2114	0.0976	-0.0431	0.0933	0.217	0.0911	0.2755	-0.0312	-0.0309	0.1458	-0.0243	0.3415	-0.024	-0.0455	0.0258	0.058	-0.1662	-0.0507	0.0701	0.0158	0.1854	0.2592	-0.0019	0.0318	-0.0643	-0.0007	0.0029	-0.04	0.0777	0.087	0.086	0.0337	-0.2778	0.0396	0.0058	0.0176	0.101	0.0635	-0.0371	0.0791	-0.1728	-0.169
Arid5a	Z00052565-1	1.6795	Myod1	0.949	Atf3	0.255	0.2747	0.2531	0.332	0.0312	0.6571	-0.0421	-0.0699	0.1334	0.0289	-0.1209	-0.0338	0.1581	0.0983	-0.0308	0.1354	0.107	-0.0195	0.105	-0.255	0.0006	-0.0198	0.15	0.0862	0.3336	-0.0029	-0.0263	-0.0392	-0.0848	-0.1054	0.3757	0.047	0.4678	-0.1345	0.1624	0.949	0.0123	0.1172	0.0076	-0.0426	0.0659	0.1585	0.0709	-0.1328
4632411B12Rik	Z00075558-1	4.1662	Tcf3	0.1965	Nr5a2	0.1251	-0.0131	0.0268	0.0452	0.0181	0.1645	-0.047	-0.0455	0.0141	-0.0724	-0.0999	-0.1251	0.09	0.0802	-0.0257	0.0805	0.1965	-0.0117	-0.0318	-0.085	-0.0297	-0.0112	-0.0348	0.0047	0.1097	-0.0299	-0.0409	-0.0348	-0.0408	-0.0048	0.0615	-0.0243	-0.0129	-0.0249	0.1485	0.0953	0.0307	0.0401	-0.0081	0.0393	0.0119	0.0318	0.0026	0.0103
Fer1l5	Z00076409-1	1.1758	T	0.3278	Foxj2	0.2246	0.3278	-0.1446	-0.0872	0.0531	-0.1072	-0.0229	-0.0714	0.027	0.1092	0.0775	0.016	-0.0246	-0.1045	0.0084	-0.0725	-0.1019	-0.0534	-0.0321	-0.0247	-0.0688	0.1024	-0.0477	-0.1746	-0.0684	-0.161	0.1283	-0.1825	0.0963	0.2671	-0.0246	-0.1701	0.0636	0.0425	-0.1061	0.0289	0.28	-0.1037	-0.1045	-0.143	0.0596	0.0615	0.2123	-0.2246
Lman2l	Z00075402-1	3.4316	Cdx2	0.2319	Nr5a2	0.2171	-0.0444	0.0749	0.0755	0.0395	0.2319	-0.1041	-0.042	-0.0316	-0.1931	-0.1816	-0.2171	0.0083	0.0214	-0.0854	-0.0461	0.2114	-0.0357	-0.0637	-0.1237	-0.1008	-0.0273	-0.12	-0.0668	0.1748	-0.0783	-0.0698	-0.0944	-0.0462	0.0145	0.012	-0.0036	0.031	-0.0323	0.1677	0.1356	0.0312	-0.0098	-0.0166	0.0934	0.0759	-0.0196	0.0171	0.008
Cnnm4	Z00061026-1	3.139	Cdx2	0.6416	Msc	0.1357	-0.0094	0.1482	0.1785	0.0274	0.6416	-0.0989	-0.0505	-0.0702	-0.1357	-0.111	-0.088	-0.0797	-0.0122	-0.0913	0.0436	0.2131	-0.0268	-0.0521	-0.0917	0.0313	-0.031	-0.0597	-0.0472	-0.0153	-0.0147	-0.059	-0.0732	-0.0749	0.0751	0.2482	-0.0144	-0.0418	-0.0422	0.3295	0.0257	0.0059	-0.0496	-0.0279	0.1143	-0.0287	0.0585	0.0889	0.0134
Cnnm3	Z00020933-1	3.3116	Nrip1	0.0916	Gadd45a	0.1379	0.0091	-0.0357	-0.0647	0.0762	-0.0244	-0.04	0.01	0.0136	-0.0879	-0.0815	-0.0743	-0.0369	-0.0271	-0.032	-0.0877	0.0235	0.0128	0.0097	-0.0712	0.0342	-0.0281	-0.113	-0.1301	0.0604	-0.0104	0.0574	-0.0246	-0.0263	0.053	-0.0352	0.0257	-0.0369	-0.1379	0.0108	0.0042	0.0342	-0.0298	-0.0063	0.0916	-0.0604	0.0009	-0.127	-0.0335
Ankrd23	Z00070220-1	3.1625	Sox9	0.2392	Dlx3	0.0992	0.0531	0.1016	0.2278	0.0181	0.105	-0.0542	-0.047	0.0107	-0.0922	-0.082	-0.0573	-0.098	-0.0794	-0.094	0.1213	0.1708	-0.0187	-0.0496	-0.0728	0.0298	0.0338	-0.0584	-0.0175	0.1375	0.0062	-0.0384	-0.0451	-0.0323	0.1033	0.1135	-0.0077	0.0039	-0.0772	0.2392	0.0253	0.0498	-0.0075	-0.036	0.1084	0.1679	-0.0173	-0.0992	-0.0037
Ankrd39	Z00024287-1	2.7522	Sox9	0.1431	Klf4	0.1456	0.0416	0.0605	0.1074	-0.0115	0.076	-0.0258	-0.0252	-0.0279	-0.0425	-0.044	0.0427	-0.1456	-0.0493	-0.0322	0.126	0.0915	-0.0262	0.0379	-0.0665	0.0005	-0.0032	0.0191	0.0265	0.0476	-0.0221	-0.0726	-0.038	-0.038	0.0266	0.0626	-0.0461	-0.0661	-0.0884	0.1431	0.0659	0.0168	-0.0097	-0.0085	0.0421	0.0491	-0.086	-0.0661	0.0018
D430040D24Rik	Z00029645-1	1.7879	Sox2	0.2986	Dppa5a	0.2527	0.091	0.0922	0.2986	0.1371	0.1621	-0.1288	-0.0924	-0.0238	-0.2469	-0.145	-0.2048	-0.035	-0.0599	0.0568	-0.1381	0.1111	-0.021	-0.192	-0.0578	0.0089	0.0406	-0.0888	0.0171	-0.0864	0.0041	-0.2527	0.0643	-0.0856	0.2623	-0.1312	-0.0325	0.0271	-0.1805	0.2165	0.1416	0.0281	-0.0908	-0.0178	0.0111	0.0711	-0.0378	0.0016	0.0372
Sema4c	Z00022070-1	3.2745	Tcf3	0.6446	Klf4	0.2909	0.03	0.159	0.1125	-0.0171	0.3961	0.0194	0.1434	0.0301	0.0252	0.0487	0.1785	-0.2909	-0.1143	-0.0903	-0.0935	0.6446	-0.0121	0.0409	0.109	-0.1279	0.011	-0.0255	-0.0035	0.3208	-0.0133	-0.0409	-0.0484	-0.0118	0.4594	-0.0804	0.0042	-0.1533	-0.1165	0.5448	0.0471	0.069	-0.0885	-0.0262	0.4617	0.53	0.0274	-0.0495	-0.0146
BC050210	Z00026610-1	3.0394	Myc	0.1979	Tcf3	0.3425	0.032	-0.1881	-0.088	0.0368	0.0546	-0.0115	0.0122	0.054	-0.041	-0.0377	-0.0051	0.0093	0.0418	0.0627	-0.0971	-0.3425	0.0406	0.018	-0.0231	0.1979	0.0077	0.1806	-0.0583	-0.1646	0.0766	0.071	0.0511	0.006	0.0121	-0.0821	-0.0556	-0.0189	-0.0296	-0.0365	-0.0007	-0.0175	-0.0193	0.0238	-0.0781	-0.0741	-0.1977	0.1098	-0.0255
Cox5b	Z00038470-1	5.0148	Esx1	0.1067	Msc	0.0869	-0.0024	-0.0324	-0.0112	0.0166	0.1027	-0.0118	-0.0144	-0.0025	-0.0869	-0.0578	-0.0857	0.0407	-0.0375	-0.0299	-0.0491	0.0813	-0.0084	-0.0006	-0.0303	-0.0362	0.0054	-0.0352	-0.0357	0.1067	0.0225	0.0035	-0.0044	-0.0086	-0.0053	0.009	-0.0018	0.0136	-0.008	0.0721	0.0186	-0.0109	0.0501	-0.0226	0.0261	0.0616	0.0099	0.0214	-0.0245
Actr1b	Z00036118-1	3.9588	Cdx2	0.1786	Klf4	0.0479	-0.0256	-0.0043	-0.0268	0.0153	0.1786	-0.0119	0.0001	0.0208	0.002	-0.0131	0.0185	-0.0479	0.1218	0.0119	0.0167	0.0899	0.0053	0.004	0.0011	0.0052	0.0016	-0.0426	-0.0202	-0.018	-0.0203	0.0052	-0.0094	-0.0103	0.0096	0.0252	-0.0052	0.0216	0.0248	0.0277	0.0427	0.015	-0.0089	0.0248	0.0173	0.0062	0.0114	0.0371	0.0005
4933424G06Rik	Z00049070-1	1.4031	Cdx2	0.3355	Sox2	0.1986	0.0767	-0.038	-0.1986	-0.1303	0.3355	0.1268	-0.1056	-0.1705	-0.0454	0.0719	0.0075	0.0075	-0.0916	0.1003	-0.0083	0.0212	-0.0925	-0.1056	-0.0824	-0.0847	0.1294	0.0141	-0.0589	0.2756	-0.0014	0.0414	-0.0382	0.0014	-0.0815	0.2568	-0.0583	-0.0231	-0.1056	-0.0353	0.0766	-0.114	0.1688	-0.1468	0.1783	0.0768	-0.1218	0.1038	0.0247
Zap70	Z00024179-1	2.5445	Gata3	0.1505	Tcf3	0.209	-0.0416	-0.0696	-0.1353	0.0407	0.0409	-0.0053	-0.0564	0.1053	-0.0972	-0.038	0.0486	-0.1215	-0.0372	0.0818	-0.0168	-0.209	0.001	0.0636	-0.0287	0.0062	0	-0.0461	-0.0392	-0.1417	0.0446	0.0995	0.0069	0.0541	0.0275	-0.0469	0.0008	-0.028	-0.0526	0.0556	-0.0471	-0.0407	0.0526	-0.0402	-0.0861	0.1505	0.124	0.1446	-0.0158
Tmem131	Z00019116-1	3.715	Sfpi1	0.1086	Klf4	0.1606	-0.0013	0.0269	0.0824	-0.0321	-0.0095	0.0156	0.0029	-0.0099	0.0153	0.0162	0.0439	-0.1606	0.1086	0.0362	-0.0122	0.0002	-0.0018	-0.012	-0.0032	-0.0514	-0.0072	0.0271	0.0384	-0.111	-0.0012	-0.0343	-0.0174	-0.0256	-0.0247	-0.0802	-0.0124	-0.0228	0.0417	0.0587	-0.0654	-0.0527	0.0298	0.0023	-0.0059	-0.1145	-0.0201	-0.0396	0.0073
A230074B11Rik	Z00031342-1	1.2751	Sox9	0.4347	Fem1b	0.2867	-0.0445	0.1685	0.1768	-0.0006	-0.2371	0.0682	-0.2114	-0.2805	0.2697	0.011	0.0793	-0.135	0.3599	0.1447	-0.0818	-0.0301	0.0002	-0.1113	-0.0804	-0.1688	-0.1811	0.1327	-0.023	-0.0528	-0.1169	-0.1563	-0.003	-0.0959	-0.0279	-0.0901	-0.1879	0.0473	0.0448	0.4347	0.0989	0.0635	-0.2867	0.0431	-0.0087	0.0057	-0.1743	0.0235	-0.0446
4921511C04Rik	Z00054195-1	2.006	Sfpi1	0.4755	Sox9	0.662	-0.1058	-0.1043	-0.5237	0.0168	-0.24	0.0026	-0.0356	-0.2494	-0.2142	-0.1754	-0.0117	0.1165	0.4755	0.0285	-0.1292	-0.4703	-0.0374	-0.0395	-0.0345	-0.566	-0.0703	-0.0151	-0.0086	-0.6179	-0.2565	-0.1267	-0.1157	-0.0504	-0.3254	-0.6292	-0.1263	0.0824	0.1588	-0.662	-0.2392	-0.1524	0.1663	0.229	-0.193	-0.5863	-0.4002	-0.2061	-0.0349
Cnga3	Z00023400-1	1.7529	Klf4	0.5816	Cdx2	0.5841	-0.0959	-0.1929	-0.3155	0.0522	-0.5841	-0.1042	-0.0571	0.355	0.0863	0.2021	0.0447	0.5816	0.4274	0.1524	0.3216	-0.2239	0.089	0.0675	-0.0868	0.0274	-0.0062	-0.016	0.136	-0.0443	0.0409	0.1301	-0.0325	0.0651	0.0415	-0.368	-0.0227	-0.2972	0.147	-0.3595	-0.1705	-0.0081	0.2228	0.1704	-0.0998	-0.0876	0.0113	-0.2657	0.1951
Inpp4a	Z00020530-1	1.427	Cdx2	0.3051	Mybl2	0.1886	-0.1239	-0.0175	0.1141	0.2502	0.3051	0.0489	-0.175	-0.0009	-0.1035	-0.1886	-0.0765	0.0368	-0.069	0.0072	-0.0737	0.1962	-0.078	0.1052	0.0157	-0.0542	-0.008	-0.1228	-0.0525	0.2176	0.0839	0.1267	-0.1685	0.0615	0.0206	0.1979	-0.0481	-0.0204	-0.0174	0.2036	0.0659	0.1066	-0.0743	-0.0184	0.1182	-0.0651	-0.0811	0.1824	-0.151
4930439A04Rik	Z00061918-1	1.1636	Atf3	0.2306	Mybl2	0.3003	0.036	0.1425	0.1339	0.1865	-0.0628	0.0048	-0.1115	-0.0914	-0.0499	-0.3003	0.0702	-0.0697	0.1278	0.0325	0.2086	-0.051	-0.0835	-0.1008	0.2306	-0.0629	-0.1458	0.1377	0.104	0.0064	-0.0263	0.2202	0.0371	-0.0703	0.0777	-0.0503	0.1422	0.079	0.125	0.202	-0.0549	-0.013	-0.0993	-0.1229	0.1272	-0.0837	-0.0762	-0.1281	0.0973
6330578E17Rik	Z00012840-1	3.731	Myc	0.0709	Cdx2	0.0939	-0.0116	-0.0359	-0.06	-0.0247	-0.0939	-0.0071	0.0054	0.0281	-0.0116	0	-0.0454	-0.0165	0.0079	-0.0039	0.0693	0.0179	0.0378	0.0292	-0.0186	0.0709	-0.0157	0.0241	-0.0053	0.0357	0.0024	0.0234	0.0198	-0.0174	-0.0309	0.0258	-0.0108	-0.0627	-0.0292	-0.0105	-0.0225	0.0125	0.0162	0.0088	0.0018	0.0223	-0.05	0.0145	0.0037
Unc50	Z00052219-1	4.2911	Sox9	0.1398	Mybl2	0.0811	-0.0093	0.0467	0.0375	-0.0282	0.0445	-0.0123	-0.022	-0.0473	-0.0469	-0.0811	-0.0633	0.01	0.0148	-0.0635	0.0209	0.0575	-0.0008	-0.0372	-0.0414	-0.0569	-0.0129	0.0155	0.0083	0.1045	-0.0202	-0.054	-0.0354	0.0086	0.0092	-0.0249	0.0071	0.0249	-0.0125	0.1398	0.0308	-0.0142	-0.0229	-0.016	0.0591	0.0415	-0.0312	-0.0398	-0.0043
Mgat4a	Z00025967-1	3.4697	Cdx2	0.3975	Esx1	0.2543	0.1375	0.1115	0.09	-0.0201	0.3975	-0.0065	-0.0249	-0.0203	-0.0032	-0.0439	-0.1026	0.0423	-0.1474	-0.034	0.0042	0.042	-0.0166	-0.0407	-0.0436	-0.0082	0.0044	0.0138	-0.0034	-0.2543	-0.0227	-0.0605	-0.0586	-0.0059	-0.0566	-0.095	0.0081	0.0119	0.0042	0.1542	0.0918	0.0241	-0.0016	-0.0028	-0.0251	0.0168	-0.0944	-0.0285	0.0218
4930556I23Rik	Z00063490-1	3.1197	Whsc2	0.2054	Suz12	0.2857	0.041	-0.194	-0.1099	0.2054	-0.1241	-0.093	-0.0869	0.0612	-0.1567	-0.0927	-0.1868	0.2007	-0.0412	-0.0425	-0.1306	-0.1021	-0.0029	-0.2766	-0.0268	0.0097	0.0602	-0.2196	-0.2857	-0.0802	0.0087	-0.0456	-0.016	0.0005	0.0164	-0.0284	0.042	0.0208	-0.04	-0.0603	-0.047	0.0001	-0.0102	-0.0279	-0.0099	-0.0153	0.0178	-0.0594	0.0265
4930470B04Rik	Z00061028-1	1.1885	Mycn	0.2742	Ascl2	0.2227	-0.0364	-0.0001	-0.128	0.2409	0.0533	-0.0418	0.1263	-0.1174	0.012	0.0586	0.1234	-0.1281	-0.0621	0.0588	-0.1023	0.0402	0.1118	-0.142	-0.1273	-0.1569	-0.0314	0.2742	-0.1934	-0.0837	0.2159	0.0275	0.0728	-0.0821	0.1244	0.0754	0.1412	0.1998	0.059	-0.2017	0.1576	0.0665	-0.1498	-0.0587	-0.016	-0.1318	-0.162	-0.1338	0.0985
2010300C02Rik	Z00003177-1	2.5256	Gata3	0.4998	Nrip1	0.0692	-0.0006	0.1052	0.1913	0.0326	0.4709	-0.0056	-0.0381	-0.0524	-0.0257	-0.047	-0.0205	0.28	0.0071	-0.0431	-0.0385	0.0483	-0.0085	-0.0146	-0.0448	0.092	-0.0116	-0.0088	-0.0296	0.0231	-0.0437	0.0034	0.0376	0.0055	0.0735	0.1685	-0.0205	-0.0311	-0.0676	0.4414	0.0081	-0.0092	0.0285	-0.0144	-0.0692	0.4998	-0.0204	0.1285	0.0937
Tsga10	Z00035892-1	1.211	Tcf4	0.269	Fem1b	0.2073	-0.1716	0.1312	0.0056	0.0547	-0.1006	-0.0633	0.0487	0.0238	-0.1591	-0.0442	0.0582	-0.0529	0.0191	-0.0678	-0.0975	0.0099	0.1746	0.0784	-0.0113	-0.1935	0.1446	0.0899	-0.0379	-0.0014	0.0105	0.2024	0.0137	-0.0835	0.0293	-0.1544	0.0524	0.1185	-0.0318	-0.0281	-0.2046	0.269	-0.2073	-0.1189	0.014	0.0738	-0.0091	-0.0565	-0.0952
Lipt1	Z00041567-1	1.2156	Aes	0.2296	Sox9	0.3313	-0.0514	0.0665	0.0121	-0.1032	-0.1081	-0.0045	-0.069	-0.0258	0.0442	-0.0685	0.2156	0.1769	0.002	0.0366	0.0328	-0.1665	0.0463	0.0198	-0.2109	0.0706	0.0619	0.0393	-0.0662	-0.1152	0.1604	0.0518	0.2296	-0.0938	-0.0181	0.1753	0.0006	0.0089	0.0333	-0.3313	0.0953	0.1547	0.0319	0.0845	-0.0198	-0.1156	-0.0188	-0.0003	-0.0992
Mitd1	Z00005961-1	3.6153	Msc	0.1066	Tcf3	0.1617	0.0847	-0.0402	-0.0228	-0.0182	-0.0676	0.0281	0.0241	0.0136	0.1066	0.0385	0.0613	-0.0533	-0.0342	-0.0153	0.0885	-0.1617	0.0419	0.015	0.0379	0.0335	-0.0067	0.0798	0.0707	-0.0305	0.0297	-0.0057	0.0137	0.0453	0.0179	0.0195	0.0301	-0.006	0.0482	-0.1236	-0.0235	0.0467	0.0043	0.0191	-0.0323	-0.0446	0.0106	0.0079	-0.0182
Mrpl30	Z00012460-1	3.9944	Myc	0.1047	Tcf3	0.1351	0.0077	-0.0053	-0.0562	0.0355	-0.1044	0.0044	0.0026	-0.0059	-0.018	-0.0266	-0.0313	0.0178	-0.0734	-0.0262	-0.0743	-0.1351	0.0055	0.0248	0.0171	0.1047	-0.0008	0.0323	0.0043	-0.0342	0.0281	-0.0075	0.0042	0.0168	-0.0138	-0.0207	-0.0081	-0.0392	-0.0122	-0.1254	-0.0582	-0.0025	-0.0287	0.014	-0.0279	-0.0318	-0.0214	-0.0065	-0.0353
Lyg2	Z00059812-1	1.1902	Nrip1	0.2658	Atf3	0.1612	-0.11	0.2552	0.1694	-0.0599	0.0902	-0.0651	-0.0905	0.0651	0.0681	-0.1488	-0.0786	0.0346	-0.044	-0.048	0.2232	-0.0774	-0.0135	0.1231	-0.1612	0.0496	-0.0766	-0.1169	-0.0714	0.0623	-0.1062	-0.0837	-0.0557	0.0589	-0.0284	0.09	0.2529	-0.1088	0.1145	-0.0971	0.0922	0.0594	0.0624	0.0257	0.2658	-0.1095	0.027	-0.0727	-0.1198
4932436B18	Z00044959-1	1.1854	Sox9	0.2153	Tcf4	0.3353	-0.0592	-0.096	-0.1177	0.0631	-0.0178	-0.1751	-0.1981	-0.1184	-0.0529	0.1425	0.04	0.0175	-0.0244	-0.0215	-0.2451	0.1852	-0.108	0.1208	-0.0959	-0.0735	-0.0097	0.0172	-0.1746	0.1148	-0.0319	0.0028	-0.2055	0.0491	-0.0706	0.079	0.0267	0.0088	0.0047	0.2153	-0.1763	-0.3353	-0.106	-0.0074	0.0102	-0.0419	-0.0035	-0.1621	-0.0899
Lyg1	Z00055657-1	1.3164	Tuba1a	0.3498	Sall4	0.2809	0.02	-0.1108	-0.2112	-0.0478	0.3294	0.3498	0.0287	-0.2809	0.0829	0.1517	0.1041	0.0796	0.1601	-0.0883	0.1912	0.1042	0.0409	-0.2302	-0.0762	-0.0232	-0.0324	-0.0099	0.0039	-0.1236	-0.0111	0.095	0.1243	0.0458	0.1311	0.0331	-0.0605	-0.0121	-0.0644	0.1165	0.0568	-0.0666	-0.0229	-0.0489	-0.0608	0.1741	-0.0976	0.0985	0.0708
Txndc9	Z00022430-1	3.7341	Pou5f1	0.0637	Sox9	0.0648	0.027	0.0637	-0.0305	-0.0122	0.0569	0.0058	-0.0089	-0.0443	0.0233	-0.006	-0.0048	0.0394	-0.0392	-0.0341	-0.0205	-0.0342	0.0095	0.0077	0.0312	0.023	0.0102	-0.0045	0	-0.0199	-0.0074	-0.0405	-0.0356	0.0184	0.0456	0.0282	0.0005	-0.018	0.0374	-0.0648	-0.0322	0.0167	0.0006	-0.0059	0.0066	0.0409	0.0271	-0.0002	-0.0071
Eif5b	Z00019109-1	3.3532	Sox2	0.1213	Tcf3	0.0776	0.0077	-0.0266	0.1213	-0.0082	-0.0536	-0.015	0.0003	0.0139	-0.0501	0.0184	0.0311	-0.0074	-0.0137	0.0332	0.0155	-0.0776	0.005	-0.0036	0.0092	0.0434	-0.0195	0.014	0.0181	0.0589	0.0144	-0.0025	0.0061	-0.0107	-0.0524	0.0304	0.0024	0.003	-0.0132	-0.0465	-0.0169	-0.0302	-0.0084	0.017	-0.0238	-0.0055	0.0188	0.0021	0.0223
Rev1	Z00055658-1	4.4423	Nrip1	0.0898	Klf4	0.4199	-0.0452	0.0079	0.0456	-0.0048	-0.0416	-0.004	-0.0414	-0.0052	-0.0339	-0.031	-0.0615	-0.4199	-0.0712	-0.0229	-0.024	0.0016	-0.0128	-0.0123	-0.0223	-0.0171	0.0191	-0.0524	-0.0217	-0.0554	-0.035	0.0005	-0.0111	-0.0196	-0.0136	0.019	-0.0122	0.0017	-0.0216	0.0019	-0.086	-0.0268	0.0003	-0.0198	0.0898	-0.1904	-0.0412	-0.1483	0.0129
Aff3	Z00010257-1	2.5972	Nrip1	0.5749	Sox2	0.6671	-0.2592	0.0761	-0.6671	0.0039	0.207	-0.0072	0.1751	-0.1772	0.1087	-0.0383	-0.0293	-0.3603	0.2155	-0.1599	-0.2908	-0.0805	-0.0418	0.0224	0.0297	-0.1621	-0.0517	0.0162	-0.0441	-0.2685	-0.109	0.0137	0.0204	-0.0754	0.0793	-0.5201	0.0015	0.4516	-0.0398	-0.2262	-0.1464	0.158	-0.0139	0.0143	0.5749	-0.3041	-0.2169	-0.5621	0.0022
Lonrf2	Z00020666-1	2.1618	Klf4	0.7537	Sox2	0.8493	-0.4972	-0.0263	-0.8493	-0.0153	0.1411	0.0816	-0.017	-0.4952	-0.3025	0.0354	0.388	0.7537	-0.8019	0.0314	-0.6618	-0.061	0.029	0.1534	-0.0484	-0.1705	-0.0276	0.0241	-0.0104	-0.6154	-0.0137	0.0109	0.074	0.0593	0.4249	-0.8456	-0.1019	-0.0654	-0.0114	0.3447	-0.3228	0.077	0.2806	-0.0351	0.0607	-0.093	0.2806	0.0398	0.026
2810038L03Rik	Z00072028-1	1.9781	Klf4	0.2098	Tcf3	0.2396	0.0251	0.0999	-0.1277	-0.1027	-0.1207	-0.0738	-0.0354	-0.0613	0.0313	0.0619	0.138	0.2098	-0.1768	0.0186	-0.1245	-0.2396	0.0615	0.0326	-0.0029	0.0559	-0.0225	0.0176	-0.1094	-0.102	0.008	-0.0004	-0.0541	0.0443	-0.0323	0.0449	0.0496	-0.0817	0.088	-0.038	-0.1038	0.0259	0.0426	-0.1296	-0.0174	-0.0796	0.049	0.0641	0.0128
Chst10	Z00035081-1	3.328	Sox9	0.2566	Gata3	0.3931	-0.115	0.0115	0.2115	-0.0058	-0.2381	0.0292	-0.0592	0.1053	0.0638	0.0308	0.044	-0.1436	-0.3404	0.0878	0.0232	-0.1597	0.0378	-0.1209	0.0143	0.0187	0.0333	0.0416	0.0226	-0.1373	0.0277	-0.015	-0.0067	0.0335	-0.0571	-0.2184	0.0128	-0.0906	-0.0147	0.2566	-0.1474	-0.0431	0.0494	0.0105	0.0267	-0.3931	0.0231	-0.2644	0.0062
Nms	Z00066329-1	2.2218	Otx2	0.0784	Tcea3	0.2866	-0.035	-0.1735	-0.1175	0.0622	-0.1116	0.0404	0.029	0.0065	0.0352	-0.0147	0.032	0.0601	0.0095	0.0151	0.074	0.0573	0.0384	-0.2866	-0.0194	-0.001	0.0164	-0.13	-0.1424	-0.0937	-0.0397	-0.0398	0.0647	0.016	0.0784	-0.1091	0.0673	-0.0316	-0.0473	-0.0455	-0.0225	-0.0168	-0.0253	-0.0199	0.0494	-0.0404	-0.018	-0.2218	-0.0081
Pdcl3	Z00041452-1	3.8066	Cdx2	0.1865	Elf1	0.0905	-0.0081	0.0714	0.038	-0.0746	0.1865	0.0215	0.0018	-0.0491	0.038	0.053	0.0953	0.0109	-0.0805	-0.0101	-0.0905	0.1474	0.0192	0.0142	0.0299	-0.0428	0.0053	0.028	0.0485	0.0716	0.0156	-0.051	-0.0354	0.0125	-0.006	-0.0239	0.0019	0.001	0.0493	0.0353	-0.0489	-0.0352	-0.0084	-0.0294	0.0187	0.0047	-0.0163	0.0558	0.0107
Npas2	Z00009475-1	1.1978	Klf4	0.6777	Mef2c	0.2853	0.1495	-0.1069	0.0546	0.006	0.2412	-0.173	-0.1742	-0.051	-0.0942	-0.0292	-0.149	0.6777	0.2302	-0.2142	-0.0118	-0.0166	0.019	-0.1097	0.0263	-0.1722	0.2115	0.156	-0.0203	-0.2129	-0.1956	0.1952	0.1228	-0.131	-0.0522	-0.1668	0.0405	-0.2853	0.0191	-0.0043	-0.1632	0.0644	-0.1349	-0.0002	-0.0769	0.1656	0.127	0.159	0.0583
Rpl31	Z00025198-1	3.7842	Suz12	0.1089	Zscan4c	0.1052	0.005	0.0636	-0.0177	-0.0192	-0.0831	0.0471	0.0437	0.0064	0.0612	0.0323	0.0723	-0.0885	0.0068	-0.004	-0.0109	-0.0915	0.0066	-0.001	-0.0025	0.1076	-0.006	0.0841	0.1089	-0.0789	0.005	-0.0269	-0.0118	0.0215	0.0043	0.0042	0.0555	-0.0279	-0.0226	-0.0414	-0.0537	0.0119	0.0094	0.0098	0.0285	-0.0822	0.0144	0.0007	-0.0235
Tbc1d8	Z00012243-1	2.7703	Esx1	0.4051	Nr0b1	0.1313	0.2079	-0.0486	0.278	0.0298	0.2612	-0.053	-0.1313	0.0641	-0.0394	-0.0948	-0.0839	0.3449	0.2068	-0.0263	0.1449	0.229	0.0358	0.0207	-0.1203	0.0067	-0.0304	-0.0564	-0.0174	0.4051	-0.005	0.024	-0.0175	-0.0541	-0.0631	0.2405	-0.0708	0.1089	-0.0569	0.0074	0.2935	-0.0238	0.1012	-0.051	0.1394	0.2143	-0.0764	-0.1102	0.0633
D1Bwg0212e	Z00038990-1	2.6366	Tcea3	0.1521	Gadd45a	0.1928	0.0728	-0.1219	-0.0324	0.0685	-0.0132	0.031	0.0434	0.0529	0.0619	-0.0074	0.0177	0.0027	0.1151	0.015	0.0501	-0.0054	-0.0158	0.1521	0.0615	0.0429	0.0297	0.0548	-0.0093	-0.0738	-0.0855	0.0899	0.0283	-0.065	-0.058	0.1069	-0.0371	0.0051	-0.1928	-0.0928	0.017	-0.0191	-0.0802	0.0242	0.0096	-0.1331	0.0988	0.1	0.0131
Rnf149	Z00035452-1	4.116	Sfpi1	0.1826	Gadd45a	0.0941	-0.0024	-0.0475	-0.0029	0.0056	0.0925	-0.0422	0.0136	0.0297	-0.0232	-0.0544	-0.0333	-0.0717	0.1826	-0.0288	-0.0264	0.1746	-0.0608	-0.0081	-0.0137	0.0278	-0.0209	0.001	-0.0588	0.0362	-0.054	0.0249	-0.02	-0.0472	0.0126	0.0207	-0.0531	-0.0354	-0.0941	0.1305	0.0655	0.0062	-0.0617	-0.0015	0.0722	-0.0041	0.0221	-0.0358	-0.017
Creg2	Z00023387-1	1.943	Esx1	0.8351	Elf1	0.2541	0.148	0.1218	0.023	0.0329	0.4673	0.0311	0.0755	0.2186	0.2048	0.1462	-0.1255	0.1184	0.3475	-0.1176	-0.2541	0.1805	-0.0619	-0.0011	0.0104	-0.0872	0.016	0.038	0.0296	0.8351	-0.1309	0.0302	0.0204	0.042	0.0698	-0.1349	0.0138	0.2272	-0.2443	0.3339	0.1043	0.2449	-0.0873	-0.0218	0.3634	0.3966	0.0561	-0.2187	0.245
D930019O06Rik	Z00033720-1	1.371	Id1	0.3012	Elf1	0.2168	0.0008	0.026	0.1186	-0.0008	-0.0298	-0.1183	-0.1684	-0.0621	-0.2115	0.0309	0.0864	0.1393	0.1659	0.3012	-0.2168	-0.0171	0.2681	0.0891	0.1796	0.1039	0.1167	0.1084	0.1714	0.0335	-0.1244	0.1788	0.1426	0.1924	0.0004	-0.2058	0.1151	-0.089	0.1162	0.1053	-0.0305	0.0729	0.111	-0.0222	-0.027	0.0785	0.1263	0.0703	0.0246
4933400N17Rik	Z00073881-1	1.5452	Sox9	1.338	Msc	0.349	0.3074	0.1085	0.37	0.1122	0.695	-0.1491	0.1477	-0.0917	-0.349	-0.3184	0.1664	0.0862	0.2803	-0.025	-0.3265	0.3413	-0.1956	-0.1802	-0.1985	-0.0952	-0.0227	-0.0593	-0.0289	0.4691	-0.0678	-0.1215	0.0267	-0.2046	0.1176	0.1213	0.0662	0.1257	-0.2274	1.338	0.4316	-0.1752	-0.0548	-0.0921	0.0749	0.0834	-0.013	0.2183	-0.0632
1700066B17Rik	Z00028993-1	1.2236	Cdx2	0.439	Msc	0.2659	-0.0434	0.0814	0.1968	-0.0646	0.439	0.1453	0.0741	-0.0096	-0.2659	0.0134	-0.0429	0.0607	0.1054	-0.0338	-0.0022	0.1729	0.0258	-0.0733	0.0116	0.0053	0.0174	-0.049	-0.177	0.2474	0.0869	-0.1867	-0.0022	0.0644	0.0523	0.0929	-0.0548	0.0045	0.118	0.2674	0.2474	0.1544	0.0254	-0.1043	0.1642	0.0705	0.0182	0.0451	-0.0406
Map4k4	Z00078198-1	4.3151	Sox9	0.6327	Pou5f1	0.1421	0.0282	-0.1421	-0.0298	0.0451	0.0356	-0.0276	-0.0437	-0.04	-0.0713	-0.1261	-0.1219	0.1176	0.1578	0.0567	-0.0059	0.2605	-0.0063	-0.0166	-0.0819	-0.0847	-0.0316	-0.0428	0.0184	0.016	-0.0111	-0.0183	-0.0518	-0.0138	-0.0478	0.0897	0.0098	0.0872	0.0901	0.6327	0.0546	-0.0859	0.0235	0.0383	0.0198	-0.0821	0.1511	0.0456	-0.0037
Il1r2	Z00074302-1	2.5508	Klf4	0.4888	Sox2	0.4249	0.0411	0.0198	-0.4249	0.0644	-0.0139	0.0382	-0.038	-0.0157	0.0999	0.0998	-0.065	0.4888	-0.0556	-0.0568	0.2824	-0.1398	-0.0706	0.0923	0.1189	-0.0794	0.0095	0.0337	0.1096	-0.1405	-0.0777	0.0198	-0.0336	0.0097	0.1505	-0.1929	0.0234	-0.1305	0.2614	-0.3892	0.0338	0.0643	0.0511	0.0238	-0.1003	0.2226	0.308	-0.0309	0.0339
Il1r1	Z00005346-1	2.5399	Cdx2	0.2503	Nr5a2	0.1691	-0.0238	-0.0233	0.0903	0.0312	0.2503	-0.0263	-0.0463	0.0015	-0.0364	-0.081	-0.1691	0.1334	0.1946	0.0302	0.1293	0.2246	0.0018	-0.0634	-0.0908	-0.0361	-0.0279	-0.0458	-0.0197	-0.088	-0.0236	-0.0377	-0.0331	-0.0734	0.0535	-0.049	-0.026	0.0208	-0.0038	0.009	-0.0475	-0.0175	-0.009	-0.0052	-0.0771	0.0047	0.1207	0.0072	0.0127
Il1rl2	Z00061029-1	1.5293	Sox2	0.6242	Rxra	0.3595	-0.1904	0.0104	0.6242	-0.0014	0.3468	0.0706	0.141	-0.2632	0.0776	0.1188	-0.1593	0.1333	-0.1254	0.1066	0.3307	0.0561	-0.1166	0.0528	-0.1309	-0.1724	-0.1228	0.2381	-0.0066	-0.3215	0.0649	0.0562	0.0922	-0.0068	0.1626	-0.2045	-0.0966	-0.2077	0.1922	0.0618	-0.1668	-0.0339	0.0276	0.1218	-0.2454	-0.219	0.2497	-0.3354	0.1869
Il1rl1	Z00017528-1	1.1895	Mybl2	0.2483	Foxj2	0.3012	0.1078	0.1551	0.0379	-0.0291	-0.0834	0.076	0.012	0.1143	-0.1803	0.2483	-0.0176	-0.1575	0.0385	0.144	-0.1558	-0.1064	0.0328	0.1696	-0.013	0.0888	0.0737	-0.0314	-0.0285	0.135	0.0823	0.0742	0.1255	0.0926	-0.0376	0.0654	0.1286	0.1409	0.0292	0.0417	-0.0512	0.0526	-0.119	-0.041	-0.0769	0.1008	0.1039	-0.0581	-0.3012
Il18r1	Z00025618-1	1.193	Tuba1a	0.2839	Zfand3	0.2144	0.0423	0.0663	-0.0626	-0.028	-0.1473	0.2839	0.2578	-0.0573	-0.1151	-0.1148	0.083	0.01	0.014	0.0855	-0.0903	-0.1688	-0.1287	-0.0886	0.0457	-0.1245	0.0508	-0.1104	-0.1054	-0.0573	-0.1577	-0.0731	0.0015	-0.0273	-0.015	0.092	0.0453	-0.0937	0.1401	0.1045	-0.0212	-0.0109	0.1261	-0.2144	0.0043	-0.028	0.1177	0.2102	0.1933
Il18rap	Z00024150-1	1.1755	Tuba1a	0.2061	Eed	0.1778	0.0009	0.0832	0.1181	0.1061	0.024	0.2061	-0.0345	-0.0236	-0.0677	-0.0515	-0.0822	0.0325	-0.0253	-0.0987	-0.116	0.0554	-0.1272	-0.0522	-0.0165	0.032	-0.1778	0.0913	-0.0232	-0.0044	-0.1402	0.0996	-0.1163	0.0541	-0.0202	0.2014	0.127	-0.0435	0.0207	0.0149	0.1717	-0.035	-0.0345	-0.0157	0.0915	-0.0839	-0.081	0.1287	-0.0702
Slc9a4	Z00048031-1	1.1959	Eomes	0.2593	Nanog	0.2232	-0.1275	-0.0452	-0.0158	-0.0447	0.0481	0.0701	-0.0095	0.078	-0.0015	0.2427	-0.127	-0.1	0.0537	0.0368	-0.0431	-0.0175	-0.0948	-0.029	0.0185	0.0217	-0.0328	-0.1871	-0.0774	0.0317	-0.014	-0.0935	0.1413	-0.2216	0.0196	0.2593	0.0256	0.0315	-0.0579	-0.0929	0.0825	-0.0603	-0.0822	0.047	0.0357	-0.0656	0.1005	0.0225	-0.0431
Slc9a2	Z00054196-1	1.9304	Cdx2	1.363	Nr2f2	0.6467	-0.4842	0.776	-0.1576	-0.0009	1.363	0.0521	0.047	-0.3936	-0.1969	0.076	-0.3628	-0.5007	-0.2392	-0.0471	-0.3864	-0.4039	0.0038	0.127	-0.1297	-0.4752	-0.009	-0.215	-0.079	-0.4191	-0.2588	-0.1247	-0.0939	-0.0415	0.071	-0.3848	0.0072	-0.5092	0.2542	-0.1593	-0.1396	-0.0403	-0.0218	0.0081	0.1746	-0.2666	-0.6467	0.1387	-0.0815
Mfsd9	Z00027973-1	2.7051	Cdx2	0.3063	Dlx3	0.1514	-0.1286	0.2486	0.119	-0.0532	0.3063	0.0154	-0.029	-0.0135	0.0492	0.0575	0.0115	0.1596	-0.0588	-0.0156	-0.0068	-0.0193	-0.0334	-0.0043	0.005	0.0451	0.0225	0.089	0.0568	-0.0632	-0.0198	-0.0596	-0.0908	0.0373	0.0245	-0.0445	0.0313	-0.1492	-0.0413	0.0109	-0.1004	0.0313	0.0441	-0.0131	0.0509	0.0652	0.0388	-0.1514	-0.0011
Tmem182	Z00009201-1	1.2155	Eomes	0.3582	Ctnnb1	0.2928	0.1461	-0.0955	0.2081	-0.0537	0.002	-0.0957	0.0272	-0.0602	-0.1825	0.0303	-0.1105	0.1378	0.0858	0.0011	-0.0705	0.0653	-0.2928	-0.0416	0.0384	0.0005	-0.0421	-0.1619	0.0995	0.0764	-0.0165	-0.2312	0.0302	-0.0526	0.1019	0.3582	-0.0728	-0.1205	0.0985	0.1315	0.0802	0.0272	-0.0381	-0.2456	-0.0517	0.1406	-0.1118	0.0716	0.1541
2610017I09Rik	Z00020628-1	1.2501	Sox9	0.7918	Nr0b1	0.2623	0.1339	0.1691	0.1665	0.0993	0.0284	-0.0114	-0.2623	-0.0373	-0.1209	0.0158	-0.2316	0.0525	0.0058	-0.0111	-0.0521	0.2633	0.0061	-0.2273	-0.0607	-0.1448	-0.1913	0.0578	-0.019	0.2417	0.14	0.0601	0.0883	0.0393	0.5133	0.1151	0.071	-0.2347	-0.0393	0.7918	0.1193	0.0692	-0.0841	0.0486	0.23	-0.1621	-0.1752	0.4906	0.1192
Pou3f3	Z00027746-1	2.9019	Atf3	0.2247	Sox9	0.7562	-0.355	-0.0361	-0.6546	0.2166	-0.633	-0.1512	0.0218	0.0684	-0.0672	-0.095	-0.1024	-0.3096	-0.1894	-0.4654	-0.2228	0.0413	-0.0582	0.0105	0.2247	-0.1134	0.0048	-0.1931	-0.2565	-0.3638	-0.1139	0.0814	-0.0476	-0.0849	0.2108	-0.5874	-0.0499	-0.3478	-0.2147	-0.7562	-0.1691	0.1803	-0.1432	0.0079	0.1631	-0.6107	-0.5042	-0.73	-0.0259
Mrps9	Z00000594-1	4.3236	Mycn	0.0899	Esx1	0.1521	-0.0298	0.025	-0.0228	-0.0464	-0.0715	0.0255	0.0152	0.0104	0.0528	0.0265	0.0888	-0.0866	-0.0254	0.0286	0.0692	-0.114	-0.0004	0.0195	0.0098	0.0678	0.0292	0.0899	0.0194	-0.1521	0.0096	-0.0342	-0.0385	0.0142	-0.0158	-0.0362	-0.01	-0.0119	0.0414	-0.08	-0.0741	-0.0153	-0.0037	-0.0007	-0.0401	-0.0983	-0.0363	-0.0163	-0.0083
Gpr45	Z00059187-1	2.5356	Klf4	0.2239	Sox9	0.2771	0.0508	-0.0016	-0.1762	0.0588	-0.2019	-0.1155	-0.1624	0.0153	-0.1336	-0.0162	-0.1205	0.2239	-0.0586	-0.0927	-0.1024	-0.2413	0.0274	-0.0072	0.0776	0.1356	0.0076	-0.0715	-0.1217	-0.1975	0.0346	0.0598	0.0779	0.0103	-0.0546	0.0751	0.0624	-0.0726	-0.0249	-0.2771	-0.092	-0.0074	0.0426	0.0011	-0.0691	-0.046	0.0273	0.1712	0.039
8430432A02Rik	Z00052109-1	1.1767	T	0.1783	Dppa5a	0.3576	0.1783	-0.1035	0.1767	-0.2209	0.1397	0.1275	0.1056	-0.0068	-0.0314	0.1024	0.1127	-0.0379	0.1118	-0.092	0.0262	-0.0662	0.1238	-0.055	-0.0863	0.052	-0.0615	-0.0095	-0.0542	0.1354	0.079	-0.3576	0.173	0.1204	-0.0204	0.0074	0.0556	0.0282	0.092	0.1646	-0.0269	0.1061	0.0538	-0.1715	0.0573	0.0442	0.0467	0.0468	-0.1873
Tgfbrap1	Z00074320-1	3.2158	Cdx2	0.1859	Gadd45a	0.0969	0.0189	0.1024	0.1255	0.0234	0.1859	-0.0337	-0.0443	0.0147	-0.0329	-0.0846	-0.0469	-0.0013	-0.0133	-0.0917	-0.0084	0.1458	-0.0239	-0.0629	-0.0318	-0.0272	-0.0058	-0.0203	-0.0003	0.0669	-0.042	-0.0103	-0.043	-0.0219	0.1415	0.0299	0.0068	0.0054	-0.0969	0.1857	0.088	0.0883	-0.0034	-0.0102	0.0989	0.1682	0.0718	-0.0922	-0.0024
AI597479	Z00016501-1	3.3272	Suz12	0.073	Klf4	0.1569	-0.0132	0.0521	0.0517	-0.0581	0.0179	0.0199	0.0048	0.0094	0.0185	0.0015	0.0374	-0.1569	-0.0226	0.0175	-0.0182	-0.0498	0.004	-0.0077	-0.0338	0.022	-0.0203	0.06	0.073	-0.0701	-0.0049	-0.011	-0.019	0.0159	-0.0066	0.0215	0.0369	-0.0305	-0.0166	0.003	-0.0343	-0.0276	0.0393	-0.0038	-0.0504	-0.0549	0.0093	-0.033	-0.003
Fhl2	Z00035440-1	3.0344	Esx1	1.1184	Sfpi1	0.1366	0.2369	-0.0785	-0.0982	-0.0953	0.6213	0.0692	0.1502	0.0576	0.2121	0.3466	0.2547	0.4759	-0.1366	-0.0191	0.2331	1.116	0.0637	0.058	0.4843	-0.0956	0.056	0.1164	0.0136	1.1184	0.0075	0.0639	0.0972	0.1382	0.5469	0.4833	0.057	0.2471	0.041	0.5573	-0.0304	0.1582	-0.0139	0.0307	0.7091	0.2981	0.3945	0.2501	0.1124
Nck2	Z00074512-1	3.6574	Sox9	0.4304	Klf4	0.2974	0.2013	0.1232	0.3471	-0.0081	0.3457	-0.0116	0.0175	0.048	-0.0309	-0.0267	-0.0314	-0.2974	0.0467	-0.036	-0.0061	0.3497	-0.0027	-0.0231	0.0177	-0.0164	-0.0033	-0.0269	-0.0492	0.2483	0.0059	-0.0407	-0.0491	-0.0246	0.0852	0.0087	0.0132	0.1706	-0.0447	0.4304	0.0985	0.052	0.0277	-0.0181	0.2808	0.2008	0.0062	-0.0444	0.0378
1500015O10Rik	Z00049353-1	2.28	Cdx2	0.4604	Elf1	0.7239	0.1697	0.2881	-0.3332	0.0837	0.4604	-0.0343	0.0821	-0.0104	-0.0426	-0.0605	0.0441	0.0392	-0.1036	0.0383	-0.7239	-0.1742	-0.0535	0.0911	0.0756	-0.0508	0.0182	0.0493	-0.0138	-0.3624	-0.0344	-0.0879	-0.1261	0.0037	0.2031	-0.3529	-0.0801	0.1763	-0.1888	0.0951	-0.0718	0.0334	-0.0699	-0.0833	0.3298	0.0332	0.122	0.1052	-0.0454
Uxs1	Z00018165-1	3.2372	Nr5a2	0.0837	Sfpi1	0.0992	-0.0037	0.0146	0.0545	-0.0091	0.046	0.0274	-0.0333	-0.0191	-0.0281	0.0836	0.0837	0.0431	-0.0992	0.0095	0.0183	-0.0261	0.0042	0.0202	0.0304	0.0481	-0.0056	0.0077	0.0199	-0.0598	-0.0272	-0.0229	0.0411	-0.0344	-0.0623	-0.0006	0.0218	0.0186	0.0133	-0.0583	-0.0795	-0.0452	-0.0132	-0.0219	0.0381	0.0475	0.052	0.0817	0.025
Tpp2	Z00017556-1	3.0965	Eomes	0.0858	Gata3	0.1192	0.0728	0.0721	0.0038	-0.0489	0.0222	0.0006	-0.0057	-0.0817	-0.0251	-0.0319	-0.0336	0.0328	-0.0833	-0.0512	0.0136	-0.1011	-0.0143	0.0257	0.0135	0.0644	-0.027	0.0791	0.063	-0.0343	-0.0126	-0.0254	-0.0008	0.04	-0.0339	0.0858	0.0168	0.0173	0.0575	-0.0566	-0.04	-0.0086	-0.0145	-0.0139	-0.0301	-0.1192	0.0078	0.004	-0.0449
A530098C11Rik	Z00075665-1	1.2735	Ascl1	0.2186	Nr5a2	0.2342	-0.0028	-0.0923	0.0743	-0.047	-0.0334	-0.0543	-0.0525	-0.1222	-0.0943	-0.0639	-0.2342	0.0839	0.0754	-0.072	0.0469	-0.0102	0.0341	0.1172	-0.0164	-0.0191	-0.0371	0.0212	-0.0866	0.0853	-0.0148	-0.082	-0.0771	0.0011	-0.0931	0.0562	0.134	-0.0502	0.0057	0.1326	-0.1463	-0.0402	0.0311	-0.0229	-0.0805	-0.013	-0.1589	0.021	0.0851
1700029F09Rik	Z00009541-1	3.7665	Mycn	0.0876	Sox9	0.2076	0.0054	0.0528	-0.0653	-0.0135	-0.0017	0.0466	0.0273	-0.0327	0.043	0.0324	0.0449	-0.1145	-0.097	-0.013	0.0076	-0.0596	-0.0131	-0.004	0.0254	0.072	0.0024	0.0876	0.051	-0.0883	0.0013	-0.0401	-0.029	0.0196	0.0302	-0.0155	0.0165	-0.0523	0.0715	-0.2076	-0.0963	-0.0203	-0.0323	-0.0107	-0.0604	-0.0864	-0.0092	-0.0589	-0.0111
Kdelc1	Z00008146-1	3.2276	Myc	0.1016	Cdx2	0.3177	-0.0936	0.0421	-0.0801	-0.0234	-0.3177	0.0236	0.022	-0.0142	0.0173	0.0184	0.0069	0.0153	-0.1735	-0.0324	-0.0733	-0.0021	0.0068	-0.0019	0.0357	0.1016	-0.0143	0.0496	0.0269	0.0862	-0.0097	-0.0112	-0.001	0.011	0.004	-0.053	0.0292	-0.0543	-0.0044	0.015	-0.0914	0.0072	-0.0137	-0.0413	0.0234	-0.1353	0.0068	-0.0811	0.0068
Bivm	Z00042872-1	3.1667	Myc	0.0749	Cdx2	0.1535	-0.0543	0.0295	-0.0366	-0.0039	-0.1535	-0.0257	-0.0101	0.0106	0.0002	-0.0208	0.0147	-0.0991	-0.1398	-0.0294	0.005	-0.0347	-0.017	-0.0071	0.0205	0.0749	-0.0382	0.0401	0.0291	0.0342	0.02	-0.0086	-0.0199	-0.025	-0.0071	0.0029	0.0316	-0.0822	-0.012	0.0575	-0.0785	0.0296	-0.0059	-0.0261	0.0392	-0.0757	-0.0478	-0.0861	-0.0081
Ercc5	Z00075552-1	4.1449	Esx1	0.2086	Dlx3	0.1591	-0.0621	0.0899	0.042	0.0155	-0.0058	0.004	-0.0139	0.0061	-0.0229	-0.0609	-0.0528	-0.1172	-0.0217	-0.0496	-0.0347	0.1272	-0.0262	-0.0247	-0.0408	0.0016	-0.0087	0.0141	0.0375	0.2086	-0.0307	-0.0404	-0.0466	-0.0111	0.0171	0.0341	0.0131	-0.0381	-0.0167	0.0799	-0.0416	0.0212	0.0592	-0.0359	0.1577	-0.0771	-0.0594	-0.1591	-0.0071
4832428D23Rik	Z00026631-1	1.1892	Sfpi1	0.2067	Stat3	0.3135	0.0086	0.0257	-0.0728	0.1602	-0.0435	0.0853	0.1136	-0.0786	0.084	0.147	0.1617	0.051	0.2067	0.0432	0.1129	0.1138	-0.1774	0.0241	0.0753	-0.1326	0.1171	-0.0055	-0.0273	-0.0017	0.0754	0.0276	-0.2137	-0.3135	-0.113	-0.1678	-0.2393	-0.0449	0.1917	-0.0771	-0.0901	-0.0355	-0.0061	0.1993	0.1088	0.0742	-0.0793	0.1446	-0.1507
Gulp1	Z00024617-1	2.7882	Sox9	0.6502	Sall4	0.3396	-0.158	0.1359	0.0227	-0.0516	0.6178	0.0022	0.0748	-0.3396	0.1084	-0.0202	0.3977	-0.2756	-0.0744	-0.1607	0.1238	0.0933	-0.0791	-0.0629	0.0582	-0.2134	-0.016	-0.038	-0.068	-0.3231	-0.0116	-0.0353	-0.068	-0.0239	0.0951	-0.2138	0.0134	0.0231	-0.0252	0.6502	-0.0848	0.0695	-0.0549	-0.0522	0.4136	0.0547	-0.1708	0.3068	-0.035
A130079P16Rik	Z00063406-1	1.1751	Nrip1	0.2584	Ascl2	0.2489	-0.0606	0.2003	0.1026	0.1461	0.1437	-0.1049	0.1422	-0.0019	0.0778	0.1465	-0.0984	-0.0646	0.0456	-0.0881	0.0396	-0.0066	-0.0533	-0.0616	0.0316	0.033	-0.0358	-0.0381	0.1191	0.1381	-0.0186	0.1744	0.0455	0.1011	0.12	-0.1854	0.1274	-0.0636	0.219	0.1848	-0.0801	0.0851	-0.0608	-0.0753	0.2584	0.1493	0.0565	0.0505	0.1082
Col3a1	Z00053948-1	2.8133	Esx1	0.0963	Mycn	0.1137	0.0375	-0.0494	-0.0493	0.069	-0.0156	-0.0134	0.0026	0.001	0.0095	-0.0199	-0.0612	0.0532	0.0207	0.0247	0.0621	0.0889	-0.0455	-0.1021	-0.0201	0.0245	0.004	-0.1137	-0.0565	0.0963	0.0232	0.026	0.0253	-0.0189	0.0096	0.0429	-0.0347	0.0052	-0.0487	-0.0075	0.0165	-0.043	-0.0285	0.0013	0.0547	0.0111	-0.0079	-0.0196	0.0116
Col5a2	Z00030297-1	1.2688	Nrip1	0.8838	Pou5f1	0.7662	0.8819	-0.7662	0.4492	0.2274	0.3102	-0.2941	0.0245	0.0115	-0.0945	-0.1004	-0.028	0.3595	0.0726	0.18	0.0218	0.8035	-0.0827	0.1986	0.4198	-0.2271	-0.0561	0.0599	0.0045	0.6104	-0.0064	-0.2161	-0.1069	-0.1154	-0.1101	0.1157	0.057	0.7142	0.1442	0.2353	-0.1925	0.1703	0.1547	-0.0355	0.8838	-0.0069	0.4171	-0.5014	0.3523
Wdr75	Z00061031-1	4.7732	Pou5f1	0.0895	Cdx2	0.2027	0.0038	0.0895	-0.0164	-0.0477	-0.2027	0.0479	0.0111	-0.0536	0.069	0.0272	0.0339	-0.1032	-0.1078	-0.0057	-0.0474	-0.1708	-0.0238	-0.008	0.0402	0.0207	0.0171	0.0445	0.0372	-0.193	-0.0111	-0.0503	-0.0298	0.0176	-0.0176	-0.0518	0.0095	0.0028	0.0844	-0.1308	-0.1115	-0.0306	-0.0102	-0.0182	-0.034	-0.1244	-0.0322	-0.0338	0.0116
Slc40a1	Z00035273-1	2.6668	Sox2	0.9141	Klf4	0.977	0.2287	0.0496	0.9141	0.0281	-0.1356	-0.0558	0.0826	0.3301	0.4523	-0.0752	-0.1694	-0.977	0.0473	-0.1531	0.0329	-0.0919	-0.1121	0.0136	-0.0548	-0.0963	-0.0876	0.0796	0.0733	0.5086	-0.0247	-0.0064	-0.0944	-0.0529	0.1827	0.0137	-0.063	0.022	-0.1502	-0.3242	0.436	0.267	-0.0152	-0.0632	0.175	0.0827	-0.0577	0.1698	-0.0846
EG227054	Z00054198-1	5.1843	Sox2	0.0789	Msc	0.0714	-0.0015	0.0458	0.0789	-0.0025	0.0326	-0.0588	-0.0678	-0.0286	-0.0714	-0.002	-0.0129	0.0483	-0.0277	-0.0608	-0.0141	-0.032	0.0402	0.0201	-0.025	-0.0417	0.0193	-0.0271	0.0002	0.0313	-0.004	-0.0235	0.0053	-0.0077	-0.0087	-0.0285	0.0014	0.0427	0.018	0.0519	0.0097	0.0375	-0.0056	-0.0182	0.0471	-0.0231	-0.0119	-0.0046	0.0083
EG212225	Z00055660-1	1.2232	Whsc2	0.2139	Zscan4c	0.2148	0.0461	0.0234	-0.0386	0.2139	-0.1296	0.1501	-0.0587	0.0141	-0.0049	-0.1616	0.0007	0.1306	-0.0119	0.0156	-0.1056	0.1108	0.0669	-0.1725	-0.0265	0.0403	0.0838	0.0373	0.0179	-0.0027	0.0042	-0.0415	-0.0134	0.1407	-0.0261	0.1344	-0.0538	0.1204	-0.0516	0.109	0.0779	-0.0607	-0.1222	0.0037	-0.0408	0.1574	0.1143	0.0086	0.1131
Dnahc7b	Z00057835-1	1.6172	Cdx2	0.1512	Gadd45a	0.1804	-0.1068	-0.0411	0.0973	0.0784	0.1512	0.0236	0.1205	0.0854	-0.0749	-0.0088	0.0832	0.1287	0.0455	-0.0355	0.0743	0.1145	-0.0784	-0.1775	-0.0361	-0.0051	-0.0808	-0.0613	-0.0845	0.0565	-0.0806	-0.0407	0.0089	-0.0067	-0.0124	0.0491	0.0948	-0.0048	-0.1804	-0.1153	0.0402	-0.0491	0.0401	-0.0082	0.118	-0.0495	0.0176	0.0581	0.0897
Slc39a10	Z00017085-1	3.0675	Msc	0.2263	Esx1	0.3015	-0.0209	0.0134	-0.1426	-0.0474	-0.1778	0.0447	0.1152	-0.0209	0.2263	0.1393	0.1778	-0.2431	0.1485	0.0279	-0.0548	-0.2052	-0.0109	0.0107	0.0275	0.1259	-0.0259	0.1527	0.0408	-0.3015	0.0353	0.0458	-0.0388	-0.0069	-0.0365	0.0024	0.0301	-0.0783	-0.0017	-0.1415	-0.1178	-0.0207	-0.0169	-0.0136	0.0224	-0.1841	0.0022	-0.0362	-0.0364
C230029F24Rik	Z00043230-1	1.1677	Otx2	0.204	T	0.3011	-0.3011	0.0205	-0.1025	-0.1842	-0.0697	0.1498	0.1118	0.1629	-0.0833	-0.0434	0.0883	0.1404	-0.0646	0.0782	-0.1151	0.1312	-0.0676	-0.1256	0.1518	0.0535	-0.129	0.0311	0.0075	-0.1254	-0.0006	0.1665	0.0112	0.0072	0.204	0.0701	-0.0748	0.1137	-0.1503	0.0878	-0.0096	-0.076	0.0756	0.0196	-0.0491	0.0956	-0.221	-0.0817	0.0886
Tmeff2	Z00024581-1	2.4169	Cdx2	0.449	Nr2f2	0.3323	0.0293	0.3415	0.2112	0.0375	0.449	-0.0443	-0.0685	-0.1029	-0.0864	-0.148	-0.2263	-0.0685	0.0142	-0.2196	-0.0942	0.1836	-0.0445	0.0111	-0.0043	-0.2189	0.0642	-0.0722	0.0119	-0.2852	-0.0584	-0.0723	-0.0633	-0.0324	0.1098	-0.2479	-0.0103	0.0198	-0.1801	-0.1455	0.2643	0.1467	-0.0067	-0.0741	0.1331	-0.2828	-0.3323	-0.0073	-0.0657
Sdpr	Z00025893-1	2.5782	Dlx3	0.1385	Tcea3	0.085	0.0991	-0.0476	0.0029	0.0358	-0.0209	0.0037	-0.0136	0.028	0.0653	-0.0327	0.0246	0.0487	0.1187	0.0483	0.1246	0.1033	0.0514	-0.085	-0.0087	-0.0791	-0.0011	-0.0646	0.0006	0.0934	-0.0564	-0.0165	0.0279	0.001	0.063	0.0141	-0.0352	0.0295	-0.0595	-0.0022	-0.0291	-0.0554	-0.0173	0.0107	-0.0511	0.0208	0.0022	0.1385	0.0418
9330175M20Rik	Z00028546-1	1.1603	Sall4	0.2997	Ascl1	0.2502	0.0291	0.145	-0.0971	0.2899	-0.1501	-0.106	-0.0442	0.2997	-0.1099	-0.012	0.1114	-0.1555	0.0602	-0.1975	-0.0624	-0.085	0.0528	0.2036	0.0121	0.062	0.0534	-0.0829	0.2218	-0.0548	-0.0569	0.0386	-0.0383	0.0137	0.0358	0.212	-0.0302	0.0383	0.0281	0.0431	-0.1394	0.2665	0.0197	-0.0898	0.1082	0.1782	0.0804	-0.0133	0.0415
Obfc2a	Z00009061-1	2.9886	Klf4	0.2115	Nr5a2	0.3872	0.0372	-0.0087	0.1583	0.0022	0.0875	-0.0657	-0.1137	-0.0121	0.0269	-0.147	-0.3872	0.2115	0.0015	-0.1242	0.0676	-0.1665	-0.0126	0.0004	-0.1112	0.1818	-0.0323	0.0999	0.0048	0.0033	0.0094	-0.069	-0.1011	-0.012	-0.069	0.129	0.0251	0.0068	0.0342	-0.2082	0.107	0.1001	-0.0414	0.0089	-0.2825	-0.0439	0.0333	-0.0157	0.0175
Myo1b	Z00012962-1	3.2977	Klf4	0.4078	Sox9	0.1155	0.085	-0.0288	0.0186	-0.017	-0.0053	-0.0114	0.0018	0.031	-0.0069	0.0755	0.113	0.4078	0.0012	0.029	-0.0145	0.0853	0.0614	0.039	0.0661	-0.0501	0.0105	0.0141	0.0316	0.2024	0.0443	0.0427	0.0674	0.0176	0.0671	-0.0396	0.0447	0.185	0.0564	-0.1155	0.0808	0.0191	0.0092	-0.0015	0.1885	0.1936	-0.0746	0.2011	0.0439
Stat4	Z00017347-1	2.9407	Mef2c	0.2662	Cdx2	0.748	-0.154	-0.0603	-0.0247	-0.0606	-0.748	0.033	-0.0074	0.2538	0.184	0.0666	0.2023	-0.4342	-0.1189	0.044	-0.0047	-0.3263	0.007	0.0307	-0.0241	-0.1139	0.0086	0.0552	0.0812	0.1481	0.0594	-0.0006	-0.0602	0.0193	-0.1143	-0.3741	0.0262	0.2662	0.0001	-0.2061	0.0438	0.038	0.0267	-0.0155	-0.1331	-0.3847	0.0656	-0.4742	0.0454
Stat1	Z00036726-1	3.0548	Sox2	0.5409	Atf3	0.1234	0.2643	-0.0089	0.5409	0.0159	0.046	-0.0194	-0.0397	0.0378	-0.0152	-0.0877	-0.0275	-0.0524	0.1509	-0.04	0.144	0.0766	0.0012	-0.028	-0.1234	-0.1118	-0.0223	-0.0047	0.0227	0.0425	-0.0477	-0.0314	-0.047	-0.0946	0.0211	-0.0594	0.0073	0.0362	-0.0798	0.0724	0.1108	0.1401	0.0085	0.0149	-0.0288	-0.0379	-0.0021	-0.0762	-0.0061
Gls	Z00031709-1	1.363	Myc	0.2748	Dlx3	0.3894	-0.1119	0.0666	0.0521	-0.0011	0.011	-0.0131	0.0052	-0.1717	0.2276	-0.128	-0.0943	0.0501	0.0008	-0.0182	-0.0818	0.0731	-0.1078	0.0961	0.0798	0.2748	0.0334	0.0236	-0.1938	-0.1414	0.0738	-0.1659	-0.0843	0.0623	-0.031	-0.0332	0.0353	0.0539	-0.002	0.1236	0.0285	-0.3328	-0.035	-0.0385	0.1261	-0.1567	-0.0564	-0.3894	-0.001
Nab1	Z00030476-1	3.5111	Elf1	0.2316	Nr2f2	0.2287	0.0515	0.1218	0.1038	-0.0267	0.1837	0.0205	-0.0142	-0.1513	-0.0275	0.0063	-0.1364	0.0836	-0.109	-0.0434	0.2316	0.0941	-0.0121	0.0118	0.0694	-0.183	0.0032	-0.0866	-0.0168	-0.1458	-0.203	-0.0467	-0.0105	-0.0153	-0.1386	-0.0697	-0.0019	-0.0096	0.0972	0.069	-0.1483	0.0041	0.0093	0.0093	0.0036	0.1546	-0.2287	-0.1283	0.0367
Gm553	Z00058690-1	1.1676	Dnmt3b	0.2453	Mef2c	0.2457	0.0487	0.0024	0.1061	0.1463	-0.016	0.0547	0.0557	-0.0649	0.2388	0.0608	0.0793	0.0895	0.0723	-0.2452	-0.0655	0.0539	-0.0871	-0.2442	0.0965	-0.036	0.2053	0.1537	-0.0875	-0.0247	0.0651	-0.0388	-0.1525	0.1232	-0.1972	0.1049	0.0406	-0.2457	-0.1013	-0.1519	0.1596	0.0669	-0.0171	-0.094	-0.1481	0.1293	-0.2238	0.1958	-0.072
5330401P04Rik	Z00054199-1	2.4095	Sall4	0.0746	Sox9	0.1525	-0.003	0.0007	0.0115	-0.0071	-0.1154	-0.022	0.0375	0.0746	0.0096	-0.0386	0.0022	-0.0537	0.0243	-0.036	0.0258	-0.0904	-0.031	0.0321	0.0126	0.007	0.0156	0.0241	-0.0175	-0.0383	0.0249	-0.0047	0.0013	0.0343	-0.0803	-0.0106	0.0089	-0.0624	-0.0175	-0.1525	-0.0211	0.0213	-0.0211	0.0017	-0.0046	-0.0671	-0.108	-0.0377	-0.0033
2210010L05Rik	Z00050301-1	1.8804	Klf4	0.6321	Nr2f2	0.3028	0.0949	0.3247	0.097	0.0213	0.5756	-0.2551	0.0828	-0.0433	-0.0819	-0.141	-0.1789	0.6321	0.2041	-0.1621	0.0767	0.2071	0.1236	0.0041	-0.0608	-0.266	0.1001	-0.1675	-0.0449	-0.0234	-0.2191	-0.0511	0.0602	-0.0427	0.0303	-0.1803	-0.0102	0.1751	-0.0982	0.2883	0.3181	-0.0016	-0.0471	0.0439	0.3343	-0.234	-0.3028	0.3529	0.0321
Inpp1	Z00024469-1	2.5673	Cdx2	0.4068	Esx1	0.3462	-0.0537	0.0313	-0.2634	0.0269	0.4068	0.0662	0.1412	0.0705	0.1162	0.0749	0.1299	0.0676	0.2262	-0.0182	0.0923	-0.0973	0	0.0525	0.1013	-0.1446	-0.0131	-0.0189	0.0025	-0.3462	-0.0693	0.0445	0.014	-0.0511	-0.1312	-0.2572	-0.0469	-0.1365	0.0184	0.1018	-0.0619	0.0426	-0.0791	-0.022	0.2056	-0.2317	-0.1979	0.0069	-0.0136
Hibch	Z00039999-1	3.836	Esx1	0.0673	Nr2f2	0.1223	-0.0066	0.023	-0.0172	-0.0493	0.0239	-0.0069	-0.0151	-0.016	0.0092	0.0236	0.0014	0.0192	-0.0401	-0.0077	-0.1162	-0.0778	-0.046	-0.0244	-0.0135	0.059	-0.0155	-0.0028	0.025	0.0673	0.0005	-0.0043	-0.007	0.0127	-0.0429	-0.0277	0.019	-0.0512	-0.0221	-0.0601	-0.0205	0.0136	-0.0512	-0.0424	-0.072	-0.0288	-0.1223	-0.0658	-0.0102
1700019D03Rik	Z00074525-1	4.4175	Gadd45a	0.0637	Esx1	1.0651	-0.1241	0.0141	-0.4153	-0.001	-1.0022	-0.0024	0.0077	-0.0484	-0.0503	-0.0037	-0.0632	-0.2095	-0.1421	0.0123	-0.0479	-0.4457	-0.0065	0.0005	-0.0032	-0.1902	0.0025	-0.0931	-0.0072	-1.0651	-0.0296	0.0152	0.0121	0.0088	-0.1726	-0.3857	-0.0263	-0.0195	0.0637	-0.3605	-0.0863	-0.0904	-0.0102	-0.0081	-0.0958	-0.3778	-0.4697	-0.3917	-0.0191
Mstn	Z00024642-1	1.198	Rxra	0.2611	Smad4	0.2219	0.0103	0.1189	0.0585	-0.0457	0.0971	-0.0574	0.0761	-0.1727	0.0529	0.0421	0.0386	-0.099	0.0155	-0.1508	-0.0098	-0.057	0.0217	-0.1612	-0.0587	-0.0891	-0.0176	0.1172	-0.0335	0.1104	-0.1595	-0.07	-0.1678	0.2282	-0.1258	0.0567	0.0653	-0.0648	-0.0295	-0.1266	0.1345	-0.0236	-0.0024	-0.0788	-0.1266	0.0212	0.139	-0.1805	-0.0155
1700019A02Rik	Z00050526-1	2.7841	Gadd45a	0.335	Dlx3	0.5045	0.114	-0.0698	-0.3484	-0.0803	-0.319	0.1011	0.1419	0.0193	0.1231	0.0147	0.2414	0.0194	-0.2029	0.0076	-0.0477	-0.3388	0.0579	0.0794	0.1904	0.0238	0.0341	0.0387	0.0701	-0.3898	0.1052	0.0591	0.028	0.0915	-0.2515	-0.2449	0.0525	-0.178	0.335	-0.4707	-0.1691	-0.015	-0.0077	0.1198	0.0752	0.1416	-0.0446	-0.5045	0.0257
Pms1	Z00035775-1	1.2008	Dnmt3b	0.2378	Sfpi1	0.3296	-0.15	-0.0223	0.0325	0.2009	0.1408	0.0047	0.0228	0.1631	-0.0557	-0.2645	-0.0525	-0.0331	-0.3296	-0.0879	-0.1118	0.0104	0.0271	0.0977	0.0333	-0.1594	-0.1499	0.0838	-0.2939	0.038	-0.0104	0.143	-0.058	0.053	0.2324	0.0057	-0.0876	-0.1669	-0.1225	0.0082	-0.076	0.1045	-0.0803	-0.005	0.0413	0.2112	-0.019	0.1124	0.0329
Ormdl1	Z00048398-1	3.5515	Ascl1	0.0763	Mef2c	0.0698	-0.0073	0.0481	-0.0348	-0.0296	0.0539	0.0311	0.0313	-0.0255	-0.0128	-0.0501	-0.0173	-0.0209	-0.0014	0.0106	-0.0062	0.0261	-0.0373	0.0001	-0.0321	-0.0307	-0.0071	0.067	0.0693	0.0454	-0.014	-0.0246	-0.0092	0.0143	-0.0452	-0.0184	0.0349	-0.0698	0.0265	-0.0034	-0.0355	-0.0102	0.0204	-0.0061	0.0651	0.0355	-0.0225	-0.0447	-0.0214
Osgepl1	Z00007670-1	3.3004	Klf4	0.1122	Tcf3	0.1623	-0.012	0.065	-0.0511	-0.0511	-0.1165	0.0006	0.0308	-0.0312	0.0004	0.001	-0.0056	0.1122	-0.1039	0.006	-0.1128	-0.1623	-0.0106	-0.0127	-0.0811	0.0079	-0.0224	0.0578	0.0353	-0.0521	0	-0.0027	-0.0243	-0.0014	-0.0599	-0.0446	-0.0038	-0.1117	0.0112	-0.1273	-0.0735	-0.0412	-0.0827	-0.0159	0.0169	-0.0372	-0.0464	-0.1563	-0.0352
Asnsd1	Z00055662-1	4.3667	Ascl1	0.0678	Tcf3	0.0942	-0.0289	0.0192	-0.0235	-0.0203	0.0293	-0.0426	-0.024	-0.0074	-0.0404	-0.0494	-0.0213	0.0167	0.009	-0.0429	0.0017	-0.0942	-0.0235	-0.034	-0.0247	-0.0361	0.0022	-0.0355	-0.0253	-0.024	-0.0016	-0.0289	-0.058	-0.0089	0.0028	-0.0486	-0.0066	-0.042	-0.0168	-0.0443	-0.0216	-0.0091	-0.0088	-0.0132	-0.0196	0.0223	-0.0007	-0.037	-0.0371
Dnahc7a	Z00059975-1	1.6342	Gata3	0.531	Eomes	0.3972	-0.0886	0.0411	-0.0318	0.0773	0.178	-0.1718	-0.0582	-0.0408	-0.1397	-0.1536	0.0273	0.3676	0.1223	-0.0389	0.3099	-0.2818	-0.1123	0.0769	-0.3392	-0.3779	-0.141	-0.0984	-0.0122	-0.3264	-0.1885	0.0463	-0.1461	-0.0409	0.0621	-0.3972	-0.1766	0.0785	-0.167	-0.0017	0.1298	0.0043	-0.0353	0.1184	-0.012	0.531	0.1019	-0.2225	-0.1314
Stk17b	Z00017363-1	2.6543	Pou5f1	0.2019	Klf4	0.7574	-0.0088	0.2019	-0.031	-0.0758	0.0639	0.0228	0.0718	-0.1232	0.0718	0.0261	0.0388	-0.7574	0.1154	-0.0992	-0.0409	-0.0852	-0.0697	0.0256	-0.0064	-0.0044	-0.0613	0.1465	0.1146	-0.2726	0.0214	-0.0304	-0.0594	0.0187	-0.0287	-0.1349	0.0132	-0.0577	0.0068	-0.3081	0.0904	0.0323	-0.0047	-0.0675	0.1449	-0.191	-0.0007	-0.0934	-0.0545
Hecw2	Z00049417-1	2.1433	Klf4	0.6822	Elf1	0.3017	-0.1277	0.3359	-0.1299	0.034	0.0571	0.1329	-0.0359	-0.0696	0.0448	0.069	0.0436	0.6822	-0.2268	-0.0047	-0.3017	-0.099	0.0076	0.1085	0.1323	0.0865	0.0435	0.1032	0.0203	-0.2275	-0.1083	-0.0243	0.0768	0.0222	0.2811	-0.1122	-0.0393	-0.0061	0.1521	-0.0838	-0.1156	0.0171	0.05	-0.0634	0.0564	-0.0843	-0.0711	0.129	-0.0472
4930511H11Rik	Z00049129-1	2.389	Gata3	0.3208	Myc	0.2714	-0.202	0.0004	-0.108	0.0124	-0.0929	-0.0754	-0.1484	0.0087	-0.2254	-0.1103	-0.1463	0.2522	-0.0102	0.1087	0.014	0.0465	-0.0285	0.0092	-0.1048	-0.2714	-0.0443	-0.1214	-0.0452	0.1152	-0.1379	-0.0683	0.0195	-0.0552	0.0474	-0.1345	-0.076	0.0452	0.2464	0.1332	0.0539	-0.0332	-0.0097	-0.0589	0.047	0.3208	-0.0444	-0.1036	-0.0698
Gtf3c3	Z00011681-1	3.5488	Msc	0.1024	Tcf3	0.2385	-0.029	0.0347	-0.0244	-0.0513	-0.1028	0.0274	-0.004	0.0012	0.1024	0.0592	0.0726	-0.1	-0.1107	-0.0516	-0.0333	-0.2385	0.0228	0.0168	0.0126	0.0048	-0.0059	0.0691	0.0723	-0.1618	0.0077	0.005	0.0063	0.013	-0.0747	-0.1156	0.0256	-0.0319	0.0475	-0.1658	-0.0715	0.0187	0.002	-0.0008	-0.0292	-0.1135	-0.083	-0.0852	0.0152
LOC73980	Z00061033-1	1.2005	Cdx2	0.3177	Gadd45a	0.3319	0.0706	0.1052	-0.2247	0.2596	0.3177	0.0512	0.067	-0.1033	0.0931	-0.0232	0.1695	0.0236	0.102	-0.0064	0.0361	0.0486	-0.0053	0.0117	-0.1853	0.0527	-0.1405	0.0029	0.1922	0.0243	-0.0779	-0.1812	0.1399	-0.1807	-0.2092	0.0546	0.0191	0.1411	-0.3319	0.0056	-0.1358	-0.0246	-0.0377	0.1149	-0.1195	0.1725	0.0151	-0.0383	0.199
Ankrd44	Z00015939-1	1.8855	Cdx2	0.9051	Sox2	0.4025	-0.3685	0.0398	-0.4025	0.0214	0.9051	0.1301	-0.1404	-0.222	-0.191	-0.0421	0.1276	0.8109	0.1504	0.068	0.4218	0.6543	0.0525	0.0134	-0.0102	-0.0567	-0.0504	0.1027	0.0816	0.8481	0.037	0.0288	0.0303	-0.0221	-0.3358	-0.2145	0.0725	0.2697	-0.1464	0.665	0.4713	-0.1796	0.032	0.0951	-0.0568	0.0065	0.0912	0.1474	-0.0882
Sf3b1	Z00021504-1	3.1638	Sox2	0.1881	Klf4	0.1291	-0.0242	0.041	0.1881	-0.0514	0.1082	0.0362	0.0003	-0.0621	0.0386	0.0006	0.0286	-0.1291	0.0662	0.0173	0.0176	0.0739	-0.0233	-0.0175	-0.0275	-0.0408	-0.0015	0.0418	0.046	-0.0298	-0.0129	-0.0657	-0.0572	-0.0169	-0.0343	0.0169	0.0151	0.0414	0.0127	0.1535	0.0289	0.0184	0.0318	-0.0028	-0.0219	-0.1084	0.0473	0.0378	0.0069
Coq10b	Z00034944-1	3.0051	Klf4	0.1866	Sox2	0.0767	-0.0216	0.0314	-0.0767	-0.0428	0.0598	0.0448	0.0071	-0.0386	0.0745	0.0319	0.0424	0.1866	-0.0507	-0.005	0.0822	0.1631	-0.0127	0.0054	0.1026	0.1001	-0.0111	0.1738	0.0931	-0.0198	0.0134	-0.0161	0.0137	0.0579	-0.0114	0.1042	0.0395	-0.0346	0.0679	0.0145	0.0018	-0.0008	0.03	0.0142	-0.0497	-0.0078	-0.0403	0.0748	0.0212
Hspd1	Z00077611-1	4.7676	Rhox6	0.0482	Cdx2	0.3089	-0.0128	-0.006	-0.1236	0.0335	-0.3089	-0.0118	-0.0196	-0.0117	-0.0564	-0.0803	-0.1105	0.0253	-0.0889	-0.0271	-0.0901	-0.1325	-0.0059	0.0066	0.016	0.0357	-0.0344	0.0295	0.0103	-0.1689	-0.0366	0.0093	-0.0287	0.0186	-0.0321	-0.0826	-0.0279	-0.0797	-0.0241	-0.1624	-0.0511	-0.0115	-0.0626	0.0297	-0.0552	-0.0691	-0.0185	-0.0209	-0.0049
Hspe1	Z00025853-1	5.0071	Myc	0.0673	Cdx2	0.2134	-0.0244	0.0054	-0.0514	0.0554	-0.2134	-0.0025	-0.0263	-0.0387	-0.0848	-0.0664	-0.058	-0.084	-0.1172	-0.0508	-0.0939	-0.1109	0.0267	0.0097	0.0111	0.0673	0.0059	0.0066	-0.0193	-0.0816	0.0077	-0.0353	0.021	0.0171	0.0168	-0.0386	0.0329	-0.0311	0.0349	-0.091	-0.0828	-0.0215	-0.0114	0.0291	-0.0538	-0.0971	0.0141	0.0177	-0.0015
Mobkl3	Z00036433-1	3.5963	Sox2	0.1927	Sfpi1	0.218	0.0873	0.109	0.1927	0.0489	-0.1278	0.008	-0.078	-0.0617	-0.059	-0.0322	-0.0778	-0.0966	-0.218	-0.0658	-0.1574	-0.1796	0.0397	0.04	0.0649	-0.0654	0.0047	0.0219	0.0463	-0.2101	0.0298	-0.0549	-0.0059	0.0473	-0.0091	-0.0922	0.0313	0.0028	0.1529	-0.1471	0.0096	-0.0007	0.0049	-0.0254	-0.1252	-0.1182	-0.0514	0.0313	-0.0357
Rftn2	Z00022234-1	1.1758	Mycn	0.2101	Dlx3	0.3448	-0.026	0.1497	-0.1563	-0.1354	-0.03	-0.047	0.1145	-0.0239	0.026	0.1759	-0.1685	-0.0975	0.0754	0.1193	0.1416	-0.1314	0.1108	0.0666	-0.0316	-0.0476	0.0487	0.2101	0.1035	0.0295	-0.0494	-0.2871	0.0024	0.0717	0.1185	-0.1048	0.0097	0.0035	0.0872	0.0071	-0.0469	-0.071	0.0814	-0.0079	-0.0734	0.0545	-0.0354	-0.3448	0.0934
Mars2	Z00049040-1	3.3496	Myc	0.196	Sox9	0.1861	-0.1015	-0.0307	-0.0757	0.0065	-0.0433	0.0412	-0.0083	0.0318	-0.0083	0.0458	0.0303	0.1768	-0.0334	0.0508	-0.0429	-0.0445	0.0156	0.0276	0.0079	0.196	0.0074	0.0475	0.0087	-0.0243	0.0314	0.0357	0.0406	0.002	0.0011	0.044	-0.0197	-0.0467	0.0619	-0.1861	-0.0701	-0.0471	0.0296	0.0375	-0.1195	0.0698	-0.0088	0.0153	0.0073
Boll	Z00042516-1	2.4991	Sox2	0.4937	Nr5a2	0.2657	-0.0526	0.2575	0.4937	0.0328	0.2828	-0.0551	0.0138	-0.0738	0.0096	0.0374	-0.2657	-0.1272	-0.2241	-0.0923	0.1374	0.0084	-0.0533	0.0928	-0.0001	-0.0541	-0.041	0.3223	0.0775	-0.095	-0.1296	-0.064	-0.0214	0.0328	0.2538	-0.0991	-0.0094	0	0.1785	-0.0673	0.2127	0.0883	-0.0367	0.0004	-0.0907	-0.1558	0.1134	-0.0567	0.0241
Plcl1	Z00047785-1	1.18	Stat3	0.2647	Gadd45a	0.342	0.017	-0.0057	-0.1971	-0.037	0.2024	0.0475	0.1144	-0.0351	-0.0116	-0.0242	-0.1084	-0.0903	-0.1439	-0.1025	0.0824	-0.039	0.0086	-0.2168	-0.0645	0.1851	-0.1684	-0.1313	0.0756	0.0546	-0.0555	0.0376	-0.0136	0.2647	0.0906	-0.0409	-0.0192	0.0228	-0.342	-0.0658	0.0988	0.0339	-0.0668	-0.0501	0.0256	-0.0594	-0.1856	-0.044	0.2525
9130227L01Rik	Z00035019-1	1.273	Klf4	0.3957	Cdx2	0.3867	-0.0926	-0.0466	0.0684	0.2363	-0.3867	0.0221	-0.0525	-0.0779	-0.1351	-0.1289	-0.1331	0.3957	0.0725	-0.0486	0.0453	0.071	0.2879	0.0506	-0.0308	-0.1596	0.0973	0.1761	-0.15	-0.1259	0.1868	0.0519	-0.2261	0.0073	-0.022	-0.2985	0.121	0.0815	-0.3203	0.0901	0.1322	-0.3556	-0.1628	0.171	-0.0725	0.0162	0.0069	-0.0326	-0.3391
1700003I22Rik	Z00030156-1	1.1667	Msc	0.2639	Sall4	0.5025	0.1826	-0.0353	0.0611	0.1893	-0.0715	0.0533	-0.0009	-0.5025	0.2639	-0.1276	0.0325	0.029	0.1145	-0.0511	0.113	0.0648	0.2011	0.036	0.0072	0.135	0.0828	-0.0196	-0.0403	0.056	0.2594	-0.0252	0.1222	0.0023	0.0703	-0.025	-0.0857	-0.0044	0.1199	0.0065	0.0082	0.0787	-0.1461	0.0046	-0.0246	0.1343	-0.05	0.1309	-0.0306
Hsfy2	Z00037902-1	1.1679	Ascl2	0.3626	Mybl2	0.3005	-0.1831	-0.0987	-0.0332	-0.0377	0.0157	-0.1673	0.0542	0.1132	-0.066	-0.3005	0.1409	-0.0844	0.1315	0.1321	-0.0191	-0.0454	0.0686	0.213	-0.0087	0.1564	-0.0382	0.0027	-0.0436	0.1976	0.2164	0.0628	0.1258	-0.0947	-0.0863	-0.0336	0.1392	0.0734	-0.0733	0.0287	-0.092	-0.0504	0.0761	-0.0692	-0.1091	-0.1486	0.1656	0.1164	-0.0133
Satb2	Z00003674-1	1.9072	Eomes	1.1791	Cbx8	0.4431	0.5313	0.0215	0.5304	0.0627	0.4681	-0.1227	0.0042	-0.0975	-0.074	-0.1639	0.0415	0.1881	0.0842	-0.0316	0.2058	0.4184	-0.0197	-0.0699	-0.2033	-0.0669	-0.0045	0.0796	-0.1023	0.1326	-0.4431	-0.1351	-0.0652	-0.0129	-0.0504	1.1791	-0.12	0.3544	-0.0382	0.3988	0.4587	-0.0806	-0.0106	0.0328	0.0069	1.1026	0.6086	0.5709	0.0048
EG329160	Z00029276-1	1.3638	Id1	0.2754	Esx1	0.2992	0.0048	0.0057	-0.0472	0.0067	-0.1389	0.064	-0.223	0.0272	-0.0005	-0.1117	0.1029	-0.0004	0.0407	0.2754	-0.0637	-0.114	-0.0512	-0.1718	0.0731	0.0511	-0.0271	0.0694	-0.0475	-0.2992	0.0972	-0.1153	0.1395	0.0094	-0.0948	-0.0384	0.1381	0.0525	-0.0448	-0.1249	-0.0523	0.0205	-0.0518	0.1767	0.0707	-0.1131	-0.0068	0.0074	-0.0194
9130024F11Rik	Z00076475-1	1.8319	Foxj2	0.1268	Tcea3	0.2117	-0.0234	-0.0797	-0.0666	0.0283	-0.0278	0.065	-0.1226	0.0014	-0.0029	-0.041	0.0445	-0.0266	-0.0868	-0.0348	0.0256	-0.0516	0.0943	-0.2117	0.0565	-0.0256	-0.0247	-0.0367	0.0643	-0.0267	-0.0062	-0.1279	0.009	0.0069	0.041	0.0068	0.0001	0.077	-0.0467	-0.074	-0.0382	-0.1317	0.0239	-0.0094	-0.0013	-0.0307	-0.046	0.0437	0.1268
BC055402	Z00061924-1	1.1688	Atf3	0.2881	Mycn	0.2939	0.1197	0.0718	-0.0951	0.0046	-0.0439	-0.0452	0.1354	0.0156	-0.1422	-0.0963	-0.2311	-0.12	0.0133	0.0221	-0.0862	0.0165	-0.0332	-0.0713	0.2881	-0.02	0.1046	-0.2939	-0.0284	0.0062	0.0094	0.0149	-0.09	-0.0587	0.1243	0.2092	0.1403	-0.0293	0.0039	0.1683	-0.1106	0.147	0.1746	0.0083	0.1935	0.0989	-0.139	-0.0223	-0.1425
4930558J18Rik	Z00026651-1	2.1779	Whsc2	0.1142	Tcea3	0.3335	-0.0497	-0.0789	0.0526	0.1142	-0.1584	-0.1437	-0.0829	-0.0307	-0.213	-0.105	-0.2436	0.0853	-0.1454	-0.0918	0.0426	-0.2153	0.0136	-0.3335	-0.0093	-0.0195	0.0151	-0.1857	0.0006	-0.0485	0.04	-0.137	-0.0759	0.0411	-0.0427	-0.0859	0.0589	0.0518	0	-0.0163	0.0241	-0.0589	0.0001	-0.078	0.0903	-0.0294	-0.0361	-0.0475	-0.0629
1700066M21Rik	Z00044824-1	2.3374	Eomes	0.1546	T	0.1931	-0.1931	0.123	0.0223	-0.0372	0.1344	-0.0265	0.019	-0.045	0.0444	0.0662	0.0795	0.0057	-0.0615	-0.0121	0.1428	-0.0563	-0.0006	0.0353	-0.028	0.0849	-0.0067	0.1253	0.027	0.1048	-0.0135	0.0061	-0.0369	0.081	-0.0704	0.1546	0.0029	-0.0027	0.0198	-0.1368	0.0033	-0.0065	-0.0774	-0.0275	-0.0584	0.1395	-0.0055	0.1059	0.0002
1110034B05Rik	Z00006158-1	4.0845	Aes	0.0616	Sfpi1	0.1191	-0.0253	0.0443	0.0202	-0.0297	0.0065	0.0138	-0.0208	-0.0323	0.0021	0.0064	0.0063	-0.0159	-0.1191	-0.0117	-0.0755	-0.0891	0.0264	0.0017	0.0538	0.0305	-0.0051	0.0435	0.0308	-0.0333	0.0119	-0.0395	0.0616	0.0422	-0.0263	0.0263	0.0298	0.0045	0.0526	-0.0256	-0.0419	-0.0244	-0.0023	-0.0012	-0.0491	-0.0589	-0.05	-0.0043	0.0016
9430016H08Rik	Z00041928-1	3.9135	Gadd45a	0.0749	Tcf3	0.1078	-0.0359	0.0536	-0.0064	-0.016	-0.0467	0.0078	-0.0089	-0.025	-0.0116	0.0038	-0.0069	0.0509	-0.0815	-0.0032	-0.0464	-0.1078	-0.0124	0.0013	0.0094	-0.0031	-0.0136	0.0387	0.0485	-0.0392	-0.008	-0.0377	-0.0101	-0.0094	-0.0475	-0.0292	0.0266	-0.0017	0.0749	-0.0195	-0.0539	-0.0284	0.0315	-0.002	-0.089	-0.0187	-0.0376	-0.0193	-0.0174
2810022L02Rik	Z00041009-1	2.8144	Nrip1	0.8787	Nr2f2	0.5328	-0.0611	-0.0957	0.3394	-0.0804	0.8104	0.0723	0.2277	-0.235	0.4524	0.1218	0.1101	0.0699	0.0228	-0.0715	-0.0177	0.2025	-0.0684	0.0631	0.2491	0.0779	-0.0119	0.0502	-0.002	0.2061	-0.08	0.0735	0.008	-0.0031	0.0746	-0.1751	0.0231	0.1232	-0.13	0.8466	0.1961	0.0898	-0.0818	-0.0399	0.8787	0.0411	-0.5328	0.0552	0.0897
Kctd18	Z00070974-1	1.6368	Sox2	0.3778	Aes	0.1868	0.2321	-0.0226	0.3778	0.0135	0.0922	0.0329	0.0151	-0.1054	0.0203	0.1602	-0.0006	0.0953	-0.0341	0.0523	0.0535	-0.048	-0.1029	0.0493	-0.079	-0.0418	0.1162	0.0384	-0.0331	-0.0174	-0.1422	0.0121	-0.1868	0.112	-0.1456	0.1883	-0.0713	0.1257	0.0138	-0.0986	0.0521	-0.1012	-0.0343	0.2121	0.0493	0.1498	-0.1388	0.314	0.006
Sgol2	Z00074404-1	3.7399	Sox2	0.3659	Otx2	0.0879	0.2265	-0.0427	0.3659	-0.0526	0.1485	-0.0258	-0.0495	-0.0098	-0.0126	-0.0373	-0.0387	0.1095	-0.0691	-0.0248	-0.0291	-0.0578	-0.025	-0.0222	-0.0134	-0.0629	-0.0407	-0.0392	0.0346	-0.03	-0.0104	-0.0186	-0.0195	-0.0119	-0.0879	0.1331	0.0214	0.1315	0.0276	0.0069	0.1576	-0.011	0.0339	-0.0377	-0.0266	0.0263	0.0217	0.2824	0.0083
Aox1	Z00024216-1	1.7491	Esx1	0.4448	Sfpi1	0.3281	0.0592	0.0697	0.1182	-0.054	0.3594	-0.103	0.0875	-0.2774	-0.0996	-0.1669	-0.044	0.3515	-0.3281	0.029	-0.0352	0.2885	-0.0641	0.092	-0.0783	-0.2398	-0.0962	-0.0418	0.0476	0.4448	0.1222	-0.0165	0.0824	0.1022	-0.0385	0.1894	-0.1087	0.1403	-0.0023	0.2758	0.1141	-0.0697	0.1571	-0.1409	0.3216	0.2585	-0.1031	-0.0661	0.0261
Aox3	Z00045784-1	1.7299	Esx1	1.2151	Myc	0.572	0.0317	0.188	0.007	-0.1333	0.3115	-0.0853	0.1169	-0.185	0.2059	-0.1317	-0.1337	0.3871	0.245	0.1116	-0.2175	-0.1978	-0.0534	0.0489	-0.1256	-0.572	0.0363	-0.1898	0.0099	1.2151	-0.0432	-0.0728	-0.1798	0.0827	0.0906	0.1353	0.0354	-0.1116	0.1927	-0.395	0.4924	-0.3057	0.171	0.1213	-0.0485	0.8766	0.5549	-0.2371	0.0954
Aox4	Z00042679-1	2.1084	Nr2f2	0.3212	Tcf3	0.2105	-0.0569	0.0062	-0.1025	-0.0269	0.0158	0.0159	-0.0887	-0.1424	0.0763	0.106	-0.0265	-0.0005	-0.1922	-0.0128	-0.201	-0.2105	-0.0211	0.1141	0.0478	-0.0575	0.0657	-0.012	0.0109	0.0198	-0.0468	0.0341	-0.0432	0.0971	0.1559	-0.0777	0.046	-0.0738	0.173	-0.1185	0.0452	-0.066	0.1325	0.0266	0.0528	-0.0575	0.3212	-0.0582	-0.0005
Aox3l1	Z00033478-1	1.2075	Msc	0.3097	Tcea3	0.2398	-0.14	0.001	0.1275	-0.1762	0.0531	0.1079	0.1175	-0.1059	0.3097	-0.0906	-0.0231	0.0513	0.0313	0.0348	-0.125	-0.0591	0.046	-0.2398	0.111	-0.1243	-0.163	0.1552	0.0721	-0.2271	0.251	-0.0845	-0.0798	-0.078	-0.0676	0.0679	-0.0101	0.0478	-0.0791	0.1003	0.1394	0.0009	-0.0199	0.1605	-0.2062	0.0022	0.0549	-0.0228	0.088
Bzw1	Z00035231-1	3.976	Pou5f1	0.088	Tcf3	0.1012	-0.0204	0.088	-0.0263	0.034	0.0629	-0.0439	-0.0301	-0.0221	-0.0251	-0.0333	-0.0659	0.0759	-0.0619	-0.0626	-0.0048	-0.1012	-0.0047	-0.0035	0.0213	0.0781	-0.0287	0.0259	0.0484	0.0301	0.0035	-0.0657	-0.0294	0.0144	0.0086	-0.026	0.0055	-0.037	0.0614	-0.0232	0.0018	0.0227	0.0078	-0.0063	0.0161	0.0322	0.0225	0.0487	0.0066
Clk1	Z00004826-1	4.1442	Suz12	0.078	Klf4	0.1548	-0.0091	0.0128	-0.0222	-0.048	-0.005	0.0176	0.0082	-0.0152	0.0587	0.0152	0.002	-0.1548	0.0114	0.0083	0.012	-0.0449	0.0353	0.0103	-0.0103	-0.0646	-0.0136	0.0216	0.078	0.0045	-0.0032	-0.0235	-0.0151	0.0046	-0.002	-0.0345	0.0246	0.019	0.0256	-0.0355	0.0467	-0.002	0.0086	-0.0125	-0.0081	-0.0579	-0.0262	-0.0838	0.0077
Ppil3	Z00037705-1	4.3397	Pou5f1	0.0812	Tcf3	0.1018	-0.0155	0.0812	0.0275	-0.0138	-0.0593	-0.0072	0.0013	0.0128	0.0147	-0.0005	-0.0142	-0.0672	-0.0378	-0.0313	0.0236	-0.1018	0.001	-0.0131	0.0103	0.0678	0.0094	0.0434	-0.005	0.011	0.0092	-0.041	-0.0139	0.0119	0.0129	-0.0417	0.0234	-0.0391	-0.0016	-0.0237	-0.0661	0	-0.0246	-0.0038	0.0619	-0.0443	-0.0011	-0.0353	0.006
Nif3l1	Z00076754-1	3.3636	Myc	0.1352	Sox9	0.1179	-0.0232	0.013	-0.013	-0.038	-0.0839	0.0445	0.0438	0.0167	0.1181	0.078	0.1127	-0.0322	0.0008	0.0424	-0.0064	-0.0979	0.0543	0.0226	0.056	0.1352	0.0195	0.0669	0.037	0.0272	0.0419	0.0265	0.0153	0.0227	-0.0207	-0.033	0.009	-0.0877	-0.0166	-0.1179	-0.0763	0.0132	0.0207	0.0098	0.0297	-0.0676	-0.0165	0.0306	0.0096
Orc2l	Z00000998-1	3.7261	Myc	0.1217	Sox9	0.2522	-0.0248	-0.0438	-0.1659	0.0247	-0.1858	-0.0453	-0.0367	-0.0076	-0.0397	0.0174	-0.0235	0.0104	-0.0663	0.0006	-0.1282	-0.2441	0.0622	0.0265	0.0728	0.1217	-0.0175	-0.0148	-0.0226	-0.2091	0.0203	0.012	0.0348	0.0445	-0.0411	-0.0916	-0.0071	-0.0526	0.0442	-0.2522	-0.0857	-0.0307	-0.0216	0.0212	-0.1256	-0.0475	-0.0268	-0.0025	0.0049
BC049806	Z00047593-1	2.7564	Mycn	0.1238	Esx1	0.1541	-0.0297	0.0053	-0.0903	0.0094	-0.0693	0.0286	0.0122	0.0296	-0.0267	-0.0049	-0.0644	-0.0406	-0.0954	0.0378	-0.0316	-0.1237	-0.0028	0.0034	-0.0107	0.0739	-0.0161	0.1238	0.1024	-0.1541	-0.022	-0.0075	-0.0256	0.0233	-0.0739	0.0172	0.0332	-0.0112	0.0431	-0.1255	-0.0426	-0.0231	0.0162	0.0125	-0.1074	-0.0337	-0.0051	-0.0069	-0.0232
Ndufb3	Z00022828-1	4.4172	Gadd45a	0.0606	Sfpi1	0.1093	-0.0286	0.0215	0.0254	0.0251	-0.0286	0.0106	-0.0348	-0.0068	-0.0698	-0.0391	-0.0425	0.0221	-0.1093	-0.0139	-0.0913	-0.0957	0.0088	0.0151	-0.0121	-0.0297	0.0127	0.0126	0.0036	0.019	0.024	-0.0377	0.016	0.0236	-0.0238	-0.0215	0.0473	0.0172	0.0606	0.0223	-0.0606	-0.0471	0.0177	0.0176	-0.0302	-0.0059	-0.016	-0.0339	-0.0309
Als2cr12	Z00055667-1	1.18	Eomes	0.5993	Nr0b1	0.2645	0.1072	0.0824	-0.0802	0.0293	0.0739	0.0773	-0.2645	-0.0078	0.0647	-0.1268	-0.1101	0.1226	-0.1135	0.2154	-0.0497	-0.0326	0.056	0.0471	0.0085	0.0077	0.0881	0.0334	0.1271	-0.0806	0.004	0.1456	-0.0193	-0.1304	0.0626	0.5993	0.1068	-0.0244	0.2472	-0.007	0.0085	0.124	-0.0716	-0.071	-0.091	0.0818	0.0298	-0.0211	-0.0713
Cflar	Z00046088-1	3.1204	Sox9	0.2564	Dlx3	0.1218	0.0898	0.0607	0.1735	-0.0178	-0.04	0.0099	0.026	-0.0436	0.0457	0.0292	0.0081	-0.0867	0.1411	-0.0269	0.0056	0.1734	0.0074	-0.0366	-0.0049	-0.0867	0.0173	-0.0492	-0.0102	0.1066	0.0407	0.0017	0.0197	0.0106	0.0975	-0.025	0.0356	0.0552	0.0108	0.2564	0.0263	0.0702	0.038	-0.0059	0.2371	-0.0844	0.0441	-0.1218	0.028
Casp8	Z00016626-1	2.6848	Elf1	0.6967	Sox2	0.1214	0.0007	0.0081	-0.1214	0.0505	0.0286	-0.0479	0.0349	0.0274	-0.0276	-0.0455	-0.0472	0.1482	0.1243	-0.0166	0.6967	0.0419	-0.0519	-0.027	0.0251	-0.1047	-0.0354	-0.0408	-0.0807	0.1648	-0.04	0.0232	0.0211	-0.0436	0.0457	-0.0998	-0.0277	-0.0765	-0.0405	0.0045	-0.0471	-0.0395	-0.0554	0.0046	0.2669	0.0475	-0.0565	-0.0951	0.0007
Trak2	Z00053071-1	2.4287	Gata3	0.5079	Nr5a2	0.2543	0.0293	0.0215	0.2261	0.0993	0.0829	-0.0646	-0.0579	0.0318	-0.1533	-0.1889	-0.2543	0.2948	0.0969	-0.0154	0.0786	0.079	0.0773	0.1197	-0.1055	-0.0411	-0.0631	-0.01	-0.0435	0.044	-0.0142	0.0124	-0.0676	-0.0091	-0.0251	0.0933	-0.0427	-0.0011	0.0255	0.1002	0.038	0.0459	-0.0016	0.1032	-0.1038	0.5079	-0.0641	-0.0091	-0.0276
Als2cr2	Z00036163-1	2.5876	Esx1	0.2868	Elf1	0.1598	-0.0525	0.0591	0.1729	-0.0408	0.2232	-0.0036	0.0236	0.0839	0.0083	-0.0697	0.0352	-0.0797	-0.0189	-0.0295	-0.1598	0.0559	-0.0541	-0.0365	-0.0308	-0.0522	-0.032	0.0437	-0.0162	0.2868	-0.0619	0.0039	-0.0541	-0.0497	-0.0566	0.0558	-0.0311	-0.0074	-0.0834	0.0803	0.0399	0.0253	0.0241	-0.0418	-0.0525	0.0819	-0.0743	-0.0471	-0.0471
4930408G06Rik	Z00071748-1	1.1895	Gadd45a	0.2817	Foxj2	0.2604	0.1585	-0.151	-0.2173	0.0816	-0.0529	0.0285	-0.168	-0.0426	-0.1326	-0.0295	0.0346	-0.0319	-0.0642	-0.0296	-0.1282	-0.0074	0.1157	-0.0306	0.1107	0.0329	-0.1858	-0.118	-0.0705	-0.2028	-0.055	-0.1009	-0.0736	0.1097	0.0169	-0.1906	0.0534	-0.0945	0.2817	-0.0185	-0.0637	0.0131	0.095	-0.0713	0.0297	0.0513	-0.0085	-0.1694	-0.2604
Als2cr11	Z00055668-1	1.1644	Klf4	0.3772	Ascl1	0.2262	0.1169	0.1612	0.1499	0.0544	0.0729	-0.2141	0.0963	0.1525	-0.187	-0.0638	0.0633	0.3772	-0.0228	-0.1217	0.034	0.214	0.0439	-0.0654	0.0616	-0.0581	0.1361	-0.0583	-0.1174	-0.0398	-0.0814	0.009	-0.0932	0.0073	0.1084	0.0352	0.0788	-0.0681	0.0191	-0.0145	0.1799	0.2494	-0.0673	0.0474	0.022	-0.0212	-0.0163	0.0947	-0.0277
Als2cr4	Z00027185-1	3.461	Pou5f1	0.0513	Gata3	0.2	-0.0163	0.0513	-0.0338	0.0054	-0.0911	0.0002	0.0425	-0.0004	-0.0009	0.0096	0.0502	-0.0776	-0.1868	0.0059	-0.1671	-0.0319	-0.0174	0.0092	0.0321	-0.0119	-0.0219	0.018	0.0089	0.0067	-0.0087	0.0035	-0.0066	-0.0002	-0.0045	0.0011	-0.0198	-0.0761	-0.0804	-0.0742	-0.0585	-0.0047	-0.0329	-0.0339	0.0484	-0.2	-0.062	-0.1047	-0.0225
Mpp4	Z00075978-1	1.448	Esx1	0.665	Tuba1a	0.7669	-0.1786	0.2786	0.166	-0.0605	0.5418	-0.7669	0.0198	0.242	-0.0319	-0.0423	-0.327	0.2272	-0.0419	-0.3887	-0.0662	0.4044	0.1185	-0.0224	-0.0733	-0.1774	-0.0454	-0.0739	0.565	0.665	0.0129	0.1312	-0.1323	-0.1731	0.5878	0.1089	-0.0122	-0.1264	-0.0296	0.4018	0.1918	0.1192	0.4205	-0.0875	0.0438	0.2344	-0.0718	0.189	0.498
Als2	Z00019702-1	3.896	Sox9	0.1522	Nr5a2	0.1188	-0.0644	0.0993	0.0989	0.0015	0.0583	-0.0402	-0.0702	-0.0164	-0.1123	-0.1133	-0.1188	0.0622	-0.0578	-0.0011	0.024	0.0646	-0.0244	-0.0341	-0.0998	-0.117	0.0056	-0.0067	-0.0056	0.0265	-0.0585	-0.0884	-0.0854	-0.0384	0.0277	-0.0138	-0.0218	0.0048	0.0708	0.1522	-0.0192	-0.0332	0.0091	-0.0259	-0.0304	0.0186	0.0427	-0.0183	-0.0195
Pftk2	Z00054201-1	1.304	Esx1	0.9547	Nr5a2	0.3684	0.4089	0.0662	0.0475	-0.0311	0.2835	0.0056	0.0257	-0.1944	0.3301	-0.1527	-0.3684	0.0984	-0.074	-0.084	-0.0145	0.204	-0.0858	0.2363	0.0503	-0.0367	-0.1289	0.1871	-0.0785	0.9547	0.0443	0.1282	-0.1192	0.0433	0.3885	-0.0122	0.1884	0.0991	-0.0588	0.2787	0.3503	-0.0586	0.0336	-0.1898	-0.0055	0.1094	-0.0296	-0.1407	0.0505
Fzd7	Z00006671-1	3.6077	Zscan4c	0.2141	Klf4	0.8574	0.0197	0.1223	0.21	-0.0106	-0.1077	-0.011	0.037	0.0674	0.0389	-0.0228	-0.0833	-0.8574	-0.1662	-0.0256	-0.0193	-0.0421	-0.0248	-0.005	0.0032	0.0159	-0.038	0.0624	0.0519	-0.2404	0.0217	-0.031	-0.0786	-0.0507	0.0763	0.0398	-0.011	-0.009	-0.0437	0.1886	-0.0386	0.0393	-0.0547	0.0174	0.0749	-0.2607	-0.0922	-0.6797	0.0049
Gm973	Z00059466-1	1.631	Atf3	0.2298	Tcf3	0.2953	0.1962	-0.0227	-0.1768	-0.0989	0.0011	0.0603	-0.1102	0.0274	0.0126	-0.035	0.0107	-0.12	-0.144	-0.0818	-0.1102	-0.2953	0.0444	0.068	0.2298	0.059	0.0392	0.0283	0.0305	0.0219	0.0026	0.1545	0.0099	-0.0568	-0.1396	-0.0945	-0.0664	-0.2271	0.0058	-0.0332	-0.0089	0.0823	-0.1256	0.2049	-0.2819	0.2121	0.0697	-0.0965	0.0652
1700052I12Rik	Z00063358-1	1.3507	Sox9	0.4464	Nr5a2	0.1945	0.0346	-0.0073	0.182	-0.1331	0.4122	0.0975	-0.009	-0.0061	-0.0394	0.1525	-0.1945	0.1017	0.0637	0.0589	-0.0092	0.036	0.0088	-0.1417	-0.0874	-0.086	0.011	0.0077	-0.1513	-0.1267	0.0664	-0.0867	-0.0965	0.0927	-0.1501	-0.0714	-0.0485	-0.0282	-0.0401	0.4464	-0.1566	-0.0496	-0.0678	-0.1223	-0.0572	0.0138	-0.0175	0.0107	-0.0576
Sumo1	Z00001067-1	4.9669	Nr5a2	0.0632	Sfpi1	0.0782	-0.0218	-0.0233	0.0023	0.0175	-0.0526	0.01	-0.0219	0.0075	-0.0357	0.01	0.0632	0.0325	-0.0782	0.012	-0.0283	-0.0551	0.006	-0.0004	-0.0064	0.0193	-0.0046	0.0088	-0.0297	-0.0032	0.0093	-0.019	0.0155	0.0265	-0.0053	-0.0449	0.0187	0.0198	0.0407	-0.0745	-0.0413	-0.0368	-0.0102	0.0108	-0.034	-0.0743	0.0041	-0.0082	0.0114
Nol5	Z00011584-1	4.9212	Mycn	0.0719	Cdx2	0.1951	0.0185	-0.0544	-0.045	0.0081	-0.1951	0.0395	0.0054	0.0119	-0.0218	0.0048	0.0023	-0.0933	-0.0681	0.0161	-0.0787	-0.1267	0.0356	0.0392	0.0236	0.02	-0.0142	0.0719	0.0656	-0.1758	-0.0165	-0.0053	-0.004	0.0273	-0.0578	-0.0275	0.0032	0.0084	-0.0016	-0.1422	-0.0139	-0.0305	0.0167	-0.0085	-0.0534	-0.0601	-0.0198	-0.1019	-0.0028
Bmpr2	Z00021759-1	2.2433	Cdx2	0.2843	Elf1	0.1838	0.0092	-0.01	0.0036	0.0034	0.2843	0.1358	0.0257	-0.0341	0.091	-0.0747	0.0843	-0.0854	-0.0058	0.0701	-0.1838	0.2214	-0.0104	0.0216	-0.0393	0.0069	0.0047	0.1381	0.0209	0.2077	-0.1146	0.0643	-0.0107	0.0828	0.0096	0.0965	-0.0059	0.0327	0.0246	0.1901	-0.0684	0.0075	0.0352	0.062	0.1514	0.0285	-0.0954	-0.1108	-0.0235
Als2cr13	Z00007606-1	2.7598	Sox9	0.2901	Gata3	0.1765	-0.0501	-0.0286	0.1202	0.0711	0.0371	-0.0336	-0.0224	0.0181	0.0531	0.0294	-0.0079	0.1519	-0.159	-0.0282	-0.1487	-0.0863	0.0361	0.0321	-0.0054	0.0979	-0.0687	0.0552	0.052	0.0431	-0.0514	-0.015	0.0072	-0.0122	0.018	0.0246	0.0332	-0.05	-0.0321	0.2901	-0.0042	0.0544	0.0151	0.0363	-0.0848	-0.1765	0.0692	-0.1699	0.0214
Ica1l	Z00010658-1	1.615	Dnmt3b	0.2147	Nr2f2	0.3932	0.0648	-0.075	-0.2246	0.0284	0.0177	-0.1374	-0.1482	0.1499	0.025	-0.1174	-0.146	-0.1611	-0.2382	-0.2178	-0.2209	-0.2921	-0.0482	0.016	-0.2448	-0.1911	0.0053	-0.0003	0.0269	0.0534	-0.3167	-0.0573	-0.0588	-0.062	-0.182	-0.1924	0.0497	0.0461	0.019	0.1163	0.152	-0.092	0.1232	0.016	-0.3132	0.1788	-0.3932	-0.0576	0.112
Wdr12	Z00000852-1	4.1921	Myc	0.1381	Cdx2	0.3619	-0.0489	0.0328	-0.1051	-0.0276	-0.3619	0.0247	0.0233	0.0411	0.1008	0.1236	0.0883	-0.1211	0.0002	0.0219	0.0115	-0.2493	0.0377	0.0267	0.0979	0.1381	-0.0208	0.1025	0.0867	-0.0874	0.0343	-0.0046	0.0582	0.0392	-0.0121	-0.0138	0.0381	-0.1243	0.0432	-0.2912	-0.0758	-0.0114	0.0085	-0.0112	-0.0641	-0.0908	-0.0208	-0.0667	0.0115
Carf	Z00023295-1	1.192	Rxra	0.3564	Fem1b	0.2999	0.0927	0.0662	-0.0576	-0.0368	-0.0122	-0.1269	-0.1863	-0.0919	0.1607	-0.0248	0.0655	0.031	-0.0292	-0.1488	-0.0464	0.0766	0.0453	0.0019	-0.1707	-0.057	-0.1754	-0.0599	-0.1848	0.1587	0.2124	-0.1786	-0.1034	0.2348	-0.0274	0.0023	0.0681	-0.0606	0.0248	0.2744	-0.1595	0.0208	-0.2999	0.1001	0.0186	0.038	-0.1587	-0.0153	0.0974
Nbeal1	Z00016211-1	3.1705	Pou5f1	0.1669	Myc	0.1892	-0.0803	0.1669	0.1052	-0.0289	0.068	-0.0079	-0.0234	-0.059	-0.0805	-0.0479	-0.0844	-0.1093	-0.1249	-0.0278	-0.0503	0.0042	-0.0258	-0.0053	-0.0372	-0.1892	-0.0002	-0.0005	0.0794	0.072	-0.0094	-0.0967	-0.0696	-0.0191	-0.03	-0.1011	-0.0008	0.0515	0.0958	0.1526	-0.0362	-0.0349	0.0162	-0.0396	0.077	-0.0431	-0.1435	-0.1211	-0.0137
2310076G13Rik	Z00050354-1	1.5807	Ascl2	0.3045	Nr2f2	0.2971	-0.0494	0.2578	0.0713	0.1357	0.0606	0.0642	0.0086	-0.1657	-0.2501	-0.1197	-0.2462	-0.064	-0.2651	-0.018	-0.015	-0.0925	-0.0229	0.1829	-0.0055	-0.1475	-0.0104	-0.0065	-0.0324	0.0674	0.0182	-0.154	-0.1823	0.0739	0.0282	-0.0196	0.0274	-0.0517	0	0.1475	-0.0245	-0.0132	-0.0293	-0.0334	0.2743	-0.0768	-0.2971	-0.1637	-0.2141
Cyp20a1	Z00016713-1	2.8661	Myc	0.1267	Klf4	0.1657	-0.057	0.0834	0.0218	-0.0203	0.01	0.0014	0.0479	-0.0248	0.0548	0.024	0.0605	-0.1657	-0.0495	-0.0158	-0.0054	-0.0416	-0.0045	0.03	0.0511	0.1267	-0.0138	0.0943	0.1025	-0.0045	-0.0137	-0.0525	-0.0267	0.0029	0.0417	0.0245	0.0001	-0.0332	0.0618	0.0216	0.0412	0.0345	-0.0144	-0.0197	0.0603	0.0173	0.0232	0.0191	-0.0163
Abi2	Z00054203-1	3.6402	Pou5f1	0.1744	Gata3	0.2267	-0.0806	0.1744	-0.0079	-0.0284	0.1592	0.0161	0.0443	-0.0194	0.0634	0.06	0.1379	-0.1819	-0.0496	-0.0193	-0.0057	-0.1219	0.0206	0.012	0.0955	-0.0094	0.0167	0.0282	0.0278	-0.1522	0.0177	-0.0464	-0.0293	0.0129	0.0132	-0.1146	0.0126	0.0374	0.1018	-0.1272	0.0604	0.041	0.0286	0.0374	0.091	-0.2267	0.0427	-0.0851	0.0307
Raph1	Z00055669-1	3.4062	Cdx2	0.2356	Esx1	0.406	0.198	0.0687	-0.3192	-0.0217	0.2356	-0.1316	0.0303	-0.0979	0.0444	0.012	-0.0238	-0.0289	-0.0493	-0.064	-0.0126	-0.1451	-0.0413	0.0127	-0.0689	-0.1265	-0.0179	-0.015	0.0203	-0.406	-0.0608	0.0035	-0.0427	0.0006	0.0526	0.0981	0.0068	-0.026	0.0152	-0.1521	0.0746	0.0187	0.0803	-0.0231	0.0819	-0.011	0.0173	0.1821	0.0172
Cd28	Z00025888-1	1.1865	Zscan4c	0.2039	Dlx3	0.2516	0.1142	-0.074	0.1068	-0.0448	-0.1384	0.0238	-0.012	0.0249	-0.0553	0.0203	-0.0522	-0.142	0.0671	-0.02	0.0488	0.0648	-0.0666	-0.0795	0.0032	-0.1137	0.0307	-0.1413	0.0367	0.1579	-0.0941	0.0066	-0.0545	-0.0194	0.0422	0.1318	-0.0219	-0.0047	-0.2473	0.1343	0.0587	-0.0376	0.0435	-0.1355	0.1249	0.0149	0.0699	-0.2516	-0.1702
2310016D23Rik	Z00061037-1	1.2246	Sox2	0.2311	Tcf4	0.2448	-0.085	0.1338	0.2311	-0.0985	-0.1326	-0.046	0.0207	-0.1232	-0.0061	-0.0771	-0.0388	0.1018	0.0906	-0.0644	-0.023	0.2307	-0.123	0.1494	0.0559	-0.1462	-0.1474	0.0403	-0.0188	0.1057	-0.0143	0.0126	0.0625	0.2094	-0.1017	0.0104	0.2054	0.1109	0.1069	0.1154	0.0068	-0.2448	0.0058	-0.0025	-0.0968	0.095	0.0414	-0.0202	0.0527
Ctla4	Z00017543-1	1.2052	Ctnnb1	0.2253	Gata3	0.2494	0.1269	0.0765	-0.0313	-0.0404	0.1125	0.0858	-0.0753	0.0203	0.0614	-0.0902	-0.0141	0.0034	-0.0121	-0.0071	-0.1767	-0.0092	0.2253	0.0851	-0.0637	0.1255	0.058	-0.0684	-0.1244	0.0174	-0.0004	0.1266	-0.1631	-0.0345	-0.2388	0.0491	0.1516	-0.0793	-0.1653	-0.1234	-0.0979	-0.0489	-0.1122	0.1034	0.1896	-0.2494	-0.2392	-0.0866	-0.0027
Icos	Z00017484-1	1.2024	Suz12	0.2598	Esx1	0.4056	-0.0526	0.1338	0.0936	0.0932	0.0882	0.0488	0.1821	-0.1888	0.2191	-0.0552	0.0081	0.0812	0.17	-0.177	0.1956	0.0469	-0.0444	-0.0298	-0.0112	-0.0706	0.0337	-0.1951	0.2598	-0.4056	0.0938	-0.1593	0.0085	-0.0421	-0.0377	-0.1154	-0.0313	0.1142	0.0619	0.0595	0.1875	0.0087	0.0101	-0.0214	0.071	-0.213	-0.0076	-0.0357	0.1255
9530026F06Rik	Z00061038-1	1.2225	Nr0b1	0.3155	Nanog	0.3514	0.1403	0.0923	-0.2037	-0.2462	0.2709	0.1349	0.3155	0.0312	-0.1202	0.2003	-0.0381	-0.048	0.04	0.0411	0.1154	-0.046	0.1486	0.1149	0.0649	0.0361	-0.1	-0.0271	0.1412	0.0206	0.1447	-0.1174	0.061	0.0654	-0.0341	-0.1268	0.0932	-0.1339	-0.0512	-0.1623	-0.0463	0.1772	-0.1127	0.1709	-0.2247	-0.1093	0.1381	-0.0753	0.0503
4930587A21Rik	Z00061925-1	1.1964	Sox2	0.2007	Dppa5a	0.3967	0.0271	0.0245	0.2007	-0.0239	-0.0976	-0.106	-0.1118	-0.2947	0.0989	0.1076	0.0418	-0.0205	0.0897	0.0342	-0.0381	-0.1087	0.0363	-0.0886	-0.0124	0.0807	-0.0296	0.062	-0.0572	-0.1039	-0.1073	-0.3967	-0.0689	-0.2134	0.0937	0.0344	0.1788	0.0332	-0.0523	-0.0169	0.1409	0.0337	-0.1351	0.035	0.1437	-0.0144	0.0969	-0.0389	-0.0426
Pard3b	Z00048043-1	1.208	Sox9	0.336	Smad4	0.2416	-0.0557	0.0356	0.1059	-0.0174	0.1859	0.0526	0.1438	0.0132	-0.1335	-0.0502	0.1575	0.0759	0.0572	-0.043	-0.1607	0.2432	0.1077	-0.0276	-0.0422	-0.041	-0.1086	-0.1462	0.0143	-0.0042	-0.0907	0.0365	0.0083	0.006	-0.0516	0.1081	-0.087	-0.1472	0.0285	0.336	-0.0697	0.0957	-0.0419	-0.0914	0.0511	0.0354	0.0602	0.2898	0.0487
4930448K12Rik	Z00061926-1	1.1574	Gata3	0.2793	Rhox6	0.3917	0.1552	0.0095	-0.0246	0.2	0.1187	-0.095	0.1393	-0.1148	0.0942	0.1186	0.0826	0.1275	0.024	-0.1171	0.0455	-0.3363	-0.0677	0.2165	0.2066	-0.0544	-0.1444	0.1392	-0.243	0.2655	-0.0253	0.1049	0.1787	-0.1243	-0.1065	-0.1238	-0.0048	0.1802	-0.0231	0.1662	0.1055	-0.223	0.1593	-0.0906	-0.0042	0.2793	-0.0352	-0.0019	-0.1185
Nrp2	Z00036522-1	3.6465	Sox2	0.8425	Ascl1	0.3645	0.1403	-0.0979	0.8425	-0.0125	-0.1389	-0.0107	-0.046	0.3501	-0.1688	-0.0018	-0.0349	0.0753	0.4499	0.0857	0.288	-0.0467	0.0174	0.0081	0.3614	0.0258	-0.0315	0.166	0.0275	-0.0527	-0.0299	-0.0244	-0.0642	-0.0019	-0.2404	0.5534	0.0017	0.317	0.1141	0.5215	-0.2658	-0.1717	0.0655	-0.0402	-0.3245	-0.2598	0.1198	0.3059	0.1115
4930487H11Rik	Z00061927-1	1.1905	Tcf3	0.2856	Cdx2	0.2629	-0.0656	-0.1247	0.1646	-0.166	-0.2629	0.0651	0.063	-0.0736	0.1108	-0.2504	-0.1186	-0.0001	0.0407	-0.1252	0.0021	0.2856	-0.0252	0.2097	0.081	-0.1062	-0.1908	-0.1153	0.006	0.0448	-0.0041	-0.1542	-0.0944	0.0554	-0.0184	0.0033	-0.0008	-0.0907	0.0435	0.0247	0.1965	-0.1412	-0.0174	-0.1176	0.0235	-0.0127	-0.0898	-0.1042	0.0792
A430093A21Rik	Z00008024-1	3.0363	Sfpi1	0.2785	Nr5a2	0.1771	0.1036	-0.0901	-0.0433	0.0262	-0.1092	0.0437	-0.0304	-0.0282	-0.1137	-0.1324	-0.1771	0.0756	0.2785	0.0091	-0.0874	-0.0011	0.0227	0.1082	-0.0682	-0.0309	-0.0309	0.0119	0.008	0.1158	-0.0071	0.045	0.0296	0.0158	-0.1505	-0.0062	-0.0602	0.0048	-0.0765	-0.1647	0.0782	-0.0008	0.0039	0.0485	-0.0661	0.0004	-0.0881	-0.1163	-0.016
Ndufs1	Z00012615-1	4.2468	Dppa5a	0.0502	Sox2	0.0636	-0.0059	-0.0364	-0.0636	-0.0152	-0.0504	0.0063	0.0085	0.0134	0.0204	0.0192	0.027	0.0162	-0.0337	0.0181	-0.0218	-0.0472	0.033	0.0145	0.0308	0.0258	-0.0051	0.0325	0.0098	0.0159	0.0199	0.0502	0.0326	0.019	0.0145	-0.0207	-0.0012	-0.0117	-0.0187	-0.029	-0.0015	-0.0144	-0.0457	0.0085	-0.0417	0.0306	-0.0055	0.0168	0.0159
Eef1b2	Z00049691-1	5.3059	Klf4	0.0498	Nr5a2	0.2472	-0.0709	0.0091	-0.0096	0.0047	-0.1764	-0.0816	-0.0646	0.007	-0.1145	-0.1113	-0.2472	0.0498	-0.0188	-0.0844	-0.0558	-0.1048	-0.0562	-0.037	-0.0046	0.005	-0.0394	-0.0366	0.0093	-0.0696	-0.0224	0.0206	-0.0174	0.0017	0.0268	-0.0057	0.0464	-0.022	-0.0132	-0.0146	0.0037	-0.0258	-0.0623	0.0278	-0.0331	0.0022	-0.0296	-0.0343	-0.0036
Gpr1	Z00008772-1	2.4413	Sox2	0.1759	Esx1	0.8892	-0.2415	-0.0789	0.1759	-0.042	-0.7344	0.0136	0.0263	-0.1281	-0.2133	0.0264	-0.1724	-0.3144	-0.4722	-0.0232	-0.1484	-0.6197	-0.0301	0.0564	0.0685	-0.2327	-0.0294	-0.0232	0.0532	-0.8892	-0.2496	-0.0139	-0.0099	0.0039	0.0911	-0.6065	-0.0364	0.1306	0.1027	-0.4671	-0.252	-0.0944	-0.0936	0.0218	-0.2094	-0.3479	0.1106	-0.1412	-0.022
Zdbf2	Z00041466-1	3.0441	Nrip1	0.2271	Esx1	0.3737	0.0795	0.0696	0.0841	0.0449	-0.1246	0.0235	0.1051	-0.1327	-0.0921	-0.0333	-0.0817	-0.2666	-0.0175	-0.0034	-0.0807	-0.0002	-0.0016	0.1321	0.0881	0.0026	-0.0305	0.0321	-0.0579	-0.3737	-0.1339	-0.0019	-0.0212	0.0185	0.0181	-0.1965	-0.0379	-0.1318	-0.0634	-0.1586	-0.049	0.0147	-0.0596	-0.0191	0.2271	-0.1786	0.1248	-0.1588	0.0164
Adam23	Z00075494-1	3.6032	Sox2	0.28	Esx1	0.9518	-0.1307	-0.1097	0.28	0.0021	-0.2401	-0.0172	-0.0113	0.0538	-0.1477	0.0131	0.0215	0.0748	-0.1077	0.055	-0.1045	-0.3099	0.0829	0.0059	-0.0663	-0.3831	0.0443	-0.2138	-0.1012	-0.9518	0.0315	0.0479	0.0278	0.0189	-0.0847	-0.1916	0.0259	0.2552	0.0746	0.0564	-0.1543	-0.0697	0.0437	0.0065	-0.1847	-0.3813	0.0101	0.2796	0.047
Dytn	Z00072864-1	1.1648	Myod1	0.3571	Smad7	0.2342	0.0557	-0.0582	-0.0111	0.0221	0.0248	-0.0384	0.1217	0.007	0.0428	-0.0565	0.0724	0.114	-0.1228	0.0468	-0.0374	-0.047	-0.0053	-0.1658	0.1579	-0.0698	-0.0897	0.0509	0.1194	-0.117	-0.0205	0.1667	-0.1273	-0.0388	-0.0635	-0.1431	0.1202	0.0687	0.1806	-0.0842	0.3571	0.0202	-0.0023	-0.1061	0.0655	0.0276	0.1757	-0.1355	0.0996
Mdh1b	Z00042039-1	2.095	Fem1b	0.117	Sox2	0.3322	-0.0766	-0.0995	-0.3322	0.0313	-0.298	-0.1917	-0.0713	0.0253	0.052	-0.0426	-0.2252	0.031	-0.1616	-0.0249	-0.3213	-0.2731	-0.0722	-0.0877	-0.0076	-0.1613	0.0129	-0.0083	-0.0452	0.0941	-0.019	-0.0531	-0.0563	-0.1184	0.1082	0.0181	0.0214	-0.0519	0.0291	-0.1145	-0.1032	-0.0686	0.117	-0.0357	-0.2402	0.0604	-0.0017	-0.2228	0.0307
Fastkd2	Z00054208-1	3.5657	Myc	0.1094	Sox9	0.3621	0.0006	-0.0475	-0.2045	-0.0249	-0.3335	0.0317	0.0478	-0.0124	0.0491	0.065	0.0346	-0.086	0.0006	0.0467	0.0134	-0.292	0.0175	0.0551	0.076	0.1094	-0.0178	0.1023	0.0236	-0.1661	0.0306	-0.0169	0.0027	0.0314	-0.0404	-0.0674	0.0014	-0.1229	0.004	-0.3621	-0.0906	-0.0256	-0.0229	-0.0156	-0.0783	-0.0972	-0.0333	-0.0888	0.0016
4933402D24Rik	Z00050966-1	1.1665	Aes	0.2795	Esx1	0.2866	0.0197	0.0349	-0.1767	-0.0092	0.0473	-0.1154	0.2155	-0.141	0.0921	-0.1745	-0.0209	0.0307	0.0037	-0.2071	0.0211	0.1037	-0.014	-0.0448	-0.2732	0.249	-0.0926	0.0196	-0.1747	-0.2866	-0.1165	-0.0946	0.2795	0.0648	-0.2773	-0.001	-0.1228	0.0112	-0.05	-0.0066	-0.0363	0.0076	0.1449	0.0404	0.1174	-0.0054	-0.0787	0.0073	-0.0437
OTTMUSG00000013918	Z00029386-1	1.1664	Dnmt3b	0.324	Atf3	0.4031	-0.0541	-0.0649	-0.1316	0.0941	-0.1747	0.164	0.1314	0.1441	-0.0472	-0.0603	0.1089	-0.0615	-0.1145	0.001	0.0711	-0.0668	-0.057	0.0185	-0.4031	0.03	-0.172	0.1227	0.2125	-0.0591	0.0544	-0.0375	0.0345	-0.0535	-0.1693	-0.3254	-0.073	-0.1952	0.1856	-0.0615	-0.1154	0.1434	0.0471	0.2102	-0.2011	-0.2492	0.0174	0.1698	0.0796
D530037H12Rik	Z00078173-1	2.9401	Sfpi1	0.4494	Klf4	0.5	0.1285	0.0601	0.1408	-0.0194	0.3952	-0.0041	0.0465	-0.024	0.1325	0.025	0.1498	-0.5	0.4494	-0.0925	-0.0281	0.3396	-0.0661	0.0171	0.092	-0.0183	-0.0231	0.0255	0.0394	0.4174	-0.0306	-0.01	-0.0121	-0.0251	0.0373	-0.0607	0.0243	0.0522	-0.1097	0.1529	0.1555	0.1113	0.0294	-0.0526	0.3236	-0.2857	-0.0023	-0.1101	0.0184
Klf7	Z00019871-1	3.7488	Sfpi1	0.3469	Klf4	0.4069	0.1095	0.0922	0.0645	-0.0091	0.2691	-0.0307	0.0244	-0.0184	0.0543	0.0162	0.0301	-0.4069	0.3469	-0.1003	-0.0667	0.2509	-0.0094	0.0198	0.0975	-0.0284	-0.0309	0.0137	-0.0027	0.2226	-0.0206	-0.0036	-0.0146	-0.0281	0.0385	-0.0918	-0.0298	0.004	-0.1032	0.0215	0.1046	0.0696	-0.0153	0.0023	0.2942	-0.2556	-0.0173	-0.1359	0.0015
Creb1	Z00036823-1	3.7213	Nrip1	0.0982	Klf4	0.2265	-0.0022	0.0819	0.0511	-0.0076	0.0079	0.0392	0.0635	-0.0522	0.0125	-0.0027	0.0441	-0.2265	-0.075	-0.0213	-0.063	-0.0514	-0.0196	0.0055	0.0031	0.0011	0	0.0665	0.0317	-0.0805	0.004	0.0094	-0.0341	0.0139	-0.0349	-0.0687	0.0348	-0.016	-0.0606	0.0027	-0.0132	0.0129	0.0007	-0.0133	0.0982	-0.1935	-0.0483	-0.1912	-0.0291
2310038H17Rik	Z00053025-1	3.1214	Mycn	0.0811	Cdx2	0.1139	-0.0147	0.0676	-0.0168	-0.0233	-0.1139	0.0215	0.0094	-0.0195	0.0372	-0.0109	0.0011	-0.0898	-0.0818	-0.0365	-0.0403	-0.0075	-0.002	-0.0192	0.0357	0.0785	-0.0261	0.0811	0.0591	-0.0196	-0.0089	-0.0459	-0.0093	-0.0039	-0.0083	0.0444	0.0274	-0.0371	-0.0199	0	-0.0037	0.0354	-0.002	-0.0256	0.0559	0.0144	-0.023	-0.0862	-0.0224
Ccnyl1	Z00041304-1	3.0664	Klf4	0.1645	Sall4	0.1097	-0.0967	0.04	-0.0402	-0.0132	-0.0197	-0.0714	-0.009	-0.1097	-0.0792	-0.0628	-0.0765	0.1645	0.0723	-0.0255	-0.0341	0.0451	-0.0785	-0.0006	-0.0561	0.0023	-0.0405	-0.0525	-0.0535	-0.0595	-0.0433	-0.0254	-0.0459	-0.0391	-0.0085	-0.0119	-0.0514	-0.0248	-0.023	-0.0043	0.0868	0.0065	-0.0463	-0.0324	-0.0323	0.0811	0.05	0.0372	0.0256
2810408I11Rik	Z00073840-1	2.9231	Pou5f1	0.181	Sox9	0.2308	-0.0608	0.181	0.0721	-0.0406	-0.1148	0.0263	-0.0193	-0.0484	0.0282	-0.0064	0.034	-0.0129	-0.0108	-0.0347	0.0517	-0.2178	-0.0271	-0.003	-0.0344	0.0272	-0.0296	0.0997	0.1251	-0.1546	0.0115	-0.0842	-0.0548	0.0249	0.0215	-0.0896	0.0247	-0.0406	0.0259	-0.2308	-0.0821	0.0176	0.0017	0.0021	-0.1581	-0.0564	0.0386	0.0465	-0.0702
Fzd5	Z00016209-1	2.2023	Mef2c	0.1806	Esx1	0.8745	-0.1698	-0.0101	-0.0241	-0.0032	-0.7025	0.0434	-0.0431	-0.1012	-0.0191	-0.0373	-0.0724	0.0145	-0.0907	0.1297	-0.1136	-0.4177	0.064	0.1801	-0.0857	0.0061	-0.0365	0.0217	0.0171	-0.8745	0.0156	0.0917	-0.0012	0.1154	-0.2731	-0.2905	0.0144	0.1806	-0.0435	-0.2217	0.0136	-0.0989	0.0593	0.0642	-0.6823	-0.3277	-0.1624	-0.0183	-0.0432
4921521F21Rik	Z00060299-1	1.62	Smad7	0.5684	Sall4	0.5107	-0.1765	-0.2449	0.1674	-0.138	-0.0182	-0.0437	-0.309	-0.5107	-0.0335	-0.0219	0.0971	0.0742	0.5673	0.0142	0.1949	-0.0166	-0.0239	0.0961	0.058	0.0347	0.0558	0.3136	-0.1191	0.4659	0.117	0.0311	-0.0872	-0.1862	-0.0912	-0.2233	-0.0501	0.1282	0.0337	-0.0749	0.2141	-0.0276	-0.0308	0.217	-0.1412	0.0586	-0.0617	-0.1906	0.0623
Cryge	Z00075803-1	1.8422	Cdx2	0.9253	Otx2	0.3355	0.2246	-0.1421	0.3778	-0.0875	0.9253	0.036	-0.0394	-0.2787	-0.0576	-0.003	0.3323	0.2972	0.1745	0.0809	-0.2355	0.0408	-0.1691	0.1572	-0.1787	-0.0726	0.0253	0.1476	0.081	0.3872	0.0168	-0.1195	-0.0509	0.0667	-0.3355	0.5692	0.0638	0.2518	0.2303	-0.1879	0.1624	-0.0532	0.0666	0.1559	-0.2899	0.6109	0.3011	0.1369	0.0317
Crygd	Z00025441-1	1.9387	Cdx2	0.4468	Pou5f1	0.182	0.0921	-0.182	0.1125	-0.0476	0.4468	0.0168	0.01	-0.0497	0.0471	0.038	0.0823	0.0941	-0.0841	0.0757	0.0275	0.0186	-0.0284	0.1274	-0.12	-0.0037	-0.0024	0.1548	0.0396	0.0032	-0.0356	0.0893	-0.0121	-0.0267	-0.0642	0.3101	-0.0132	0.0748	-0.0126	-0.029	0.0069	-0.0298	0.0233	-0.0525	-0.0442	0.3225	0.1007	0.0259	0.0647
Crygc	Z00036567-1	2.1756	Cdx2	0.9805	Sall4	0.3792	0.4602	0.3327	0.1035	0.0402	0.9805	0.0076	0.076	-0.3792	-0.0054	-0.0055	0.2148	0.0214	-0.2494	0.0685	0.011	0.5181	0.0554	-0.2085	-0.1398	-0.1439	0.0801	-0.3014	0.111	0.0801	-0.1166	-0.2047	-0.0733	-0.1263	0.3179	0.2686	0.1044	0.0177	-0.0439	0.1945	0.0369	-0.1338	0.0264	0.0287	0.015	0.6151	0.0083	-0.1079	-0.0636
Crygb	Z00070282-1	1.3579	Sox2	0.6635	Nr5a2	0.3617	0.2611	-0.0643	0.6635	0.0626	0.5725	-0.0166	-0.2009	0.1454	0.1577	0.1613	-0.3617	0.1441	-0.0215	-0.0709	0.1154	0.1042	0.1759	0.3951	-0.0422	0.0565	-0.0052	0.2521	0.1862	-0.2041	0.0633	0.0423	0.0333	0.0105	0.2506	0.5546	-0.0127	0.2308	0.1017	0.0242	0.2184	0.091	0.1915	0.254	0.1825	0.0343	0.3717	-0.1181	-0.0373
Cryga	Z00025638-1	2.3462	Cdx2	0.4158	Tcea3	0.1775	0.1865	0.0111	0.135	-0.0025	0.4158	-0.0394	-0.0131	0.0265	-0.0131	-0.1101	0.0369	0.0515	0.01	-0.0059	-0.0781	0.0094	0.0121	-0.1775	-0.0021	0.1228	0.0028	0.0561	0.0329	0.0354	-0.021	-0.0523	-0.0204	-0.0265	-0.0081	0.265	-0.0214	-0.0559	0.0053	-0.0302	-0.0158	-0.0337	0.1705	0.0384	0.0641	0.0692	0.1114	-0.0493	-0.083
D630023F18Rik	Z00030103-1	3.3239	Rhox6	0.2031	Dlx3	0.3133	0.0194	-0.0736	0.0717	0.0138	-0.2022	-0.0268	-0.073	0.0794	-0.1167	-0.0831	-0.1078	-0.2957	0.1991	-0.028	-0.07	-0.1979	-0.0357	0.028	-0.0974	-0.0057	-0.0187	-0.0623	-0.0042	-0.2482	-0.0523	-0.0044	-0.0573	-0.0077	-0.0738	0.1051	-0.0138	-0.0254	0.1164	0.0344	-0.1135	-0.0231	0.1032	-0.0087	-0.0478	-0.2278	-0.0069	-0.3133	-0.0091
Idh1	Z00074390-1	3.2144	Cdx2	0.4271	Pou5f1	0.0842	0.0652	-0.0842	0.2241	0.0244	0.4271	-0.0095	-0.0112	0.0355	-0.01	-0.0347	0.1427	0.2681	0.221	0.0108	0.1444	0.1702	0.0234	0.0395	-0.0413	-0.0183	0.0073	0.0341	-0.0322	0.2033	0.0539	0.0484	0.004	0.005	-0.0705	0.0567	-0.0128	0.0286	-0.0799	0.0753	0.0432	-0.0262	-0.0404	-0.0147	0.0014	0.3111	0.0942	0.1077	0.0129
Pip5k3	Z00025924-1	3.6121	Pou5f1	0.1289	Sall4	0.0812	0.0048	0.1289	0.0992	-0.0172	0.0251	-0.0362	-0.0484	-0.0812	-0.0545	-0.0556	-0.0534	-0.0325	-0.0352	-0.0479	0.057	-0.0084	-0.0242	0.0032	-0.0337	-0.0098	0.0189	0.0158	0.0143	-0.0731	0.0098	-0.0782	-0.0672	-0.0148	-0.0324	-0.0134	0.0227	0.0017	0.0708	0.062	-0.028	-0.0057	-0.0124	-0.02	0.0113	-0.069	-0.0005	-0.0298	0.0169
Crygf	Z00030527-1	2.0736	Cdx2	0.93	Nrip1	0.2253	0.1668	-0.2149	0.339	-0.0427	0.93	0.0288	-0.1102	-0.1	-0.0874	-0.0859	0.2456	0.3754	0.0426	-0.0272	-0.1235	-0.0471	0.0446	0.0618	-0.1401	0.0081	0.0563	0.1266	0.1262	0.2287	0.0311	-0.0949	0	-0.005	-0.2218	0.5653	-0.0216	0.2176	0.1894	-0.0694	0.1997	-0.0313	0.0912	0.0001	-0.2253	0.597	0.2128	0.2271	0.0153
Mtap2	Z00040087-1	1.4855	Nrip1	0.4601	Eomes	0.3001	-0.0219	-0.1037	-0.1085	0.0483	-0.0607	0.1965	0.2515	-0.1342	0.113	-0.0296	0.1843	0.4455	-0.1345	0.0046	-0.0857	0.1053	0.0051	0.0544	0.004	-0.2022	0.0384	0.147	-0.0323	0.0233	0.0155	-0.0671	0.0715	0.1105	-0.0676	-0.3001	0.1012	-0.08	-0.0013	0.3549	-0.1557	-0.041	-0.012	0.0299	0.4601	-0.0956	0.046	0.2202	-0.1829
C030018G13Rik	Z00026664-1	1.1881	Dppa5a	0.4862	Smad4	0.3357	0.0474	0.021	0.1012	0.035	-0.1197	-0.0557	0.0765	0.0883	0.0465	-0.0432	0.048	-0.0988	0.033	0.0543	0.0206	0.0096	-0.1771	0.0617	0.1955	-0.0106	0.1011	0.1296	0.1048	-0.1557	-0.1547	0.4862	-0.0194	0.1314	-0.1546	-0.1363	-0.0688	0.0507	-0.1265	0.2166	0.0851	-0.0026	0.0567	0.0661	0.0861	-0.0064	-0.2545	0.1228	-0.1395
BC042720	Z00054211-1	1.5749	Sox9	1.309	Eomes	0.5885	-0.095	0.1081	-0.0237	0.2321	-0.0168	0.0571	-0.1985	-0.4264	0.1708	0.098	-0.0161	0.1875	-0.0873	0.1626	0.2213	0.0893	-0.0201	-0.0134	-0.0959	-0.4349	-0.0091	-0.0576	0.1933	-0.551	-0.2329	-0.2047	-0.1196	0.0037	0.0468	-0.5885	0.2322	-0.115	0.0115	1.309	-0.2838	0.172	0.095	0.1376	0.2786	-0.2597	0.0291	-0.103	-0.0707
Rpe	Z00004965-1	3.5983	Gadd45a	0.1252	Tcf3	0.2021	-0.0111	0.0531	0.0022	-0.0047	-0.0654	0.0002	-0.0534	-0.0029	-0.0452	-0.0421	-0.1126	-0.0041	-0.1361	-0.0315	-0.0052	-0.2021	0.0258	0.0312	-0.013	-0.0593	0.0072	0.0133	0.0451	-0.2019	-0.0538	-0.028	-0.0156	0.0213	-0.0441	0.0283	0.0003	-0.0044	0.1252	-0.1103	-0.0985	-0.0194	0.0136	-0.015	-0.1157	0.0327	-0.0386	-0.0524	-0.0324
2810488O17Rik	Z00030229-1	2.2987	Sox2	0.4771	Otx2	0.2958	0.011	0.0473	0.4771	-0.0204	0.1799	-0.0332	0.0031	0.1805	-0.1037	-0.0708	-0.1526	-0.1319	0.1214	0.0278	0.1749	0.0742	-0.0249	0.0115	-0.1279	-0.1721	-0.0332	-0.0716	-0.0763	-0.0772	-0.0168	-0.0298	-0.0851	-0.0917	-0.2958	0.0898	-0.0617	0.0137	0.0517	0.1777	-0.1006	-0.1072	0.0113	-0.0044	0.0716	0.1172	-0.1202	0.1395	0.0478
1110028C15Rik	Z00050859-1	1.8425	Cdx2	0.4563	Myc	0.4398	0.0493	0.135	0.2884	-0.1239	0.4563	-0.0582	0.0566	-0.173	-0.0935	0.0398	0.1517	-0.1724	-0.0073	-0.0138	-0.0986	0.1282	-0.0269	0.142	-0.1524	-0.4398	0.0068	-0.0306	0.0315	-0.0752	-0.0612	0.0211	-0.1217	0.0627	-0.0147	-0.0229	-0.0331	0.3645	0.1769	0.3665	0.1267	0.0649	-0.0473	-0.1463	0.1483	-0.1415	-0.0021	0.1052	-0.0243
Acadl	Z00007267-1	3.7775	Cdx2	0.4446	Elf1	0.1386	0.011	0.1582	0.0447	-0.0063	0.4446	0.0053	0.048	-0.0857	-0.0459	-0.0087	0.0152	-0.1342	0.201	-0.0172	-0.1386	0.1811	-0.0354	-0.0105	0.0562	-0.1271	-0.0288	-0.0542	0.0068	0.1237	-0.032	-0.0087	0.0041	-0.0147	0.0825	0.0175	-0.0228	0.1255	-0.0286	0.0863	0.0399	0.0387	-0.0317	-0.0106	0.2145	0.0541	-0.0159	-0.0091	-0.017
Myl1	Z00030691-1	1.1595	Sox2	0.3361	Msc	0.1619	0.0535	-0.0181	0.3361	-0.0672	0.0692	0.1138	0.2611	-0.0267	-0.1619	-0.0238	0.0546	-0.0011	0.1157	-0.0698	0.2865	0.0781	-0.1021	0.1206	0.1774	0.0521	-0.1134	-0.0275	-0.0727	0.0119	-0.0931	-0.0707	0.1794	-0.0807	0.0814	0.1227	0.0554	0.0804	-0.1013	0.0064	0.0718	0.0798	0.056	0.0456	0.0894	0.0024	0.1386	-0.1291	0.0794
Lancl1	Z00022689-1	2.3159	Sall4	0.0922	Gadd45a	0.1569	0.03	0.0215	0.0237	0.0085	-0.0126	0.0315	0.012	0.0922	0.0021	-0.0423	-0.0203	0.001	0.0837	0.0288	-0.1041	0.015	-0.0553	-0.002	-0.0417	-0.0041	-0.0031	0.0435	-0.0021	-0.0601	-0.0244	0.0338	0.0101	0.0166	-0.0131	0.0439	-0.0212	0.0446	-0.1569	0.0229	0.0053	0.0424	0.0487	0.0624	-0.0435	0.0593	-0.0154	-0.0551	-0.0089
Cps1	Z00051409-1	2.3415	Gadd45a	0.301	Eomes	0.8424	-0.1956	-0.1484	-0.1167	-0.0723	-0.2002	-0.0642	-0.2025	-0.2506	-0.264	-0.0171	-0.0233	-0.043	-0.0761	0.0328	-0.1324	-0.6222	0.033	0.1452	-0.0353	-0.4934	-0.0087	-0.232	0.0469	-0.6394	-0.0533	-0.0443	-0.0556	0.0057	-0.0816	-0.8424	-0.0291	0.192	0.301	-0.4323	-0.3547	-0.2019	0.1063	0.0101	-0.3972	-0.0801	-0.0082	0.0162	0.0901
C530042K13Rik	Z00029236-1	1.1799	Sox9	0.6268	Dlx3	0.3401	0.3383	-0.1236	-0.0179	0.1273	-0.0869	-0.1155	-0.1829	0.0849	-0.1017	0.0168	0.1347	0.0007	-0.1415	-0.1362	-0.1516	-0.131	0.0524	-0.0273	0.1965	-0.0178	0.0786	0.0312	-0.1731	-0.1408	0.0583	0.0379	0.1161	-0.167	-0.0087	0.1434	0.108	-0.2064	-0.0692	0.6268	-0.0796	-0.1306	0.147	-0.0488	-0.0366	0.0512	-0.0684	-0.3401	0.1287
Erbb4	Z00005212-1	1.1847	Sfpi1	0.3762	Atf3	0.2491	0.2564	0.0631	-0.0654	0.0582	0.0246	-0.1548	0.0001	-0.1182	0.0457	0.2218	0.0229	0.01	0.3762	-0.0459	0.1862	-0.1629	-0.231	-0.0932	-0.2491	-0.2086	0.1246	-0.0836	-0.0647	-0.1466	-0.2025	0.06	-0.1813	-0.02	-0.0944	0.0145	0.1184	0.0966	-0.0124	0.1366	0.0824	0.0555	-0.0018	-0.0089	0.1251	0.1196	-0.1474	-0.0986	0.0367
EG241084	Z00028622-1	1.1747	Tcf3	0.2688	Nrip1	0.28	0.128	-0.1098	0.0475	-0.0022	-0.1293	0.078	-0.0809	-0.1273	-0.0034	0.0419	0.0885	-0.1294	0.0453	0.0918	0.0848	0.2688	-0.066	0.0832	0.005	0.0318	-0.0973	-0.0724	-0.2431	0.1393	0.0554	0.1921	-0.182	-0.0203	-0.0284	0.1742	0.0914	0.1323	-0.0827	0.178	-0.1058	-0.066	-0.0269	0.1829	-0.28	0.0415	-0.214	-0.1088	-0.1838
Ikzf2	Z00036670-1	1.4133	Tcf3	0.3378	Nr2f2	0.564	-0.0604	-0.0753	0.0141	-0.1259	-0.0021	-0.1132	0.011	-0.1815	-0.0632	0.0052	0.021	0.1421	-0.2362	0.1392	-0.0621	0.3378	0	0.1006	-0.1466	-0.1211	0.2214	-0.3654	0.0451	0.0452	-0.0507	-0.1382	-0.2244	-0.0719	0.0757	-0.3831	-0.1667	-0.1196	-0.0113	0.2786	-0.1214	0.0719	-0.2634	-0.2342	-0.0391	-0.2731	-0.564	0.0472	-0.1946
Spag16	Z00037531-1	1.1925	Gadd45a	0.405	Gata3	0.2761	0.1647	-0.0171	-0.1223	-0.1278	0.0717	0.0542	0.2393	0.1628	0.0285	-0.1354	-0.2473	0.1083	0.1119	-0.1969	-0.0281	0.136	0.0755	-0.0744	-0.002	0.1326	-0.0376	-0.0553	-0.0924	-0.0541	-0.001	0.0633	-0.0144	0.0441	-0.057	-0.0338	-0.1801	-0.0686	0.405	0.0366	0.1555	0.1865	0.0819	-0.0339	-0.0224	-0.2761	0.1258	0.0168	-0.0741
A830006F12Rik	Z00040735-1	1.1693	Tcf3	0.2254	Atf3	0.1637	0.0636	0.1696	0.0532	0.0726	0.1746	-0.0618	-0.0742	0.1099	0.0039	-0.1356	0.2038	0.0676	-0.0928	0.185	0.1582	0.2254	-0.1626	-0.0829	-0.1637	-0.0097	-0.0262	0.1026	-0.0786	-0.0747	-0.003	-0.101	0.0542	-0.0295	0.1102	0.0213	0.1119	-0.0067	0.1042	0.2076	-0.023	0.0583	0.0948	-0.0558	-0.023	0.0007	-0.0895	-0.0952	-0.1216
Bard1	Z00015556-1	3.236	Klf4	0.1071	Sox9	0.2958	0.0104	-0.02	-0.0934	0.0142	-0.0304	0.0003	-0.0244	-0.0042	-0.0243	0.0065	-0.0072	0.1071	0.0404	0.0166	-0.0744	-0.2021	-0.0046	0.0201	0.0024	0.0117	-0.0097	-0.0032	-0.0347	-0.0363	0.0075	0.0358	0.0182	0.0049	-0.0191	-0.0283	-0.0186	-0.0412	0.0368	-0.2958	0.0185	0	-0.0028	0.0127	-0.1384	0.0013	-0.0433	0.0005	0.0122
Abca12	Z00077281-1	1.2681	Zscan4c	0.1865	Atf3	0.4756	-0.1637	-0.0068	-0.1239	-0.0368	0.0211	0.0233	-0.1929	-0.2025	-0.0268	-0.0438	-0.2964	0.0298	-0.0635	-0.0995	-0.0938	-0.2269	-0.0375	-0.138	-0.4756	-0.1268	-0.1431	-0.1759	-0.0672	-0.0106	-0.0624	-0.2727	-0.1245	-0.1366	-0.0925	0.0646	0.0456	-0.1736	0.1092	-0.086	-0.1161	0.042	0.0617	-0.1709	-0.0772	-0.0428	0.1524	-0.1661	0.1114
Atic	Z00054213-1	4.3272	Klf4	0.0636	Cdx2	0.3481	-0.01	-0.0739	-0.2201	0.039	-0.3481	0.0276	0.0062	-0.0373	-0.0315	-0.0677	-0.092	0.0636	-0.0439	-0.0164	0.0053	-0.1135	0.0095	0.0106	0.0263	0.046	-0.0023	0.0104	-0.0162	-0.1337	-0.0432	0.0511	-0.0163	0.0207	-0.0581	-0.0673	-0.0225	-0.0625	-0.1105	-0.1552	-0.0562	-0.0052	-0.0849	0.018	0.0038	-0.1129	-0.1472	-0.12	-0.023
Fn1	Z00017799-1	4.0805	Sox9	0.4155	Klf4	0.3059	0.0456	-0.1651	-0.0766	-0.0208	-0.2038	-0.0126	0.0256	-0.0736	0.0705	-0.0054	-0.0338	-0.3059	0.0634	-0.0273	0.0772	0.0921	-0.0025	-0.0207	-0.063	-0.0744	-0.0148	0.0299	0.0003	-0.0768	0.0439	0.0587	0.0099	-0.0063	-0.1232	-0.2825	-0.0046	0.1018	-0.0249	0.4155	0.1192	0.0318	0.0173	0.0295	-0.1356	-0.2526	-0.143	-0.2482	0.0399
EG667931	Z00059937-1	1.1794	Myc	0.2929	Eed	0.2792	0.1516	0.0269	-0.0076	-0.1367	-0.1253	-0.011	0.1259	0.0032	0.0207	0.0024	0.0629	-0.1115	-0.0162	-0.0113	-0.0275	-0.0806	0.1899	0.1125	0.0579	0.2929	-0.2792	0.0941	-0.053	-0.0944	0.2798	-0.03	-0.1026	-0.0065	0.1415	-0.022	0.0204	0.0093	0.0415	-0.048	0.0802	-0.0534	-0.0069	-0.0807	-0.0711	0.0061	-0.2104	0.051	-0.0128
EG433319	Z00057995-1	4.2213	Klf4	0.0917	Cdx2	0.1373	0.0129	-0.0965	-0.0755	0.0893	-0.1373	-0.0501	-0.0119	0.0502	-0.083	-0.0706	-0.0984	0.0917	-0.0491	-0.0384	-0.0338	-0.0705	-0.0189	0.002	-0.0082	0.0122	0.004	-0.0825	-0.0865	-0.0075	0.0075	0.0452	0.0314	0.0115	-0.002	-0.0396	-0.0057	-0.0363	-0.0968	-0.0932	0.0043	0.0052	-0.0465	0.0102	0.0052	-0.0267	-0.0077	-0.0415	-0.0476
4933417E11Rik	Z00061929-1	1.8373	Sfpi1	0.1825	Sox9	0.1935	0.0828	-0.0374	-0.101	-0.0191	-0.1134	0.0223	-0.0828	-0.0799	-0.0921	-0.0081	-0.0474	-0.0728	0.1825	-0.0289	-0.1239	-0.0327	0.0032	-0.1058	-0.0071	-0.0378	0.0023	-0.0012	0.0145	-0.0185	0.0051	-0.09	0.0491	-0.0196	-0.0209	-0.051	0.0859	-0.0323	-0.0337	-0.1935	-0.0254	-0.137	-0.0254	-0.1414	-0.1725	-0.0303	-0.038	0.0154	0.0135
Mreg	Z00055676-1	2.98	Myod1	0.2328	Nrip1	0.7376	0.0457	-0.3101	-0.2986	0.1127	-0.3581	-0.1729	-0.2843	0.105	-0.1482	-0.0537	-0.2699	0.1186	-0.0397	-0.0063	0.1497	-0.3598	-0.0034	0.0239	-0.1605	-0.023	0.0072	-0.1689	-0.2032	-0.3161	-0.0331	0.0454	-0.0271	-0.0392	0.0098	-0.0649	-0.0768	0.1019	0.0633	-0.2237	0.2328	-0.1564	0.0036	0.0265	-0.7376	0.0627	-0.1286	0.2016	0.033
B930094L07Rik	Z00071173-1	1.3484	Sox2	0.4923	Esx1	0.2079	0.2791	-0.1314	0.4923	-0.0558	0.0909	0.0754	0.0136	-0.0922	-0.0708	-0.0276	-0.0514	-0.0598	0.0746	-0.1318	0.1603	0.0351	-0.1049	0.13	-0.145	-0.133	0.1529	0.073	-0.0013	-0.2079	-0.1577	-0.1607	0.0262	-0.069	-0.1045	0.1342	-0.0133	0.323	0.0922	-0.1762	0.2884	0.1251	-0.0369	-0.172	-0.159	0.0181	-0.0068	0.2482	0.1054
D230017M19Rik	Z00026576-1	1.1756	Id1	0.2224	Fem1b	0.3062	-0.0326	-0.1418	0.0139	0.08	-0.0209	0.0468	-0.0618	0.0564	-0.1	-0.2185	0.0043	0.0003	0.0187	0.2224	-0.0432	0.1926	0.0957	0.1739	-0.2118	-0.1117	-0.0533	0.071	0.0455	0.1681	-0.166	0.1094	0.0827	-0.2447	-0.2624	-0.0052	-0.0451	-0.1089	-0.0721	-0.0544	0.1367	0.0977	-0.3062	-0.0998	0.0423	0.0795	0.066	-0.1877	-0.0649
Pecr	Z00006591-1	3.3844	Myc	0.1478	Cdx2	0.3726	0.0264	0.0017	-0.0532	0.0307	-0.3726	0.0177	-0.0149	0.0461	0.011	0.0293	-0.0355	-0.018	-0.1329	0.0036	-0.0526	-0.2909	0.0152	0.0259	0.0601	0.1478	-0.01	0.0881	0.0087	-0.1979	0.0214	0.0405	0.0468	0.0467	-0.0532	0.0867	0.0073	-0.0138	0.0085	-0.2066	-0.0366	0.0036	0.0268	0.0136	-0.1308	0.0024	-0.0582	-0.0174	-0.0059
Tmem169	Z00054214-1	2.7435	Dppa5a	0.0911	Suz12	0.1788	0.0447	-0.1483	-0.0919	0.0773	-0.1242	-0.0379	-0.0195	0.0442	-0.0785	-0.0283	-0.0819	0.0439	0.0157	0.021	-0.0631	-0.0488	0.0565	0.0609	-0.008	0.0512	0.0601	-0.1249	-0.1788	-0.0627	0.031	0.0911	0.0397	-0.0054	-0.0638	0.0329	0.0343	0.0168	0.0018	-0.119	-0.0557	-0.0013	-0.0035	0.0396	-0.0233	-0.0092	0.0368	-0.02	0.0209
Xrcc5	Z00054215-1	4.2349	Gadd45a	0.0608	Tcf3	0.3167	0.043	-0.0149	-0.003	0.0343	-0.2814	-0.0239	-0.0576	-0.0124	-0.1151	-0.0181	-0.0735	0.0501	-0.2494	-0.0304	-0.019	-0.3167	0.0483	0.0123	0.016	-0.0261	0.0292	-0.0464	-0.033	-0.1391	0.0232	0.0156	0.0126	0.0345	-0.0369	-0.0163	0.0298	0.0071	0.0608	-0.0794	-0.0613	-0.0269	0.0452	-0.0073	-0.1229	-0.064	-0.0133	-0.0192	0.0007
March4	Z00027348-1	1.2223	Tcf3	0.1996	Tuba1a	0.2092	-0.0641	0.0884	-0.0461	-0.0155	0.1261	-0.2092	-0.0253	-0.118	-0.0145	-0.0519	-0.018	0.1847	0.0913	0.0182	0.0994	0.1996	-0.0927	0.0273	-0.0612	-0.1887	-0.1016	0.0612	-0.022	-0.0087	0.0712	-0.0223	0.0065	-0.0621	0.096	-0.0283	0.0787	0.0494	0.0797	-0.0501	-0.0468	-0.1463	0.0193	-0.0696	-0.0675	0.0784	0.0122	0.0273	-0.1614
Smarcal1	Z00018421-1	3.6912	Dlx3	0.2513	Tcf3	0.0709	0.0358	0.0405	0.0568	-0.0097	0.0381	-0.0018	-0.0149	-0.0162	-0.0165	-0.0209	0.015	0.0298	-0.066	-0.0029	-0.0087	-0.0709	0.0163	-0.0037	-0.0194	-0.0225	0.0112	0.0186	-0.0005	0.0073	0.0242	0.0081	-0.0229	-0.0086	-0.01	0.0753	-0.0028	0.0353	0.0086	0.0344	0.0128	0.0016	0.0077	-0.0237	0.0142	0.0267	0.0167	0.2513	-0.0178
AI851716	Z00050735-1	2.1576	Dlx3	0.4532	Gadd45a	0.096	0.0097	0.1849	0.1691	-0.0095	0.4385	0.0293	0.0022	0.0311	-0.0173	-0.0175	0.0086	0.0583	-0.0503	-0.0483	0.0595	0.1851	-0.0176	0.0183	-0.0631	-0.0223	-0.0558	0.0727	0.0397	0.2989	0.0024	-0.0332	-0.0759	0.0181	0.0378	0.2054	0.0326	0.0101	-0.096	0.3298	0.1587	-0.0208	0.0988	0.0051	0.0187	0.113	0.0442	0.4532	-0.0037
Ankar	Z00051092-1	1.1608	Etv3	0.3244	Cdx2	0.3101	-0.0045	-0.0409	-0.0996	-0.1452	-0.3101	-0.1463	0.2061	-0.1488	0.1643	0.1104	-0.0561	-0.0478	0.0328	-0.2702	-0.0847	0.0185	0.2549	-0.1487	0.1059	0.1548	0.1333	0.0659	0.2241	-0.0888	0.0447	0.0206	0.025	0.0352	-0.0136	-0.0693	0.0343	-0.04	0.1794	-0.1146	0.0025	0.2417	-0.1244	0.163	0.0532	0.1685	-0.0349	-0.0796	0.1381
Rpl37a	Z00007426-1	4.0406	Myc	0.0705	Cdx2	0.1801	0.0165	-0.0488	-0.0032	0.0293	-0.1801	0.0203	0.0102	0.0048	0.0002	-0.0221	0.0305	-0.0583	-0.0379	0.0069	-0.0331	-0.0553	0.023	0.0115	0.0144	0.0705	0.024	-0.0006	-0.019	-0.0271	0.0349	-0.0033	-0.0078	0.0266	-0.0001	-0.009	0.0159	0.0002	-0.0322	-0.0456	-0.0565	0.01	-0.0174	0.0433	0.0549	-0.0493	0.0323	-0.0324	-0.0117
Igfbp2	Z00021173-1	4.5719	Nr2f2	0.2342	Klf4	0.3092	-0.2091	0.0551	0.1968	0.032	-0.2162	-0.0538	0.0094	-0.0296	-0.0207	-0.0035	-0.0865	-0.3092	-0.0787	-0.1291	-0.0974	-0.0136	0.0107	0.0227	0.0103	-0.046	-0.0125	-0.0327	-0.0425	-0.075	-0.0296	0.0131	-0.087	-0.0053	0.2098	0.0015	-0.0228	-0.1184	-0.044	-0.277	0.1422	0.1161	-0.0172	0.011	0.212	-0.264	0.2342	0.024	0.0043
Igfbp5	Z00074092-1	1.5622	Ascl2	1.4744	Dppa5a	0.2583	0.2091	0.2503	0.2064	-0.1094	0.3993	0.081	0.0395	-0.0145	0.2084	-0.0451	-0.06	-0.1598	0.2006	0.0518	-0.1137	0.6381	-0.148	-0.0172	0.0622	0.2168	0.2462	-0.1113	0.1878	0.6731	0.0826	-0.2583	0.2136	-0.0319	1.0436	0.2041	0.2342	0.1913	0.0858	1.1633	1.2908	0.8796	0.1042	0.1524	0.3435	0.3884	0.2399	0.5933	0.1022
Tnp1	Z00022760-1	1.628	Foxj2	0.1945	Smad7	0.1649	-0.0577	-0.0151	0.0537	-0.1407	0.0305	-0.1089	0.0866	-0.0844	0.1909	0.0953	0.0762	0.0467	0.0283	0.0845	0.034	-0.1449	0.0275	-0.0866	-0.0161	0.0076	-0.0261	0.0919	-0.0525	0.0238	0.0232	0.0384	-0.0063	0.0985	0.0089	0.0278	0.0493	0.0194	0.0533	-0.0664	0.0909	0.029	0.0382	0.0404	0.0241	-0.0271	-0.0528	0.1268	0.1945
1700027A15Rik	Z00063776-1	1.1706	Pou5f1	0.3236	Suz12	0.2725	0.2345	0.3236	-0.0447	0.035	-0.1416	0.1539	-0.0957	-0.1386	0.0818	-0.2518	0.1344	0.0417	-0.0061	-0.116	-0.0081	-0.1726	0.1691	0.2381	-0.1182	0.0464	0.0138	-0.1139	-0.2725	0.0971	0.0205	0.0075	-0.0681	-0.0391	-0.0796	-0.0792	0.0051	0.0825	0.1528	0.0407	-0.0353	0.042	0.1037	0.1425	0.0979	-0.0517	-0.0021	-0.1443	-0.0586
D530049I02Rik	Z00028458-1	1.2142	Smad7	0.3148	Rxra	0.2214	-0.0606	-0.1342	0.281	-0.1311	0.2246	0.0272	0.0952	0.1048	0.1331	0.0475	-0.0137	0.1681	-0.0703	0.0644	0.0863	0.0247	0.1089	0.1567	0.0489	-0.0283	-0.1781	-0.13	-0.1037	-0.0855	0.1224	-0.1147	-0.0166	0.0415	-0.09	-0.0829	0.0546	-0.1365	-0.2117	0.0693	-0.1254	-0.0777	-0.0861	-0.0902	0.04	0.017	0.1444	-0.055	0.0856
Pinc	Z00077343-1	1.4014	Atf3	0.1897	Nr0b1	0.2513	0.1293	-0.0473	0.0576	0.0608	-0.0426	-0.125	-0.2513	-0.1364	-0.2484	0.0497	-0.0709	-0.0508	0.0045	0.0697	0.0536	-0.0778	-0.0185	0.0443	0.1897	0.0052	0.117	0.0288	-0.1637	0.0129	-0.0803	0.1099	-0.1303	0.1189	0.0584	-0.0142	0.0394	-0.0618	0.044	-0.1531	0.0669	-0.105	0.154	-0.0909	-0.1226	0.0838	0.022	-0.0045	0.1578
6030407O03Rik	Z00061930-1	1.2937	Gata3	0.6716	Atf3	0.2984	0.0131	0.2037	0.1094	0.0321	-0.0235	-0.0878	0.0161	0.1074	-0.2405	-0.019	0.1374	0.2491	0.0388	0.0564	0.138	0.0563	-0.1325	0.1341	-0.2984	-0.157	0.1394	-0.0016	-0.1929	-0.0668	-0.0305	0.0014	-0.2441	0.0107	0.0683	0.099	-0.1189	-0.0084	-0.0528	0.0263	-0.1169	-0.1232	0.0032	-0.0634	0.0572	0.6716	0.0682	-0.0206	-0.2858
Tns1	Z00047664-1	3.1768	Klf4	0.6975	Cdx2	0.2408	-0.1416	0.0377	0.1931	0.0011	-0.2408	-0.0374	-0.0088	0.095	-0.1528	-0.0492	-0.0337	0.6975	-0.0093	-0.0328	-0.0319	0.3271	0.0198	-0.03	-0.0215	-0.0653	0.002	-0.0925	-0.0482	0.0918	0.0178	0.0089	-0.0552	0.0201	0.1152	-0.0215	0.0368	-0.1164	-0.0408	-0.0821	0.202	0.0184	0.0444	-0.0362	0.0745	0.0055	0.1374	-0.0195	0.0118
Rufy4	Z00070641-1	1.2274	Ascl1	0.1978	Nr0b1	0.4337	0.0352	0.0227	-0.0228	0.0814	-0.0275	0.1166	-0.4337	0.0878	0.1769	0.126	0.0265	0.1239	0.1427	0.1262	-0.0518	0.0081	0.0502	0.033	-0.0915	-0.1119	-0.0986	-0.1711	-0.0701	0.0956	0.1152	0.0256	0.0606	0.0683	-0.0073	-0.0802	0.1772	-0.152	0.1172	0.0488	0.087	-0.2247	0.0436	-0.113	-0.0195	0.0088	0.0053	0.0808	0.0333
Il8rb	Z00022739-1	1.2397	Cdx2	0.4489	Ascl2	0.5606	0.0604	-0.0931	-0.0564	-0.0099	0.4489	-0.1863	-0.1159	0.0032	-0.0776	-0.1722	-0.1662	0.1795	0.1235	0.1573	-0.113	-0.0111	-0.0349	0.1954	0.0115	-0.1984	-0.0089	-0.0639	0.0765	0.0275	0.1444	-0.1061	0.2178	-0.0339	0.0539	-0.1492	0.1494	-0.179	-0.048	-0.155	0.0401	-0.0627	0.0392	0.1834	-0.1135	-0.2099	0.1055	0.2174	-0.1437
Il8ra	Z00040634-1	1.1765	Sox2	0.3534	Cbx8	0.239	0.1169	-0.0843	0.3534	-0.032	-0.0154	0.3235	0.0507	0.0939	-0.154	0.0598	-0.1584	0.0701	-0.1503	0.1092	-0.2323	0.0856	-0.0191	-0.0588	0.1649	-0.0889	-0.1062	-0.0535	0.245	-0.0832	-0.239	-0.0406	0.0429	-0.0663	0.1452	-0.0955	-0.0552	0.0605	-0.0043	0.022	0.1293	0.0902	0.0166	0.1155	-0.0018	-0.192	0.0286	-0.0032	0.1271
Arpc2	Z00054217-1	4.4624	Cdx2	0.5309	Etv3	0.0603	-0.0049	-0.0124	0.1955	0.0378	0.5309	-0.0203	0.0103	-0.0106	-0.0208	-0.015	-0.0198	0.1376	0.1603	0.0309	0.0571	0.1408	0.0012	-0.0001	0.0092	-0.0353	-0.0189	-0.0074	-0.0316	0.2222	-0.004	0.0076	-0.0002	0.0034	-0.0204	0.0547	-0.0043	0.0241	-0.019	0.0834	0.0776	-0.0393	0.0152	0.0049	0.0654	0.1774	0.0017	0.0355	-0.0073
Gpbar1	Z00022953-1	1.2905	Dlx3	0.1976	Tuba1a	0.2631	-0.0828	0.0909	0.0695	0.0625	0.0287	-0.2631	-0.0122	-0.0493	-0.0338	0.1069	0.0728	-0.1023	0.0014	-0.0509	0.075	-0.0244	0.0643	-0.0103	0.0492	0.1049	-0.0764	0.1544	0.1053	-0.0673	-0.0252	-0.091	-0.0324	-0.1076	0.1253	-0.0449	0.0273	-0.0777	0.0688	-0.0649	-0.0297	-0.147	0.0629	-0.1202	0.1153	-0.1476	-0.0241	0.1976	0.0781
Aamp	Z00000613-1	4.0612	Esx1	0.1359	Pou5f1	0.0894	0.0154	-0.0894	0.0033	0.0439	-0.0188	-0.0298	0.027	0.0557	0.0171	0.049	0.0115	0.0401	0.0746	0.0281	0.0402	0.0079	0.0048	0.046	0.0177	-0.0109	-0.0055	-0.0774	-0.0645	0.1359	0.0185	0.0889	0.0446	0.0001	-0.043	-0.0009	-0.0396	0.0363	-0.033	-0.0283	0.0343	0.0105	-0.0236	0.0103	0.0334	0.0174	0.0025	-0.0037	0.0175
Pnkd	Z00039964-1	4.2477	Klf4	0.1376	Msc	0.0887	0.0003	-0.0704	0.0595	0.0249	0.046	-0.0443	-0.059	0.0547	-0.0887	-0.0431	-0.0639	0.1376	-0.0388	-0.0042	-0.0879	-0.0099	-0.018	0.0035	-0.0245	0.0031	0.0163	-0.0507	-0.0851	0.1109	0.0554	0.0296	0.0263	0.0098	-0.0312	0.0338	0.0101	0.0689	0.015	-0.0107	-0.0137	-0.0514	0.0184	0.0023	-0.0722	-0.001	-0.0033	0.1291	0.0016
Tmbim1	Z00005875-1	2.5357	Esx1	0.6024	Pou5f1	0.0371	0.207	-0.0371	0.341	0.0078	0.2634	0.0275	0.0942	-0.0072	0.0514	0.1039	0.0892	0.1719	0.0828	0.0963	0.1067	0.5394	0.0539	0.1031	0.1099	0.1534	0.0033	0.0212	-0.0104	0.6024	0.0764	0.1233	0.1	0.0053	0.1295	0.3011	-0.0278	0.3435	-0.0015	0.2896	0.1267	-0.0115	0.0045	0.021	0.2655	0.3283	0.1288	0.4373	0.0558
Gm216	Z00060125-1	2.3342	Gadd45a	0.346	Nrip1	0.2521	-0.1025	-0.1416	-0.0216	-0.0197	-0.2354	-0.0006	-0.027	0.051	-0.0362	0.031	0.0707	-0.1314	-0.0249	0.0975	-0.0764	-0.1187	0.0362	-0.1222	-0.0856	-0.0659	0.0427	-0.0843	0.059	-0.0712	0.0398	0.0161	0.0395	0.0156	-0.099	0.0099	0.0316	-0.0273	0.346	-0.1705	-0.0934	-0.1278	0.0674	0.0003	-0.2521	-0.1414	-0.109	-0.0195	0.0369
Slc11a1	Z00023048-1	2.5698	Gadd45a	0.6867	Nrip1	0.4223	0.0375	-0.1532	-0.068	-0.0045	-0.2821	0.0683	0.0139	0.086	-0.0504	0.055	-0.0033	0.0879	-0.121	0.207	-0.1026	0.0508	0.0717	0.0706	-0.0816	-0.0549	0.0791	-0.0331	0.0998	0.4145	0.1238	0.111	0.1196	0.0538	-0.0688	0.6801	0.0332	-0.0373	0.6867	-0.146	-0.0807	-0.1504	0.0169	0.0241	-0.4223	-0.0416	0.0441	-0.0341	0.0426
Ctdsp1	Z00010442-1	3.0815	Esx1	0.419	Mycn	0.1067	0.0868	-0.0081	0.1178	0.0188	0.2198	-0.0555	0.0411	-0.0122	-0.0527	-0.0267	0.065	-0.0029	0.0632	0.0079	-0.0286	0.3661	-0.0312	0.0196	0.0008	-0.0655	-0.0155	-0.1067	-0.0633	0.419	0.0488	0.0577	0.0187	-0.0152	0.0666	0.2133	-0.0309	0.0548	0.0457	0.2784	0.1091	0.028	-0.0344	0.0169	0.2037	0.0781	0.1004	0.1095	0.011
Vil1	Z00034197-1	2.5046	Pou5f1	0.313	Ascl2	0.3522	-0.0301	0.313	0.0104	0.0246	0.0135	-0.0563	0.0693	0.014	-0.2451	-0.0217	-0.146	-0.1287	0.069	0.0062	0.1966	0.2162	-0.0748	0.0509	0.0024	-0.2097	-0.0287	-0.1575	0.0303	0.1539	0.0238	0.0199	-0.071	0.0385	0.1971	-0.102	-0.0268	0.1783	-0.0016	-0.1775	-0.1273	-0.0097	-0.0355	-0.0339	0.1181	-0.2475	-0.0995	-0.0393	-0.0232
Rqcd1	Z00057362-1	4.1621	Pou5f1	0.0578	Klf4	0.0907	-0.0014	0.0578	-0.0086	-0.0314	-0.0247	-0.0234	-0.0173	-0.0258	-0.0334	-0.0067	-0.0561	-0.0907	-0.0477	-0.024	-0.0059	-0.0492	0.0383	-0.0032	0.0029	-0.0204	-0.0113	-0.035	-0.0205	0.0165	-0.0036	-0.0417	-0.0148	-0.0093	-0.0105	-0.0275	0.0205	-0.0276	0.016	-0.0044	-0.0357	0.0174	0.0178	-0.0082	-0.0019	-0.0461	-0.0339	-0.0111	0.0137
Plcd4	Z00058507-1	1.525	Sox9	0.7529	Ascl2	0.318	0.2023	-0.0608	0.2267	0.109	0.4007	-0.1306	-0.1418	0.1768	-0.1872	0.1797	-0.0022	-0.0261	-0.2094	-0.0357	-0.1194	-0.0026	0.1028	0.2291	-0.081	-0.0212	0.0893	0.1685	0.0817	0.3417	0.1097	-0.0604	0.1994	-0.0041	0.0879	0.0253	-0.1375	-0.0514	0.0884	0.7529	-0.1196	0.1156	0.0627	0.2396	0.0251	0.2385	0.2802	-0.1516	0.0629
Usp37	Z00073988-1	4.1945	Zscan4c	0.0416	Nr5a2	0.1041	-0.0126	0.0229	0.0212	0.017	-0.0924	-0.0087	-0.0235	-0.0255	-0.0997	-0.0949	-0.1041	0.0044	-0.0129	-0.0233	-0.0623	-0.0838	-0.0208	0.0258	-0.0843	-0.0375	-0.0046	-0.0334	-0.0544	-0.0263	-0.0378	-0.0427	-0.0744	-0.0204	-0.0703	-0.0144	-0.0246	0.0247	-0.0264	-0.0585	0.0106	0.0035	-0.0581	0.0129	-0.0208	-0.0587	-0.0275	-0.0536	-0.0105
Zfp142	Z00063086-1	3.4781	Myc	0.1303	Gata3	0.0907	-0.0305	0.1039	-0.0456	0.0247	0.0479	0.0007	-0.0146	-0.0449	0.0139	0.0054	-0.0182	-0.0768	0.0429	-0.0055	0.0141	0.0681	0.0123	0.0087	0.0646	0.1303	0.0268	0.0094	-0.0119	0.0549	0.0213	-0.0373	-0.0117	0.0016	0.0243	0.0371	0.0286	-0.0407	0.0525	-0.0028	-0.0419	0.0614	0.0917	0.0443	0.0348	-0.0907	-0.0086	-0.0668	0.0538
Bcs1l	Z00000329-1	3.5402	Myc	0.1011	Cdx2	0.1702	-0.0539	-0.0392	-0.019	-0.0015	-0.1702	0.0312	0.023	-0.0051	0.0456	0.0309	0.0723	-0.0084	0.0405	0.0457	0.0415	-0.1007	-0.0211	0.0061	0.0594	0.1011	0.004	0.0064	-0.0156	0.0067	0.0337	0.0505	0.0369	0.0052	-0.0339	-0.0018	0.0145	-0.0423	-0.0094	-0.1366	-0.0004	-0.0067	0.0265	0.0052	-0.0272	0.0763	-0.0128	-0.0468	-0.0093
Rnf25	Z00058213-1	3.1134	Whsc2	0.1	Sox9	0.1921	0.048	-0.037	-0.0839	0.1	0.0077	-0.0096	-0.0132	-0.0266	-0.0419	-0.0203	-0.0461	-0.0016	0.0365	0.0094	-0.0317	-0.0141	-0.0216	0.0548	0.0518	-0.0068	0.0408	-0.0389	-0.1042	0.0351	-0.0162	0.0451	-0.0086	-0.008	-0.0084	-0.0543	-0.0285	-0.0488	-0.0875	-0.1921	-0.0115	-0.0086	-0.0654	0.017	-0.0236	-0.0406	-0.0486	0.0016	-0.0058
Stk36	Z00063338-1	2.896	Esx1	0.3317	Elf1	0.2295	0.0126	0.0725	0.0151	0.019	0.1408	-0.0301	-0.0437	-0.0036	-0.0758	-0.0503	-0.0505	0.1341	0.0557	-0.0385	-0.2295	0.1667	-0.0497	-0.0224	-0.1175	-0.0882	-0.0003	-0.0263	-0.0038	0.3317	-0.0136	-0.0275	0.0177	-0.0303	-0.0201	0.0424	0.0053	0.0395	-0.024	0.1081	0.0219	0.0256	0.0785	-0.0089	0.0747	0.1425	-0.0766	0.0749	0.035
Ttll4	Z00017876-1	3.4216	Pou5f1	0.1252	Klf4	0.2757	-0.025	0.1252	0.0613	0.016	-0.1963	0.0065	0.0493	0.0471	0.0279	0.032	0.0067	-0.2757	-0.0284	-0.0175	0.0126	-0.1198	0.0055	-0.0064	-0.0007	0.0497	-0.0213	0.0778	0.0447	-0.1505	0.0086	-0.0243	-0.0027	-0.0349	0.0057	-0.0056	0.014	-0.0993	-0.0026	-0.1442	-0.0969	0.0298	0.0238	0.0041	0.0734	-0.2163	-0.0252	-0.1084	-0.0054
Cyp27a1	Z00022467-1	2.6864	Eomes	0.3032	Nr2f2	0.268	0.0898	0.2752	0.1751	0.0078	0.2148	-0.0758	-0.0006	-0.1448	-0.0216	-0.1332	-0.1273	-0.0722	-0.0672	-0.1447	0.0413	0.0602	-0.0695	-0.0489	-0.1403	0.0093	-0.0389	-0.0499	0.051	0.1712	-0.0839	-0.0257	-0.0664	-0.0864	0.0987	0.3032	-0.0178	-0.099	-0.1851	0.1758	0.0364	0.0699	-0.0063	-0.0196	0.2163	0.1159	-0.268	-0.0046	-0.078
Prkag3	Z00046129-1	1.1793	Whsc2	0.2982	Sox2	0.2818	0.1272	-0.0613	-0.2818	0.2982	0.1138	0.1082	0.1653	-0.033	-0.1825	0.1162	-0.0028	0.0965	0.2502	0.1977	-0.0248	-0.072	0.1337	0.0394	0.1608	-0.0152	0.0016	0.0137	0.0812	-0.0161	0.018	0.0544	-0.0825	0.04	-0.0289	-0.1763	0.0392	0.0463	0.2275	0.0251	-0.0641	0.0066	-0.0462	0.1234	-0.1159	0.1605	-0.1863	0.2782	-0.0437
Wnt6	Z00005499-1	2.6124	Eomes	1.3855	Cdx2	0.3084	0.6754	-0.0806	0.1187	0.0175	-0.3084	0.0352	-0.1313	0.0029	-0.2588	-0.0055	-0.1587	1.1318	0.1921	0.092	-0.0521	0.3116	0.0672	0.03	-0.0877	-0.0665	0.0048	-0.0554	-0.0158	0.7841	-0.0842	0.0071	0.0722	0.0171	-0.0353	1.3855	-0.0061	0.0665	0.1134	0.0999	0.3507	-0.098	0.1481	0.0529	0.2536	0.8878	-0.1935	0.5369	-0.0655
Wnt10a	Z00022922-1	2.3043	Eomes	0.8089	Cdx2	0.1636	0.1556	0.0575	-0.0879	0.0123	-0.1636	0.038	-0.0166	0.0178	-0.0176	0.0232	-0.1508	0.5841	-0.0218	0.0295	-0.0055	0.2854	-0.0219	-0.0213	0.0033	0.0085	-0.0288	-0.005	0.0361	0.3381	-0.0923	-0.002	0.0764	0.0117	-0.0137	0.8089	-0.0791	0.0394	-0.0029	-0.0701	0.1711	0.0096	0.1113	-0.0025	0.1027	0.0183	-0.0374	0.3778	-0.0252
Cdk5r2	Z00023074-1	2.7054	Klf4	0.4376	Suz12	0.6576	0.0787	-0.4204	-0.2802	0.4222	-0.3588	-0.2004	-0.2146	0.1164	-0.3065	-0.1444	-0.5051	0.4376	-0.1409	-0.0916	-0.275	-0.1195	0.0016	0.1836	0.0229	0.091	0.1494	-0.3739	-0.6576	0.0088	0.0332	0.1799	0.0441	0.0063	-0.1178	0.0814	-0.1707	0.0333	-0.2145	-0.3382	-0.0784	-0.0529	-0.1846	0.2183	0.0058	-0.115	0.0762	-0.1354	0.0218
Fev	Z00025719-1	1.7126	Smad1	0.3603	Tcea3	0.3091	-0.0981	-0.0786	0.0441	-0.0235	-0.0799	-0.2357	0.223	-0.0067	0.0113	-0.0888	0.0516	0.0647	-0.0069	-0.1402	0.0252	-0.2068	0.04	-0.3091	0.0374	-0.0133	-0.0716	-0.0861	-0.0485	-0.1352	-0.0384	-0.0526	0.0021	0.0846	-0.0086	-0.1149	0.3603	-0.047	-0.0584	-0.1425	-0.0453	-0.029	0.0457	-0.0892	0.0327	0.0923	0.067	-0.0517	-0.0208
Cryba2	Z00025407-1	1.2695	Ascl2	0.3554	Tcea3	0.2309	0.0653	-0.0656	0.0941	-0.1939	-0.0606	-0.0243	-0.0446	0.0651	0.0152	0.2391	-0.0609	0.0126	0.1018	-0.0101	0.046	0.1225	0.0701	-0.2309	0.0907	0.0339	0.0531	0.0619	0.0978	0.1109	0.093	-0.0828	0.1367	-0.04	0.1124	-0.1043	-0.0556	-0.074	0.1985	0.1073	-0.0825	0.0767	0.1702	-0.1303	0.0552	0.0133	0.0176	-0.0276	0.1071
Ccdc108	Z00032984-1	1.4919	Klf4	0.3002	Nr0b1	0.2154	0.1316	0.0285	-0.0604	0.1418	0.092	0.0536	-0.2154	-0.0814	-0.1012	-0.1534	-0.1123	0.3002	0.0968	-0.0956	0.0907	-0.1655	0.1079	0.0261	-0.0874	-0.0328	0.0456	-0.1809	-0.1608	0.1237	-0.1117	0.0987	-0.0521	0.0887	-0.0828	-0.0807	0.0313	-0.0281	-0.0474	0.0149	0.1351	-0.0415	-0.0648	0.1284	-0.1372	-0.006	-0.137	-0.2029	0.1177
Ihh	Z00025398-1	1.3578	Gata3	0.6156	Etv3	0.2747	0.1998	0.0876	0.0443	-0.1344	0.1928	-0.049	-0.1946	-0.0123	-0.0312	0.1723	0.2181	-0.0939	-0.0408	-0.0645	0.0936	0.1677	0.1665	0.105	0.1033	0.1108	-0.1143	0.1479	-0.0972	-0.0022	-0.1265	0.3657	-0.1077	0.0589	-0.0316	0.2881	-0.0446	0.0036	0.0592	0.1385	0.159	0.0006	-0.004	0.039	0.3158	0.6156	-0.1047	0.0529	0.1208
Nhej1	Z00020212-1	3.5391	Ascl1	0.0692	Nr2f2	0.0896	-0.0003	0.0356	0.0122	0.0027	0.0455	-0.0189	-0.0324	-0.0011	-0.0009	-0.0492	-0.0535	-0.0432	0.0076	-0.0474	-0.0372	-0.0186	-0.0624	-0.009	-0.0385	0.0613	-0.0143	-0.0089	0.0078	-0.0294	-0.033	-0.0198	-0.039	0.0002	0.0127	-0.0372	0.0122	-0.026	-0.0258	-0.0342	0.0349	0.042	0.0031	-0.0134	-0.0108	-0.0735	-0.0896	-0.0387	-0.0089
Slc23a3	Z00050172-1	1.9733	Klf4	0.9351	Sox2	0.4067	0.0137	-0.0347	-0.4067	0.0738	0.1585	-0.0493	-0.0785	0.2464	-0.0831	-0.172	-0.2239	0.9351	-0.1541	-0.0626	0.5671	0.2502	-0.0002	0.0002	-0.2299	-0.3421	-0.0222	-0.0779	-0.0545	0.0296	-0.1365	-0.1522	-0.1109	-0.0266	0.0595	0.1127	-0.059	0.0566	0.0253	-0.0647	0.2239	-0.0553	0.069	0.0991	0.2026	0.4	0.4386	0.0661	-0.1153
1810031K17Rik	Z00035105-1	3.0207	Tcf3	0.3352	Mef2c	0.1224	0.041	-0.052	-0.0897	0.0695	0.2472	-0.0446	0.0239	0.0432	-0.0085	-0.0899	-0.0873	0.1491	0.0282	-0.0337	0.1505	0.3352	-0.0364	-0.0121	-0.0353	0.0537	-0.0138	0.0088	-0.0592	0.2463	-0.0811	0.0285	0.0493	-0.0951	0.0344	0.0794	-0.0221	-0.1224	-0.1203	0.1914	0.1506	0.0546	-0.0291	0.0041	0.1555	0.1667	0.0065	-0.0563	-0.0423
BC038286	Z00010058-1	3.4443	Cdx2	0.2987	Atf3	0.0545	-0.0057	0.0704	0.0903	0.0262	0.2987	-0.0458	-0.0106	-0.0463	0.0089	-0.0101	-0.0186	0.1013	0.0242	-0.0217	0.011	0.2108	-0.0393	-0.024	-0.0545	-0.0173	-0.0001	0.0042	-0.0164	0.1948	-0.0428	-0.0048	-0.0272	-0.0295	0.0796	-0.0446	0.0006	-0.0019	-0.0429	0.1802	0.0646	0.1005	0.0062	0.0181	0.0789	0.1342	0.0166	0.0065	0.0264
Zfand2b	Z00054219-1	3.2286	Gata3	0.1386	Atf3	0.1565	-0.0446	-0.0102	0.001	0.004	0.0716	-0.0327	-0.0187	-0.0118	-0.062	-0.0838	-0.0382	0.063	-0.0156	-0.0178	0.1036	0.0422	-0.0594	-0.0285	-0.1565	-0.0706	-0.0141	-0.0407	-0.0131	0.1	0.0144	0.0339	0.0129	-0.0263	-0.0739	-0.0153	0.0155	-0.0178	-0.0236	-0.0142	0.0669	0.0072	0.0119	-0.0345	0.0342	0.1386	-0.0366	0.0267	-0.0357
Abcb6	Z00001094-1	3.6739	Esx1	0.3267	Elf1	0.191	-0.0791	-0.0567	0.0101	0.0137	0.0596	-0.0017	-0.0243	-0.1005	0.0255	-0.0272	0.0086	0.097	-0.0797	0.0014	-0.191	0.1822	0.0182	0.0099	-0.0379	-0.0071	0.0057	-0.0539	-0.027	0.3267	0.0121	-0.0189	0.0088	0.0056	0.0351	0.0377	0.0049	0.0336	-0.0523	0.0942	0.0339	0.0337	0.0259	-0.0084	-0.0283	0.1198	0.1457	0.1786	0.0296
Atg9a	Z00041969-1	1.8282	Dnmt3b	0.2441	Esx1	0.2544	0.0378	-0.1205	-0.0965	0.0013	-0.0682	-0.0429	0.044	0.0646	-0.0027	0.0476	-0.0611	-0.0161	-0.0347	-0.0114	0.1289	-0.1687	-0.0403	-0.0482	0.0346	0.0211	-0.0025	-0.0052	-0.0646	-0.2544	0.0189	-0.0812	0.0123	-0.0908	0.1072	-0.0299	0.0156	-0.0014	0.1475	-0.1558	-0.0602	0.0477	0.0164	-0.1143	-0.1909	-0.0573	0.0306	0.0354	0.0851
Ankzf1	Z00004760-1	3.9612	Sox2	0.1097	Cdx2	0.1794	-0.0215	0.0599	0.1097	0.0343	-0.1794	-0.0348	-0.0481	0.0146	-0.0531	-0.0421	0.0155	-0.0671	-0.0271	-0.0219	0.0118	-0.0179	-0.0266	-0.0374	-0.052	-0.0754	0.0062	-0.0602	-0.066	0.0627	-0.0111	-0.0264	-0.0213	-0.0009	-0.0357	0.0172	0.0189	0.0201	-0.0317	0.0325	-0.0084	0.0044	-0.0111	-0.0013	-0.0638	-0.0804	-0.0569	-0.0416	0.0119
Glb1l	Z00052449-1	2.0148	Elf1	0.2581	Tcea3	0.2273	-0.1116	0.0978	0.1528	-0.0724	-0.0169	-0.045	0.0159	-0.0279	-0.0495	-0.011	0.1186	-0.2257	0.1202	-0.01	0.2581	-0.0457	0.0096	-0.2273	-0.0654	-0.2257	-0.0283	0.0579	-0.0278	0.1311	-0.0556	0.0128	-0.0674	-0.0911	0.1381	-0.0828	0.0472	-0.0039	-0.0851	0.2228	-0.0173	-0.014	0.0436	0.0165	0.0911	-0.0853	0.018	0.0152	-0.0499
Stk16	Z00000690-1	3.7055	Whsc2	0.057	Cdx2	0.1142	-0.0315	0.0243	0.0007	0.057	-0.1142	-0.0476	-0.016	0.0125	-0.0607	0.0091	-0.0097	0.0474	-0.0066	-0.0216	0.0007	-0.0927	0.0265	0.0002	-0.0628	0.0485	-0.0042	-0.028	-0.0497	0.0133	0.0124	0.0139	0.0152	-0.0041	-0.0454	-0.0152	0.0052	-0.0365	-0.0223	-0.0802	-0.0298	-0.0006	-0.0062	-0.011	0.0097	-0.0353	-0.0132	-0.0017	-0.0069
Tuba4a	Z00013515-1	4.5734	Gadd45a	0.1996	Cdx2	0.5391	-0.1328	0.0519	-0.136	-0.0135	-0.5391	0.0478	0.0527	-0.1456	0.0196	0.0584	0.0216	-0.2143	-0.0575	0.0417	0.0639	-0.1948	0.0468	0.0256	-0.0044	0.1184	0.043	-0.006	0.0071	-0.4132	0.0778	0.0552	0.0553	0.0343	-0.08	-0.0805	0.0382	0.0848	0.1996	-0.5075	0.0375	-0.1018	0.0514	0.0185	-0.0592	-0.1097	-0.0882	-0.1769	0.0286
A630095N17Rik	Z00029028-1	1.2196	Rhox6	0.3504	Smad7	0.174	-0.089	0.038	0.014	0.0036	-0.063	0.0698	0.1201	-0.0368	-0.0816	-0.0083	0.0106	0.1312	0.1193	0.1036	-0.0966	-0.1239	-0.1237	0.1396	0.129	0.0769	0.0784	0.0809	-0.0299	0.0214	0.0409	-0.0366	0.1471	-0.0035	0.0637	0.1568	-0.0511	0.156	0.1281	0.0463	-0.0667	0.0479	0.0471	-0.0545	-0.0744	0.2103	0.1059	-0.1732	-0.047
Dnajb10	Z00074932-1	3.3477	Tcf3	0.3338	Nr5a2	0.211	0.0298	0.0707	0.0731	0.0358	0.0476	-0.0785	-0.0404	-0.0239	-0.1451	-0.1137	-0.211	0.0094	0.0104	-0.0474	-0.1056	0.3338	-0.0612	-0.0061	-0.1042	-0.0124	-0.0183	-0.1213	-0.0586	0.0429	-0.0125	0.007	0.0019	-0.0375	0.0006	0.2355	0.0305	0.0054	0.0239	0.1758	0.0777	0.0157	0.0688	0.0074	0.0677	0.1141	0.0224	0.0185	0.0168
Ptprn	Z00003143-1	2.339	Tcf3	0.6788	Nr5a2	0.3002	0.0063	0.0353	-0.1494	0.1764	-0.2388	-0.1073	0.0341	0.0238	-0.2067	-0.0786	-0.3002	-0.0682	-0.0159	-0.0689	0.15	0.6788	-0.0198	0.0354	-0.2103	-0.0797	-0.047	-0.0489	-0.0617	0.0082	0.0156	0.0677	0.0205	-0.0629	-0.0299	-0.0846	-0.0703	0.0495	0.0371	0.1194	0.051	0.0205	0.0451	-0.0067	0.2033	-0.2028	0.0177	0.1146	0.024
Resp18	Z00022981-1	1.6454	T	0.6731	Sox2	0.3909	0.6731	0.3166	-0.3909	-0.002	-0.2997	0.042	-0.0606	-0.2925	-0.3152	0.1963	0.5426	-0.3543	-0.3213	0.0344	0.0807	0.4167	0.0783	0.0668	0.1004	-0.1386	0.1135	-0.1653	0.0234	0.1228	0.0182	0.1174	0.0236	0.0097	-0.0479	-0.2183	0.0864	0.1213	-0.159	-0.2738	-0.1187	-0.0316	0.1293	0.0671	0.4981	0.2278	-0.0323	-0.2864	0.0216
Dnpep	Z00001269-1	4.3813	Tcf3	0.2825	Atf3	0.0698	-0.0435	-0.0145	0.0787	0.0012	0.2338	-0.0393	-0.045	0.0104	-0.0137	-0.0496	-0.0051	0.1871	0.0098	-0.0099	0.0397	0.2825	-0.0541	-0.018	-0.0698	-0.0426	0.011	-0.0344	-0.0349	0.2308	0.008	-0.0164	-0.0208	-0.0171	0.0106	0.0247	0.0051	0.0654	-0.0085	0.1456	0.1231	-0.0148	0.0094	-0.0347	0.0603	0.255	0.0304	0.0687	0.0116
Des	Z00019985-1	2.3856	Myod1	0.6715	Elf1	0.2437	0.0532	-0.0924	-0.1126	0.0811	-0.1205	-0.0439	0.0536	0.0893	0.0147	0.074	0.0009	0.4163	-0.1302	0.0245	-0.2437	0.5373	0.0192	0.0681	0.0418	0.067	-0.0011	-0.0452	-0.0589	0.4405	0.0956	0.1066	0.0642	0.087	0.099	0.0329	-0.003	0.0837	-0.0037	0.0463	0.6715	-0.0081	-0.0177	0.0788	0.0015	0.1843	-0.0092	-0.0648	0.0194
Speg	Z00020357-1	1.725	Tcf3	1.035	Id1	0.4015	-0.0135	0.0464	0.079	0.2394	0.9001	0.2194	0.0497	-0.0061	-0.0981	-0.0263	-0.2674	0.425	-0.0146	-0.4015	0.2785	1.035	0.0206	-0.0436	-0.0301	-0.0496	-0.1099	-0.1497	-0.1955	0.6277	0.0804	0.0463	0.0051	-0.0103	0.2872	0.0596	-0.2326	0.1353	-0.1677	0.4699	0.615	0.0098	-0.1658	0.0001	0.1258	0.1253	-0.0801	-0.0177	0.0304
Gmppa	Z00051688-1	3.4336	Klf4	0.17	Rhox6	0.0464	-0.0129	-0.0102	-0.012	0.0158	-0.0178	-0.003	0.0007	0.0004	0.0032	-0.023	0.0379	0.17	-0.0454	0.0238	0.1301	0.1085	-0.0263	-0.0008	-0.0124	-0.0317	-0.0128	-0.0203	-0.0142	0.0106	0.0121	0.0419	-0.0006	-0.0169	0.0402	0.0553	-0.0085	-0.003	-0.0194	0.0385	0.0496	-0.0106	0.0093	0.0072	-0.0319	0.0911	-0.0364	-0.0144	-0.0266
Accn4	Z00027196-1	1.5476	Smad4	0.2382	Ascl2	0.2927	0.0149	0.0255	0.1127	0.1512	0.0572	-0.1005	-0.0934	0.1467	-0.0943	-0.1364	-0.165	0.0845	0	0.0658	-0.0526	0.0556	-0.0767	0.039	-0.0732	0.151	0.0741	0.1383	-0.0175	0.0587	0.0702	0.1346	0.0682	0.0509	-0.0873	-0.0546	-0.1238	-0.0784	-0.0762	0.137	-0.1	0.1054	-0.0199	-0.0682	-0.0244	-0.1102	0.0244	0.0063	0.1088
Tmem198	Z00077001-1	2.0026	Myod1	0.5037	Cdx2	0.233	-0.0194	-0.0462	0.1146	0.0512	-0.233	0.0186	-0.0481	0.088	-0.0306	-0.0046	0.1541	0.3712	0.1447	0.0988	0.2045	0.1775	0.001	0.0765	-0.0966	0.0093	-0.0089	-0.0866	-0.0317	0.0122	-0.0609	0.0082	0.1176	-0.047	-0.0235	0.2572	-0.0006	0.1212	0.1257	0.1183	0.5037	-0.076	0.0973	0.0737	0.0263	0.3368	0.089	-0.1225	0.0828
Obsl1	Z00036137-1	1.7924	Ascl1	0.541	Sfpi1	0.2116	0.0015	-0.1293	0.32	0.146	0.1774	-0.1481	-0.0543	0.0648	-0.0762	0.1437	0.0291	-0.2033	-0.2116	-0.0592	0.0489	0.5029	-0.0723	-0.0767	0.0142	0.0952	0.0718	-0.0442	-0.1064	0.5106	0.0351	0.0941	0.0393	-0.0071	-0.0197	0.079	-0.013	0.0613	-0.0111	0.1432	0.5238	-0.0748	0.0048	0.0549	0.0023	0.0624	0.1826	0.1859	0.2478
Inha	Z00012363-1	1.8425	Ascl1	0.7327	Eed	0.2866	-0.2074	0.0533	0.4015	0.0118	-0.0824	0.1005	-0.1859	0.0296	-0.019	0.0781	0.207	-0.1213	-0.2473	-0.0329	0.0726	0.4437	-0.0517	-0.0377	-0.0819	0.0745	-0.2866	0.0624	0.0353	0.4817	0.1108	0.0143	0.1099	0.0042	-0.1298	-0.0656	0.0288	0.3665	-0.0234	0.2628	0.5803	0.0403	0.0546	0.0678	-0.035	-0.1485	-0.1125	-0.1997	-0.0121
Stk11ip	Z00000879-1	3.0246	Esx1	0.1219	Cdx2	0.1501	0.0083	-0.1139	-0.0464	0.0822	-0.1501	-0.0578	-0.0085	0.0737	-0.016	-0.0269	0.0387	0.0603	0.0744	-0.0092	-0.025	0.0228	0.0185	0.0082	-0.0421	0.0092	0.0485	-0.0686	-0.0801	0.1219	0.0153	0.0784	0.0421	0.0065	-0.0722	0.0116	-0.0433	0.026	-0.0883	-0.1444	0.0277	0.0053	-0.0081	0.005	-0.0256	-0.0285	-0.014	-0.0702	0.0237
Slc4a3	Z00074759-1	2.7856	Mef2c	0.366	Elf1	0.1503	-0.0836	0.0867	0.0789	-0.0113	-0.1363	0.0194	-0.0889	0.005	-0.0537	0.0069	0.1779	0.258	-0.103	-0.0082	-0.1503	0.1421	0.0269	0.0725	0.0633	-0.0573	-0.01	-0.0581	0.0699	0.0842	0.0915	0.0615	0.1277	0.0481	0.0705	-0.056	0.0464	0.366	0.046	-0.017	0.1234	-0.0472	0.11	-0.0215	0.0662	0.1108	0.0196	0.1027	-0.0578
LOC620079	Z00063390-1	1.161	Nanog	0.3074	Elf1	0.2099	0.1683	-0.0869	0.0362	-0.0443	0.1338	0.0051	-0.1019	0.1255	-0.009	0.0386	-0.0794	-0.0721	-0.182	0.1287	-0.2099	0.1608	-0.0175	-0.2065	0.153	-0.0085	-0.0905	-0.0531	-0.1015	0.2352	0.1345	0.0619	0.1257	0.0125	0.1369	0.0964	-0.1935	-0.0255	0.1034	0.2435	0.176	0.191	-0.0026	-0.1329	0.0303	0.0875	0.0027	0.2157	0.174
Gm816	Z00059844-1	1.2107	Tcf4	0.2941	Aes	0.298	0.063	-0.153	-0.1296	0.195	0.1197	-0.1651	0.0249	-0.0858	0.0403	0.0272	0.0044	-0.0586	-0.0555	-0.0392	0.1164	-0.0207	-0.0455	-0.0641	0.0016	-0.1144	-0.1231	0.0271	-0.1172	0.1757	-0.0282	-0.1071	-0.298	-0.0937	0.0561	-0.2403	-0.0032	-0.0336	0.1059	0.0125	-0.0672	0.2941	0.0128	-0.1098	-0.0322	0.0121	-0.0249	-0.0651	0.107
Epha4	Z00021457-1	3.7668	Gata3	0.3456	Nrip1	0.4188	-0.3297	-0.0209	0.2617	-0.0121	-0.1138	0.0244	-0.1601	-0.0417	0.0082	0.0009	-0.1085	0.0739	0.2795	0.042	-0.0096	-0.1241	0.0181	0.0215	0.0242	-0.1771	0.0409	0.0496	0.0533	-0.3593	-0.0287	-0.0272	-0.0037	0.0038	-0.1033	-0.1101	0.0025	-0.0124	0.184	0.1081	0.1984	-0.0678	0.0793	0.0079	-0.4188	0.3456	0.0106	0.1153	0.0029
Pax3	Z00024084-1	1.3176	Sox9	1.3017	Klf4	0.3661	0.0244	-0.3474	0.0247	-0.1251	0.7229	-0.0982	0.1285	-0.3286	0.1018	0.024	0.3288	-0.3661	0.0817	0.0771	0.246	0.8344	0.0221	-0.1905	0.0372	0.102	0.137	0.322	0.0211	-0.0621	0.0065	0.0049	-0.2037	-0.0136	-0.191	0.0498	0.188	0.2623	0.0527	1.3017	0.3899	-0.0596	-0.0469	-0.1102	0.6741	-0.097	-0.0444	0.1074	0.0467
Sgpp2	Z00043619-1	1.1633	Cdx2	0.7792	Ctnnb1	0.2469	-0.0771	0.0089	-0.0339	-0.0206	0.7792	0.0681	0.0395	-0.0463	-0.1032	0.0515	-0.0219	-0.1163	0.1704	0.1168	0.1242	0.2404	-0.2469	0.0316	-0.0115	0.0538	-0.0505	-0.1137	-0.0052	0.1625	0.0907	0.0686	-0.0419	0.2048	0.1649	0.0265	0.0833	0.1138	-0.0581	-0.0583	0.1976	-0.0939	-0.1405	-0.1425	-0.1576	0.0916	-0.1772	0.5185	0.008
Farsb	Z00001099-1	4.2193	Msc	0.0796	Tcf3	0.1506	-0.0059	-0.0626	-0.0746	-0.0143	-0.1433	0.0429	0.0428	0.0264	0.0796	0.0512	0.0649	-0.0707	0.0001	0.0489	0.0217	-0.1506	0.0348	0.0312	0.0355	0.0525	0	0.0271	0.0128	-0.0904	0.0306	0.074	0.0386	0.0281	-0.0154	-0.0153	0.0048	-0.0305	-0.0196	-0.0895	-0.0511	-0.0191	-0.0105	0.0086	-0.0402	0.0032	-0.0411	-0.0121	-0.0067
Mogat1	Z00022462-1	1.2982	Cdx2	0.7407	Tcea3	0.2132	-0.0898	-0.0545	0.0191	-0.155	0.7407	0.0734	0.006	-0.0646	-0.0405	0.1235	-0.0108	-0.0907	-0.1765	-0.0629	-0.044	0.0538	-0.2081	-0.2132	-0.0352	-0.0691	-0.0001	-0.0252	0.032	0.5502	-0.1751	-0.1703	-0.0327	0.0123	0.2931	0.1573	0.1045	0.0177	0.022	0.41	0.1328	0.0552	-0.0495	0.0406	0.3169	0.2598	0.2105	0.0208	-0.1947
5730419F03Rik	Z00027948-1	3.1805	Klf4	0.4992	Nr5a2	0.5395	-0.015	0.0637	0.0657	0.2394	-0.2359	-0.2401	-0.2621	-0.0127	-0.5109	-0.2648	-0.5395	0.4992	-0.2652	-0.2212	-0.2586	-0.3414	0.0443	-0.0896	-0.0292	-0.0819	0.0051	-0.3306	-0.169	-0.0001	-0.0424	-0.1275	-0.048	0.0037	0.007	-0.1086	0.0321	0.0466	0.0392	0.0147	0.0661	-0.0501	-0.0214	-0.0356	0.0408	0.1678	0.0272	-0.0033	-0.0287
Acsl3	Z00034337-1	2.6136	Cdx2	0.3053	Sfpi1	0.2274	0.0374	0.1675	-0.0144	-0.0604	0.3053	0.0024	0.0378	-0.0665	0.1184	0.0202	-0.0077	-0.0114	-0.2274	-0.0341	-0.0147	-0.1133	0.0074	0.0623	0.0177	0.1442	0.0088	0.1065	-0.0163	0.0905	0.0207	-0.0506	-0.0351	-0.0106	0.0925	0.0572	0.0153	-0.0978	0.0391	0.0453	0.1167	-0.0002	0.0005	0.0116	0.2201	0.135	0.0361	0.1664	0.0186
Utp14b	Z00038985-1	1.6631	Klf4	0.355	Sfpi1	0.3258	0.1083	0.1102	-0.0789	0.2109	0.0193	-0.0181	-0.0424	-0.0361	-0.2804	-0.1532	-0.2428	0.355	-0.3258	-0.1305	-0.2651	-0.1189	0.0866	-0.0357	-0.0983	0.027	-0.0077	-0.1363	-0.2114	-0.0238	0.0499	-0.0882	-0.0597	-0.119	-0.0331	-0.0767	0.0397	-0.2078	0.1794	-0.0654	0.1253	-0.0391	-0.1348	-0.1364	0.0418	0.3519	0.0706	0.1458	-0.0675
Kcne4	Z00025645-1	1.1975	Cbx8	0.3066	Ascl1	0.2692	-0.0442	0.1055	0.0999	0.2503	-0.1654	-0.0513	0.0554	-0.0679	-0.061	-0.1716	0.0226	-0.2087	0.2914	-0.0558	-0.0218	0.0434	-0.0684	0.1646	-0.0733	-0.2015	0.0514	-0.0834	0.1686	-0.143	0.3066	-0.0391	0.0591	0.2017	-0.243	-0.0486	0.0112	0.1563	-0.1319	-0.1133	-0.0899	-0.1211	0.0534	0.2201	-0.1147	0.0803	0.0593	0.1116	-0.0485
Scg2	Z00026034-1	1.1595	Ascl1	0.3358	Zfand3	0.2477	-0.155	0.1235	0.0455	0.0058	0.1528	0.1121	0.0835	0.0827	-0.0221	-0.1249	0.2919	0.1272	-0.1212	0.0867	0.0228	-0.1	-0.0046	0.1099	-0.04	0.0287	-0.0213	-0.0309	0.1669	0.1163	0.1217	0.0677	-0.0281	0.0187	-0.1026	0.137	-0.1195	-0.0972	-0.0315	-0.0252	0.0816	0.1153	0.0669	-0.2477	-0.0606	0.1448	-0.0399	-0.0441	0.0275
Ap1s3	Z00049356-1	1.6436	Mybl2	0.1767	Nrip1	0.4624	0.06	0.0763	-0.1981	-0.0783	-0.1336	0.0816	0.0367	-0.0888	0.0751	0.1767	0.1041	-0.4252	0.1765	0.0065	0.1592	-0.164	-0.0802	0.1076	0.1202	0.1726	-0.076	0.0863	-0.0498	-0.1513	0.0111	-0.1251	-0.0115	-0.027	0.1531	-0.0124	-0.0295	-0.1213	-0.1581	-0.4062	-0.1161	-0.0822	-0.0834	0.011	-0.4624	-0.0645	-0.1585	-0.2456	0.0025
Wdfy1	Z00011189-1	3.1704	Gata3	0.1299	Nr5a2	0.1791	-0.0641	0.0614	-0.0347	-0.0489	-0.0295	-0.0257	-0.0211	-0.0074	-0.0622	-0.0858	-0.1791	-0.1609	-0.067	-0.0836	-0.1071	-0.1255	-0.0556	-0.0499	-0.0923	-0.0021	-0.0144	0.0517	-0.0378	-0.1105	-0.039	-0.0802	-0.1611	-0.0097	0.0548	-0.0465	-0.0146	-0.0607	-0.0213	-0.0076	-0.053	0.0519	-0.0132	-0.0405	-0.0605	0.1299	0.0609	-0.0496	-0.0335
Mrpl44	Z00054221-1	3.9689	Myc	0.055	Tcf3	0.143	-0.0092	0.024	-0.0573	0.0145	-0.1384	-0.0071	0.016	0.0224	0.0083	0.0414	0.0126	0.0137	-0.0482	0.0006	-0.0037	-0.143	0.0255	-0.0092	0.0373	0.055	-0.0199	0.0249	0.0163	-0.0861	0.0129	-0.0007	0.0115	0.02	-0.004	-0.021	0.0054	-0.0566	0.0013	-0.1065	-0.0441	-0.0125	-0.0013	0.0056	-0.0222	0.0015	-0.0378	-0.0559	-0.0073
Serpine2	Z00007118-1	3.3	Sox9	0.4876	Klf4	0.1856	0.0914	0.0591	0.3185	0.0172	-0.1228	-0.0383	-0.0549	-0.0626	-0.16	-0.0907	-0.16	-0.1856	-0.1849	-0.0265	-0.1276	0.1548	-0.0254	-0.0125	-0.1327	0.0865	-0.0537	0.036	0.037	0.0491	-0.1425	-0.0261	-0.0466	0.003	0.0743	0.1185	-0.0213	-0.1302	0.0053	0.4876	-0.1281	-0.0092	0.0741	-0.0043	-0.0007	0.0745	0.0967	0.041	-0.012
A830043J08Rik	Z00044403-1	1.161	Sfpi1	0.2383	Cdx2	0.3314	0.0118	-0.0207	0.0697	-0.2456	-0.3314	0.0122	-0.0516	0.1229	0.0025	0.0377	0.0367	0.02	0.2383	-0.0005	0.153	0.0086	-0.1019	0.2085	0.1582	-0.0172	0.02	-0.056	-0.1196	-0.1166	-0.0883	-0.2753	0.1608	0.0019	-0.0006	-0.2153	-0.0398	0.1298	0.0046	-0.1814	-0.0526	-0.012	-0.0268	0.1771	0.0426	-0.1002	0.0014	-0.0435	-0.0134
2310015K22Rik	Z00030163-1	1.1775	Elf1	0.302	Id1	0.2584	0.2457	-0.0678	-0.0944	0.138	-0.1394	0.2246	-0.0656	-0.0893	0.1695	-0.122	0.1588	0.0278	-0.179	-0.2584	0.302	-0.1958	0.098	-0.1821	0.1162	-0.1856	-0.077	-0.0693	0.0127	-0.0562	-0.0153	0.1381	-0.1696	0.145	0.0644	0.1439	0.0402	0.1932	-0.1022	0.2388	-0.0829	-0.0666	0.0168	0.1001	0.1628	-0.1817	-0.1234	0.0252	0.0916
Cul3	Z00074373-1	4.6228	Cdx2	0.2004	Nr5a2	0.0966	0.0255	0.0495	0.1231	0.0152	0.2004	-0.0161	-0.0263	-0.0555	-0.0372	-0.042	-0.0966	0.0336	-0.0576	-0.0146	-0.0201	0.0702	-0.0205	-0.0025	-0.0286	-0.0916	-0.0188	-0.0349	0.0132	0.0022	-0.0452	-0.0083	-0.007	-0.0152	0.0048	0.0235	-0.0293	0.0744	0.0857	0.0923	0.0847	-0.0189	0.0202	0.0091	-0.016	0.0498	-0.0052	0.0204	-0.0003
EG620899	Z00026921-1	2.0025	Klf4	0.4224	Eomes	0.4011	0.0575	-0.0567	0.0584	-0.0105	-0.0479	-0.0359	0.0492	0.1531	0.0261	0.0888	0.0226	0.4224	0.1874	-0.0296	0.3286	-0.2706	-0.0109	0.0782	0.0761	-0.0561	0.0334	0.0509	-0.0086	-0.0713	-0.0644	0.04	-0.0544	-0.0258	0.0541	-0.4011	-0.1508	0.0907	0.1243	-0.2074	0.1155	-0.0149	0.0387	0.2559	0.0564	0.3758	0.354	0.0363	0.054
1700016L21Rik	Z00076364-1	1.2089	Smad4	0.3656	Dppa5a	0.2873	0.0627	-0.1175	-0.06	-0.127	0.304	0.1069	-0.1008	0.0569	0.0058	0.0491	-0.1704	-0.0482	-0.0014	0.025	-0.0435	0.094	0.1342	0	0.0095	-0.085	0.088	-0.1112	0.1872	-0.2345	-0.1143	-0.2873	-0.0666	-0.0258	-0.0532	-0.205	-0.1273	-0.0248	-0.0972	-0.1685	-0.106	-0.0191	0.0334	-0.0063	-0.0594	0.0318	0.1015	0.0894	0.1135
F830005D05Rik	Z00072526-1	1.182	Eomes	0.323	Etv3	0.2345	-0.1712	-0.1785	0.0167	-0.0074	-0.0441	-0.012	-0.0829	-0.0297	-0.0363	0.0085	0.146	0.0148	-0.1582	0.2149	0.001	0.1356	0.0582	0.0012	0.0169	0.1118	0.1294	-0.0368	0.0993	-0.0273	-0.0214	-0.1302	0.1104	0.1901	0.0571	0.323	-0.1422	-0.0198	-0.0088	0.0292	-0.0394	0.052	0.2344	0.0334	-0.0446	-0.0375	-0.1456	-0.0044	-0.033
A630081D01Rik	Z00078160-1	1.4952	Tcf3	0.3699	Atf3	0.2761	0.0847	0.3017	0.2948	-0.0239	-0.176	0.1211	-0.163	-0.077	-0.0642	-0.1704	-0.0786	0.1922	0.0121	-0.1429	0.1778	0.3699	0.0732	-0.1285	-0.2761	-0.1392	0.0924	-0.1648	0.0109	-0.1369	-0.1168	-0.1011	-0.0451	0.026	-0.0472	-0.1495	0.2506	0.3311	-0.0857	0.2659	-0.1501	-0.2225	0.0777	-0.0667	-0.122	0.1187	-0.1632	0.2958	-0.1521
Dock10	Z00055682-1	1.6881	Sox9	0.7948	Sall4	0.4961	-0.2075	0.5178	0.2427	0.1162	0.0703	0.038	-0.0989	-0.4961	-0.1442	-0.1144	-0.1991	0.1516	0.0901	-0.0445	0.6455	0.5417	-0.0355	-0.2805	-0.1217	-0.4801	-0.0848	-0.019	0.0262	-0.1531	-0.0527	0.0964	0.0188	-0.026	-0.024	-0.215	0.1109	0.3737	-0.0431	0.7948	-0.0282	0.0111	0.1501	-0.1706	-0.0241	0.1259	-0.2905	0.6166	-0.0423
9430031J16Rik	Z00072554-1	1.1699	Tcea3	0.4203	Tuba1a	0.2221	-0.122	0.0235	0.1027	0.1168	-0.0393	-0.2221	0.1297	-0.082	0.0714	-0.0367	-0.0529	0.1957	0.1569	-0.0009	-0.0717	-0.0096	-0.0354	0.4203	-0.0158	0.0574	-0.0794	-0.0191	-0.0682	0.1882	0.0293	-0.0273	0.1224	0.0235	-0.181	-0.0294	0.1517	0.0186	0.1137	0.0298	0.0197	0.0469	0.0801	0.0926	0.096	-0.081	0.0316	-0.1484	-0.0626
Irs1	Z00076665-1	1.2153	Zscan4c	0.3878	Id1	0.2007	-0.0075	-0.063	0.3277	-0.0781	0.3188	0.0024	0.0598	0.0693	0.0594	-0.0101	0.0984	-0.0173	-0.1536	-0.2007	-0.0439	0.0665	-0.1039	0.3107	0.1956	-0.147	0.006	0.0391	-0.0573	0.0836	0.1094	-0.0637	-0.091	-0.1055	0.2285	-0.1288	0.096	0.0561	0.0894	0.2413	0.0312	0.0973	0.0202	-0.1187	0.1448	0.0865	0.0163	0.2171	0.0713
Rhbdd1	Z00030358-1	3.3542	Smad1	0.3791	Nr5a2	0.3052	0.0161	0.1201	-0.009	-0.01	0.228	-0.0937	-0.0362	-0.0628	-0.155	-0.1778	-0.3052	0.0903	-0.1039	-0.0901	-0.1522	0.1708	-0.028	-0.0359	-0.0895	-0.0768	0.016	-0.0833	-0.0511	-0.1475	-0.028	-0.0611	-0.0651	-0.0215	0.0271	0.0147	0.3791	0.0256	0.0757	0.0831	-0.011	0.0425	0.0027	-0.0153	0.0648	-0.0116	0.0151	-0.0116	-0.0075
Col4a4	Z00048427-1	3.4745	Klf4	0.0755	Cdx2	0.1724	0.0064	-0.0473	-0.0653	0.0269	-0.1724	-0.0399	0.0046	0.052	-0.0448	-0.042	-0.0886	0.0755	-0.0496	-0.0373	-0.03	-0.15	0.0383	-0.0232	0.0042	0.0546	-0.0142	-0.059	-0.0216	-0.0526	0.0088	0.0296	0.0167	0.0033	0.0093	0.0273	0.0111	-0.0582	-0.0592	-0.1071	-0.0065	0.0119	-0.0233	-0.0099	0.01	-0.0353	0.0298	-0.0211	-0.0026
Col4a3	Z00023945-1	1.1455	Myc	0.4105	Eed	0.2765	0.0928	0.0604	0.0437	0.0918	0.0229	-0.061	0.2295	0.0912	-0.014	0.0276	-0.0334	-0.0457	-0.1095	0.0134	0.2193	0.219	-0.1176	0.0018	0.1592	0.4105	-0.2765	-0.1505	0.0294	-0.0323	-0.0455	0.0237	-0.2484	0.1241	0.079	0.0047	0.0888	-0.0395	0.0348	0.1571	0.0423	0.1111	0.0647	0.0881	-0.1226	0.0843	0.0056	0.0117	-0.0436
5230400G24Rik	Z00010222-1	4.2025	Sox2	0.0499	Nr5a2	0.0347	0.0228	-0.001	0.0499	0.0065	0.0355	-0.0213	-0.0008	0.0077	-0.0035	-0.022	-0.0347	0.0456	-0.0258	-0.0312	-0.0297	0.0112	-0.0003	-0.01	-0.0044	0.0083	-0.0111	0.0243	0.0384	0.0065	0.0048	-0.016	0.01	0.0031	-0.0166	0.0148	-0.0063	-0.0071	0.002	0.0335	0.0174	0.0145	-0.0298	-0.0113	0.0399	0.008	-0.0262	0.0214	-0.0112
C430014B12Rik	Z00031402-1	1.221	Tcea3	0.2139	Rxra	0.2418	0.0145	-0.1148	0.0827	0.0051	0.041	0.1138	0.0191	0.0075	-0.009	-0.0053	-0.0961	0.1961	0.0643	0.0434	0.02	0.067	-0.24	0.2139	-0.0352	-0.0823	0.0129	-0.0885	0.0185	-0.0252	0.1243	-0.0815	-0.0572	-0.0612	0.0475	-0.0657	0.1348	-0.0223	0.0179	0.1032	-0.0409	-0.0019	-0.156	0.0831	-0.1342	-0.1222	-0.055	-0.0118	0.0081
Tm4sf20	Z00053371-1	1.182	Cdx2	0.2662	Mycn	0.2512	-0.0585	0.0741	0.0738	-0.053	0.2662	0.1657	-0.0607	0.0746	0.0342	-0.0112	0.0391	-0.001	-0.0523	0.0673	-0.0467	-0.1248	0.1171	0.1714	0.1616	0.1187	0.0882	-0.2512	0.0262	-0.0127	0.0695	-0.0262	-0.018	0.0762	0.2197	-0.0813	0.1506	0.0426	-0.0849	0.1673	-0.0845	0.007	-0.0313	-0.0081	0.0965	0.0947	-0.1544	-0.0298	-0.1576
Hrb	Z00007532-1	3.9053	Rxra	0.1356	Sox2	0.1466	0.0387	-0.0615	-0.1466	-0.0082	0.005	0.0035	-0.054	-0.059	-0.0108	-0.0312	-0.0415	0.1348	-0.031	0.0243	0.0304	0.0222	0.0515	0.0085	-0.0443	0.0495	0.0124	0.0345	0.0114	-0.0592	0.0121	-0.0334	-0.0088	0.0052	-0.0503	-0.0633	-0.006	-0.0332	0.0433	-0.0733	-0.0374	-0.0457	-0.0087	-0.001	-0.1126	0.074	0.0344	0.0958	0.0352
A030005L19Rik	Z00042584-1	1.9856	Klf4	0.3154	Nrip1	0.2574	-0.1388	-0.1723	0.1234	-0.0953	0.2064	-0.0297	-0.1427	-0.0542	-0.0644	-0.024	-0.2449	0.3154	0.0339	0.0494	0.1107	0.1593	0.038	0.0814	-0.1552	0.0496	-0.0135	0.0154	0.0294	0.25	-0.0198	-0.0106	0.0027	0.0139	-0.096	0.0781	-0.0504	0.0503	0.1131	0.2302	0.1205	-0.0973	0.0417	0.0141	-0.2574	0.208	0.1977	0.2366	0.0575
A030014E15Rik	Z00026785-1	1.1726	Aes	0.267	Foxj2	0.2547	0.1101	0.0598	0.1191	0.1197	-0.0224	0.0768	0.05	0.014	0.0005	-0.12	0.0344	0.0508	0.1152	-0.0684	0.0064	-0.0168	-0.0373	-0.0519	0.0136	0.2302	0.0595	-0.0217	0.1294	0.0537	0.0287	-0.0695	0.267	-0.0114	0.1444	0.1433	0.1272	-0.0948	0.036	-0.0403	0.1007	0.0671	-0.1133	-0.0252	-0.049	0.2336	0.1413	0.0965	-0.2547
A030003K21Rik	Z00076317-1	2.2894	Sfpi1	0.0618	Tcea3	0.2235	-0.0363	-0.0511	-0.0499	-0.019	-0.0732	0.0333	-0.0343	-0.0345	-0.0373	0.0008	-0.0722	-0.007	0.0618	-0.0493	-0.0291	-0.0259	-0.0043	-0.2235	-0.0225	0.0189	-0.0181	-0.0456	-0.0198	-0.0708	0.0377	-0.045	-0.0209	-0.0061	-0.0295	-0.0108	0.0578	-0.0224	-0.0283	-0.0538	-0.0321	-0.0188	-0.0103	-0.0711	-0.0094	-0.0886	-0.046	-0.0274	-0.003
4733401I12Rik	Z00041252-1	1.69	Ascl2	0.1447	Sox9	0.1908	0.0564	-0.0924	0.0257	0.1194	0.0478	-0.0092	-0.0289	-0.0468	0.1094	0.0727	0.0882	-0.088	-0.0828	0.0091	-0.155	-0.0511	0.0204	0.0489	0.0742	0.0692	-0.0016	0.0063	0.0868	-0.1482	0.0693	-0.056	-0.1502	0.0094	0.0666	0.019	0.0595	-0.0261	-0.0546	-0.1908	0.0213	0.0485	-0.0509	-0.0065	-0.0572	-0.1829	-0.0933	0.0649	0.025
Slc19a3	Z00035027-1	1.4625	Esx1	0.7172	Myc	0.3931	0.0856	-0.1933	-0.3215	0.1095	-0.0602	-0.3104	-0.0081	0.1917	0.1604	0.2635	-0.2312	0.6834	0.2286	-0.1758	0.0173	-0.1289	-0.0293	0.0846	0.0358	-0.3931	-0.0036	0.1442	-0.0499	0.7172	-0.0594	0.0115	-0.1134	0.1765	0.348	0.3863	0.1441	-0.1889	0.0336	-0.1399	0.1203	0.109	0.0626	-0.0072	0.2538	0.319	-0.1145	-0.1646	0.1364
4733401N17Rik	Z00053032-1	1.1728	Gata3	0.3006	Sox2	0.4903	0.1842	-0.0869	-0.4903	-0.1771	0.0463	-0.1281	-0.2149	0.0404	-0.1782	-0.0305	0.0925	0.0231	-0.3067	-0.1606	0.0208	-0.01	0.2001	-0.1616	-0.2491	0.055	0.0051	0.1717	0.0214	-0.2594	0.0936	0.0485	-0.0098	0.1314	0.1135	-0.033	-0.0879	0.1591	0.1705	-0.181	-0.1074	-0.1155	0.0418	-0.0532	0.0742	0.3006	-0.1935	-0.0282	-0.1413
A030005K14Rik	Z00054133-1	1.1816	Ctnnb1	0.2487	Myc	0.305	0.108	-0.041	-0.049	0.0631	-0.1665	0.0117	-0.075	0.0523	0.1542	0.0005	0.2239	0.064	-0.0342	-0.0186	0.0065	-0.1266	0.2487	0.17	0.092	-0.305	-0.0249	-0.0777	-0.0876	-0.1428	0.0408	-0.1072	0.1591	-0.073	-0.0979	0.0227	0.0424	-0.0431	-0.0229	-0.1008	-0.2	-0.2916	-0.0777	0.053	-0.1387	-0.0498	0.0365	-0.157	-0.1253
5530401N06Rik	Z00043747-1	1.168	Smad7	0.3002	Mycn	0.2157	0.0274	0.1425	-0.0234	0.0146	0.0739	-0.059	-0.0568	0.1185	0.0884	-0.1652	0.0916	-0.0841	0.2086	-0.1021	0.0409	0.0715	0.2482	-0.1336	0.0303	0.0657	0.1382	-0.2157	-0.0027	-0.0826	0.0009	-0.1755	-0.0355	0.0243	0.0795	-0.1426	-0.0159	0.1099	0.29	-0.0236	-0.1466	-0.0319	-0.0715	-0.0996	0.055	0.1764	-0.0379	0.014	-0.0755
Ccl20	Z00024845-1	1.402	Tcf3	0.8468	Gata3	0.4682	0.129	-0.1171	-0.0922	-0.045	-0.0547	0.1068	-0.0755	0.0789	0.2098	0.1473	0.1092	0.1032	-0.3641	0.1535	0.1952	0.8468	-0.035	0.1811	0.1673	-0.0779	-0.0291	-0.0743	0.1616	-0.0555	-0.1377	0.0967	0.0239	0.0413	0.2233	0.0321	-0.0541	-0.0681	0.1176	-0.1287	-0.0397	-0.0335	0.0976	0.3275	0.1933	-0.4682	-0.0153	0.4588	0.1869
Wdr69	Z00051411-1	1.1631	Ascl2	0.2585	Esx1	0.2782	0.2058	0.0268	-0.1736	-0.2176	0.246	-0.053	-0.0874	0.1393	0.2409	0.0423	-0.0303	0.0066	0.2066	0.035	0.1967	0.0558	0.1231	0.2066	0.228	0.0839	0.0197	0.0457	0.0067	-0.2782	-0.1559	0.0208	-0.0132	0.2556	0.0202	-0.0158	0.0653	0.0188	-0.0047	-0.036	0.0928	-0.1464	-0.0324	-0.0221	-0.1894	0.1303	-0.0961	0.003	0.0505
Sphkap	Z00061932-1	1.6248	Cdx2	0.9164	Tcf3	0.547	-0.3106	0.1929	0.3569	0.1337	0.9164	0.0538	0.2848	-0.1949	0.3715	-0.0584	0.2798	-0.3054	-0.4644	-0.1372	-0.3031	-0.547	-0.1329	-0.1744	-0.1541	-0.4628	-0.125	0.1587	-0.0866	-0.4457	-0.1611	-0.1232	-0.2479	-0.1268	0.6754	-0.4	-0.2146	-0.1188	-0.1796	-0.3815	-0.2388	0.5985	-0.2141	-0.0437	0.0112	0.1543	0.0087	-0.1581	-0.1451
4933436I20Rik	Z00028115-1	1.5696	Smad1	0.237	Rxra	0.1877	-0.0657	0.088	-0.0957	-0.042	-0.1107	0.0444	-0.0008	-0.0874	0.1297	-0.0215	0.0996	0.0129	-0.0706	0.0106	-0.0548	-0.1771	-0.0382	-0.1868	0.016	-0.0415	-0.0118	0.0356	-0.0364	-0.0869	0.0035	-0.0799	-0.0018	-0.0745	-0.1176	-0.0515	0.237	0.1436	0.1417	-0.0491	0.0565	0.0474	-0.0098	-0.0861	-0.0308	0.0491	-0.1027	-0.0187	-0.0219
5033414K04Rik	Z00070216-1	3.6669	Nrip1	0.3521	Sox9	0.1743	-0.1222	0.0193	0.2049	0.0008	-0.1148	0.0097	-0.0203	-0.0595	-0.0104	-0.0387	0.0723	0.0222	-0.1247	-0.0141	-0.0339	0.0285	0.0049	-0.0001	-0.0028	-0.122	0.0107	-0.0866	-0.0182	-0.1179	-0.055	-0.017	-0.0366	0.0052	0.0396	-0.0203	-0.0262	-0.0784	-0.0179	-0.1743	-0.0122	0.0429	0.0784	-0.0331	0.3521	-0.0027	-0.081	-0.0551	0.0056
Dner	Z00021305-1	1.8801	Nr2f2	0.9216	Myc	0.4529	0.0683	-0.0075	0.6994	0.008	0.3798	-0.0772	-0.0766	-0.0228	0.1723	-0.1203	0.3244	0.0271	-0.1504	-0.0365	0.2237	0.0397	0.0049	0.0726	0.0414	-0.4529	-0.0417	0.0006	0.0859	-0.0688	-0.0638	-0.0402	-0.1215	0.0178	0.1707	0.6922	-0.1151	0.4018	0.2503	0.0467	0.7368	0.3137	0.0262	-0.015	-0.1319	0.1343	0.9216	0.5556	-0.0358
Trip12	Z00019955-1	3.4252	T	0.0637	Nrip1	0.1522	0.0637	-0.1372	0.0092	-0.0044	0.0588	0.0112	-0.0283	0.0126	0.0013	0.0409	-0.0754	-0.0835	-0.0246	0.0335	-0.0102	-0.0794	-0.0177	0.0316	-0.0511	-0.1076	-0.0274	0.0418	0.0188	-0.0451	-0.0201	0.0364	0.041	0.0054	-0.0218	0.0455	-0.0134	0.026	0.0399	-0.1249	0.0631	0.0044	0.0635	0.0039	-0.1522	-0.0318	0.0354	0.01	0.0123
Fbxo36	Z00074297-1	2.6986	Esx1	0.4679	Nrip1	0.2889	0.1036	-0.1358	0.0073	-0.0183	-0.0424	0.0103	-0.0837	-0.0449	0.0197	-0.0234	-0.0674	-0.2796	-0.1619	0.0993	0.0208	-0.1916	-0.0386	-0.0033	-0.0207	-0.0058	-0.0223	0.1005	0.0838	0.4679	0.0042	0.0116	0.0038	0.0608	-0.0931	0.1047	-0.0085	-0.0184	0.0247	-0.2513	-0.0299	-0.0724	0.0178	-0.0288	-0.2889	-0.0089	-0.0536	0.0016	0.0035
Slc16a14	Z00041067-1	1.1718	Stat3	0.2976	Eomes	0.2776	-0.0706	0.0378	0.1239	-0.1635	-0.1083	-0.1535	0.089	-0.1021	0.1808	-0.1056	-0.0848	-0.1024	0.0525	-0.0173	0.0781	0.2256	-0.103	0.248	-0.0426	-0.0841	-0.0709	0.1463	-0.062	0.0732	0.0727	0.0129	-0.1881	0.2976	0.1506	-0.2776	0.0669	-0.0396	-0.0749	0.1	0.2699	-0.2457	-0.0034	0.0247	0.028	0.1509	0.034	-0.0511	-0.1573
A530032D15Rik	Z00032507-1	2.4257	Klf4	0.4729	Myc	0.1249	0.1316	0.0266	-0.0786	-0.049	-0.0706	0.0166	0.0565	0.0583	0.1246	0.032	0.0723	0.4729	0.2898	0.0433	0.2419	0.0356	-0.058	-0.1246	-0.0501	-0.1249	-0.0122	-0.0615	0.0613	-0.008	-0.0965	-0.0302	-0.0159	-0.0357	0.4217	-0.0883	0.0182	-0.0126	0.0693	-0.0868	0.0965	0.1058	-0.0467	0.0096	0.1591	0.371	0.3672	-0.0936	0.0011
C130026I21Rik	Z00042230-1	2.2015	Klf4	1.0204	Cdx2	0.3459	0.1968	0.1338	-0.0849	0.0823	-0.3459	-0.0174	-0.0659	0.1106	-0.0387	-0.0344	-0.2637	1.0204	0.3478	-0.0154	0.6068	-0.1424	-0.0225	-0.055	-0.1232	-0.2791	0.0024	-0.1147	-0.016	-0.2002	-0.1854	-0.1447	-0.0521	-0.0212	0.4104	0.0103	-0.0315	0.0493	0.1963	-0.1097	0.0855	0.0067	-0.025	0.0353	0.2099	0.873	0.5632	-0.1484	0.0424
Sp110	Z00076985-1	3.1587	Klf4	1.2459	Cdx2	0.4185	0.1228	0.0434	-0.0899	0.101	-0.4185	-0.1313	-0.1234	0.0949	-0.2033	-0.1086	-0.3492	1.2459	0.1694	-0.0829	0.2237	0.0207	-0.0457	-0.0415	-0.122	-0.1519	-0.0098	-0.1411	-0.051	-0.17	-0.1418	-0.0693	-0.0603	-0.0528	0.3013	-0.2079	-0.0395	0.1156	0.1365	0.0082	0.1012	0.0072	0.0515	0.0338	0.1257	0.8712	0.3698	-0.1064	0.017
Sp100	Z00036477-1	1.1688	Zscan4c	0.2558	Fem1b	0.1272	0.0007	-0.0489	0.0138	0.1019	0.1547	0.2341	0.0764	0.0266	-0.0704	0.0476	0.1353	0.1161	-0.0423	0.0121	-0.0675	0.0917	0.0527	0.0045	0.0939	0.1191	0.1517	0.0192	-0.047	0.0931	-0.1041	-0.0098	0.0722	0.0062	0.107	0.008	0.0514	0.2183	0.127	0.0957	-0.0317	-0.1022	-0.1272	-0.1112	0.0089	0.0953	-0.0183	-0.0176	0.0819
A630001G21Rik	Z00043883-1	2.1646	Otx2	0.5733	Cdx2	0.3576	-0.0648	0.3175	-0.2071	0.0881	-0.3576	-0.0824	-0.1189	0.157	-0.0415	-0.0331	-0.147	0.3043	0.357	-0.1728	0.1325	-0.1143	-0.0687	0.0091	0.0416	-0.0847	0.0006	-0.049	-0.122	-0.1788	-0.0566	0.0136	-0.0319	-0.0675	0.5733	0.0042	-0.0152	-0.1016	0.1649	-0.3032	0.1629	0.0819	0.012	0.0466	0.0729	0.1	0.1704	-0.1745	-0.078
9930111H07Rik	Z00061043-1	1.185	Cbx8	0.2391	Dppa5a	0.3637	0.1157	0.023	0.0074	-0.0592	0.0444	0.0505	0.1398	0.104	0.0755	0.0275	0.0936	0.1809	-0.0434	-0.0491	-0.1545	0.0619	0.0224	-0.1264	0.0125	0.0901	0.082	-0.2518	-0.0261	0.0801	0.2391	-0.3637	-0.0331	0.1095	-0.1144	0.0009	-0.0691	0.1629	-0.0095	0.2298	-0.1459	-0.0302	0.0127	-0.0372	-0.0902	-0.0917	0.0872	0.0725	0.1005
Cab39	Z00011885-1	3.5548	Klf4	0.2507	Sox9	0.0759	0.033	-0.0396	-0.0529	0.0182	0.0006	0.0146	0.0005	0.0163	0.0398	-0.031	-0.0588	0.2507	0.0136	-0.0095	0.1069	-0.0535	-0.034	-0.0161	-0.0145	-0.0304	-0.0436	0.0224	-0.0145	0.0042	-0.022	0.0161	0.0099	-0.013	0.0924	0.0565	-0.0042	-0.0243	-0.0426	-0.0759	0.1093	0.0085	-0.0382	0.0072	0.0131	-0.0342	0.0106	-0.0341	-0.0392
C230066K19Rik	Z00078188-1	2.7074	Klf4	0.3237	Atf3	0.0738	0.0495	-0.0256	0.0453	0.0011	-0.0004	-0.0253	-0.0217	0.0457	-0.0283	-0.0436	-0.0512	0.3237	0.0303	-0.0467	0.0718	-0.0507	0.0348	0.0205	-0.0738	-0.0226	-0.05	0.033	0.0428	0.0607	-0.0035	-0.0431	-0.0141	-0.0052	0.0451	0.0824	0.0439	0.0151	-0.0633	-0.0211	0.1231	0.0485	0.0024	-0.0412	-0.0142	0.0258	0.0272	-0.0208	-0.048
Itm2c	Z00010532-1	3.6897	Tcf3	0.3401	Sox2	0.1835	-0.0235	-0.026	-0.1835	0.0366	0.0707	-0.0033	0.0633	0.0227	-0.0157	0.0125	0.0218	0.0638	0.0975	-0.0104	0.0571	0.3401	-0.0348	0.0009	0.0287	-0.1208	-0.0087	-0.0901	-0.0526	0.1534	-0.0192	0.0549	0.0147	-0.0335	0.098	-0.0283	-0.0489	-0.0255	-0.1119	0.1084	0.0611	0.0323	-0.0242	-0.0038	0.214	-0.0823	-0.0609	-0.0751	-0.0163
4933407L21Rik	Z00070156-1	1.2217	Esx1	0.3446	Dppa5a	0.2131	0.0974	-0.0813	0.062	-0.0823	-0.1089	0.0526	0.0536	-0.1937	-0.2062	-0.167	0.0233	0.0104	0.0375	-0.0303	0.0174	0.0787	0.0283	-0.1655	0.0676	0.2574	0.0805	-0.1706	0.1768	0.3446	0.0286	-0.2131	0.0762	0	-0.0145	0.1516	0.0953	0.0557	-0.0171	0.0183	-0.0865	-0.0655	0.2114	-0.0279	0.0954	-0.06	0.0494	-0.0682	-0.015
Gpr55	Z00057896-1	1.6527	Dnmt3b	0.2034	Sox9	0.2834	-0.0234	-0.0478	-0.0315	-0.0959	-0.0986	0.0254	-0.1178	-0.0154	0.0387	0.0303	-0.0088	-0.0463	0.043	0.1045	-0.0123	-0.2338	0.1297	0.0171	0.0974	0.0234	0.0117	-0.0649	-0.1473	-0.0171	0.0144	-0.0175	0.0249	0.0322	-0.0395	-0.0132	-0.0397	-0.0127	0.0988	-0.2834	-0.1423	-0.0812	0.019	-0.0262	-0.0504	-0.1018	0.09	-0.2006	0.008
Spata3	Z00052874-1	1.2579	Eomes	0.1912	Tcea3	0.3731	0.0584	-0.0407	0.0702	0.0671	0.0524	-0.0586	-0.0471	-0.2185	-0.1012	-0.0024	-0.2047	0.1706	-0.0799	-0.25	-0.0234	-0.0817	0.0127	-0.3731	0.0653	-0.0159	0.0253	-0.0245	-0.1815	-0.1142	0.0986	-0.0597	-0.1228	-0.194	-0.049	0.1912	0.0372	0.1262	-0.0516	-0.0037	-0.0312	-0.1319	-0.0397	0.1868	0.0221	0.1316	-0.002	-0.0554	-0.0457
2810459M11Rik	Z00045453-1	1.695	Cdx2	0.9878	Dlx3	0.6375	-0.0484	0.2088	-0.2795	0.1131	0.9878	0.138	0.2903	-0.336	0.0561	0.137	0.2108	-0.3594	0.0578	0.0436	-0.1262	-0.1547	-0.0672	0.1881	0.3072	-0.2844	-0.0385	-0.0121	0.0417	-0.3347	-0.0282	0.0749	0.2165	0.0615	0.2654	-0.2403	-0.0291	0.4958	-0.1664	0.2356	-0.246	0.127	-0.0667	0.0886	0.5159	0.0952	-0.3448	-0.6375	-0.0688
Psmd1	Z00006690-1	4.3409	Dppa5a	0.0728	Nr5a2	0.086	0.0132	-0.0782	-0.0616	0.0229	-0.026	-0.0153	-0.0008	0.0154	-0.0302	-0.0127	-0.086	0.0358	-0.0193	-0.0135	-0.0064	-0.0237	0.0239	0.0143	0.0164	0.0011	-0.01	-0.0213	-0.0354	0.0166	0.0063	0.0728	0.034	-0.0145	-0.0003	-0.023	-0.0035	-0.0212	-0.049	-0.0443	0.0392	0.0014	-0.0291	-0.0082	0.0088	-0.0069	0.0207	-0.0424	0.0031
Htr2b	Z00023157-1	1.1706	Msc	0.2226	Tcf3	0.2616	0.0771	-0.1024	0.1405	0.0501	0.028	-0.0346	-0.0835	-0.069	0.2226	0.0841	-0.162	0.0318	-0.1737	0.0543	-0.0058	-0.2616	0.1445	0.128	-0.0028	0.1822	0.1758	-0.2145	-0.0097	-0.0568	-0.2061	0.0029	-0.2479	0.0413	0.1436	-0.078	0.0352	0.0035	-0.0476	0.1238	-0.0857	0.1188	-0.064	0.1687	0.0514	-0.1489	0.0138	0.1041	-0.0086
Armc9	Z00035325-1	2.1484	Sox2	0.3213	Gadd45a	0.3109	0.1199	0.1305	0.3213	-0.008	0.2394	-0.1486	-0.0313	-0.081	-0.1608	-0.1854	-0.1498	-0.1432	0.0373	-0.1512	-0.0364	0.1359	0.0144	-0.1446	-0.2308	-0.0895	-0.0744	-0.1133	0.1121	0.0123	-0.0271	-0.0418	-0.0759	-0.1013	0.0784	0.1067	-0.0494	0.1186	-0.3109	0.2237	0.1659	0.0891	0.0464	0.0339	-0.0284	0.0819	0.0155	-0.1513	0.0058
B3gnt7	Z00002737-1	4.3858	Zscan4c	0.1554	Klf4	0.3439	0.0713	0.0289	0.0797	0.0297	-0.1766	-0.0159	-0.0049	-0.0604	0.0543	-0.0461	-0.0223	-0.3439	0.0665	-0.0443	-0.0496	-0.2843	-0.0598	-0.014	-0.0169	-0.0904	-0.0011	-0.0684	-0.0626	-0.1594	-0.0343	-0.0303	-0.0098	-0.0357	-0.0518	0.1017	-0.0137	0.034	-0.0469	-0.2739	0.0348	0.0095	0.0231	0.0039	0.0702	-0.1666	-0.1	-0.1648	0.0111
EG383538	Z00072194-1	1.3913	Nr5a2	0.216	Tcea3	0.2996	0.0234	-0.1195	0.0594	-0.0509	-0.1001	-0.142	0.0156	-0.0454	0.0667	0.0192	0.216	-0.1002	0.0303	-0.0895	0.0778	-0.1633	-0.0333	-0.2996	-0.046	-0.1303	-0.1851	-0.2108	0.2154	-0.0946	0.0209	0.0829	-0.2012	-0.0853	-0.0022	-0.0651	0.1405	-0.028	-0.1176	0.0596	-0.0453	0.1369	0.045	-0.076	-0.1714	-0.1247	-0.0477	0.086	0.0217
Ncl	Z00072942-1	2.9831	Tcea3	0.2451	Cdx2	0.2872	0.0895	-0.1541	-0.1625	0.0257	-0.2872	0.1345	0.045	0.0098	-0.0134	-0.0787	-0.0652	-0.1161	-0.0123	0.014	-0.1026	-0.1466	0.0876	0.2451	-0.0611	0.0268	0.0682	0.0584	-0.0452	-0.2073	0.0054	0.0252	0.0322	0.0273	-0.1075	0.0134	-0.0136	0.0123	-0.0736	-0.2111	-0.0943	-0.0059	-0.1042	-0.0057	-0.1112	-0.1199	-0.0199	-0.1906	-0.0959
C130036L24Rik	Z00072818-1	2.053	Gadd45a	0.2062	Cdx2	0.5807	-0.12	0.1195	-0.3122	-0.0289	-0.5807	0.0779	0.1151	0.0091	0.0943	0.0926	0.1022	-0.1757	-0.2563	0.0844	-0.0812	-0.3901	0.0499	0.1278	0.1372	0.1856	0.0636	0.1237	0.1185	-0.1694	0.0932	0.0898	0.0477	-0.0174	0.111	-0.0803	0.0579	-0.1784	0.2062	-0.1685	-0.4142	-0.0851	0.0788	0.0999	-0.0626	-0.2579	-0.1143	-0.0995	0.0106
Nmur1	Z00055686-1	1.1912	Fem1b	0.1796	Zfand3	0.3429	0.1195	-0.0671	-0.0462	-0.029	0.0182	0.1184	0.1067	-0.0451	-0.088	0.103	0.0269	0.0044	0.0609	-0.1198	0.0949	0.0771	-0.2109	-0.0322	0.1761	-0.0146	-0.0853	0.1199	0.0892	-0.0123	-0.0353	-0.1068	-0.1108	0.0287	-0.0281	-0.0028	-0.05	0.1464	-0.0846	-0.122	-0.1844	-0.0914	0.1796	-0.3429	-0.0652	-0.1633	0.1184	-0.0859	-0.032
1700019O17Rik	Z00050583-1	2.1221	Eed	0.103	Tcea3	0.1923	-0.0251	-0.0349	-0.0028	0.0347	-0.1517	-0.064	-0.0121	0.0192	-0.0252	-0.0732	-0.04	0.0056	-0.0175	0.0092	0.0296	-0.0975	-0.0403	-0.1923	0.012	-0.0012	0.103	-0.0815	0.0439	-0.0521	-0.0218	-0.1143	-0.0444	-0.0171	-0.0118	-0.0045	0.0653	0.0186	-0.1081	-0.0264	-0.0798	-0.004	-0.0513	0.0115	-0.0708	-0.068	-0.0352	-0.0604	-0.0005
4930401B06Rik	Z00026367-1	1.8768	Sox9	0.3849	Mycn	0.1984	0.0252	-0.0791	-0.0156	-0.0034	-0.126	-0.0389	0.0126	0.0772	-0.0247	-0.0456	0.0162	0.0091	-0.0482	0.141	-0.0676	-0.1063	0.0427	-0.1265	-0.1606	0.1194	0.0642	-0.1984	-0.1401	0.0073	0.0756	-0.1772	0.0785	0.1208	-0.0104	-0.017	0.0498	0.0655	0.0515	0.3849	-0.0894	-0.0348	0.0124	-0.1076	-0.0429	0.0925	0.1483	-0.0445	0.1478
Ptma	Z00060992-1	5.4714	Tcea3	0.0902	Cdx2	0.2202	0.0084	0.0209	-0.0649	0.0279	-0.2202	0.0115	0.0046	0.0646	-0.045	-0.0103	-0.0574	-0.0545	-0.0215	-0.0089	-0.028	-0.1966	0.0248	0.0902	0.0551	0.0259	-0.0004	0.0826	0.0393	-0.0896	0.004	-0.0522	-0.0669	0.0301	-0.0031	-0.0576	0.0068	-0.0029	0.0301	-0.158	0.0093	0.003	0.0328	-0.0187	0.0248	-0.0909	0.0376	-0.0446	0.0197
Pde6d	Z00025479-1	3.508	Cdx2	0.2608	Myc	0.1297	-0.0433	0.0747	0.105	-0.013	0.2608	-0.0322	-0.0027	-0.0244	-0.0443	-0.0258	0.0352	-0.0301	-0.006	0.003	0.0448	0.1368	-0.045	-0.0446	-0.0076	-0.1297	-0.045	-0.0067	0.009	-0.1228	-0.0021	-0.0481	-0.0335	-0.0285	-0.0116	-0.0823	-0.0367	-0.018	-0.0258	0.0593	0.0718	0.0187	-0.0316	-0.042	-0.0052	0.0419	-0.0511	0.0485	-0.0109
Cops7b	Z00034512-1	4.0009	Mycn	0.0198	Tcf3	0.1393	-0.0231	-0.021	-0.0447	-0.0005	-0.0654	-0.0061	-0.0165	-0.0095	-0.0066	0.0127	0.0112	-0.0054	-0.0183	0.0019	-0.0654	-0.1393	-0.0157	-0.0092	0.0184	-0.0255	0.0184	0.0198	-0.0481	-0.1162	0.013	0.0193	-0.0038	0.0049	-0.0287	-0.0331	0.0056	-0.0021	0.0007	-0.0833	-0.0612	-0.0098	0.0146	0.0062	-0.0338	-0.0701	-0.0231	-0.0186	0.0176
Nppc	Z00024790-1	1.4333	Klf4	1.1982	Fem1b	0.2275	-0.0652	0.053	0.0293	0.0216	0.07	-0.1242	-0.1741	-0.0732	-0.0103	0.1023	0.3149	1.1982	0.0305	0.0079	0.1605	0.0008	0.0401	0.1105	-0.028	0.1462	-0.0712	0.0201	0.0513	-0.0438	-0.1121	0.1332	0.0308	-0.0463	0.0805	-0.2178	-0.1406	-0.0826	0.0967	-0.0886	0.2238	0.0749	-0.2275	-0.0441	0.018	-0.1989	-0.0333	0.746	0.057
Dis3l2	Z00049759-1	2.675	Myod1	0.0862	Cdx2	0.1564	0.0137	-0.0868	-0.0019	0.0497	-0.1564	-0.0613	0.0313	0.0513	-0.0213	-0.0406	-0.062	0.0417	-0.1024	-0.0247	0.0119	-0.1139	-0.0111	-0.0484	-0.0133	-0.0571	-0.0108	-0.1124	-0.1364	0.0295	0.0123	0.0479	0.0263	-0.0049	-0.0357	-0.1504	-0.0048	-0.0694	-0.1056	0.0456	0.0862	0.0083	-0.0012	0.0358	0.0221	-0.0611	-0.0262	-0.0952	-0.0338
Akp5	Z00007249-1	1.2379	Klf4	0.905	Myc	0.3078	-0.0394	-0.012	0.02	0.138	-0.2696	-0.1658	0.008	-0.0228	0.1935	-0.1107	0.0667	0.905	0.163	0.236	0.2377	0.0922	-0.1054	-0.0455	-0.2342	-0.3078	0.2084	0.0672	0.0239	0.0266	0.0448	-0.1789	-0.0853	0.2053	0.2861	-0.0688	0.096	0.0256	0.028	0.2577	-0.1366	0.0098	-0.2194	0.0415	-0.027	0.1144	0.2607	-0.0207	0.4069
Alpi	Z00050144-1	1.1639	Nr0b1	0.2176	Eed	0.2759	0.0897	-0.024	-0.2157	0	-0.1028	0.0275	0.2176	0.1032	0.1327	0.1977	0.0679	-0.1489	0.0422	0.0077	-0.0407	0.0315	-0.1232	0.0387	0.1086	-0.026	-0.2759	-0.1414	-0.1372	-0.0453	-0.2274	0.1218	-0.0826	-0.0606	0.1636	0.0523	0.0879	-0.0501	-0.1879	0.1291	-0.0911	0.0502	0.0322	0.1046	-0.1033	0.0275	-0.227	0.0759	-0.1
Akp3	Z00054224-1	1.1615	Tuba1a	0.3587	Fem1b	0.265	-0.0275	-0.1461	0.0562	0.015	0.1494	0.3587	0.1773	-0.2288	0.0541	0.0023	0.0672	0.0238	0.2081	0.1663	0.1178	-0.0948	-0.0908	-0.0162	-0.1475	0.134	-0.0009	-0.0702	0.0865	0.0799	0.0521	0.059	0.1403	-0.1708	-0.1204	0.2527	0.2029	-0.0739	-0.2309	-0.2004	0.1964	0.0573	-0.265	-0.0007	0.0669	-0.1082	-0.0028	0.2348	-0.031
Ecel1	Z00055687-1	2.535	Dlx3	0.8358	Esx1	0.2965	-0.114	0.1254	-0.2204	0.0523	-0.0327	-0.0876	-0.0917	-0.0008	-0.1291	-0.1296	-0.1017	0.3885	-0.0998	0.0186	0.0912	0.4034	-0.0493	0.0562	-0.0867	-0.0602	-0.0036	-0.0593	-0.1145	-0.2965	0.069	0.0012	-0.0268	-0.0455	0.0595	-0.2219	-0.0362	0.1245	0.0392	0.1571	-0.1331	0.0009	0.0711	-0.0205	-0.0041	0.0094	-0.1356	0.8358	0.036
1700027L20Rik	Z00050446-1	2.6325	Klf4	0.2507	Gata3	0.3071	-0.0349	0.0524	0.2255	0.0297	-0.1359	0.0383	-0.1565	0.0291	-0.1137	-0.0543	-0.1218	0.2507	-0.1386	0.0248	-0.1603	-0.0062	0.0693	0.0813	-0.1315	0.0867	0.0332	0.0313	0.0314	-0.1009	-0.0187	0.0133	0.0758	0.0133	-0.0563	0.149	0.0113	0.0133	-0.0615	-0.0567	-0.1537	-0.0821	0.1447	-0.0444	0.0111	-0.3071	-0.1894	0.0337	0.0155
Chrnd	Z00025181-1	1.3205	Stat3	0.3612	Msc	0.4513	0.1248	-0.2046	0.1305	-0.0143	0.0936	-0.0915	-0.014	0.2671	-0.4513	0.1914	-0.3249	-0.0695	0.1215	0.0202	-0.1155	0.0263	0.1432	0.2466	0.2263	0.3149	-0.109	-0.19	0.1036	0.0345	0.1296	0.0566	0.2204	0.3612	0.0654	0.1597	-0.0457	0.0169	0.0607	0.0323	0.0554	0.0538	0.0893	-0.0765	0.0289	-0.13	-0.0783	0.1325	-0.0269
Chrng	Z00023884-1	1.2865	Gata3	0.697	Nr5a2	0.3573	0.0217	0.1157	0.093	0.0971	-0.0575	0.0241	-0.1029	-0.0176	-0.3145	-0.1813	-0.3573	0.5013	-0.0451	-0.0992	-0.0288	0.0515	-0.0651	0.1229	-0.1857	0.0238	-0.0463	-0.165	-0.1838	0.0377	0.2551	-0.1476	-0.1036	-0.0542	0.0232	0.0047	0.118	0.2803	0.0543	0.0945	0.3715	-0.0179	0.066	-0.07	-0.0039	0.697	0.0842	0.4151	-0.1208
Eif4e2	Z00021997-1	2.6419	Sox2	0.3682	Pou5f1	0.142	0.0458	-0.142	0.3682	-0.0059	-0.0665	-0.0409	-0.026	0.0201	-0.0619	0.0059	0.0571	0.0457	0.0727	-0.0167	0.011	0.0177	-0.0246	0.0608	-0.0175	0.1279	-0.0002	0.0958	-0.0542	0.0628	0.0541	0.0664	0.0448	-0.0206	-0.1288	0.0947	0.0255	0.0375	-0.0862	0.0333	0.0829	0.0199	0.0307	0.0286	-0.1085	-0.078	0.0793	-0.0317	0.0316
Efhd1	Z00009159-1	2.2054	Otx2	0.3189	Ascl2	0.6961	-0.0209	-0.0183	-0.1643	0.0594	-0.5379	-0.0471	0.0333	-0.2252	-0.293	-0.0667	-0.2168	0.0565	-0.398	-0.0093	-0.3426	-0.5783	0.0101	0.0569	-0.0371	-0.3264	-0.0303	-0.1209	-0.0913	-0.6567	-0.3592	0.0172	-0.0193	-0.016	0.3189	-0.5612	-0.0445	-0.0439	-0.2627	-0.4995	-0.1676	-0.0985	-0.0857	-0.0527	-0.4631	-0.6346	-0.1704	0.0948	0.0306
Gigyf2	Z00001628-1	3.2945	Rhox6	0.1037	Sox9	0.1363	0.0832	-0.1041	-0.0622	0.0163	-0.0391	-0.0209	0.0265	-0.0223	-0.0354	-0.0963	-0.0885	-0.0558	-0.0035	0.0592	-0.047	-0.0057	0.0263	0.0152	-0.0503	-0.0151	-0.0338	0.0229	0.0195	-0.0186	-0.0554	0.0548	0.0062	-0.0085	-0.0837	0.0353	-0.0753	-0.055	-0.1337	-0.1363	0.0053	-0.0134	-0.0804	-0.0024	-0.0817	0.0134	-0.0496	-0.1046	-0.0208
3110079O15Rik	Z00048455-1	1.9303	T	0.9834	Elf1	0.4074	0.9834	0.1693	-0.3801	0.0389	-0.1269	-0.025	0.0049	0.173	-0.0622	-0.1453	-0.0263	0.1576	-0.1605	-0.0439	-0.4074	-0.0806	-0.0489	0.111	-0.0832	0.223	0.0095	0.1143	-0.0085	0.3429	-0.0072	0.085	0.0331	0.0695	0.1485	0.0134	-0.0996	-0.1334	-0.0675	-0.211	-0.181	0.0189	-0.0457	0.1363	0.276	0.1188	0.1538	0.1178	-0.0659
Ngef	Z00022919-1	2.4173	Klf4	0.5524	Myod1	0.1941	0.1307	0.1624	-0.0901	0.0702	-0.0885	-0.0396	-0.0193	-0.0235	-0.0983	-0.0344	0.0153	0.5524	-0.0303	-0.1184	-0.1922	0.3617	-0.0347	-0.0063	0.0137	0.143	0.0033	0.0757	-0.0187	0.1103	-0.0434	-0.0341	-0.0955	-0.0342	0.1854	0.3213	-0.0494	0.0818	-0.0402	0.0463	-0.1941	0.0366	0.0336	-0.0441	0.1151	-0.0556	0.1954	0.0557	0.0117
Neu2	Z00025263-1	1.8482	Stat3	0.1451	Dlx3	0.3562	0.009	0.0435	-0.0417	-0.0457	-0.2203	-0.0342	-0.0702	0.0799	-0.2147	0.0106	-0.251	0.084	-0.0504	-0.1676	0.0541	-0.0555	0.0666	0.0619	0.0005	0.0323	0.0756	-0.1255	-0.1642	0.0398	0.1186	0.0308	0.0523	0.1451	-0.1866	-0.0069	-0.0087	-0.0158	-0.0574	-0.0354	0.1203	0.0451	0.0733	0.041	0.0673	0.0407	-0.0726	-0.3562	0.0035
Inpp5d	Z00024251-1	3.7354	Gadd45a	0.1903	Nrip1	0.2733	0.0825	-0.0539	0.0453	-0.0339	-0.0448	-0.0077	-0.0667	0.0089	-0.0399	-0.0289	-0.1059	-0.1852	0.0257	-0.0107	0.0178	-0.0183	0.0087	0.0026	-0.0989	0.0354	0.023	-0.0237	0.0606	0.0847	-0.0501	-0.0426	-0.0168	0.0017	0.027	0.0778	-0.016	-0.1268	0.1903	-0.1328	-0.0212	0.0474	0.1694	0.0191	-0.2733	0.0799	0.1739	-0.0025	0.0251
Atg16l1	Z00003228-1	3.8014	Dppa5a	0.0748	Sox9	0.1637	0.0283	-0.1473	-0.156	0.047	-0.1458	-0.0322	-0.0253	0.0393	-0.0233	-0.0109	-0.0628	0.0411	0.0382	0.0058	-0.0117	-0.0475	0.0104	0.0439	-0.0006	0.0359	0.0218	-0.0415	-0.093	-0.0578	-0.0159	0.0748	0.0315	-0.0081	-0.0196	-0.0309	-0.0479	-0.0289	-0.0231	-0.1637	-0.0318	-0.0075	-0.0181	0.0265	-0.0271	-0.0204	-0.0128	-0.0225	0.0033
5830472F04Rik	Z00035480-1	1.4186	Tcf3	0.195	Mybl2	0.2595	0.0352	-0.0006	-0.0515	0.0735	0.1113	-0.0048	-0.1218	0.1139	-0.1668	-0.2595	-0.0534	0.0185	0.0083	-0.1087	0.0068	0.195	0.0392	0.1545	-0.1302	0.1323	-0.0123	0.0579	-0.0042	0.0166	0.0481	0.0278	-0.1147	0.0165	-0.1527	0.0708	-0.0066	-0.0653	-0.0681	0.0954	-0.0691	-0.017	0.0245	-0.0943	-0.1228	-0.0046	0.14	-0.086	-0.0348
Sag	Z00025666-1	1.592	Esx1	0.4673	Sox2	0.182	0.0994	0.2989	-0.182	0.0752	0.0901	0.0141	0.1058	-0.1027	-0.0315	-0.04	-0.1617	-0.0613	0.0279	-0.0319	-0.1249	0.2101	0.0808	-0.0498	-0.0638	0.0522	0.0469	0.1567	-0.1199	0.4673	0.0615	-0.107	0.0249	0.067	0.1222	0.0168	0.0135	-0.1031	0.0927	-0.0868	0.2542	-0.106	-0.0378	0.1275	0.0251	-0.1186	-0.0447	0.0236	-0.0845
Dgkd	Z00016718-1	4.0429	Myc	0.1075	Klf4	0.1212	0.0223	0.0849	0.0073	0.01	0.0574	-0.0216	-0.0113	-0.0301	-0.0213	-0.027	-0.0218	-0.1212	-0.0069	-0.0199	-0.0726	0.0811	-0.0201	-0.0021	-0.0055	0.1075	0.0063	0.0048	-0.0044	-0.0105	-0.0134	-0.0208	-0.0087	-0.0138	0.0431	0.0232	-0.0181	-0.0126	0.0119	0.0327	-0.0056	0.0351	0.0093	-0.0064	0.0478	-0.0995	-0.0005	-0.0519	0.0266
Usp40	Z00033103-1	3.3159	Esx1	0.144	Nr5a2	0.1302	0.0265	0.0295	-0.0088	0.0178	0.0358	-0.0498	-0.0358	-0.0042	-0.0649	-0.0818	-0.1302	0.0864	-0.0662	-0.0226	-0.0785	0.0724	-0.0175	-0.0216	-0.0309	0.0225	-0.0398	0.0184	-0.0086	0.144	-0.0257	0.0019	-0.0135	-0.0189	-0.0169	-0.0164	-0.0061	-0.0538	-0.0169	0.0844	0.022	0.0063	-0.0398	0.0011	-0.0073	-0.0247	-0.0278	-0.0706	-0.0101
Ugt1a6a	Z00073787-1	2.7631	Klf4	0.1531	Esx1	0.0773	0.0485	-0.0085	-0.0143	0.008	0.006	0.0327	0.0358	0.026	0.1351	0.0504	0.1497	0.1531	0.0404	0.0564	0.0113	-0.0322	-0.0505	-0.0421	-0.002	-0.0319	-0.0065	0.0073	0.0814	-0.0773	0.0145	0.0132	0.0564	-0.0052	-0.025	0	0.0042	0.0119	0.0048	0.0577	-0.0475	-0.0486	-0.0097	0.0042	-0.0174	-0.0484	-0.0065	-0.0071	-0.0193
Ugt1a2	Z00075869-1	1.191	Tuba1a	0.3289	Elf1	0.2255	0.0092	0.0069	0.2225	-0.0661	0.1102	0.3289	0.0757	-0.0738	-0.0595	0.1348	0.0607	-0.0183	-0.0004	0.0727	-0.2255	0.0132	0.1042	-0.166	0.0491	0.0738	-0.1018	0.0306	0.1572	0.0641	-0.1247	0.0399	-0.0371	-0.0209	-0.2154	0.0085	-0.0911	0.0339	0.181	0.0715	-0.1485	-0.0309	0.0538	0.0124	0.0321	-0.0864	-0.1653	0.1584	0.0607
Dnajb3	Z00025586-1	2.7295	Sox9	0.2907	Elf1	0.2171	-0.0323	0.2132	0.0937	-0.0515	0.2262	-0.0017	-0.0132	-0.0148	-0.0206	-0.0572	-0.0432	0.2658	-0.0816	-0.0215	-0.2171	0.2779	0.0043	0.0632	-0.0068	-0.1659	-0.0385	-0.0346	-0.0561	0.1671	-0.0657	-0.0463	-0.0479	0.011	0.0109	-0.0682	-0.0632	-0.0649	0.1353	0.2907	0.0571	0.0627	0.0615	0.0685	0.0565	0.0789	0.1533	0.1081	-0.0337
C330011F01Rik	Z00031273-1	2.9268	Zscan4c	0.0957	Nr5a2	0.1351	0.0304	0.0436	0.0866	0.0196	-0.0141	-0.0115	-0.0334	-0.0057	-0.1085	-0.0704	-0.1351	0.0683	-0.0568	-0.0671	-0.0714	0.0084	-0.0091	0.0018	-0.0926	-0.0278	-0.0076	0.0027	0.0496	-0.0996	-0.0455	-0.084	-0.0484	0.005	-0.0508	0.0009	-0.0126	0.0469	0.0114	0.0078	-0.0034	0.0279	0.0239	0.0164	-0.0176	-0.0601	0.0406	-0.06	-0.0352
6430706D22Rik	Z00077105-1	3.7913	Myod1	0.0752	Nr5a2	0.0967	-0.0374	-0.0088	0.0127	0.0197	0.0068	-0.0409	-0.0218	0.0308	-0.0518	-0.0495	-0.0967	0.0185	0.0334	-0.0448	-0.0144	0.0133	-0.0145	0	-0.0679	-0.0046	-0.0212	-0.0273	0.0041	-0.0134	-0.0181	-0.0167	-0.024	-0.0489	0.0051	-0.0528	-0.0164	0.0196	0.026	0.0005	0.0752	0.019	0.0079	-0.0007	0.0124	-0.0199	0.0066	-0.0402	-0.0188
A730008H23Rik	Z00031396-1	2.9862	Sfpi1	0.0943	Sox9	0.1076	-0.0253	-0.0702	-0.0396	0.0381	-0.0734	-0.0405	0.0051	0.0387	-0.0007	0.0024	-0.0352	-0.0127	0.0943	-0.0086	-0.0121	-0.0664	0	0.0342	0.0017	0.0074	-0.0168	-0.0631	-0.0648	-0.0403	0.0026	0.0466	-0.0283	0.0149	-0.0166	-0.0434	-0.0355	-0.0359	-0.0357	-0.1076	0.0388	0.0164	0.0146	-0.0037	0.0195	-0.0153	-0.0267	-0.0473	0.0035
Trpm8	Z00022804-1	1.1932	Otx2	0.202	Sox2	0.3018	0.1309	0.0609	-0.3018	0.1871	0.0184	-0.0116	-0.0837	-0.1629	-0.0182	-0.2481	0.0812	-0.0876	-0.0745	0.1134	-0.1005	0.1168	-0.0788	-0.0965	-0.1418	0.1011	0.0516	-0.0631	0.0413	0.1	0.0804	-0.0005	0.0572	0.0253	0.202	-0.0393	0.1346	0.0049	0.0364	0.0619	-0.1227	0.0185	-0.2075	-0.1109	0.0049	-0.0299	-0.2094	-0.1721	-0.1415
4930453O03Rik	Z00061935-1	1.2015	Smad4	0.2463	Ascl2	0.2852	-0.2244	0.0946	-0.0386	-0.0637	-0.0593	0.0867	-0.0808	0.119	0.0504	0.2108	-0.0039	0.0756	0.2254	-0.1001	-0.1126	-0.0247	-0.1492	-0.0302	-0.1515	-0.0007	-0.0728	-0.0703	0.0791	0.0148	-0.1202	0.031	0.1393	-0.192	-0.2444	-0.0573	-0.0442	-0.1052	-0.0614	-0.082	-0.1491	0.0114	0.1416	-0.0158	0.0046	-0.1196	-0.1595	0.0524	-0.0515
Spp2	Z00054226-1	1.5804	Smad1	0.225	Myod1	0.2979	-0.0216	0.0014	-0.1197	0.0113	-0.0668	-0.1571	0.0028	-0.0147	-0.1353	0.0136	-0.0752	0.1917	-0.1635	0.0249	-0.2928	-0.1355	-0.0117	-0.086	-0.0657	0.0855	0.0289	-0.0003	-0.1277	-0.0031	0.1417	0.0089	-0.0254	-0.0268	0.1587	-0.1417	0.225	-0.1059	-0.0021	0.0879	-0.2979	-0.002	-0.0681	0.0226	0.0693	-0.1119	0.0611	0.0027	0.1869
Glrp1	Z00024936-1	1.2322	Smad1	0.4162	Whsc2	0.206	0.1013	-0.069	-0.0598	-0.206	0.0213	0.0733	-0.0504	0.107	-0.0884	-0.0161	0	-0.1533	-0.048	0.0235	0.0788	-0.0071	-0.1445	-0.0452	0.0202	0.1618	0.3256	-0.0136	0.0004	0.0392	0.0726	-0.1754	-0.0066	-0.0393	-0.1797	0.2563	0.4162	0.0252	0.0572	0.0919	-0.0001	0.0181	0.1093	-0.0957	0.0793	0.0617	0.0235	0.1846	0.1303
Arl4c	Z00018258-1	2.2617	Nrip1	0.6837	Mef2c	0.324	-0.2302	0.3071	-0.2328	-0.0529	0.329	0.0831	0.2622	0.1369	0.3856	0.2234	0.4098	-0.2522	-0.086	-0.0274	0.1182	0.1645	0.0438	0.0541	0.4029	-0.2003	0.0184	-0.0255	-0.0119	0.546	0.0826	0.1284	0.0217	0.072	0.2579	-0.2467	0.0398	-0.324	-0.0214	-0.0514	0.0424	0.2895	-0.0825	-0.0231	0.6837	0.1933	0.1552	-0.2816	0.0224
2410088K16Rik	Z00026746-1	2.524	Otx2	0.1878	Cdx2	0.749	-0.1312	-0.0467	-0.4907	0.0638	-0.749	0.1621	0.098	-0.0669	0.1732	0.0805	0.127	0.0732	-0.1293	-0.1806	-0.2147	-0.6282	-0.039	0.0908	0.0439	0.0298	-0.0222	0.1696	0.0584	-0.5861	-0.0818	0.0877	0.0469	0.0531	0.1878	-0.6556	0.1011	-0.2593	0.1026	-0.6898	-0.096	0.127	0.0318	-0.045	-0.2127	-0.2417	0.0485	-0.0605	-0.0271
1700067G17Rik	Z00061046-1	2.0263	Nr5a2	0.0931	Nanog	0.1158	-0.0221	-0.0318	0.0236	-0.0007	-0.0339	0.046	0.0442	0.0306	0.0735	0.0407	0.0931	-0.1047	0.04	0.0634	0.0109	-0.0908	0.0311	-0.1119	0.0036	-0.0151	-0.0077	0.081	0.0718	-0.0755	0.0075	0.053	-0.0072	-0.0737	-0.0821	-0.064	0.063	0.0125	0.0397	0.0173	-0.0301	0.0103	0.0281	-0.0195	-0.0516	-0.0224	-0.0408	0.026	0.0082
Sh3bp4	Z00004808-1	3.0194	Klf4	0.4014	Sfpi1	0.1348	0.0065	-0.007	0.0703	0.0537	0.07	-0.0657	0.0086	0.0662	-0.0189	0.0356	0.012	0.4014	-0.1348	-0.0383	-0.0572	0.1487	-0.012	0.0136	0.0497	-0.0557	0.0059	-0.0394	-0.0851	0.2968	0.037	0.0929	0.0112	0.0089	0.0665	0.1205	-0.0416	-0.0643	-0.0601	0.1374	0.0562	0.1353	-0.016	0.0229	0.1205	0.0944	0.2147	0.0897	0.0495
C030007H22Rik	Z00061936-1	1.1811	Eomes	0.3661	Ascl2	0.2961	-0.0881	0.02	0.1025	-0.1235	-0.0295	0.135	-0.0653	0.0166	-0.205	-0.0777	-0.1177	-0.1445	-0.106	-0.0109	0.097	0.0672	-0.175	0.0564	-0.0774	-0.0663	-0.0941	-0.0546	-0.168	-0.1503	-0.0512	0.0047	-0.2003	-0.0255	-0.081	0.3661	0.0904	0.0481	0.0283	-0.1331	0.0599	0.1628	0.062	-0.1531	0.1308	0.1065	0.1343	0.0721	-0.1502
Centg2	Z00024376-1	1.2036	Mef2c	0.1373	Fem1b	0.2662	0.1026	-0.0807	0.0241	-0.047	0.012	-0.0577	0.0632	0.047	-0.0036	0.1005	0.0691	0.1007	0.0408	-0.0852	0.1276	-0.0837	0.088	-0.1298	0.0846	-0.0711	0.0094	0.0529	-0.0427	0.0808	0.1242	0.0514	0.0241	-0.1516	-0.0421	-0.154	0.0832	0.1373	-0.0126	-0.0252	0.0166	0.0708	-0.2662	-0.1441	-0.0812	-0.0474	-0.0942	-0.2285	-0.0191
4933400F21Rik	Z00061937-1	1.1694	Zscan4c	0.238	Etv3	0.244	0.1619	0.0015	0.0646	0.0249	0.1017	0.0812	-0.0139	-0.17	-0.0803	0.0822	0.0103	0.1658	-0.204	0.1437	0.1891	-0.0628	-0.1304	-0.0451	0.1671	0.172	-0.0414	-0.0142	-0.1496	-0.0253	0.0026	-0.052	-0.0926	0.0384	-0.1168	0.1472	-0.0127	0.0228	-0.0921	0.0495	0.1768	-0.0771	0.1839	0.0094	0.0285	0.0298	-0.1649	0.0356	0.007
Gbx2	Z00005313-1	4.0049	Nr5a2	0.23	Esx1	1.2562	-0.4953	-0.1423	0.15	0	-0.7217	-0.0295	0.0846	-0.0462	-0.1254	0.013	0.23	-0.3203	-0.0462	0.0261	-0.3102	-0.3872	0.0144	0.0096	-0.0711	-0.2988	0.0071	-0.1311	-0.1116	-1.2562	-0.0224	0.0142	0.0094	-0.037	-0.2777	-1.0718	-0.0477	-0.0231	-0.069	-0.4646	-0.5359	-0.1033	0.0242	0.0099	0.0248	-0.8715	-0.4824	-0.0134	-0.0001
Asb18	Z00025590-1	1.196	Cdx2	0.3366	Id1	0.2907	0.2246	-0.0356	0.0105	0.0087	0.3366	-0.0243	-0.0524	-0.0413	0.1735	-0.0533	0.0015	-0.0908	0.0069	-0.2907	-0.094	0.0477	0.2746	-0.0493	-0.0184	0.0743	-0.1291	-0.0623	-0.1387	-0.2042	0.0135	-0.1729	-0.005	-0.0615	-0.1244	0.1084	0.1033	-0.0518	-0.1088	-0.0797	0.0765	-0.2324	-0.0336	0.1112	0.0832	0.0073	-0.0527	-0.0708	-0.2856
Iqca	Z00039794-1	1.1847	Myc	0.2626	Zscan4c	0.2044	0.162	0.2554	-0.0677	0.17	0.2293	-0.1806	0.0636	-0.0733	-0.0841	-0.1485	-0.0833	0.2389	0.1148	0.0084	0.004	-0.0473	0.1237	0.0618	0.0526	0.2626	-0.0836	-0.1015	0.1143	0.0174	-0.059	0.1128	-0.1282	0.0258	0.0636	-0.0135	-0.0666	0.0327	0.1531	0.1463	0.0167	0.0856	0.1175	-0.1005	-0.04	-0.0023	-0.1008	-0.0173	0.1238
Cxcr7	Z00019338-1	3.0884	Ascl2	0.9857	Pou5f1	0.2893	0.1897	-0.2893	0.6826	-0.0048	-0.0515	0.0293	-0.0442	0.2633	0.2102	-0.0117	0.3374	0.5421	-0.2125	-0.1299	0.2027	0.2489	0.0099	0.0024	0.0274	-0.0986	0.0501	-0.023	0.0332	0.1753	0.1437	-0.0149	-0.0264	0.0465	-0.0707	0.4115	0.0818	0.0926	-0.0546	0.3918	0.7481	0.4243	-0.0119	0.0061	-0.2087	0.3811	-0.2464	0.3984	0.1281
Cops8	Z00004990-1	3.7692	Msc	0.1148	Sox9	0.1316	0.0267	-0.0042	-0.0986	-0.0143	-0.0154	0.057	0.056	0.018	0.1148	0.0667	0.0902	-0.0051	0.0069	0.0401	0.0101	0.0097	0.0335	0.0202	0.0734	0.0681	-0.0217	0.0722	0.0324	-0.0205	0.0219	0.0336	0.0147	0.0314	0.0059	0.0246	0.0155	-0.0767	-0.0474	-0.1316	0.0272	0.02	-0.0143	0.006	0.0279	0.02	0.0035	0.0278	0.0048
EG433332	Z00026920-1	1.1887	Mef2c	0.2113	Zscan4c	0.2857	-0.0715	-0.0839	0.1902	-0.0932	-0.0896	-0.0399	-0.0106	-0.106	0.0441	-0.1662	-0.0254	-0.0306	0.0073	0.0304	0.0514	0.0251	-0.2583	-0.1284	0.1388	-0.1532	-0.0819	-0.0542	-0.0302	-0.1841	-0.1092	0.0569	-0.0501	-0.0895	-0.0756	-0.1044	-0.1639	0.2113	-0.0729	0.0724	0.0431	0.047	-0.0241	0.0776	0.0484	-0.2586	0.0126	0.0652	0.0147
Col6a3	Z00057363-1	2.236	Ascl1	0.5072	Nanog	0.1116	0.0595	0.0385	0.1456	-0.0033	-0.0983	-0.0266	-0.0918	0.0144	0.0682	0.0149	-0.0432	0.1573	0.0827	0.0822	0.1302	0.3186	0.0258	0.0595	-0.002	-0.0699	0.0117	-0.0962	0.1172	0.1172	-0.0229	-0.0716	-0.0074	0.0713	0.2367	-0.0581	0.0238	-0.0269	0.0304	-0.0344	-0.0089	0.1082	0.0107	0.0395	-0.0417	-0.0247	0.1458	-0.0434	-0.0636
Mlph	Z00011234-1	1.2641	T	0.8457	Nanog	0.1856	0.8457	-0.1403	-0.0933	-0.0342	0.3695	-0.0252	-0.0067	0.0467	-0.0684	-0.0684	0.0439	0.2823	-0.0059	-0.0703	0.0082	0.0543	-0.0088	-0.0246	-0.0631	-0.0614	0.1038	-0.1407	-0.0773	0.0077	-0.0538	0.1208	-0.0638	0.0122	0.187	0.1138	-0.081	-0.0281	-0.0193	0.1217	0.3456	-0.0105	0.0111	0.027	-0.0876	0.1733	0.0157	0.1437	0.1476
Prlh	Z00067549-1	1.7242	Cbx8	0.0838	Cdx2	0.153	-0.0403	0.0263	-0.0875	0.0029	-0.153	-0.0408	0.0035	-0.0282	-0.0548	0.0136	-0.0909	0.0137	0.047	0.0252	-0.064	-0.1158	0.0562	-0.1049	0.0449	0.0019	-0.0357	-0.0528	-0.0242	-0.121	0.0838	0.0234	0.0582	-0.0304	-0.0585	-0.0578	0.0553	-0.0332	0.074	-0.0235	-0.0828	-0.0379	0.062	-0.0528	-0.0775	-0.1002	-0.014	-0.0252	-0.0341
Rab17	Z00004889-1	2.7387	Klf4	0.5682	Zscan4c	1.147	0.0161	0.1754	-0.139	0.0221	-0.2337	-0.0386	-0.1208	0.0605	-0.124	-0.0844	-0.1054	0.5682	-0.3007	0.0246	0.3446	-0.2457	-0.0326	0.0085	-0.1301	0.0616	0.0131	0.0045	-0.0081	-0.5489	-0.0468	0.0105	-0.0574	-0.0179	0.2841	-0.2061	-0.0249	-0.1889	-0.1442	-0.1721	-0.1164	-0.0066	0.1052	-0.0393	-0.0497	0.1621	-0.0081	0.2111	-0.0488
Lrrfip1	Z00048352-1	3.0779	Cdx2	0.7478	Gadd45a	0.1705	0.0148	0.1043	0.191	-0.0473	0.7478	0.0123	0.034	-0.0435	-0.02	-0.0016	0.0354	0.3978	-0.1279	-0.0218	-0.0036	0.4192	-0.005	0.0126	0.0134	0.073	-0.023	0.0302	0.016	-0.0634	0.0076	-0.0003	0.0098	-0.0178	0.0223	0.1873	-0.0203	0.1038	-0.1705	0.2471	0.2139	0.0003	0.1156	-0.0312	0.3273	0.136	0.0947	0.1335	0.0131
Rbm44	Z00074134-1	2.4078	Klf4	0.3396	Eomes	0.376	-0.0174	0.0484	0.2695	-0.0469	-0.0682	0.0262	-0.0312	-0.0235	-0.0233	-0.0151	-0.0081	0.3396	-0.0506	-0.0368	-0.1261	-0.362	-0.1071	0.0062	0.0179	-0.1736	0.0255	0.0295	-0.0614	-0.1762	0.0509	0.0035	-0.0374	0.0165	0.0127	-0.376	0.0006	0.0757	0.0685	-0.2715	0.1134	-0.0206	0.0352	-0.0312	-0.1634	0.1584	0.2355	-0.0056	-0.0182
Ramp1	Z00019895-1	1.8445	Tcf3	0.6689	Myc	0.295	0.2287	0.0781	0.4744	-0.0257	0.4904	0.016	-0.0603	0.0901	-0.0267	-0.0803	0.0291	0.3066	-0.0068	-0.1123	0.1491	0.6689	-0.0603	-0.0421	-0.2151	-0.295	-0.0453	-0.0643	-0.014	0.1207	-0.0974	-0.0714	-0.063	0.1065	0.1078	-0.065	-0.0531	0.1495	-0.0395	0.097	0.0842	0.0166	-0.1231	0.1368	0.1296	0.4631	0.0297	0.3196	0.0363
Ube2f	Z00000555-1	3.5961	Cdx2	0.1272	Sall4	0.0985	0.0523	0.0277	-0.002	-0.0166	0.1272	0.0564	0.0495	-0.0985	0.0857	0.017	0.0559	-0.0904	-0.0385	0.0158	-0.0478	0.0192	0.0159	0.0128	0.0785	0.0776	-0.0334	0.0814	0.035	0.0446	0.0241	0.0037	0.0088	0.0476	-0.0004	0.0423	0.003	-0.0788	-0.0018	-0.0866	-0.0656	-0.0177	-0.0154	0.0034	0.0126	-0.0464	-0.0083	0.0142	-0.0086
Scly	Z00075549-1	3.0165	Eomes	0.1814	Rhox6	0.0768	0.0642	0.0123	0.0733	0.0031	0.075	-0.0481	0.0015	-0.0225	-0.0115	-0.0412	-0.023	-0.0652	0.0214	-0.0469	-0.0658	-0.0262	-0.0519	-0.0306	-0.0408	0.0025	-0.0182	-0.0453	-0.0261	0.0251	-0.0168	0.0068	0.0099	-0.0122	0.0592	0.1814	-0.0044	-0.0146	-0.0543	0.0446	0.0285	0.017	-0.0322	-0.0095	0.0152	-0.0076	0.0232	0.0203	-0.0028
Espnl	Z00060123-1	1.1956	Smad1	0.2482	T	0.3204	-0.3204	-0.032	-0.0491	0.076	0.0516	0.0087	-0.0319	-0.1229	0.1989	0.0859	-0.2141	0.0289	-0.251	0.1501	0.122	-0.0084	-0.0048	-0.052	-0.0576	0.0473	0.0977	0.0698	0.1471	0.0765	-0.0171	-0.0545	0.0996	0.102	0.0418	0.0335	0.2482	0.0779	-0.0998	0.228	-0.0732	0.0094	-0.1136	-0.0209	-0.1501	-0.0485	0.1836	0.0715	0.0502
Klhl30	Z00016264-1	1.1639	Sox9	0.5406	Klf4	0.1751	0	0.0519	0.1308	0.0707	0.0719	0.0104	0.331	0.0663	-0.0935	0.0705	0.1854	-0.1751	0.2018	0.0163	0.0708	0.0807	0.0236	0.3238	-0.052	0.0517	0.0491	0.0125	0.1087	0.2723	-0.1254	0.0616	0.1143	0.0036	-0.1031	0.1731	-0.002	0.2279	0.0868	0.5406	0.1554	0.027	0.0602	0.0065	0.032	0.1682	0.1438	-0.0052	-0.1018
BC056923	Z00037641-1	2.6892	Cdx2	0.4701	Sox9	0.1728	0.0514	0.2705	-0.016	0.025	0.4701	-0.0586	0.0057	0.0384	0.0348	0.0077	0.0006	0.1242	-0.0961	-0.1386	-0.1105	0.157	-0.0231	0.0579	0.0346	0.1854	0.0088	0.0189	-0.0255	-0.0376	-0.0116	0.0049	-0.0833	-0.0509	0.1622	0.2938	-0.0017	-0.126	-0.0361	-0.1728	0.1105	0.1354	-0.0754	-0.0174	0.2081	0.2671	0.0134	-0.0441	-0.0196
Ilkap	Z00007229-1	4.1318	Myod1	0.1905	Sfpi1	0.0681	-0.0096	0.0277	0.0363	0.0133	0.024	-0.0277	0.0096	0.0109	-0.0145	-0.0139	0.0406	-0.0257	-0.0681	-0.0392	-0.049	0.0271	-0.0244	-0.0216	-0.0093	0.0613	-0.0314	-0.0149	-0.0101	0.0608	-0.001	-0.0004	-0.0123	-0.0217	-0.0223	0.0398	-0.0143	-0.0239	-0.0628	0.0399	0.1905	0.0077	-0.0024	-0.017	0.0994	-0.0518	0.0004	0.0168	0.0007
1700020N18Rik	Z00076397-1	1.2369	Gadd45a	0.2413	Tcea3	0.2764	0.1151	0.1797	-0.076	-0.1544	-0.1267	0.0867	-0.0453	-0.0745	0.0882	0.0109	0.1179	-0.1561	0.0433	-0.179	-0.0064	0.0501	0.162	-0.2764	-0.0715	0.0017	-0.0201	-0.0837	0.2263	-0.1727	0.0591	-0.0335	-0.1579	0.0317	0.0516	-0.0936	-0.0359	-0.0587	0.2413	0.2197	-0.1826	0.1402	0.0955	-0.0701	0	0.0259	-0.0284	0.0853	-0.0954
Hes6	Z00025005-1	3.7936	Myod1	0.7275	Klf4	0.4607	-0.2752	0.0044	-0.0156	0.035	-0.2185	-0.0387	0.0779	0.1597	0.1088	-0.0393	0.0123	-0.4607	-0.1106	-0.3568	-0.056	0.2132	-0.0378	0.0028	-0.0685	0.0105	-0.0357	-0.0322	-0.0219	-0.1481	-0.0035	0.0259	0.0091	-0.0285	-0.1039	-0.3868	0.0071	0.1745	-0.2379	-0.3527	0.7275	0.1737	0.083	-0.0515	0.4751	-0.1493	-0.1353	-0.2867	-0.0411
Per2	Z00023848-1	2.8074	Mycn	0.6062	Klf4	0.3743	0.008	0.2336	0.3264	0.003	-0.0232	-0.06	0.0217	-0.0239	0.1348	-0.0155	0.1886	-0.3743	-0.0293	-0.1548	0.0435	0.3403	-0.0788	-0.0629	-0.0279	0.3908	-0.0242	0.6062	-0.0312	-0.1784	0.005	-0.0662	-0.1083	-0.0518	0.0219	0.214	-0.0126	-0.0786	-0.2327	-0.0968	0.1086	0.1394	-0.025	-0.0108	0.1723	-0.2439	0.1968	0.0206	0.0165
Traf3ip1	Z00035346-1	3.2579	Sox2	0.1182	Cdx2	0.2051	-0.0341	0.0338	0.1182	0.0272	-0.2051	-0.0233	-0.0076	0.0295	-0.0475	-0.0236	-0.0287	-0.0767	-0.0526	-0.0233	-0.0136	-0.0933	-0.0042	0.0192	-0.0208	0.0208	-0.0215	0.0486	0.0284	-0.1614	-0.0005	-0.0134	-0.0206	-0.0353	-0.0335	0.009	-0.0237	-0.0425	-0.0141	-0.1579	-0.0107	-0.0082	0.0114	-0.0059	0.0545	-0.1575	-0.0146	-0.027	0.0135
Asb1	Z00037245-1	3.1227	Pou5f1	0.2982	Klf4	0.2265	-0.041	0.2982	0.1574	0.0088	0.1109	-0.0108	-0.0092	-0.0406	-0.1145	-0.0068	-0.0385	-0.2265	0.036	-0.0022	-0.1128	0.1159	0.0263	0.0095	-0.0303	-0.0203	0.0198	-0.005	0.053	-0.0594	-0.012	-0.0282	0.0022	0.0161	-0.0556	0.0111	0.009	-0.085	0.0528	-0.0195	0.001	0.008	0.1291	0.0078	0.0617	-0.0217	-0.0226	0.0973	-0.0367
Twist2	Z00022875-1	1.5855	Sox9	0.483	Gata3	0.2143	-0.0459	0.0535	-0.1722	0.0324	0.2383	-0.0142	0.0932	-0.2047	0.2219	0.0187	0.2225	-0.1611	0.1282	0.0756	0.0744	0.2658	-0.1069	-0.1686	0.0558	0.0545	-0.0635	0.2067	-0.0168	-0.0257	0.0002	0.0516	-0.0217	-0.0401	0.2012	-0.0727	0.017	-0.1091	-0.0302	0.483	-0.1075	0.1941	0.0059	0.0174	0.0549	-0.2143	-0.1373	0.0843	-0.0942
Hdac4	Z00002929-1	2.9098	Sox2	0.2728	Gata3	0.1652	0.0013	-0.0648	0.2728	0.027	0.1215	-0.0163	0.0202	0.0774	-0.0216	-0.0169	-0.0385	-0.0566	-0.0458	-0.009	-0.0239	0.0055	0.0153	0.0387	-0.0637	-0.0046	-0.0003	-0.0278	-0.0422	-0.1433	-0.0103	0.0595	0.0389	-0.0404	-0.0439	0.0164	0.0073	0.0459	-0.0309	-0.0507	0.0155	0.0335	0.0166	0.0526	-0.006	-0.1652	-0.0196	-0.0905	0.0021
Ndufa10	Z00007038-1	4.4176	Suz12	0.0754	Tcf3	0.0746	-0.0187	0.0014	-0.0414	-0.0043	-0.0147	0.0085	0.0212	0	-0.0009	-0.0171	-0.0545	0.0244	-0.0119	-0.0159	-0.0466	-0.0746	0.0087	0.0177	-0.0075	-0.008	-0.0216	0.0483	0.0754	0.0449	0.0193	0.021	0.0249	0.0197	-0.007	-0.0203	-0.0121	-0.0155	-0.0149	-0.0161	0.0118	-0.0116	0.0283	-0.007	-0.0207	0.023	0.0026	-0.0159	-0.0312
Olfr1416	Z00053508-1	1.184	Sox2	0.2592	Pou5f1	0.2268	-0.0993	-0.2268	0.2592	-0.0147	0.0371	-0.0492	-0.0326	0.1575	0.0522	-0.0392	0.0064	0.0803	-0.0271	0.1336	-0.1425	0.0154	-0.1744	-0.0145	-0.0677	-0.0271	0.104	-0.1414	-0.0505	0.0426	-0.0371	0.0417	0.144	0.1197	0.1372	0.1837	0.0743	0.0444	0.0769	-0.0469	-0.1114	-0.0482	0.0545	-0.0932	-0.0427	-0.0229	0.0177	-0.1975	0.0758
Olfr1414	Z00046270-1	1.2045	Sall4	0.2713	Nr0b1	0.3063	0.2423	0.0298	0.1092	0.0173	-0.0128	-0.04	-0.3063	0.2713	-0.1103	0.0474	-0.0135	0.233	-0.0734	0.1919	-0.1021	-0.0015	0.065	-0.0988	-0.1303	-0.3014	0.0748	-0.2694	-0.2151	-0.1668	-0.0758	-0.1141	-0.1327	0.1207	0.1523	0.0087	0.1991	-0.0919	-0.0309	0.2347	0.1155	-0.0653	-0.063	0.0454	-0.0769	0.2293	-0.1681	0.1995	0.1683
Olfr1413	Z00059305-1	1.206	Cdx2	0.271	Mef2c	0.2838	-0.1538	0.1004	0.0449	-0.0452	0.271	0.1776	0.0103	0.157	0.0112	0.1348	0.1441	0.1731	0.199	-0.2157	-0.0379	-0.1314	0.0219	0.1808	0.018	0.0051	-0.218	0.2622	-0.1901	-0.0649	-0.0962	-0.1412	0.1444	-0.0021	0.0187	0.1351	0.0239	-0.2838	-0.0742	0.1284	0.1124	0.0204	0.0908	-0.2128	0.0416	0.1159	0.0098	-0.1681	-0.0463
Olfr1412	Z00049331-1	1.2078	Mybl2	0.2286	Msc	0.2823	0.099	-0.1932	0.15	-0.0723	0.0632	-0.028	0.0934	0.1194	-0.2823	0.2286	-0.0566	-0.0544	-0.1446	-0.1283	0.0589	0.0071	-0.0023	-0.0222	-0.1015	-0.0806	-0.0584	0.0013	0.0612	-0.1413	0.0521	0.1144	0.031	-0.002	-0.1442	0.0878	0.0578	0.0396	-0.0359	0.1512	0.078	-0.058	-0.05	-0.0149	-0.0339	-0.0812	0.1738	0.0926	-0.1893
Olfr1411	Z00043988-1	1.1893	Dnmt3b	0.2899	Smad1	0.2058	0.0526	0.0275	-0.118	-0.1159	0.155	0.0481	-0.1742	-0.0918	0.0948	-0.0323	-0.0847	-0.205	0.1196	0.0076	0.0537	-0.0353	0.0479	0.1016	0.0141	0.0339	0.1087	0.1637	0.0155	0.0349	0.1662	-0.0727	-0.1066	0.0014	-0.0764	0.2205	-0.2058	-0.0188	0.0701	0.0043	0.0879	-0.1085	0.1847	0.0349	-0.0104	0.0552	-0.0886	0.0828	-0.1357
Olfr1410	Z00057687-1	2.1611	Smad1	0.149	Tcea3	0.3608	-0.0779	0.0176	0.0102	-0.0333	-0.0541	0.0105	0.0166	-0.1034	-0.1112	-0.0706	-0.1214	0.0405	-0.0374	-0.0022	-0.1086	-0.0517	0.0937	-0.3608	-0.0209	0.0009	-0.0171	-0.09	0.0739	0.0289	-0.0543	-0.0765	-0.0169	0.0157	-0.0818	-0.091	0.149	-0.026	-0.1089	0.0126	-0.1015	-0.06	0.0218	0.0068	-0.0521	-0.0472	-0.0615	0	-0.0479
Olfr12	Z00045218-1	1.2772	Mybl2	0.267	Nanog	0.1804	0.0246	-0.1121	-0.0199	0.004	0.0479	0.0625	-0.1289	-0.0472	0.0283	0.267	-0.0674	-0.0488	-0.1076	-0.0494	-0.1047	0.0215	0.0655	-0.0872	0.2296	-0.1604	0.1574	0.0795	0.1054	0.0256	-0.0868	0.0435	-0.1109	-0.0839	-0.1102	-0.0071	0.1192	0.121	0.0003	0.0259	-0.0406	0.0395	0.0269	0.0782	-0.0754	-0.1118	-0.0903	-0.0306	0.0245
Myeov2	Z00027805-1	4.2684	Klf4	0.1141	Foxj2	0.0449	-0.0127	0.0301	0.0559	-0.0274	0.0354	-0.0045	-0.0123	-0.0162	-0.0142	-0.0061	0.0135	0.1141	-0.0092	-0.0324	-0.0046	-0.0085	-0.0287	-0.0074	0.0052	0.015	-0.0149	0.003	0.0504	-0.0087	0.0226	-0.0225	-0.0051	-0.0095	-0.0065	0.0285	0.0379	-0.0033	0.018	0.0763	-0.0328	-0.0045	0.0012	0.0072	0.0175	0.0454	0.0261	-0.0031	-0.0449
Otos	Z00051498-1	1.3317	Dppa5a	0.2762	Ctnnb1	0.2261	-0.0283	0.1696	-0.0243	-0.0613	-0.0235	-0.0276	-0.0422	-0.1219	0.2264	0.0621	0.1131	-0.1944	0.0308	0.0515	0.0877	-0.0665	-0.2261	-0.0319	0.0304	-0.0323	0.1448	0.0989	0.1082	-0.0598	-0.0544	0.2762	0.0259	0.1691	-0.0709	-0.0115	-0.0245	-0.034	0.0505	0.022	-0.0672	-0.0712	0.0395	-0.0048	-0.06	-0.1385	-0.1879	-0.0114	0.0257
Gpc1	Z00044052-1	3.8251	Tcf3	0.3597	Klf4	0.2005	0.0393	0.0733	0.1553	0.0003	0.2346	-0.0038	0.0221	-0.0306	0.01	-0.0334	0.0899	-0.2005	-0.0128	-0.02	-0.0897	0.3597	-0.0277	-0.0215	0.0137	0.0079	-0.0215	-0.0175	-0.0412	0.1674	0.0098	0.0085	-0.0362	-0.0201	0.0744	0.1435	-0.0127	0.1196	-0.0426	0.1685	0.1842	0.0344	-0.0187	-0.0093	0.241	0.2037	-0.0137	0.0736	0.0084
Ankmy1	Z00049219-1	1.1554	Suz12	0.2082	Mycn	0.3085	-0.045	-0.1884	0.08	0.0869	0.0387	0.0597	0.147	0.1901	-0.0053	-0.0091	-0.0909	-0.1553	0.1125	-0.0377	0.1399	0.1045	0.0502	0.0145	0.0987	0.1411	-0.0032	-0.3085	0.2082	-0.2878	0.1798	0.0345	-0.1699	0.1551	0.0144	0.1359	0.0404	-0.1761	0.1862	0.0547	0.1974	-0.0011	-0.0293	-0.1946	-0.295	-0.0105	-0.1642	0.112	-0.1008
Dusp28	Z00042943-1	3.2051	Whsc2	0.0396	Nr5a2	0.1263	-0.0543	-0.037	-0.0663	0.0396	-0.114	-0.0506	-0.0289	0.0192	-0.0799	-0.0982	-0.1263	0.0342	-0.0415	-0.0334	-0.0942	-0.052	-0.0605	-0.0141	-0.0887	-0.0128	-0.0231	-0.09	-0.0561	-0.0985	-0.0288	0.0334	-0.0107	-0.0186	0.0061	-0.061	0.0052	-0.0067	-0.0673	-0.0481	0.0084	0.0041	-0.0195	-0.0044	-0.0416	0.0067	-0.0479	-0.0704	-0.0188
5033417F24Rik	Z00045308-1	1.1664	Cbx8	0.2705	Smad4	0.2463	-0.0999	0.0499	0.0828	-0.1353	-0.0671	0.1483	-0.0872	-0.057	-0.0836	-0.1309	-0.0986	0.014	0.0207	0.05	-0.0092	-0.0544	0.025	-0.1125	-0.0108	-0.2176	0.0876	-0.1353	0.012	0.1921	0.2705	0.056	-0.0658	0.0389	0.0777	0.0824	-0.0209	0.0022	0.0071	-0.0046	0.1338	-0.0967	0.0959	0.0045	0.1334	-0.0504	0.0198	0.1448	0.0909
Rnpepl1	Z00034283-1	3.5117	Cdx2	0.3016	Id1	0.0727	0.0452	0.0608	0.1714	0.0196	0.3016	-0.0473	-0.0068	-0.0267	-0.0118	-0.0716	0.0047	0.0769	0.0751	-0.0727	0.027	0.2382	-0.0246	-0.012	-0.0436	-0.0253	-0.0204	-0.038	-0.0291	0.2486	-0.0011	0.0038	0.0036	-0.0299	0.0504	0.173	-0.0095	0.0668	-0.0663	0.2872	0.0835	0.0629	0.0186	-0.0426	0.2206	0.1809	0.0691	0.0718	0.0156
Capn10	Z00054229-1	4.0158	Klf4	0.1867	Myod1	0.0599	-0.0075	0.0617	0.0509	0.0239	0.1336	-0.0239	-0.0406	-0.0503	-0.0086	-0.0065	-0.0276	0.1867	-0.0165	-0.0479	-0.0305	0.0312	0.0464	0.0027	-0.0023	-0.0281	0.0254	-0.0232	-0.04	0.0293	0.0066	-0.0082	0.0009	0.0055	0.012	0.0488	-0.0061	0.0362	0.0074	-0.0485	-0.0599	0.0135	0.015	-0.0236	0.0528	0.0382	0.0033	0.0388	0.0212
Gpr35	Z00025729-1	1.1358	Rhox6	0.3472	Msc	0.3376	-0.0099	0.0751	0.1073	-0.2003	0.1758	0.1491	0.0427	0.1069	-0.3376	-0.0319	0.1166	-0.0251	0.171	-0.037	0.0766	0.0492	0.1103	0.0137	0.0661	0.1339	0.146	-0.0062	-0.0196	0.0937	-0.136	0.1424	0.2207	0.0746	-0.1281	0.1958	-0.0587	0.1279	0.2393	0.1292	0.0632	0.0345	0.0286	-0.2703	0.0418	-0.0737	-0.098	-0.0619	-0.1385
Aqp12	Z00033354-1	2.0067	Whsc2	0.1057	Cdx2	0.1833	0.0127	-0.0523	0.0461	0.1057	-0.1833	-0.0577	-0.1577	0.0484	-0.0895	-0.0731	-0.0836	0.037	-0.0719	-0.1458	-0.0726	-0.0631	-0.065	-0.0683	0.0492	0.0106	0.0003	-0.075	-0.0743	-0.0367	0.0253	-0.0281	-0.0009	-0.025	-0.0581	0.0729	0.0193	-0.0799	0.0012	0.0444	-0.0077	0.0282	0.0139	-0.1391	-0.1363	-0.0726	-0.0192	0.077	-0.0066
Kif1a	Z00055690-1	3.4277	Nrip1	0.4803	Eomes	0.5387	-0.2778	0.2901	-0.0203	0.0259	0.0242	-0.0343	0.0983	-0.0548	-0.0248	-0.0257	-0.2821	-0.327	-0.1433	-0.2004	-0.11	0.4047	-0.0729	-0.0174	0.078	-0.1958	-0.0475	-0.1611	-0.0546	-0.1713	-0.0645	0.0106	-0.0877	-0.0282	0.3285	-0.5387	0.0003	-0.1431	-0.0922	0.3218	0.2261	0.1785	-0.0976	-0.046	0.4803	-0.271	0.1135	-0.1695	-0.0254
Agxt	Z00025331-1	1.5568	Dlx3	0.44	Sall4	0.3356	-0.1473	0.2526	-0.1897	0.0817	0.0914	-0.2052	-0.0462	-0.3356	-0.1447	-0.249	0.032	0.1696	-0.2864	-0.1313	-0.2536	-0.1834	-0.163	0.0333	-0.0098	-0.2169	-0.036	-0.0883	-0.0262	-0.3287	-0.0591	-0.0431	-0.072	-0.0597	0.0942	-0.2131	0.0399	0.0234	0.2021	-0.1878	0.0362	-0.0551	0.1018	0.079	0.2519	0.4	0.2343	0.44	-0.1657
2310007B03Rik	Z00043993-1	2.1573	Nrip1	0.9897	Ascl2	0.6391	-0.2792	0.0387	-0.2963	0.0295	0.0431	0.0144	0.0782	-0.0112	0.0022	0.2828	-0.1108	0.6561	-0.5011	-0.0957	0.1466	-0.2868	0.064	0.061	0.5759	-0.1052	-0.0233	0.0376	-0.0489	-0.1525	-0.0203	0.1253	0.0596	0.0739	0.0984	-0.352	-0.0215	-0.2474	0.0026	-0.1631	-0.1612	0.0256	-0.211	0.0547	0.9897	-0.1336	0.1689	0.001	0.0509
E030010N08Rik	Z00034201-1	2.6079	Pou5f1	0.3149	Cdx2	1.3991	-0.4115	0.3149	-0.5126	0.0026	-1.3991	0.009	0.0086	-0.6311	-0.2082	-0.0115	0.2759	-0.4758	-0.4463	-0.0164	-0.4006	-0.8694	-0.0273	0.0611	0.1384	-0.4084	0.0528	-0.2635	-0.0792	-1.3625	-0.0378	-0.1176	-0.0017	0.0035	-0.1353	-0.8302	-0.0527	-0.0593	0.1704	-1.1008	-0.1046	-0.0263	-0.0395	-0.0169	0.0548	-0.7588	-0.0548	-0.8329	-0.117
Sned1	Z00041343-1	2.1131	Nrip1	0.3425	Sox9	0.8409	-0.3254	0.1565	-0.7458	-0.0047	-0.6831	0.0365	0.1678	-0.4415	-0.1456	-0.0236	0.2192	0.1134	-0.1839	0.0063	-0.2308	-0.357	-0.0001	0.1546	0.143	-0.3368	0.0124	-0.0325	-0.0044	-0.7481	-0.0152	0.0943	0.0499	-0.0373	-0.2166	-0.5818	-0.1548	-0.1938	0.1047	-0.8409	-0.1585	-0.0868	-0.0527	0.0492	0.3425	-0.3391	-0.0565	-0.6846	-0.1342
Mterfd2	Z00009298-1	3.7377	Eomes	0.0988	Tcf3	0.2243	0.0039	0.0768	-0.0469	0.0184	-0.133	-0.0443	-0.0317	-0.0662	-0.0736	-0.0119	-0.0009	-0.0282	-0.116	-0.0439	-0.1144	-0.2243	-0.0242	0.0229	0.0164	0.0284	0.0046	-0.0035	0.0006	-0.0659	0.0117	-0.0286	0.0011	0.0142	-0.0211	0.0988	0.0225	-0.045	0.0552	-0.103	-0.1021	-0.0271	-0.0047	0.0012	0.0565	-0.0468	-0.0502	-0.0607	-0.0074
Pask	Z00003805-1	3.9296	Myod1	0.0437	Sox9	0.1771	0.0153	0.0341	-0.0339	-0.0107	-0.1119	-0.0183	-0.0082	0.0124	-0.0177	0.0106	-0.0091	-0.0324	-0.0003	0.0095	-0.0252	-0.0786	0.0059	-0.0055	0.0119	-0.0612	-0.0113	0.0211	-0.0006	-0.0188	-0.0094	-0.0063	-0.0018	-0.0018	0.0247	0.0228	-0.0056	-0.022	0.0291	-0.1771	0.0437	-0.0022	0.0116	0.0116	0.0083	-0.065	-0.0171	0.0066	-0.0027
Ppp1r7	Z00000601-1	3.3794	Gadd45a	0.1413	Sox9	0.1634	-0.0986	0.1263	-0.0391	-0.0578	-0.0162	0.06	-0.0115	-0.1259	0.0433	0.0483	0.0329	-0.0488	-0.0759	0.0042	0.0127	-0.1504	-0.0101	-0.0049	0.0245	0.0453	-0.0112	0.1124	0.1253	-0.0503	-0.0143	-0.0682	-0.0431	0.0094	-0.0155	-0.0843	0.0051	-0.0071	0.1413	-0.1634	-0.0752	-0.0465	0.0378	0.0058	-0.145	-0.0781	-0.0591	-0.0217	-0.0136
Tmem16g	Z00026146-1	1.8678	Tuba1a	0.1185	Tcf3	0.1654	-0.0665	-0.0615	-0.1069	0.0437	-0.0995	0.1185	0.0426	0.0142	0.0088	0.0643	0.0883	-0.1495	0.085	0.0504	0.0761	-0.1654	0.0024	-0.001	0.0359	0.0344	-0.0234	-0.0033	-0.1105	-0.0169	0.0428	0.06	-0.0209	-0.0958	-0.0128	-0.0953	-0.0146	-0.0599	0.0584	-0.1179	-0.1381	-0.0098	0.0525	-0.0053	-0.0312	-0.0454	0.0237	-0.0568	-0.0585
Hdlbp	Z00022209-1	3.9908	Cdx2	0.1307	Klf4	0.0744	0.0028	0.1014	0.0071	-0.0202	0.1307	-0.019	0.0034	-0.0422	-0.0199	-0.0088	-0.0328	-0.0744	-0.0389	-0.0378	-0.0081	0.0496	-0.0638	-0.0043	-0.0139	-0.0329	0.0044	0.0226	-0.0071	-0.0074	-0.0312	-0.0585	-0.0545	-0.0187	0.0099	-0.0097	-0.0094	-0.0234	0.012	0.0444	-0.0389	0.0199	-0.0066	-0.0002	0.0391	0.0046	0.0283	0.0202	0.0206
Sept2	Z00035387-1	4.097	Sox2	0.1217	Klf4	0.0856	-0.0305	0.0122	0.1217	-0.0364	0.0367	0.0316	0.0189	-0.0431	-0.0203	-0.0178	-0.0177	-0.0856	-0.042	0.0269	-0.0496	0.0597	0.0459	0.0147	-0.0097	-0.0186	-0.0255	0.0116	0.072	0.0347	0.0176	-0.0113	0.0111	0.0102	-0.0153	0.0788	0.0281	0.0254	0.0188	0.0901	0.0312	-0.0445	-0.0102	0.0099	-0.0296	0.0731	0.0208	-0.0592	0.0031
Farp2	Z00024972-1	2.019	Cdx2	0.6985	Elf1	0.1376	0.093	-0.0515	0.0553	-0.0031	0.6985	-0.0329	0.0117	-0.0886	-0.0224	-0.1066	-0.0973	0.0668	0.052	-0.0321	-0.1376	0.4883	0.0016	0.0519	-0.0559	-0.0637	-0.0283	-0.0334	-0.0464	0.4945	-0.0771	-0.0699	-0.037	-0.043	0.0643	0.2347	-0.0601	0.0404	-0.1138	0.5259	0.1241	-0.0536	0.0328	0.0601	-0.0088	0.069	0.0405	0.0492	-0.0529
Stk25	Z00008912-1	2.9509	Tcf3	0.2323	Suz12	0.1032	-0.0606	-0.0372	0.0062	-0.0211	0.1869	-0.0615	-0.0374	0.0338	0.0114	0.029	0.0282	0.0047	0.0293	0.0387	0.0122	0.2323	-0.0179	0.0212	0.0197	-0.0463	0.0133	-0.0397	-0.1032	0.1802	0.0038	0.0214	-0.0105	-0.0572	0.0094	-0.0095	-0.0082	0.0102	0.0153	0.07	0.0245	-0.0107	0.0159	-0.0085	0.0266	-0.0226	-0.0374	-0.0969	0.0444
Bok	Z00009446-1	3.9718	Atf3	0.2191	Gata3	0.3801	-0.0051	0.0945	-0.0575	-0.0379	-0.0224	0.0497	0.03	-0.0106	0.0673	0.1019	0.1733	0.1005	-0.2622	-0.0055	-0.1415	0.0559	0.0201	0.0288	0.2191	0.0918	0.0006	0.0366	-0.008	-0.0486	0.0655	0.007	0.009	0.019	0.1137	-0.133	0.0243	-0.1275	-0.0725	-0.146	-0.2388	-0.0127	-0.0168	-0.0199	0.1933	-0.3801	-0.1054	-0.1457	0.019
Thap4	Z00075507-1	4.227	Otx2	0.2485	Msc	0.0692	-0.0336	0.0109	0.0967	0.0143	0.209	-0.0393	-0.0351	0.0253	-0.0692	-0.025	-0.0435	0.0807	-0.0162	-0.0217	0.015	0.0158	-0.0232	-0.0239	0.0104	0.0285	-0.0002	-0.0133	-0.0598	0.0528	-0.0049	-0.0094	-0.0207	-0.033	0.2485	-0.0524	-0.0363	0.0523	-0.0368	0.0409	0.0086	0.0429	0.0102	-0.0011	-0.0486	-0.0383	0.0544	-0.0536	0.0031
Atg4b	Z00010656-1	3.2788	Cdx2	0.2671	Pou5f1	0.1144	0.0166	-0.1144	-0.0345	0.0562	0.2671	-0.0244	-0.0047	0.149	0.0297	0.0045	0.0894	0.1192	-0.0596	0.0606	-0.011	-0.0559	0.0061	0.0088	0.0525	0.0532	0.0085	-0.0486	-0.0908	0.1375	0.026	0.073	0.0461	0.0244	-0.008	0.0438	-0.0324	0.1227	-0.0781	-0.0283	0.1201	-0.0196	-0.0679	0.0041	-0.0353	0.1505	0.018	-0.0496	0.0226
Dtymk	Z00017769-1	4.9374	Gadd45a	0.0828	Tcf3	0.1649	-0.0791	0.0148	0.0201	-0.0434	0.004	0.0113	-0.0237	-0.0614	-0.0057	-0.0242	-0.0607	-0.1114	-0.0518	0.0033	-0.0024	-0.1649	-0.0146	-0.0152	-0.0187	-0.0931	0.0166	-0.0107	-0.0378	0.0059	-0.0112	-0.0572	-0.0453	0.0066	-0.0312	-0.0488	-0.0168	0.0618	0.0828	-0.115	-0.0617	-0.0425	0.0033	0.0041	-0.0479	-0.0863	-0.0412	0.0001	-0.0042
Ing5	Z00022449-1	3.4521	Nr5a2	0.1596	Tcf3	0.3657	0.0341	-0.0363	-0.149	-0.0162	-0.0821	0.0433	0.0115	0.002	0.1211	0.1058	0.1596	-0.1225	-0.0005	0.0256	-0.031	-0.3657	0.0079	0.0155	0.1008	0.0437	0.0081	0.0422	0.0133	-0.2082	0.0225	-0.0011	0.0338	0.0764	0.0226	-0.0658	0.0285	-0.0507	0.1357	-0.3494	-0.084	-0.0261	-0.0957	0.005	-0.1001	0.0167	-0.0431	0.0041	0.0177
D2hgdh	Z00043243-1	2.9356	Esx1	0.1923	Sox9	0.1131	-0.0864	-0.0677	0.0234	0.0101	0.1294	-0.0058	-0.008	0.0512	0.0826	-0.0046	-0.065	0.0188	0.0686	0.0377	0.09	-0.0603	-0.0085	-0.0145	0.0257	0.0037	-0.0051	-0.0451	-0.0159	0.1923	0.0024	0.0418	0.0205	-0.0136	0.0275	-0.0409	-0.01	-0.0199	-0.0614	-0.1131	0.0519	0.0498	0.0016	0.06	-0.086	0.057	-0.0257	0.039	-0.0074
Gal3st2	Z00077477-1	1.173	Ctnnb1	0.2727	Suz12	0.2701	-0.1848	-0.0798	0.1829	0.1963	-0.0798	-0.0403	0.0252	-0.0758	-0.0066	-0.111	-0.0524	0.0981	0.0145	0.0474	-0.145	-0.0158	0.2727	0.1484	0.0413	0.0061	-0.103	0.0037	-0.2701	0.0684	0.0715	-0.1119	0.1129	0.0481	-0.1025	-0.0695	-0.046	0.0261	-0.0649	0.1514	-0.1794	-0.0575	0.0825	-0.1051	0.1026	0.0349	0.0715	-0.1087	0.1339
Neu4	Z00061047-1	1.1729	T	0.2599	Tcf4	0.2859	0.2599	-0.0421	-0.0231	-0.0518	0.0513	0.047	-0.0075	0.1056	0.2133	0.1448	0.1731	0.034	0.0106	-0.1568	0.0887	0.0561	-0.0382	0.1037	0.062	0.0406	0.0001	0.0532	-0.003	-0.0173	0.0416	0.2137	-0.1034	-0.0093	-0.1384	-0.064	0.0418	0.1187	-0.0559	0.0394	-0.1793	-0.2859	0.0344	0.0476	0.2077	0.0383	0.2064	0.0751	-0.0982
Pdcd1	Z00023868-1	2.0431	Klf4	0.3667	Sox2	0.1809	0.0276	-0.0051	-0.1809	0.0183	0.0725	-0.0054	0.0155	0.0024	0.1389	-0.0541	0.0513	0.3667	0.0368	-0.0019	0.1416	0.1573	-0.0333	-0.0855	-0.0154	0	0.0455	-0.0226	0.1536	-0.0355	-0.036	-0.0369	0.0423	-0.0294	0.0254	-0.0187	-0.0288	0.0529	-0.0079	-0.1027	-0.0112	-0.0181	-0.0423	0.1119	-0.0005	0.0833	-0.0564	0.124	-0.0083
4930440C22Rik	Z00061048-1	1.1783	Ascl1	0.3745	Sall4	0.8077	0.0185	0.0556	-0.0927	0.0387	-0.0318	-0.0855	0.0551	-0.8077	-0.2134	-0.0297	-0.1225	0.1143	0.1168	-0.1091	0.1474	-0.1559	0.0094	-0.008	0.0838	0.2441	0.2323	-0.1422	0.0379	0.1935	-0.2016	0.0129	0.1749	0.2064	-0.1243	0.1307	0.1645	0.1651	-0.0907	-0.0844	0.2117	0.052	-0.0572	-0.1727	0.0177	-0.1612	-0.2278	0.028	-0.0771
Tmem157	Z00044798-1	3.227	Nrip1	0.1648	Dlx3	0.09	0.0325	0.0147	0.0284	-0.0627	0.1561	0.0012	0.0315	-0.0064	0.0273	-0.0149	0.0556	0.1195	-0.0389	-0.0169	-0.0078	0.1142	0.0025	-0.0076	0.0155	-0.0128	-0.0298	0.052	0.015	-0.0265	0.0108	-0.0261	-0.0585	-0.0138	-0.0511	-0.0311	-0.0006	0.0267	0.0273	0.1128	0.0134	-0.0048	0.0412	-0.0324	0.1648	0.0685	0.0428	-0.09	-0.0104
St8sia4	Z00023478-1	1.8318	Cdx2	0.9698	Eomes	0.6715	0.1293	-0.0986	-0.4027	0.3694	0.9698	0.0568	0.1697	-0.2935	0.2216	0.1563	0.3636	0.3201	0.1038	0.0036	-0.0754	0.4183	0.0017	0.0819	0.2039	-0.0164	-0.0037	0.0008	0.0619	-0.4101	-0.0989	-0.0793	-0.05	0.0736	-0.1673	-0.6715	0.0812	0.0385	0.1729	-0.4589	-0.2557	-0.0948	0.012	0.031	0.605	-0.4267	-0.1889	0.0331	0.0684
4930533P14Rik	Z00061938-1	1.1557	Sox9	0.2266	Eed	0.3314	-0.2894	0.0769	0.1	0.0497	0.1009	0.0944	-0.0852	0.0349	0.0576	0.104	0.1107	-0.0424	0.1823	-0.044	0.1182	0.1283	0.1722	-0.0132	-0.1461	-0.0489	-0.3314	0.1377	0.0641	-0.1642	0.0451	-0.1396	-0.2378	-0.0704	-0.1787	0.0082	-0.0106	0.0949	-0.1099	0.2266	-0.1418	-0.0387	0.0506	-0.0611	0.0925	0.111	0.1332	0.1489	0.1226
EG329217	Z00076408-1	1.9356	Klf4	0.3465	Sall4	0.2929	0.2009	-0.0988	-0.1398	-0.0699	0.2616	-0.0168	-0.155	-0.2929	-0.1953	-0.0661	-0.1069	0.3465	0.2799	0.0268	0.1642	-0.1338	0.0552	0.2032	-0.0112	0.1443	0.0031	0.1554	0.0377	-0.074	-0.0303	-0.0377	0.0117	0.0225	-0.1058	0.0894	-0.0168	0.1601	0.0336	0.0341	0.2794	0.1152	-0.0852	0.0672	0.143	0.007	0.0324	0.0636	-0.0141
Slco4c1	Z00010009-1	2.4169	Sfpi1	0.5779	Sox2	0.4036	0.3654	-0.2285	-0.4036	0.0114	0.5017	0.1106	0.133	-0.2174	0.139	0.0496	0.2068	0.0953	0.5779	0.083	0.1305	-0.0602	0.0188	0.0862	-0.0196	0.1258	-0.0171	0.1821	0.104	-0.0455	-0.0947	0.042	-0.0134	0.0736	-0.3812	0.0635	-0.0701	0.1521	-0.0355	-0.2049	0.2063	0.0668	-0.0525	0.1995	0.2355	0.312	0.0448	0.0421	0.0926
Slco6b1	Z00051933-1	1.1809	Dppa5a	0.3568	Myod1	0.3204	-0.1284	-0.1143	0.0982	-0.0557	0.3209	-0.1869	-0.1312	0.0695	-0.1576	0.0427	-0.073	0.0055	-0.1009	-0.1301	-0.1443	0.0469	-0.1538	0.2495	-0.1046	-0.006	-0.0201	-0.0466	-0.046	-0.2048	-0.0972	0.3568	-0.1882	0.1361	0.2084	-0.286	-0.1766	0.0659	0.1383	-0.1388	-0.3204	-0.1108	-0.0569	0.0204	0.0252	0.1564	-0.2349	-0.0412	0.164
Slco6c1	Z00042408-1	1.2061	Dnmt3b	0.2514	Atf3	0.2347	0.0361	-0.1601	-0.0764	0.1743	0.0408	0.1352	0.1063	-0.1069	-0.0402	0.1878	0.0522	-0.0308	-0.016	-0.0446	0.0603	-0.0792	0.0846	0.0068	-0.2347	0.029	0.0036	0.0555	0.2403	-0.0581	0.127	0.1078	0.0047	-0.1135	-0.1596	0.1437	-0.0744	0.0315	0.0187	-0.2122	0.0003	-0.0474	0.1245	0.1326	-0.1216	0.1348	-0.0802	0.0539	0.1106
EG634346	Z00054232-1	1.1852	Mybl2	0.2904	Smad1	0.1853	-0.0857	0.176	0.0083	0.0685	0.1779	0.0095	-0.003	0.0963	-0.0752	0.2904	-0.1781	-0.0692	-0.0287	-0.1569	-0.0907	0.1068	0.0539	-0.0227	-0.1663	-0.1722	-0.0307	0.0126	0.0019	0.0167	0.209	-0.1469	-0.0714	0.1164	-0.1067	0.121	-0.1853	0.2525	-0.0163	-0.0086	-0.1383	-0.0986	-0.1072	-0.1263	0.0862	-0.0368	-0.1497	-0.1286	0.0476
D1Ertd622e	Z00013150-1	2.7276	Cdx2	0.4549	Esx1	0.2695	-0.1171	0.0642	0.0418	-0.0685	0.4549	0.0028	0.0765	-0.0109	0.032	-0.0273	-0.0191	-0.009	0.0798	-0.0038	0.1377	-0.0458	-0.0191	-0.0239	-0.0022	0.1733	-0.0728	0.1249	0.0284	-0.2695	-0.1263	-0.012	-0.0312	-0.0288	0.0581	-0.096	0.007	-0.0509	-0.0549	0.2004	-0.066	-0.0007	-0.0611	-0.0545	0.11	-0.1496	-0.0702	0.1221	-0.0024
Hisppd1	Z00004944-1	3.8346	Pou5f1	0.1046	Esx1	0.2743	-0.0965	0.1046	-0.0442	-0.0557	-0.2136	0.0023	0.0176	-0.0186	0.0232	0.0309	0.0748	-0.1405	-0.0494	-0.0216	-0.0438	-0.1225	-0.004	0.0083	0.0209	0.0931	-0.0127	0.0958	0.0592	-0.2743	-0.0134	-0.0538	-0.0621	-0.0115	0.0297	-0.1882	0.0141	-0.0429	0.0415	-0.0488	-0.0929	-0.0275	-0.0116	-0.0167	-0.0202	-0.1363	-0.0293	-0.0355	-0.0071
Zh2c2	Z00047704-1	3.5434	Mycn	0.1035	Eomes	0.2933	-0.0158	0.0878	0.0101	-0.0619	-0.0259	0.0176	-0.0286	-0.034	0.0146	0.005	0.0114	-0.0409	-0.0582	-0.0204	-0.0385	-0.116	-0.0383	-0.0022	-0.0188	0.0707	-0.0059	0.1035	0.0588	-0.0905	-0.0173	-0.0524	-0.0511	0.0188	-0.0735	-0.2933	0.0181	-0.068	0.0587	-0.0753	-0.0511	-0.0259	0.0065	-0.0365	-0.0532	-0.0196	-0.0229	-0.0114	-0.0155
Pam	Z00055691-1	2.2347	Nrip1	0.3808	Msc	0.3082	-0.0205	-0.0222	0.1272	0.1075	0.3534	-0.1915	-0.0412	0.0158	-0.3082	-0.0817	0.042	-0.128	-0.1133	-0.0247	0.1751	0.3332	-0.0099	0.0263	-0.0318	-0.077	-0.0548	-0.122	-0.1403	0.0275	-0.0396	-0.003	0.0374	-0.0605	-0.0442	-0.0545	-0.0851	0.0528	-0.165	0.272	0.0959	-0.0837	-0.0237	-0.1493	0.3808	0.0865	-0.1061	0.175	0.0205
1810006J02Rik	Z00030125-1	1.2115	Id1	0.2584	Sox9	0.2561	0.0768	-0.0499	-0.0656	-0.1301	0.1062	-0.053	-0.1136	0.0203	0.0779	-0.0798	-0.0009	-0.2077	0.0692	0.2584	-0.0164	-0.0753	-0.1581	0.0549	-0.0194	0.1173	-0.0121	-0.1098	0.1274	0.0223	0.0516	-0.1582	-0.1418	-0.1191	-0.1282	0.1102	-0.116	0.1374	-0.0466	-0.2561	-0.1318	-0.1171	-0.0671	-0.1073	-0.0747	-0.0063	-0.1293	-0.1187	-0.2157
Slco6d1	Z00050416-1	1.1548	Gata3	0.2473	Gadd45a	0.2573	0.1596	0.1543	0.0063	0.0964	0.2305	-0.0484	0.042	0.008	-0.1966	0.2081	0.2247	-0.1658	0.1869	0.0147	0.1864	-0.0967	0.0975	-0.2097	0.2191	-0.17	-0.0585	0.1623	-0.1114	-0.0364	-0.1124	-0.0398	0.0954	-0.0203	-0.0672	0.2103	0.0444	0.0288	-0.2573	-0.0951	-0.059	-0.0894	-0.1563	0.0872	-0.0828	0.2473	-0.1804	-0.0963	0.1033
C230078M14Rik	Z00049319-1	1.2129	Dppa5a	0.3051	Sall4	0.6356	-0.0421	0.0379	0.061	-0.166	0.0648	-0.1535	-0.0588	-0.6356	0.0208	-0.1871	-0.241	-0.0217	-0.2299	-0.1539	-0.0185	0.1072	-0.0904	-0.2401	0.1693	0.1104	0.0395	-0.1989	0.2533	-0.1812	-0.151	0.3051	-0.0971	0.1572	-0.0805	-0.1653	0.0299	-0.1239	-0.0459	-0.0494	-0.0081	0.0542	0.06	0.0048	-0.0976	0.1106	0.048	-0.0184	0.1425
Cdh20	Z00076692-1	1.2379	Ascl2	1.0503	Zfand3	0.2212	0.0318	-0.085	-0.202	0.0326	0.698	-0.0541	-0.1119	-0.0417	-0.0674	-0.1574	-0.0715	-0.1236	0.4064	-0.0132	0.2873	0.6862	0.0249	0.0484	-0.202	-0.1062	-0.0198	0.0737	0.1283	-0.1507	-0.1963	-0.0836	-0.0664	0.2054	0.1989	-0.0822	0.0057	0.4282	-0.1281	0.0074	0.0575	0.0659	0.1018	-0.2212	0.0356	0.0861	-0.1161	0.8835	-0.0481
Rnf152	Z00074899-1	2.4524	Gata3	0.5204	Nrip1	0.4526	-0.4337	0.1195	0.3933	-0.014	0.3873	-0.0382	-0.1518	-0.3453	0.2215	-0.0811	-0.4287	-0.4524	-0.0963	-0.2462	0.063	-0.0274	0.0047	-0.1179	-0.1063	-0.2619	0.0412	-0.1567	0.1427	-0.4413	0.0194	-0.0935	-0.0652	-0.0139	0.2556	-0.0407	0.1097	0.4655	-0.0636	0.195	0.0245	0.2779	0.0437	-0.0822	-0.4526	0.5204	0.0565	0.2304	-0.0293
Pign	Z00003978-1	2.6486	Sox2	0.3	Dppa5a	0.1598	-0.0267	0.2831	0.3	-0.1023	0.245	0.0009	-0.0281	-0.1478	-0.0177	-0.0653	-0.0392	-0.1139	-0.0235	-0.0497	-0.0305	0.1394	-0.1231	-0.0342	-0.0752	-0.0873	-0.0406	0.0657	0.0939	0.1468	-0.0452	-0.1598	-0.1181	-0.0583	-0.015	0.0157	-0.0168	0.0162	-0.0153	0.196	0.0639	0.0308	0.0068	-0.0251	-0.001	0.0068	-0.0443	0.1024	-0.0617
2310035C23Rik	Z00016560-1	3.7185	Mef2c	0.1126	Nr5a2	0.0927	-0.0194	0.0093	0.0396	-0.0182	0.0857	0.0015	-0.0206	-0.0459	-0.0301	-0.038	-0.0927	0.0023	0.006	-0.0243	0.0006	-0.0292	0.0066	0.0032	-0.0372	-0.0809	-0.0031	-0.0061	0.011	-0.0511	-0.0066	-0.0112	-0.0114	0.0119	0.0037	-0.035	0.0074	0.1126	0.0224	-0.0404	0.0162	0.0146	-0.0329	0.0134	-0.0692	-0.0788	-0.0038	0.0075	0.0119
Tnfrsf11a	Z00005320-1	1.2091	Cdx2	0.2799	Tuba1a	0.2129	0.1398	-0.1644	0.0407	-0.0164	0.2799	-0.2129	-0.1453	-0.0693	0.1368	0.0991	0.1507	-0.0874	-0.0993	-0.1907	0.0483	-0.1703	-0.0755	-0.0568	-0.015	-0.0677	-0.1463	-0.04	-0.0586	0.0962	-0.1294	0.0993	0.0272	0.0236	-0.0647	-0.0007	0.1079	0.0041	0.2344	0.0157	-0.2127	-0.0184	-0.0013	0.1427	0.0338	-0.0091	-0.1795	0.1005	0.1284
EG635504	Z00071590-1	1.6007	Sox2	0.304	Cdx2	0.4351	-0.1164	0.1943	0.304	0.0443	-0.4351	0.0133	0.0752	0.0401	-0.1698	-0.1455	-0.0416	-0.1581	0.0391	-0.0382	-0.0979	-0.098	-0.1296	0.101	-0.0787	0.256	-0.0835	-0.0732	0.0244	-0.0532	-0.2875	-0.1214	0.0779	-0.1411	0.2162	-0.0821	-0.06	-0.161	-0.101	-0.2074	-0.3374	-0.1487	0.007	-0.0397	0.0841	-0.2376	-0.193	0.183	0.002
Zcchc2	Z00061052-1	3.5057	Dlx3	0.2655	Esx1	0.1679	-0.0276	0.128	0.0909	-0.0083	0.0737	0.004	-0.0141	-0.0532	0.0333	0.069	0.1064	-0.1364	0.0059	-0.0119	-0.1409	0.0594	0.0161	0.0521	0.0319	0.1585	0.0044	0.0822	0.0515	-0.1679	-0.0485	-0.0306	-0.0121	0.0061	0.0179	0.0947	-0.0047	0.0956	0.013	0.0299	-0.0648	0.0377	0.0412	0.0127	0.0653	-0.0296	0.0408	0.2655	0.0306
Phlpp	Z00002282-1	2.2836	Sox9	0.4753	Sfpi1	0.1477	-0.0134	0.1577	0.4416	-0.0866	0.3202	0.1104	0.1424	-0.0895	0.1841	0.1291	0.1038	-0.0958	-0.1477	-0.0213	-0.0323	0.2388	-0.0466	0.1029	0.0999	0.0413	-0.0875	0.2146	0.0892	0.0468	-0.014	-0.0057	0.0074	0.0225	-0.0097	0.2678	0.0133	0.2369	0.0209	0.4753	0.0785	0.147	0.0617	-0.0286	0.3647	0.0216	0.0831	0.0946	0.0609
Bcl2	Z00005371-1	2.173	Nrip1	0.3886	Gata3	0.2309	-0.1068	0.0687	0.0471	-0.0149	0.0063	0.0776	-0.0306	-0.0664	0.0223	0.0706	0.0196	-0.1457	-0.0359	-0.0239	-0.0177	0.0783	-0.0229	-0.0056	0.1742	0.0176	0.0138	0.0329	0.0021	0.1019	-0.0311	0.0536	0.0038	-0.0168	0.0133	-0.0795	0.0141	-0.0123	-0.056	0.3647	-0.0115	0.0511	0.0268	-0.035	0.3886	-0.2309	-0.006	-0.0963	0.0258
Kdsr	Z00055692-1	3.2233	Zscan4c	0.0823	Sfpi1	0.1232	-0.0441	-0.0409	-0.09	0.0377	-0.0969	-0.0473	-0.0238	0.0141	-0.0401	-0.0525	-0.0588	0.0155	-0.1232	0.0009	-0.0001	-0.0758	-0.0027	-0.0138	-0.0055	0.0468	-0.0112	0.0002	-0.0556	-0.0066	-0.0091	0.029	0.0083	0.0004	-0.0211	-0.0459	-0.0095	-0.0291	-0.0314	-0.1079	0.0116	-0.0019	-0.039	-0.0099	0.0309	-0.0243	-0.0406	-0.0786	-0.0103
Vps4b	Z00058670-1	3.3764	Elf1	0.0933	Sox9	0.0955	0.0058	0.0356	-0.0599	-0.0649	-0.0713	0.0091	0.0313	0.0172	0.0682	0.0652	0.072	-0.0337	0.0127	0.0261	0.0933	-0.0211	-0.0424	0.0012	0.0489	-0.0245	-0.0226	0.0487	0.0545	-0.0636	-0.0208	-0.0267	-0.0489	0.0157	-0.0438	-0.0175	-0.0251	-0.0559	0.0221	-0.0955	-0.0474	-0.0201	-0.0139	-0.0598	0.0106	-0.0345	-0.0051	0.0472	-0.0013
Serpinb5	Z00024501-1	1.1681	Gata3	0.3497	Nr0b1	0.3303	-0.0597	-0.0474	-0.0733	0.0485	0.0116	0.3002	-0.3303	-0.0414	0.1067	0.3245	0.049	0.1523	-0.1033	-0.0545	0.041	0.1127	0.1246	-0.0199	-0.0557	0.1714	0.0015	-0.0426	-0.0897	0.0504	0.0176	0.0603	0.0511	0.1886	-0.1571	0.0753	0.0866	-0.0088	0.0957	0.0619	-0.0223	0.2107	-0.0271	-0.0558	-0.2714	0.3497	-0.0713	0.0146	-0.1594
Serpinb12	Z00054084-1	1.1908	Gadd45a	0.3081	Rxra	0.3199	0.0642	-0.1341	0.0324	-0.0334	-0.0339	-0.0251	-0.1203	-0.1395	0.2019	-0.1674	0.2062	0.0139	0.1653	0.102	-0.0964	0.1075	0.0118	0.0263	-0.0723	0.0395	-0.0333	0.0788	0.0171	0.0988	-0.0516	-0.0962	-0.1163	-0.1067	0.0362	-0.0581	0.0455	-0.109	0.3081	-0.1035	0.1343	-0.022	0.0656	0.0322	-0.0041	0.1515	-0.0097	-0.083	-0.2638
Serpinb13	Z00038785-1	1.1673	Tcea3	0.2185	Id1	0.2237	-0.041	-0.0199	0.051	-0.0265	-0.0525	0.0016	0.1897	-0.0028	-0.0185	-0.1789	0.0451	-0.0163	0.0174	-0.2237	-0.0352	0.1239	0.0804	0.2185	-0.0365	-0.0313	0.1033	-0.136	-0.0793	-0.0127	-0.1318	0.043	0.1805	0.0459	-0.0271	0.0923	-0.0703	0.1096	0.1069	0.1556	0.0005	0.0097	-0.0863	0.0581	0.1617	0.1106	-0.1494	-0.2141	0.0729
Serpinb3a	Z00077077-1	1.1918	Nr5a2	0.3378	Myod1	0.3375	-0.099	-0.2143	-0.0489	-0.092	-0.0618	-0.0258	0.0707	-0.1189	-0.1228	-0.1469	0.3378	0.1804	0.1789	0.0541	-0.2143	0.0786	-0.0952	-0.0671	-0.158	-0.1151	-0.0261	0.2133	0.0618	-0.0277	0.1318	-0.1086	0.0198	0.0761	0.063	0.1718	-0.0307	0.1805	-0.0013	-0.086	-0.3375	0.1108	-0.0379	0.0756	-0.1824	0.0003	0.0768	0.1091	-0.0082
Serpinb3d	Z00072652-1	1.1794	Nr5a2	0.2616	Smad4	0.2625	0.0088	0.0543	0.1027	0.0036	-0.2416	0.116	0.1994	0.0982	0.0427	-0.1742	0.2616	-0.0632	-0.0093	-0.0058	-0.0184	-0.1868	-0.0385	-0.1715	-0.1819	-0.0482	0.1259	0.0512	-0.0965	-0.1466	0.0603	-0.1405	0.0064	0.026	-0.0317	-0.099	-0.0094	0.111	-0.1447	0.0439	-0.2424	-0.1049	0.0165	-0.0587	0.0351	0.1028	0.1178	0.1521	0.0084
Serpinb3b	Z00026372-1	1.207	Otx2	0.2219	Tuba1a	0.4637	0.0285	0.0049	0.0094	-0.1502	0.0178	-0.4637	0.0291	0.0642	-0.1491	0.0239	0.0597	0.0206	0.148	-0.2382	0.0783	-0.1312	-0.0151	-0.2001	0	-0.0998	-0.1866	0.1116	0.0303	0.2152	0.1491	-0.0572	0.0229	0.1833	0.2219	-0.0194	0.1161	0.0275	0.0685	-0.086	0.1913	0.0376	-0.0502	-0.0118	-0.2103	0.004	-0.0513	-0.125	-0.0254
Serpinb3c	Z00036802-1	1.823	Gata3	0.294	Tcea3	0.1795	-0.124	0.0643	0.1182	0.0487	-0.0594	-0.0831	-0.0551	0.2064	-0.0656	0.0471	-0.0242	0.0379	-0.0414	0.1055	0.0467	-0.0222	-0.0347	-0.1795	0.0005	0.0655	0.0623	-0.0079	0.1627	0.0083	-0.0565	-0.0464	-0.0144	-0.017	0.0049	0.0087	-0.0039	0.0763	-0.1157	-0.0222	0.0164	0.1543	-0.0102	0.0016	0.0317	0.294	-0.039	0.2079	0.0656
Serpinb11	Z00034989-1	1.1714	Nrip1	0.2364	Stat3	0.2663	0.0422	-0.0092	0.1326	0.007	-0.0527	-0.1045	-0.0887	0.1438	-0.1492	-0.0699	0.0693	0.0829	0.0127	0.124	0.0088	-0.0056	-0.1606	0.0105	0.0994	0.0164	-0.1139	-0.1288	0.1278	-0.0255	0.1984	-0.0919	-0.0437	-0.2663	-0.2073	-0.1657	-0.2633	0.018	-0.0238	0.003	-0.107	0.1138	0.1202	-0.1846	0.2364	0.0307	-0.1524	0.0451	-0.1769
Serpinb7	Z00025216-1	1.1543	Zfand3	0.2535	Myc	0.2653	-0.1305	0.1435	-0.0032	-0.0962	0.0751	-0.2117	-0.0944	0.0468	0.0285	-0.1521	-0.0675	0.0216	0.2032	-0.0982	-0.1103	0.1828	0.1721	-0.2023	-0.0552	-0.2653	-0.1601	0.1689	0.0912	0.1452	0.1106	-0.0546	-0.1094	0.0092	0.0925	0.0954	-0.0395	-0.1116	0.0665	0.1206	-0.0399	-0.078	-0.0778	0.2535	-0.0239	0.202	0.1479	-0.1051	0.0828
Serpinb2	Z00022368-1	1.2013	Ascl2	0.1966	Nr5a2	0.2295	-0.0159	-0.1067	0.0898	-0.0637	0.0491	-0.0017	-0.0476	0.1301	-0.0545	0.1054	-0.2295	0.0841	0.0858	0.0544	-0.1079	0.0781	-0.1486	0.068	-0.0172	-0.0784	-0.172	-0.0892	-0.1229	0.0117	0.0365	-0.0747	-0.1366	-0.0911	-0.0309	0.0847	0.0904	0.1257	0.0772	-0.033	-0.0658	-0.0075	-0.1381	-0.1905	-0.1574	0.0549	-0.0379	-0.1087	0.0183
Serpinb10	Z00049196-1	1.1837	Tcea3	0.3821	Eomes	0.297	0.058	-0.1518	-0.1571	0.0387	0.013	-0.1984	0.0426	-0.1063	-0.1586	0.295	0.0086	0.1575	-0.0893	0.1477	-0.1307	0.0802	-0.0079	0.3821	0.0157	-0.1967	-0.1267	0.2747	-0.1331	-0.0049	-0.08	0.0738	0.1358	0.0326	0.0943	-0.297	0.1112	-0.0377	-0.0877	0.0323	0.1013	0.0693	-0.067	-0.0384	0.0044	-0.0272	-0.036	-0.0551	-0.1441
Serpinb8	Z00024654-1	1.1804	Dlx3	0.5427	Msc	0.2433	0.0892	-0.0709	0.1176	-0.1809	0.1261	0.0864	0.0055	0.0055	-0.2433	0.0964	-0.0626	-0.0757	0.0914	0.0718	-0.132	-0.0682	-0.0507	0.0196	0.1496	0.0193	0.0041	0.123	-0.0761	-0.0718	-0.0253	-0.1073	0.0116	0.0538	0.1504	0.3891	0.0284	-0.0052	0.1998	0.0097	-0.0955	-0.0954	-0.1373	0.0243	-0.1091	0.0966	0.1666	0.5427	-0.0761
Cdh7	Z00054085-1	1.1829	Dnmt3b	0.2995	Mef2c	0.2343	0.0609	-0.0789	-0.0162	0.0549	0.0986	0.1585	0.1479	-0.0071	-0.1766	0.1396	0.0765	0.1309	0.2298	-0.154	0.011	-0.2173	0.0942	-0.026	0.0888	0.0691	-0.0726	0.1368	0.0448	-0.0451	-0.135	0.1648	-0.1229	-0.0814	-0.0323	0.0278	-0.0865	-0.2343	0.1155	-0.1378	-0.0791	0.1216	-0.0854	-0.0422	0.0928	-0.1458	0.1265	0.2649	-0.1694
Cdh19	Z00032883-1	1.2059	Sox9	0.6951	Nrip1	0.3286	-0.1471	-0.1464	0.0747	-0.1575	-0.029	-0.0748	-0.1294	0.0137	-0.0917	-0.063	-0.1521	0.2129	0.1104	-0.0402	-0.1124	-0.3128	0.0722	-0.0399	0.1309	0.0025	-0.1652	0.074	0.0596	-0.0934	-0.0483	0.1008	0.1625	-0.1063	-0.2307	-0.1805	0.0025	-0.0237	0.1063	0.6951	0.0673	-0.1512	0.0736	0.1793	-0.3286	-0.0215	0.0806	-0.2592	-0.1214
Dsel	Z00021779-1	2.9311	Pou5f1	0.178	Esx1	0.2316	-0.156	0.178	0.0576	-0.0494	0.0679	0.0064	0.0265	-0.0285	0.0595	-0.0165	0.025	-0.1714	-0.0895	-0.093	0.0346	-0.2287	-0.0233	-0.0198	-0.0139	0.0323	-0.0281	0.0606	0.088	-0.2316	0.0148	-0.0405	-0.0872	-0.0219	0.027	-0.1708	-0.0192	-0.0584	-0.0303	-0.1808	-0.1439	0.0562	-0.0429	-0.0608	0.1471	-0.1234	-0.1141	-0.0356	-0.0252
Cntnap5a	Z00054234-1	1.3227	Tcf4	0.1678	Dnmt3b	0.2948	-0.0734	0.1176	0.0148	0.0236	-0.0007	0.0929	-0.0384	-0.0834	-0.0904	-0.1494	-0.1038	0.0697	-0.1104	0.0281	0.1568	0.0812	-0.1372	-0.1635	-0.0726	0.0327	-0.0264	-0.1822	0.1151	-0.1927	0.0727	-0.269	-0.0837	-0.0326	-0.0216	-0.047	0.1066	0.0349	-0.0312	-0.0477	-0.168	0.1678	-0.1471	-0.1599	-0.0812	0.0443	-0.0422	-0.1264	0.033
B020011L13Rik	Z00065714-1	2.0722	Gadd45a	0.2506	Nr5a2	0.705	-0.425	0.1771	0.1862	-0.1692	-0.1533	-0.1148	-0.1416	-0.4531	-0.3781	-0.1294	-0.705	0.2151	-0.5099	0.1132	-0.1299	-0.3929	-0.0877	-0.0646	0.0138	-0.0862	0.0146	-0.2572	-0.1833	-0.1534	-0.0074	-0.1563	-0.344	0.1699	-0.0259	-0.2329	-0.0163	-0.0333	0.2506	0.0917	-0.3208	-0.0389	0.0803	0.0571	-0.134	-0.1888	-0.1505	0.0063	0.0313
Tsn	Z00001871-1	4.1781	Suz12	0.0533	Cdx2	0.1254	-0.0356	0.0277	-0.0343	-0.0088	-0.1254	0.0173	0.0136	-0.0432	0.013	-0.0346	-0.0216	-0.0585	-0.0342	-0.0044	-0.0383	-0.0337	-0.0305	-0.0007	0.0012	-0.001	-0.0124	0.0409	0.0533	0.0248	0.0008	-0.0246	-0.01	0.0151	-0.0089	-0.0125	0.0259	-0.0443	-0.0372	0.0531	-0.0781	-0.0115	-0.0016	0.0177	-0.0158	-0.1219	-0.0144	-0.0605	-0.012
Mki67ip	Z00034111-1	4.505	Myc	0.0638	Cdx2	0.2704	-0.0662	-0.023	-0.0867	-0.0263	-0.2704	0.0152	0.0054	-0.0027	0.0297	0.0504	0.0577	-0.03	-0.0401	0.0205	-0.0474	-0.1221	0.0523	0.0281	0.0499	0.0638	0.0099	0.0184	-0.0057	-0.1053	0.0222	0.0074	0.0066	-0.0018	-0.0135	-0.0522	0.0153	-0.033	0.048	-0.1691	-0.1049	-0.0389	-0.0181	-0.0071	-0.0655	-0.1096	-0.0485	-0.0476	0.0167
Clasp1	Z00018750-1	3.1767	Sox2	0.2306	Gata3	0.1556	0.0013	0.0574	0.2306	-0.0258	0.0555	0.0139	0.0423	-0.0007	0.0424	0.0647	0.0385	-0.1303	-0.0477	0.0077	-0.0237	0.0194	-0.0264	0.0102	-0.0038	-0.0004	-0.0205	0.0416	0.0428	0.0399	-0.0078	0.0001	-0.0153	0.0062	-0.0295	-0.0216	-0.0177	0.0225	-0.0103	0.1883	-0.0013	0.0233	0.0126	-0.0083	0.0271	-0.1556	-0.0706	-0.0251	0.0018
Tcfcp2l1	Z00052492-1	3.9298	Gata3	0.5121	Nrip1	0.5575	0.2011	-0.391	0.2202	-0.0259	-0.0042	0.028	-0.0659	0.1945	-0.015	-0.0099	0.0678	0.329	0.0046	0.1241	0.1103	-0.3202	0.1328	0.0532	-0.1256	-0.1618	0.0029	-0.017	0.0637	0.3885	0.0423	0.0649	0.0769	0.0326	-0.2986	0.4167	0.0304	0.3153	0.1545	0.2379	0.175	0.0149	0.0925	0.0494	-0.5575	0.5121	-0.0798	0.3614	0.0461
Gli2	Z00017647-1	3.9681	Ascl2	0.2464	Sox2	0.7395	-0.2114	-0.2298	-0.7395	-0.0049	-0.5679	0.0391	-0.123	0.0187	0.0348	0.0449	0.0013	0.0752	-0.2364	0.0635	-0.156	-0.7179	0.0199	0.0313	0.0131	-0.0833	0.0214	0.0159	0.0164	-0.6607	0.0792	-0.0056	0.0172	0.0315	-0.0575	-0.2285	0.0157	-0.0386	0.0039	-0.272	-0.2369	0.0517	0.0829	0.0285	-0.3123	-0.625	0.1184	-0.0919	0.042
A330041K01	Z00071924-1	1.1727	Tuba1a	0.3715	Rxra	0.3116	-0.1392	-0.015	0.0434	-0.0978	0.1845	0.3715	0.0253	-0.0374	0.2867	-0.1318	0.1391	-0.2325	-0.152	-0.0966	-0.0912	-0.1263	-0.0453	-0.0203	0.0511	0.0361	-0.0731	0.1459	0.1692	-0.0982	0.2448	0.2045	0.1124	0.0322	0.108	0.0699	-0.1961	-0.0909	-0.1881	0.0923	-0.1628	0.2682	-0.085	0.1081	-0.0545	-0.2759	0.0424	-0.0027	-0.2633
Inhbb	Z00002490-1	3.0223	Rxra	0.3966	Cdx2	1.9429	-0.3936	-0.6802	-0.9575	0.021	-1.9429	0.1247	-0.4652	0.2306	0.0047	0.0809	-0.1109	0.3036	-0.2845	0.1737	-0.1561	-0.5227	0.1162	0.1311	-0.1045	-0.1464	0.0469	0.0925	0.039	-0.6752	0.1964	0.0648	0.1139	0.1106	-0.3987	-1.5455	0.0509	-0.3588	0.0982	-1.1018	-0.5782	-0.1194	0.201	-0.0315	-1.8098	-0.5626	-0.4591	0.198	-0.0231
Ralb	Z00010358-1	3.6494	Tcf3	0.3953	Zscan4c	0.0678	0.0218	-0.0446	0.1255	-0.0155	0.1584	-0.0103	-0.0208	0.0701	0.004	-0.0428	-0.0237	0.2047	0.2879	0.0299	0.2026	0.3953	-0.0051	-0.0014	-0.0505	-0.0235	-0.0006	-0.0168	0.029	0.3256	0.031	0.0178	-0.0066	-0.0029	-0.0182	0.1286	-0.0082	-0.0247	-0.0075	0.2986	0.1399	0.0289	-0.0051	-0.0072	0.0787	0.2499	0.0638	0.0354	0.0367
Tmem185b	Z00070119-1	3.853	Gadd45a	0.1167	Cdx2	0.1561	-0.0556	0.0495	-0.0733	-0.0104	-0.1561	0.0019	-0.0283	-0.1198	-0.0439	-0.0234	-0.0435	0.0702	-0.0785	0.028	0.0599	-0.0166	0.0161	0.0285	-0.0058	-0.0185	0.0202	0.1078	0.0123	-0.1214	-0.0049	-0.0612	-0.0223	0.027	-0.0647	-0.1002	-0.0042	-0.0297	0.1167	0.0169	-0.1335	-0.0387	0.0362	0.0168	-0.1109	-0.054	0.0197	0.1167	0.0074
3830432H09Rik	Z00033881-1	1.8168	Sox9	0.4922	Nr5a2	0.2926	0.0843	0.2451	0.4418	0.0991	0.4513	-0.0141	-0.125	0.0032	-0.1638	-0.0465	-0.2926	0.0592	-0.0728	-0.1829	-0.1494	0.3482	0.0059	-0.0809	-0.109	0.0126	-0.0383	-0.0307	0.0414	0.0034	-0.0577	-0.1105	-0.1439	-0.0591	0.0461	0.2368	-0.0784	0.0191	0.0168	0.4922	-0.0892	0.0251	0.0437	-0.0894	0.022	0.0173	0.0303	0.1885	0.0866
Epb4.1l5	Z00073986-1	2.7763	Msc	0.362	Klf4	0.6705	-0.131	0.0598	-0.4048	-0.0717	0.0614	0.0761	0.08	0.0262	0.362	0.1623	0.1001	-0.6705	0.0962	0.0524	0.1157	-0.145	0.0244	0.0554	0.1774	-0.1051	-0.0099	0.0782	0.1498	0.125	-0.1574	0.0753	0.0431	0.0273	0.1103	-0.0715	0.0517	-0.1343	0.0999	-0.22	-0.0128	0.0621	-0.0867	-0.0233	0.2684	0.0072	-0.2012	-0.4919	0.0137
Ptpn4	Z00022660-1	2.3923	Msc	0.1754	Tcf3	0.1885	-0.0797	0.0437	-0.1317	0.0109	-0.146	0.0259	-0.0011	-0.025	0.1754	-0.0085	0.083	-0.0527	-0.0003	-0.0009	-0.0545	-0.1885	-0.0209	0.1231	0.0255	0.0641	-0.0147	0.0412	0.0561	-0.1425	-0.0638	0.0162	0.0375	0.0125	0.0012	-0.1298	-0.0056	0.0547	0.0809	-0.1706	-0.1607	0.0021	0.0564	-0.0358	-0.1713	-0.0834	-0.0395	-0.0313	-0.0192
2700033H19Rik	Z00030220-1	1.1886	Id1	0.269	Klf4	0.3561	-0.0974	0.1806	0.1438	0.1528	-0.028	0.2173	0.0808	-0.0703	-0.0517	0.0399	-0.0447	-0.3561	0.0943	0.269	-0.0899	-0.0414	-0.1278	-0.2191	0.0476	-0.0946	-0.029	-0.0976	0.0407	0.1219	0	-0.1686	0.0977	0.0305	0.1418	0.0017	0.1241	0.0498	-0.1137	0.0581	-0.0666	-0.0018	-0.0976	0.1011	-0.0372	-0.0631	-0.0805	-0.0713	-0.011
Tmem177	Z00035785-1	2.5343	Myc	0.1368	Elf1	0.1634	-0.0132	0.0737	0.1037	-0.0453	-0.0694	0.0387	-0.0286	0.0478	0.1007	0.0822	0.0381	0.0792	-0.1512	-0.0037	-0.1634	-0.0945	0.0098	0.0208	-0.0103	0.1368	0.0085	0.0384	0.0063	0.0534	0.0149	-0.0113	0.004	0.0151	0.0045	0.013	0.0193	-0.0712	0.008	-0.018	-0.0168	-0.0155	0.0483	0.0513	0.0433	-0.1035	-0.0236	-0.0205	-0.046
Sctr	Z00030676-1	1.1975	Otx2	0.3824	Nrip1	0.2401	0.2568	-0.06	0.0311	-0.048	0.3699	0.1131	0.1137	0.067	-0.0131	0.027	-0.1974	0.2499	0.0643	-0.0092	0.0116	0.2292	0.0708	-0.0002	-0.0519	-0.0889	-0.0777	-0.1079	0.0417	0.216	-0.1559	-0.0854	0.0418	0.0115	0.3824	0.0282	0.0563	0.1369	0.1286	0.2721	-0.0269	-0.0711	-0.0243	-0.2294	-0.2401	-0.0138	0.0322	-0.0762	-0.0908
Tmem37	Z00000696-1	3.0499	Sox9	1.1126	Zscan4c	0.1218	0.0914	-0.0046	0.0258	-0.0288	-0.0664	0.0335	0.0102	-0.0815	-0.0533	-0.0179	0.004	0.8695	0.4556	0.1014	0.1758	0.9593	0.0517	0.0201	0.033	0.0502	0.0462	-0.0044	0.0547	1.0634	0.1099	0.0077	0.0521	0.035	0.0138	0.2165	0.0348	-0.0392	0.0332	1.1126	0.0608	-0.0233	0.018	0.0103	0.0132	0.4921	0.0249	0.2889	0.0454
Dbi	Z00035251-1	4.1706	Sox9	0.3487	Zscan4c	0.1277	0.017	0.0106	0.0514	0.0268	0.0179	-0.0164	-0.0192	-0.0151	-0.0472	-0.0497	-0.032	0.1069	-0.0879	-0.0032	0.1035	0.1797	0.0298	-0.001	-0.0046	0.0047	-0.015	-0.0128	0.0114	0.2354	0.0452	-0.0051	-0.0032	0.0191	-0.0113	0.0434	0.0251	-0.0248	-0.0211	0.3487	0.0206	-0.0217	-0.0069	0.0026	0.0103	0.0628	0.049	0.044	-0.0183
3110009E18Rik	Z00054236-1	3.7586	Pou5f1	0.1733	Klf4	0.1649	-0.0508	0.1733	0.1243	-0.0165	-0.1256	-0.0005	0.0253	-0.0385	-0.022	-0.0035	0.0447	-0.1649	-0.0993	-0.0311	0.0197	-0.082	-0.0251	-0.0442	0.0307	0.0385	-0.0145	0.059	0.0483	0.0485	0.0359	-0.0852	-0.0504	0.0045	-0.0078	-0.0622	0.017	-0.0604	0.0087	0.0207	-0.0981	-0.0169	0.0056	-0.0176	0.0252	-0.1019	0.0435	-0.0716	-0.0317
Steap3	Z00031350-1	2.6656	Esx1	0.5231	Klf4	0.3007	0.2603	-0.0819	-0.1796	0.0567	-0.1241	0.0117	-0.0331	0.0131	0.0977	0.053	0.2791	-0.3007	0.2174	-0.0203	-0.0561	-0.1222	0.0046	0.0444	-0.0332	-0.0508	0.002	-0.0513	-0.0124	0.5231	-0.029	0.0287	-0.0069	0.0181	-0.1248	-0.0092	-0.0258	-0.0554	-0.1072	0.0217	-0.0363	0.1219	-0.0278	0.0522	0.1129	-0.0913	-0.171	-0.2548	0.0805
C1ql2	Z00075246-1	1.5582	Pou5f1	1.1208	Dppa5a	0.3097	-0.0174	1.1208	-0.0992	0.0211	-0.1013	-0.1345	0.0714	-0.0293	0.1469	-0.1236	-0.041	0.295	-0.1123	-0.0067	0.2147	0.4848	0.037	-0.1676	0.0883	-0.0725	0.0178	-0.0933	0.1405	0.7363	-0.2411	-0.3097	-0.0582	-0.1883	0.3583	-0.2022	-0.0239	-0.0993	0.2456	0.3293	0.0405	0.2411	0.0821	0.1445	0.0195	0.1737	-0.0765	0.2003	0.1016
1700012E03Rik	Z00061054-1	1.1838	Zscan4c	0.5829	Mycn	0.2484	-0.1278	0.1046	-0.0196	0.0738	-0.0212	0.092	-0.088	0.1363	-0.0927	0.0895	0.0944	0.0687	-0.0778	-0.2221	-0.0189	0.0143	0.184	-0.0117	0.0313	0.0725	-0.0153	-0.2484	-0.1401	0.0982	-0.1917	0.102	-0.0112	0.0381	-0.1313	0.0701	-0.0943	-0.185	0.0282	-0.0924	0.0391	-0.1173	-0.2078	0.0165	0.0005	-0.0308	0.101	-0.032	0.0351
Marco	Z00024540-1	1.575	Elf1	0.2815	Tcf3	0.3384	0.0924	-0.1461	0.0793	0.0679	0.0207	-0.0447	-0.0988	-0.1172	0.0076	-0.0349	-0.0339	0.2171	0.0172	0.0146	0.2815	-0.3384	-0.168	-0.1805	-0.127	-0.0231	-0.0481	-0.1731	-0.1128	0.21	0.0618	0.0844	-0.077	0.1319	0.0219	-0.0302	-0.0696	-0.0013	0.164	-0.1218	0.1495	0.0529	-0.0485	0.0521	-0.066	-0.0556	0.1272	0.1724	0.1202
En1	Z00075516-1	3.0614	Dlx3	1.0914	Esx1	1.041	-0.2244	-0.0926	0.7874	0.055	-0.1347	-0.0678	0.0245	-0.7274	0.0998	0.0832	0.0061	0.5954	-0.3416	-0.1561	-0.4076	-0.4881	-0.0158	-0.0246	-0.0449	-0.0564	-0.0529	-0.0387	-0.1046	-1.041	-0.652	-0.1075	-0.1709	-0.0876	0.4991	0.0019	-0.0746	0.6033	-0.2082	-0.5146	-0.2476	0.0232	-0.1676	0.061	-0.1724	-0.8258	0.65	1.0914	-0.0679
2610027F03Rik	Z00047339-1	1.2172	Tcf3	0.3933	Ascl2	0.3043	-0.0472	-0.1249	0.1113	-0.0197	-0.2665	0.0193	-0.054	-0.0899	-0.1391	-0.0268	-0.1484	-0.0823	-0.2491	0.0285	0.1524	0.3933	-0.1457	-0.1543	-0.0875	-0.0378	0.0212	-0.1133	0.1126	0.0091	-0.1346	0.0306	0.1007	0.0097	0.1561	0.0466	-0.0483	0.0558	0.2215	-0.0266	0.1208	-0.103	-0.1431	0.0048	0.1743	0.0504	-0.102	0.0973	0.0114
Insig2	Z00036335-1	3.6685	Cdx2	0.2112	Sfpi1	0.088	-0.0001	0.0736	0.1186	0.0133	0.2112	-0.0429	-0.0326	-0.0426	-0.0373	-0.0641	-0.0462	0.0248	-0.088	-0.059	-0.0549	0	-0.0089	-0.0217	-0.0496	-0.059	-0.0134	0.0059	0.0143	0.0064	-0.0103	-0.0398	-0.0453	-0.0012	-0.0234	0.021	0.023	-0.0065	-0.0281	0.074	0.0033	0.005	0.0098	-0.0285	-0.0105	-0.0426	-0.0468	0.0567	-0.0219
Ccdc93	Z00037797-1	2.8619	Gata3	0.163	Ascl2	0.0584	0.036	-0.0093	0.0469	-0.038	0.0224	-0.0004	0.0438	-0.019	0.0029	-0.0427	-0.0094	0.0487	0.0352	0.0138	0.0202	0.0729	0.0035	-0.0056	0.023	0.1105	-0.0159	0.1083	0.0393	0.0698	0.0046	0.0336	-0.0052	-0.0019	0.0066	0.138	-0.0213	-0.0379	0.028	-0.0022	-0.0505	-0.0262	-0.0409	-0.0288	0.0195	0.163	0.0772	0.001	-0.0062
Htr5b	Z00024139-1	1.5788	T	1.1593	Zscan4c	0.2566	1.1593	0.1786	-0.166	0.2689	0.5232	0.1566	0.1907	-0.0047	0.1821	0.008	0.2736	-0.1992	0.2343	0.0279	-0.1123	0.2406	-0.0466	0.0706	-0.1914	0.4752	-0.0014	0.3887	0.111	-0.0687	0.1078	-0.0323	-0.078	-0.0915	-0.0635	0.1851	-0.0693	-0.0167	-0.0775	-0.2149	0.1004	-0.0607	-0.1025	0.099	-0.1047	-0.1319	0.3683	0.7047	-0.0794
Ddx18	Z00042367-1	3.756	Myc	0.1331	Sox9	0.2908	0.0129	-0.0066	-0.0955	-0.0257	-0.2243	0.0367	0.0651	0.0019	0.1251	0.0713	0.0748	-0.1062	-0.0486	0.0308	0.018	-0.1751	-0.0205	0.0213	0.0471	0.1331	0.0169	0.1246	0.0549	-0.2501	0.0048	0.0329	0.0076	0.0071	0.0138	-0.0448	-0.0208	-0.081	0.0205	-0.2908	-0.0877	-0.0044	-0.0053	0.0126	-0.0373	-0.1037	0.005	0.0124	-0.0159
Dpp10	Z00038494-1	1.3675	Zfand3	0.2277	Gata3	0.2379	0.039	0.0624	0.0559	-0.2006	-0.1891	0.1205	-0.0129	-0.1271	0.0708	0.1212	0.1692	0.1378	-0.0994	-0.0165	-0.1574	-0.0966	-0.0395	0.0687	0.0395	-0.0815	0.1086	-0.0866	0.0283	-0.0656	-0.0443	-0.1565	-0.0485	-0.0157	-0.1468	-0.0375	-0.0304	-0.1717	-0.0355	-0.0838	0.025	-0.1484	-0.0067	0.2277	0.04	-0.2379	0.2123	0.0028	0.0949
Actr3	Z00006036-1	4.4135	Cdx2	0.1197	Ascl2	0.0354	0.0119	0.0183	0.076	-0.014	0.1197	0.0118	0.013	-0.0078	0.028	0.0396	0.049	-0.026	0.0331	0.0024	0.0707	0.1119	0.0129	0.0001	0.0534	-0.0301	-0.0234	0.0224	0.0252	0.059	0.008	-0.0224	0.011	0.0059	-0.0016	0.0435	-0.0043	0.0125	0.0082	0.0856	0.0059	-0.016	0.0141	0.0071	0.1018	0.0597	0.0271	0.051	0.0453
Slc35f5	Z00003141-1	3.1417	Nrip1	0.3319	Klf4	0.3102	0.0797	0.1256	-0.0332	-0.0423	0.0587	0.026	0.0909	-0.2008	-0.052	0.0435	0.1872	-0.3102	0.194	-0.0061	-0.0876	0.0245	0.0068	0.0215	0.0944	-0.1254	-0.007	0.0037	0.0427	-0.015	0.0177	-0.032	0.0167	0.0107	-0.0306	-0.1349	-0.0109	-0.0693	0.0743	0.1003	-0.0266	-0.0031	0.0076	-0.0286	0.3319	0.0033	0.0608	-0.0736	-0.0088
Gpr39	Z00068020-1	1.2858	Fem1b	0.2078	Nrip1	0.3199	-0.086	-0.1031	0.0533	-0.084	-0.0696	-0.2066	-0.097	0.0382	-0.1483	-0.1127	-0.1642	-0.0236	-0.007	0.0379	-0.1484	0.0158	-0.0879	-0.074	-0.1499	-0.1072	-0.0083	-0.0561	-0.2349	-0.0517	0.0241	-0.0468	-0.0819	-0.106	-0.3113	0.1841	-0.0971	-0.1477	-0.0259	-0.0528	0.0798	-0.0172	0.2078	-0.0051	-0.3199	-0.1229	-0.0687	0.0093	0.0002
Lypd1	Z00053205-1	1.2445	Dlx3	0.6568	Eed	0.2404	0.0915	0.5318	-0.0868	-0.1413	0.3264	-0.0462	0.2093	-0.09	-0.1113	0.0028	0.1106	0.0633	-0.1112	0.0868	0.1607	0.4802	0.0072	-0.0729	-0.0061	0.0512	-0.2404	0.1768	-0.0625	-0.0578	-0.083	0.0072	0.0492	-0.1251	0.2434	0.3091	-0.1326	-0.0786	0.0042	0.0097	0.2847	0.1539	-0.0595	0.0019	0.5757	-0.2201	0.045	0.6568	0.1189
E030049G20Rik	Z00038868-1	2.6008	Gadd45a	0.2834	Eomes	0.6827	-0.1635	-0.0216	-0.2134	0.0213	-0.1335	-0.0234	-0.0199	-0.2968	-0.3215	-0.2345	-0.4763	0.2128	0.1967	0.015	0.0808	-0.473	0.0398	0.0257	-0.0683	-0.5848	-0.0449	-0.1408	0.0572	-0.5385	-0.1116	-0.0786	-0.0225	0.0036	-0.1312	-0.6827	-0.0482	0.1211	0.2834	-0.3422	-0.2503	-0.1527	-0.0191	0.0179	-0.0292	0.1503	-0.1161	0.0498	0.0204
4930599A14Rik	Z00061942-1	1.1817	Cdx2	0.2965	Ascl2	0.3665	0.0934	0.065	0.0518	0.1841	0.2965	0.0487	0.0816	0.0212	0.0931	-0.1483	0.045	-0.0091	0.111	0.1013	-0.2119	0.058	-0.0188	-0.0441	0.2317	-0.1362	0.0626	-0.0065	0.0937	-0.159	-0.1846	-0.1597	0.0013	-0.0512	-0.0091	-0.1575	-0.0987	-0.1476	-0.1711	-0.2852	0.1839	-0.081	-0.0437	-0.0111	-0.065	0.1016	0.0304	-0.1057	-0.0977
Mgat5	Z00061055-1	2.8289	Gata3	0.3842	Msc	0.1278	0.1914	-0.0277	0.2737	0.0164	0.2857	-0.1231	-0.0558	0.029	-0.1278	-0.09	-0.0688	0.3328	0.0893	-0.0557	0.1727	0.1534	-0.0185	0.0328	-0.1005	-0.0367	-0.0082	-0.0548	-0.0263	0.2289	-0.0239	-0.0326	-0.0407	-0.0403	-0.0356	0.1213	-0.0345	0.1995	0.0037	0.129	0.3301	0.0086	0.0028	-0.0553	0.0666	0.3842	0.1081	0.1214	0.0102
Tmem163	Z00046804-1	1.1785	Aes	0.1685	Mybl2	0.2947	-0.0034	0.1271	-0.0366	-0.0177	-0.0481	-0.049	0.1365	-0.0527	-0.0518	-0.2947	0.0585	-0.192	0.0915	0.1102	-0.0639	0.0167	0.0993	-0.0207	0.0375	0.0412	-0.1114	0.1195	-0.0204	-0.0058	0.0055	0.1064	0.1685	-0.1185	0.1208	-0.2339	-0.1093	0.0844	-0.1298	0.1208	-0.0701	-0.1728	0.0779	-0.1598	-0.0119	-0.1176	-0.0351	0.0814	0.0744
Acmsd	Z00049176-1	1.2389	Dnmt3b	0.2625	Ascl2	0.2204	0.0028	-0.0759	-0.09	0.0376	-0.1268	-0.0797	0.0716	-0.1037	-0.0478	0.0492	0.1167	0.0224	-0.1873	-0.0638	-0.0723	0.0088	-0.1035	0.0703	-0.1095	0.079	0.091	0.2067	-0.1588	-0.1716	0.0493	0.0383	-0.0277	-0.135	-0.1222	0.0408	0.0249	0.0214	0.0372	0.0267	-0.0006	-0.028	0.0378	-0.0229	0.0358	-0.2197	-0.0796	0.1467	0.1359
Ccnt2	Z00007522-1	3.9829	Sox2	0.2617	Klf4	0.1965	0.0174	-0.0007	0.2617	-0.0324	-0.0809	-0.0027	-0.0178	-0.0493	0.0235	-0.0309	-0.0285	-0.1965	-0.0521	0.0119	0	-0.0443	-0.0156	-0.0083	-0.0322	-0.006	0.0002	0.0275	0.0277	-0.1846	0.0041	-0.0254	-0.0187	0.0036	-0.0431	-0.0419	0.0154	0.0228	0.0111	0.0145	0.0092	-0.0355	-0.006	0.0059	-0.0593	-0.1629	-0.067	-0.0591	0.0158
Ysk4	Z00051144-1	1.1995	Dlx3	0.3011	Ascl2	0.2637	0.2383	0.0234	-0.0215	0.0508	0.1886	0.068	-0.0191	0.0089	0.2462	-0.0798	-0.0661	0.0105	0.0442	0.0428	0.0375	0.1734	-0.0169	0.2102	-0.027	0.0042	-0.0207	0.1457	-0.0687	0.0673	0.0244	-0.0444	0.0769	0.1568	0.1148	0.043	-0.1966	-0.2335	-0.1835	-0.1609	0.034	-0.0881	0.1149	-0.0853	0.1064	0.1868	0.0207	0.3011	-0.0855
Rab3gap1	Z00005939-1	3.4981	Elf1	0.0702	Dlx3	0.0853	0	0.0013	0.0339	-0.0008	0.0135	-0.0419	-0.005	-0.0032	-0.0221	-0.0163	-0.0628	-0.0272	-0.0263	-0.0347	0.0702	0.0048	-0.0272	-0.0075	-0.0533	-0.0287	-0.0334	-0.0001	0.0291	-0.0802	-0.0375	-0.0176	-0.0365	-0.0487	-0.0349	-0.0229	-0.0331	-0.0261	-0.0122	-0.0587	0.0281	-0.0126	-0.0246	-0.02	-0.0014	-0.0609	-0.0284	-0.0853	-0.0183
Zranb3	Z00074834-1	3.9895	Sox2	0.1023	Klf4	0.1715	-0.0277	0.0453	0.1023	-0.0448	-0.1107	-0.0047	0.0243	-0.0405	0.0054	-0.0201	-0.0051	-0.1715	-0.0502	0.0205	-0.0767	-0.169	0.018	-0.0281	-0.009	-0.1398	0.0187	-0.0057	-0.0096	0.0057	-0.0184	-0.0344	-0.0496	0.006	-0.0108	-0.0984	0.0004	0.0552	0.0014	-0.0258	0.0226	0.0024	0.0181	-0.0314	-0.0053	-0.104	-0.0389	-0.1062	0.0019
R3hdm1	Z00007938-1	3.6195	Smad7	0.0566	Gata3	0.1359	-0.0021	0.0181	0.0565	-0.0191	0.0312	0.0083	0.0109	0.0126	0.0013	0.0255	-0.0015	-0.1003	-0.0327	0.0012	0.0119	-0.0045	-0.0391	-0.008	-0.0165	-0.0508	0.0215	-0.0222	0.0246	-0.0734	-0.0308	0.0098	-0.0164	-0.0315	-0.0171	0.0197	0.0034	0.0085	0.0492	0.0539	-0.0057	-0.0053	0.0494	-0.0072	0.0498	-0.1359	0.0288	-0.1227	-0.0014
E130008O17Rik	Z00007496-1	2.4153	Tcea3	0.1254	Klf4	0.2208	-0.0144	-0.0557	-0.0523	0.0072	-0.1086	-0.0216	-0.0305	-0.0463	-0.0452	-0.0618	-0.0249	-0.2208	-0.0266	0.007	-0.0711	-0.1594	0.0265	0.1254	0.014	-0.0695	-0.0622	0.0255	0.0153	0.0188	-0.0068	0.049	-0.0353	0.0095	-0.1484	-0.0039	-0.0537	-0.0297	-0.0236	-0.1935	0.0105	-0.0273	-0.0501	-0.0148	-0.0662	-0.1808	0.0315	-0.2187	-0.0245
Ubxd2	Z00019793-1	2.9572	Cdx2	0.4157	Mybl2	0.0564	-0.0079	0.1133	0.1709	-0.0226	0.4157	-0.002	0.0216	-0.011	0.0232	-0.0564	-0.0264	-0.0311	-0.0154	-0.0007	0.0018	0.1487	-0.033	-0.0069	-0.0419	-0.0434	-0.0544	0.1147	0.1486	0.2632	0.0041	-0.022	-0.0272	0.0031	-0.0532	0.0908	0.0159	0.0372	-0.0106	0.2335	0.0851	0.0298	0.0791	-0.0077	0.0567	0.0114	0.0987	0.1385	-0.0363
Lct	Z00013540-1	1.9006	Gata3	0.7842	Zscan4c	0.576	0.04	0.0918	-0.2181	-0.0187	0.7096	0.0573	0.0238	-0.0185	0.0988	-0.1061	-0.0831	0.1632	0.0396	0.0799	0.1034	-0.0377	-0.0248	0.0283	-0.0617	-0.0299	0.0599	0.078	0.0846	0.18	-0.0085	0.0297	-0.0397	0.0023	0.0269	0.3435	-0.0932	-0.0336	0.0199	0.0782	0.104	0.0458	0.1537	0	0.0847	0.7842	0.3859	0.6055	0.0178
Mcm6	Z00012553-1	4.395	Myod1	0.1613	Pou5f1	0.0933	0.0828	-0.0933	-0.0446	0.0632	0.0509	-0.0236	0.004	0.044	-0.0032	-0.0107	-0.0565	0.1455	0.0677	-0.0116	0.0483	-0.0297	0.011	0.0331	-0.0067	0.0338	-0.0124	-0.0259	-0.0575	0.1113	-0.0098	0.0636	0.0275	-0.0115	0.0431	0.0232	-0.0325	0.0554	-0.0397	0.0168	0.1613	0.0616	-0.0366	0.0233	0.0478	-0.0135	0	0.0832	0.0149
Dars	Z00055696-1	4.6002	Sox9	0.1064	Tcf3	0.0961	0.0119	0.0866	0.0968	-0.0562	-0.0267	-0.0041	-0.0515	-0.0314	-0.0015	-0.0406	-0.0321	0.0207	-0.0262	-0.038	-0.0196	-0.0961	-0.0336	-0.0294	0.0102	-0.0134	0.009	0.0186	0.004	-0.0591	0.0032	-0.0501	-0.0485	0.0266	-0.0145	-0.0509	0.0194	0.0491	0.0757	0.1064	0.0669	-0.034	0.0112	-0.0279	-0.0474	-0.0277	0.0279	0.039	0.0206
Cxcr4	Z00000308-1	1.7732	Myod1	0.7371	Tuba1a	0.1753	0.2084	0.0186	0.3928	0.0633	-0.0327	-0.1753	-0.0259	-0.0921	0.1145	-0.0775	-0.0574	0.0502	-0.0201	-0.0106	-0.0174	0.0081	-0.015	0.0027	-0.0155	0.0454	-0.1408	0.0188	0.078	-0.0084	0.0831	-0.0576	-0.0987	0.0971	0.0015	0.0688	-0.0662	0.1444	-0.1026	0.3865	0.7371	0.1184	-0.0033	0.0706	0.0543	-0.0193	0.0578	0.2465	0.0399
Thsd7b	Z00042844-1	1.1744	Mybl2	0.2383	Atf3	0.3478	0.1801	0.1305	-0.0768	-0.042	0.1325	0.227	0.1099	-0.0658	0.0736	0.2383	-0.1269	-0.0883	-0.0437	-0.004	-0.1155	-0.2361	0.0521	-0.0286	-0.3478	0.1468	-0.0092	0.0537	-0.0623	-0.0473	0.1899	-0.1131	-0.0754	-0.2708	-0.1293	0.1042	0.1209	0.0091	-0.2165	0.049	0.1699	-0.0634	0.1041	0.0698	-0.0672	0.0399	0.1158	-0.1933	-0.2055
Daf2	Z00030754-1	2.1602	Eomes	0.4914	Sox9	0.3213	0.4049	0.0509	-0.2214	-0.0355	0.1909	-0.075	-0.0501	-0.0385	-0.0415	-0.0928	-0.102	0.2956	0.0082	-0.1005	-0.0676	0.0538	0.0388	-0.0032	-0.1277	-0.2082	-0.0158	-0.0728	-0.0537	0.2371	-0.1061	0.0107	-0.0152	0.0993	-0.1029	0.4914	-0.0118	0.1008	0.2007	-0.3213	0.2567	0.0585	0.0749	-0.1484	0.1027	0.281	0.1767	0.0707	-0.0117
Cd55	Z00009932-1	2.3137	Eomes	0.6027	Sox9	0.3408	0.4808	-0.0742	-0.2497	-0.0209	0.2578	0.0036	-0.0252	-0.1262	0.0039	-0.0635	-0.1184	0.3115	0.0106	-0.103	-0.0499	0.0911	0.073	0.0251	-0.0529	-0.2368	-0.0565	-0.0568	0.0662	0.313	-0.0565	-0.0191	0.0254	0.0782	-0.0915	0.6027	-0.0561	0.1675	0.0941	-0.3408	0.2818	0.0853	0.0869	-0.0182	0.1157	0.3147	0.1904	0.0626	0.0191
Zp3r	Z00025071-1	1.2071	Zscan4c	0.3393	Nanog	0.254	-0.1131	0.1359	-0.0285	-0.0689	-0.2222	0.1339	-0.1081	-0.0041	-0.0269	-0.1825	0.2867	0.1389	0.0054	-0.0288	-0.0314	-0.0436	-0.036	0	0.0805	-0.0756	-0.1261	-0.2447	-0.0645	0.0143	-0.1042	-0.1561	-0.1466	0.1258	-0.1028	0.1505	-0.0832	0.095	0.0539	-0.129	0.0937	-0.0014	0.1519	0.0526	-0.0337	0.3299	0.0018	-0.0587	0.1128
C4bp	Z00026624-1	1.1823	Nanog	0.2253	Sall4	0.4163	-0.1841	-0.0932	0.0907	-0.0999	0.087	0.1947	0.0389	-0.4163	-0.1025	0.0316	-0.2721	-0.0877	0.0835	-0.1718	-0.0469	0.1712	0.1601	0.1976	0.0954	-0.1216	0.0611	-0.0094	-0.1835	-0.1217	0.0688	0.0416	-0.0494	0.0999	-0.0818	0.0647	-0.1047	-0.0091	-0.049	0.045	0.0939	-0.1004	-0.0573	-0.1356	0.0237	0.1527	-0.0078	0.0742	-0.0639
Pfkfb2	Z00075528-1	2.8842	Gata3	0.3075	Myc	0.1417	-0.042	0.1313	0.2952	-0.037	0.3046	-0.0326	-0.0346	-0.0695	-0.0785	-0.1181	-0.0743	-0.1119	0.1819	-0.0306	0.0938	0.0965	-0.0277	0.0026	-0.082	-0.1417	-0.0284	-0.0156	0.0655	0.0182	-0.0505	-0.0276	-0.0218	-0.0288	-0.0265	0.2502	0.0115	0.0939	0.0395	0.1106	0.0685	0.0032	0.0443	-0.0085	0.0417	0.3075	0.0559	0.0224	-0.0005
Yod1	Z00039272-1	2.4874	Sox2	0.2651	Dppa5a	0.0924	0.0209	0.1084	0.2651	-0.0385	0.2064	-0.0197	0.0433	-0.0867	-0.0261	0.0159	-0.0029	-0.0708	0.0099	-0.0107	-0.0157	0.0789	0.0057	0.0137	-0.0173	-0.0279	-0.0357	0.0469	0.0719	0.1497	0.0019	-0.0924	-0.0307	0.0132	0.0439	0.163	0.0435	0.0536	0.0472	0.1252	-0.0176	-0.0221	0.0586	-0.0022	0.1283	-0.022	0.1077	0.0357	0.0039
AA986860	Z00046691-1	2.5706	Gata3	0.8693	Sox9	0.1493	0.0275	0.0754	-0.0014	0.0303	0.1041	-0.0399	-0.0501	0.0679	-0.1207	-0.0153	-0.0379	0.1466	-0.0382	-0.0024	0.1822	0.0535	0.0384	-0.0202	0.0505	-0.127	0.0135	-0.081	0.0223	0.285	0.0144	-0.0116	0.0209	0.0508	0.037	0.5495	0.0216	0.0432	0.1449	-0.1493	0.1182	-0.0082	0.0912	0.0731	0.1824	0.8693	-0.0107	0.1074	0.0079
LOC433347	Z00031831-1	1.1905	Stat3	0.2641	Tcf4	0.2146	-0.1677	-0.2143	-0.0116	0.1114	-0.0403	-0.0208	-0.0528	-0.0725	0.1884	0.1128	-0.0729	0.0246	0.258	-0.0057	-0.0128	0.1186	-0.0151	-0.1938	-0.0974	-0.0609	0.087	0.0832	-0.1554	-0.0539	0.088	0.0025	-0.0085	0.2641	0.1267	-0.0062	-0.0944	-0.1268	0.1839	0.0112	-0.1182	-0.2146	-0.0186	-0.0032	-0.0592	0.0517	-0.0005	0.0225	0.0359
Fcamr	Z00023962-1	1.2016	Nr5a2	0.1945	Mybl2	0.2635	-0.1045	-0.0248	0.0506	-0.1023	-0.0379	-0.0012	-0.0739	0.0788	0.1786	-0.2635	0.1945	0.0683	-0.125	-0.1811	0.1389	-0.1397	-0.1448	-0.2019	0.0839	0.0087	0.0908	-0.0032	-0.1311	-0.0067	-0.0811	0.1603	-0.0243	0.0882	-0.1178	-0.1813	0.0304	-0.051	-0.2025	-0.1803	-0.0862	-0.1886	-0.201	-0.2208	0.077	0.0307	0.0563	-0.0656	-0.0153
Pigr	Z00054240-1	1.1791	Etv3	0.262	Sox9	0.257	-0.0716	0.0343	0.0076	0.0258	0.0777	0.058	0.1082	0.065	-0.0025	-0.0585	-0.0851	-0.1396	0.0112	-0.0949	-0.082	-0.0831	-0.2411	0.0663	0.0009	0.011	0.0334	0.1032	-0.0044	0.0316	0.0186	-0.0384	0.0335	-0.0108	0.1303	-0.118	-0.1374	-0.0542	-0.0099	-0.257	-0.1548	0.1409	-0.138	0.0337	0.0184	-0.1376	-0.0103	-0.083	0.2459
Faim3	Z00048222-1	1.2036	Tcf3	0.5519	Id1	0.1678	0.2188	0.0505	0.0312	0.1109	-0.0361	0.2933	0.1814	0.0365	-0.0798	0.1223	0.022	-0.0345	-0.1023	-0.1678	-0.0544	0.5519	0.1135	0.257	0.1591	0.0863	-0.0163	-0.1009	-0.122	0.4188	0.1399	0.0215	0.0985	-0.1656	0.1067	-0.0693	0.1365	-0.0383	0.0749	0.2063	0.0711	0.142	-0.1341	-0.1177	0.04	0.0949	0.2819	-0.0104	0.0061
Il24	Z00075489-1	1.6467	Atf3	0.5035	Ascl2	0.4879	0.2787	0.0273	-0.3051	-0.0623	-0.2789	0.3498	0.1255	0.0297	0.0518	0.3352	0.1275	-0.0156	-0.4269	-0.0197	0.3734	0.1576	0.1195	-0.1071	0.5035	0.2531	-0.0433	0.3304	-0.0437	0.4919	0.1572	-0.0109	0.1568	0.2857	0.1326	-0.0828	0.1759	0.0976	0.0602	-0.061	-0.1543	0.0353	-0.1914	0.1104	0.0251	-0.0185	0.0472	0.481	0.0499
Il20	Z00061944-1	1.285	Eomes	0.1792	Dppa5a	0.1754	-0.0516	-0.0568	0.0086	-0.0991	-0.1593	0.1055	0.1176	0.0445	-0.0784	-0.0053	0.1238	0.015	-0.0926	-0.0462	-0.0647	-0.1121	0.0258	-0.1652	0.0513	0.1391	0.1267	0.1403	0.1733	0.0069	-0.0842	-0.1754	0.1019	-0.05	0.0481	0.1792	0.0283	-0.0621	-0.0193	-0.026	0.0751	-0.059	0.0902	0.0942	-0.0199	-0.0959	0.0834	-0.018	0.0207
Il19	Z00038542-1	1.2038	Elf1	0.1822	Myod1	0.2502	0.0197	-0.1692	-0.0249	-0.0265	-0.2477	-0.0713	-0.1805	0.0895	-0.1935	0.0053	-0.0406	-0.1007	-0.0577	-0.0678	0.1822	-0.0801	-0.0118	-0.0463	0.0084	0.1502	-0.1007	0.1507	0.0027	-0.0655	-0.0621	0.065	-0.1433	0.0577	-0.1555	-0.0193	-0.0197	0.0908	0.0046	0.1384	-0.2502	-0.0202	-0.0941	0.0413	0.1332	-0.0175	-0.1221	-0.0035	-0.0612
Il10	Z00025015-1	1.6023	Pou5f1	1.0685	Dlx3	0.6498	-0.4403	1.0685	-0.0772	-0.0464	-0.3247	0.1598	-0.0605	-0.0591	0.0893	-0.0203	0.0326	-0.3725	0	-0.2571	-0.1227	-0.193	-0.1026	-0.0224	0.1852	-0.2376	-0.0155	-0.1111	0.2129	-0.3225	0.0671	0.0342	-0.15	0.0909	0.4021	-0.1856	0.093	-0.0132	-0.0217	-0.6068	-0.3469	0.202	0.1555	-0.0768	0.2111	-0.4279	-0.0806	-0.6498	-0.0916
Mapkapk2	Z00019599-1	3.5003	Sfpi1	0.5387	Suz12	0.1432	0.0606	-0.07	0.3847	0.0534	0.212	-0.0557	0.0305	0.0334	-0.0552	-0.0212	0.0443	0.0233	0.5387	-0.0009	0.0612	0.4871	-0.0249	0.0252	0.0645	-0.0145	-0.0118	-0.0963	-0.1432	0.38	0.0163	0.089	0.0019	-0.0338	0.0194	0.0538	-0.071	0.0536	-0.1124	0.2916	0.073	-0.0087	-0.0295	0.0096	0.272	0.189	0.0914	0.0791	0.0318
Dyrk3	Z00021626-1	4.092	Sfpi1	0.2223	Esx1	0.2063	0.0559	0.0211	0.156	-0.0062	-0.019	-0.0042	-0.0542	0.0064	-0.0211	0.0376	0.093	0.0884	0.2223	0.0363	-0.0199	-0.1224	0.0304	0.0208	-0.0251	0.0188	0.0335	0.006	0.006	-0.2063	0.001	0.0195	0.0206	-0.0054	0.0773	-0.0006	-0.02	0.0149	0.051	0.0964	-0.15	-0.0476	0.0701	0.0078	-0.0875	-0.056	-0.0615	0.1732	0.0268
Lgtn	Z00018919-1	4.0685	Dlx3	0.1492	Nrip1	0.0921	-0.0156	-0.0854	-0.0597	-0.0103	0.0627	0.004	0.0097	0.0655	0.0503	0.0356	0.0096	0.0178	0.1296	0.0471	0.008	-0.0905	0.0014	0.0146	-0.0062	-0.0031	0.0066	-0.0001	-0.0222	-0.0048	-0.005	0.0526	0.0115	0.0061	0.0109	-0.0518	-0.0423	-0.0206	-0.0127	-0.0511	0.0319	-0.0163	-0.0098	0.0005	-0.0921	-0.0087	-0.0815	0.1492	0.0166
Rassf5	Z00008280-1	1.6433	Ascl2	1.09	Etv3	0.5962	0.2148	0.2591	-0.2838	0.0248	0.0787	-0.0913	-0.0483	-0.1258	0.1437	-0.1326	-0.0895	-0.0984	0.8388	-0.0026	0.2014	-0.0119	-0.1918	-0.0357	-0.1515	0.0345	-0.0654	0.132	-0.0794	-0.0095	-0.0141	-0.0504	-0.068	-0.2043	0.0559	-0.0887	0.009	-0.0884	-0.1898	0.211	-0.0957	0.2123	-0.0504	0.1107	0.1166	-0.1996	0.188	0.1198	-0.0197
Ikbke	Z00025917-1	2.342	Sox9	0.7654	T	0.1676	-0.1676	0.0301	0.0262	0.0285	-0.066	0.1357	0.0117	0.2835	-0.0749	0.112	0.094	0.6033	0.1619	0.1339	0.4207	0.1552	0.0396	0.0312	0.0254	-0.1415	0.0398	-0.0895	0.0537	0.4117	0.0488	0.0497	0.0039	0.0459	0.0566	0.0808	0.0213	0.0286	0.1416	0.7654	-0.136	-0.0467	0.0928	0.0304	0.1651	0.4386	0.1972	0.2984	-0.0021
Srgap2	Z00073914-1	3.2319	Sox9	0.2354	Dlx3	0.2428	-0.0385	-0.0684	0.0109	0.0233	-0.1414	-0.0397	-0.0622	-0.0498	-0.0489	-0.0541	-0.128	0.1406	0.1425	-0.0511	0.0333	0.206	-0.0322	0.0069	-0.1013	-0.0135	-0.0205	-0.0792	-0.0591	0.0271	-0.0409	0.0242	0.0048	-0.0188	-0.049	0.0116	-0.0336	-0.0429	0.0414	0.2354	-0.0434	-0.011	0.0884	-0.0344	0.0826	0.1437	0.0165	-0.2428	-0.017
2700049P18Rik	Z00013791-1	3.561	Elf1	0.2429	Cdx2	0.1954	-0.0478	0.0188	0.1232	-0.0335	-0.1954	-0.0322	-0.026	0.0101	0.0314	0.0251	-0.0584	-0.0367	0.1857	-0.0649	0.2429	-0.0817	-0.0038	0.0298	-0.0329	0.0903	-0.0226	0.0853	0.0489	-0.1474	0.002	-0.0528	-0.0155	-0.0027	-0.0779	-0.0557	-0.0236	-0.0319	0.0481	-0.0893	-0.0495	0.0002	0.0056	-0.0414	-0.1205	-0.1183	0.0122	0.0036	-0.0259
Avpr1b	Z00023331-1	1.169	Dppa5a	0.3497	Nrip1	0.2766	0.0161	-0.1293	-0.1736	-0.0185	-0.2135	0.1475	0.0836	0.0313	-0.0799	-0.1854	0.0367	-0.0798	0.0998	0.1465	0.0089	-0.0301	0.1618	0.2732	0.1932	-0.2639	0.1528	0.0074	-0.05	-0.2076	0.3138	0.3497	-0.129	-0.0785	0.0727	-0.0149	0.0429	-0.0903	-0.088	0.0146	0.1861	-0.0374	-0.2119	-0.1695	-0.2766	-0.0898	-0.0038	-0.133	0.2367
Ctse	Z00075797-1	2.5445	Sfpi1	0.1811	Sox9	0.3494	-0.0268	-0.1553	-0.0891	0.0786	-0.2456	-0.0669	-0.0528	0.0026	-0.0031	-0.0159	-0.0578	-0.0574	0.1811	-0.0475	-0.0214	-0.2484	0.0203	-0.0299	-0.0928	-0.1193	-0.0089	-0.0747	-0.053	-0.2336	-0.0577	-0.0008	0.0175	-0.0391	-0.052	-0.2481	-0.0578	-0.033	0.0462	-0.3494	-0.0826	0.003	-0.029	-0.0113	-0.2147	-0.0779	-0.0432	-0.1294	-0.0089
5430435G22Rik	Z00035731-1	1.902	Sox9	1.0097	Zscan4c	0.2278	-0.082	-0.1396	-0.1105	-0.0446	-0.0792	0.0045	0.1442	-0.1383	0.1199	0.0363	0.2389	0.6655	-0.1244	0.2337	0.0594	0.0279	-0.0245	-0.0399	0.1394	0.0296	-0.0256	-0.1227	-0.0329	0.3817	0.0871	-0.0392	0.0177	0.0821	-0.002	-0.0478	0.0437	-0.0857	-0.0135	1.0097	-0.0745	0.2962	0.0145	0.0448	0.2908	0.0114	-0.1125	-0.0229	-0.0241
Slc26a9	Z00025968-1	1.9015	Sox9	0.4275	T	0.2808	-0.2808	-0.0508	-0.0565	0.119	-0.0237	0.0895	-0.0734	0.0758	0.2086	-0.1372	-0.2004	0.2707	-0.2177	0.088	-0.0429	-0.186	-0.0454	0.1941	-0.1015	0.0276	0.0397	0.0794	-0.0148	0.4129	0.0107	0.1186	-0.0717	0.0228	-0.0864	0.0182	-0.0647	-0.1857	0.164	0.4275	-0.1914	0.2499	0.1604	0.1051	-0.1466	0.0748	-0.1884	0.1286	-0.0442
Pm20d1	Z00054244-1	3.1854	Esx1	0.4016	Nr2f2	0.3514	-0.0107	0.1098	0.0111	-0.0025	0.2199	-0.0396	-0.1098	-0.0064	-0.0588	-0.0796	-0.2522	0.2968	-0.0288	-0.0423	-0.2348	0.0534	-0.0371	0.0339	-0.0686	-0.1057	0.0115	-0.118	0.0374	0.4016	-0.0865	-0.041	-0.0342	-0.0455	0.0395	0.128	-0.0237	-0.0018	-0.0278	0.2031	0.0522	-0.0015	0.2493	-0.0614	-0.0077	0.0591	-0.3514	-0.121	0.0288
Slc41a1	Z00061057-1	3.4348	Klf4	0.3629	Sfpi1	0.1539	0.0218	-0.0653	0.0508	0.0209	0.0445	-0.061	-0.123	0.0196	-0.113	-0.0867	-0.0972	0.3629	-0.1539	-0.0387	0.0516	0.0707	-0.0142	-0.0169	-0.0593	-0.0393	-0.0167	-0.0308	-0.0204	-0.0299	-0.0265	0.0155	-0.0091	-0.0351	-0.0328	0.0133	-0.0048	0.056	-0.0152	0.2455	0.0688	0.0028	0.0142	0.0034	-0.1354	0.0988	0.08	0.0681	0.0211
Rab7l1	Z00012496-1	3.3283	Klf4	0.6484	Zscan4c	0.4496	-0.0271	-0.0762	0.2505	0.0202	0.0693	-0.0528	-0.1623	-0.0359	-0.0344	-0.1129	-0.206	0.6484	-0.1739	-0.0688	0.1555	-0.0467	-0.0348	-0.0153	-0.0807	0	0.0019	-0.0377	-0.0366	0.0971	-0.0053	-0.0443	0.0078	-0.0014	-0.1418	0.0491	0.0064	0.1112	-0.0173	0.2534	0.1914	0.0483	-0.0089	-0.0566	-0.1387	0.3163	0.1284	0.0196	0.0168
Nucks1	Z00009651-1	4.054	Klf4	0.1884	Nr5a2	0.3008	0	-0.0656	0.0096	0.098	-0.0999	-0.0543	-0.0847	-0.0186	-0.1697	-0.1455	-0.3008	0.1884	-0.0701	-0.083	-0.0866	-0.1449	0.0172	0.0743	-0.0313	-0.0367	-0.0115	-0.0698	-0.0588	-0.1163	-0.0335	0.0154	-0.0268	0.0086	-0.0793	-0.0212	-0.0035	0.0823	-0.0009	0.0417	0.0785	-0.0057	-0.03	0.0368	-0.0829	0.0316	0.0539	-0.1199	-0.0258
Slc45a3	Z00014203-1	2.0027	Sox9	0.5542	Nrip1	0.2733	0.0049	0.1026	0.3365	0.0465	0.2799	-0.0368	-0.2154	-0.13	-0.0915	-0.1114	-0.2412	0.2972	0.0996	0.0387	0.1137	0.236	0.0227	0.0611	-0.0569	0.041	-0.0094	0.0832	0.1022	0.3061	0.0619	0.0884	-0.0266	0.0081	0.1006	0.2539	0.0149	0.1291	0.1366	0.5542	0.084	0.0231	0.0046	0.1201	-0.2733	0.0179	0.2602	0.3033	0.1228
Elk4	Z00013881-1	3.0996	Esx1	0.191	Nr5a2	0.1387	0.0126	0.1865	0.1124	-0.0001	0.0744	-0.0076	-0.0179	-0.0114	-0.0508	-0.0543	-0.1387	0.0487	0.0218	-0.0767	-0.0007	0.0952	-0.0346	0.0116	-0.0456	0.0692	-0.0304	0.0871	0.0579	0.191	-0.023	-0.0825	-0.0573	-0.0035	0.0557	0.0011	0.0207	-0.0369	0.0336	0.0999	0.0058	0.0425	0.0541	0.0028	0.0335	-0.0544	0.1032	0.0211	-0.0253
Mfsd4	Z00051989-1	1.9522	Foxj2	0.2297	Ascl2	0.2375	0.113	-0.0116	-0.0283	-0.0047	0.1455	0.0693	0.0589	0.2026	-0.0038	-0.1974	-0.1837	0.0562	-0.0126	0.0331	-0.0657	0.1213	-0.0413	-0.0884	-0.0611	-0.0134	0.047	-0.1117	-0.1666	-0.0281	0.075	-0.1459	-0.1223	-0.0857	-0.0497	0.0106	-0.06	-0.0481	-0.146	-0.1072	-0.0207	-0.0495	-0.058	0.1071	-0.0502	-0.1544	0.0434	-0.1101	0.2297
Pctk3	Z00034790-1	3.6282	Sox9	0.4437	Nr5a2	0.1071	-0.072	0.0123	-0.0203	0.0468	0.3109	-0.0398	-0.0673	0.0652	-0.0764	-0.0209	-0.1071	0.3214	0.0072	-0.037	0.1393	0.1301	0.0323	-0.0124	-0.0039	0.0936	0.0197	0.0107	-0.0066	0.0599	0.0096	-0.0038	-0.0019	-0.0113	0.0702	0.0542	0.0256	0.0541	0.037	0.4437	0.0313	0.0036	0.0054	0.0245	-0.0741	0.0193	-0.0027	0.1543	0.0202
Lemd1	Z00028108-1	1.36	Dlx3	0.9347	Zscan4c	0.3106	0.06	-0.0868	-0.0567	0.1289	-0.1134	0.1056	-0.046	-0.1398	0.1085	0.0858	0.0355	0.3348	-0.0418	-0.0866	-0.0785	0.2955	0.0141	0.0915	0.1233	-0.1999	-0.1452	0.2797	0.1709	0.1692	0.0921	-0.1584	-0.0975	0.0849	0.1622	-0.2037	0.0535	0.0084	-0.0036	0.1127	-0.0681	0.0686	0.0576	-0.0442	0.1335	-0.1838	0.078	0.9347	0.1021
1700037F24Rik	Z00061946-1	1.9664	Smad4	0.1586	Suz12	0.2648	0.03	-0.2366	-0.1749	0.1106	0.0352	0.0038	0.0743	0.0613	-0.0245	0.0479	-0.0536	0.0854	0.0593	-0.0122	-0.0238	-0.05	0.0056	0.1439	0.0422	0.0947	-0.0118	0.0058	-0.2648	0.0081	0.0473	0.1154	0.0654	-0.0243	0.0264	0.0495	-0.0516	0.0151	-0.0582	-0.1462	-0.0214	-0.0638	-0.079	-0.0018	0.0575	-0.0305	-0.0506	-0.0666	-0.0515
Klhdc8a	Z00053059-1	1.1562	Mybl2	0.2756	Esx1	0.211	0.0384	-0.0996	-0.0559	-0.0256	0.0016	-0.141	-0.0069	-0.0473	-0.0757	0.2756	0.0604	-0.1455	-0.0135	-0.0902	-0.102	-0.0181	0.0071	0.0054	0.1078	0.0829	0.0562	-0.1754	0.2748	-0.211	0.0175	0.0806	-0.056	0.0052	0.0546	0.1316	-0.0855	0.0201	-0.1827	0.1048	0.1499	0.0726	0.1516	-0.0428	0.0835	-0.0359	-0.1124	0.2003	0.027
Nuak2	Z00075174-1	2.9622	Otx2	0.3726	Nr5a2	0.2384	-0.0007	-0.0069	0.1614	0.0419	0.2965	-0.029	-0.0279	0.1875	0.008	0.0098	-0.2384	0.2661	-0.007	-0.0584	-0.0591	0.2801	0.0042	-0.0295	-0.0122	0.0014	-0.0047	-0.0262	-0.0118	0.3326	-0.0293	0.0107	0.0155	0.007	0.3726	0.0561	0.0201	0.0916	-0.1692	0.2556	0.2257	0.1395	-0.0329	0.0081	0.2247	-0.1818	0.3546	0.0096	0.0002
EG622304	Z00072601-1	1.1686	Sox9	0.2298	Zfand3	0.1799	0.203	0.0448	0.107	-0.0919	0.0066	0.0643	0.1775	0.0933	-0.0149	0.1269	-0.0321	-0.052	0.0259	0.0716	0.0001	0.0093	0.1368	-0.0547	0.1003	-0.0559	-0.0172	0.0356	0.0641	-0.131	-0.0304	-0.1239	0.1348	-0.0322	-0.0257	0.0836	0.0866	0.0204	0.0434	0.2298	-0.1281	0.0255	-0.0972	-0.1799	-0.1111	-0.0867	0.1551	0.0585	-0.0548
Tmcc2	Z00017998-1	2.3992	Ascl2	0.2827	Elf1	0.1544	0.009	0.0017	0.0044	0.0481	0.1331	-0.0168	-0.0283	0.0851	-0.0103	-0.0117	0.0029	-0.09	-0.0694	-0.0201	-0.1544	0.1987	0.0282	-0.0128	-0.0102	0.0579	0.0342	-0.0413	-0.0648	0.1459	0.0184	0.0276	0.0685	0.0006	0.0417	0.0757	0.0004	-0.0051	-0.1296	0.2537	0.2274	0.071	0.0305	0.0209	0.18	-0.0434	0.1196	-0.0699	-0.0041
Ripk5	Z00013883-1	1.3875	Sox9	0.7512	Pou5f1	0.2259	-0.0436	-0.2259	0.0919	-0.0543	0.1877	0.0732	-0.068	-0.0989	0.0326	-0.112	0.0049	-0.0568	-0.1272	0.0449	0.024	0.1421	0.0116	0.066	-0.1806	-0.0791	-0.0079	0.2667	0.0106	0.4093	-0.0211	-0.0739	-0.0453	-0.155	-0.1127	0.024	-0.15	-0.0368	0.1555	0.7512	0.067	0.0607	0.0098	-0.1322	-0.0767	0.1141	0.173	0.0696	-0.1707
Rbbp5	Z00035077-1	3.4981	Etv3	0.0949	Cdx2	0.1965	-0.0436	-0.075	0.01	0.0141	-0.1965	-0.0223	-0.063	0.0583	-0.0372	-0.0144	-0.0616	0.061	-0.1139	0.056	0.0461	-0.1729	0.0328	-0.0144	-0.0485	0.0194	0.0199	-0.0116	-0.0317	-0.1329	-0.0123	0.0173	0.0094	0.0257	-0.0909	-0.0231	-0.0005	0	0.0682	-0.1463	0.0109	-0.0322	0.0246	-0.0054	-0.1307	0.0088	-0.0177	-0.06	0.0413
Tmem81	Z00046637-1	2.6103	Elf1	0.1854	Nrip1	0.2058	-0.053	-0.0534	0.139	0.0009	-0.0745	-0.0073	-0.0682	0.0995	-0.05	-0.002	-0.0746	0.0576	-0.0641	0.0511	0.1854	-0.0848	0.0021	0.0416	-0.0804	0.0637	-0.0118	0.059	0.0424	-0.0694	-0.0004	0.0275	-0.0085	-0.0032	-0.0915	0.1365	-0.0194	0.0567	0.0578	-0.1231	0.1507	-0.031	0.0405	0.0484	-0.2058	-0.0101	-0.0066	-0.0161	0.0384
Cntn2	Z00023912-1	1.3297	Klf4	0.3791	Tcea3	0.2833	0.0867	-0.0816	-0.0097	0.0988	0.1048	-0.1318	-0.1858	0.0311	0.0729	-0.1545	-0.1305	0.3791	-0.0555	0.1465	0.14	-0.0207	0.0377	-0.2833	0.0969	-0.0337	-0.1581	-0.2187	0.1773	0.0682	-0.0659	-0.1011	0.0293	-0.057	-0.1157	-0.0758	0.0456	-0.1897	0.0652	-0.0806	-0.0206	0.0695	0.0048	-0.0384	0.0959	0.0586	0.0454	-0.0343	-0.121
Nfasc	Z00045414-1	2.3088	Nrip1	0.2117	Esx1	0.2758	-0.0814	0.1419	-0.0457	0.0191	-0.1399	-0.0021	0.0612	0.0227	-0.0153	0.028	0.1414	-0.1156	-0.1067	0.0297	0.11	-0.1714	-0.0401	0.1292	0.0943	0.0139	0.0165	-0.0143	-0.0237	-0.2758	0.1045	0.0778	-0.012	0.007	-0.0872	-0.0838	0.0083	-0.1121	-0.0335	-0.2625	-0.0564	0.003	-0.0441	0.0213	0.2117	-0.1852	-0.0507	-0.1539	0.0107
Lrrn2	Z00076673-1	2.6709	Nr2f2	0.4284	Myc	0.7712	-0.4829	-0.1772	0.2799	0.0558	-0.2077	0.1014	-0.0297	-0.114	0.0734	0.1578	0.0321	-0.2133	-0.2409	-0.0225	-0.3507	-0.3736	0.0812	0.1022	0.0137	-0.7712	0.0158	-0.1593	-0.0068	-0.5514	-0.1728	0.0384	0.0235	0.0157	-0.0564	-0.368	-0.0409	0.3898	-0.0248	-0.5939	-0.4741	0.1152	0.1145	0.0712	-0.3826	-0.3952	0.4284	-0.3199	-0.0253
Mdm4	Z00034798-1	3.4104	Rhox6	0.157	Ascl1	0.162	0.0415	-0.0775	0.03	-0.0334	-0.0425	0.0218	-0.098	-0.0532	-0.0524	-0.0683	-0.1085	-0.0701	0.0706	0.0423	-0.0355	-0.005	0.0461	0.0374	-0.0654	-0.0073	0.0289	-0.0183	-0.0032	-0.0221	-0.0342	-0.0212	-0.0218	0.0147	-0.0767	0.1294	-0.0121	0.0665	0.1378	-0.1158	-0.0643	-0.049	-0.0464	-0.0352	-0.0951	0.1044	-0.059	-0.0457	0.0263
Pik3c2b	Z00063782-1	1.1842	Klf4	0.3098	Nrip1	0.2409	0.045	0.1922	-0.0041	0.1195	0.0974	-0.1153	-0.0748	-0.0488	0.0413	-0.1925	-0.0358	0.3098	0.0291	0.1281	0.1469	-0.0719	-0.0609	0.1146	0.1717	0.0869	0.0284	0.0135	0.1156	0.2276	0.025	0.0039	0.1104	0.1313	-0.0155	0.0085	0.2343	-0.1659	0.2774	-0.0228	0.0487	-0.2004	-0.0567	0.1062	-0.2409	0.0972	-0.0313	-0.0377	-0.0544
Ppp1r15b	Z00001077-1	3.7941	Eomes	0.0892	Nr5a2	0.155	0.0232	-0.0474	0.0305	0.0757	0.014	-0.0265	-0.0437	-0.0007	-0.0622	-0.0679	-0.155	0.0537	-0.0193	-0.0385	-0.0113	-0.0481	0.0324	0.014	-0.0552	-0.004	-0.0327	-0.0646	-0.0229	-0.0359	-0.0215	0.0066	0.0166	0.0024	0.0596	0.0892	-0.0069	0.0005	-0.0222	0.0837	0.0553	0.0255	-0.0004	0.026	-0.0488	-0.0235	0.0485	0.0005	-0.0083
Plekha6	Z00045477-1	2.0197	Cdx2	0.625	Sox2	0.226	0.035	0.0964	-0.226	0.0517	0.625	0.0223	-0.0389	0.0017	0.0503	0.0181	0.151	0.3712	0.1439	-0.033	0.0725	0.4386	0.0694	0.0307	0.0737	0.0515	0.0201	-0.0206	0.0488	-0.0751	-0.0105	0.0217	0.0204	-0.0254	0.2101	-0.1004	0.0526	0.1128	0.0083	0.6166	-0.0025	0.0217	0.0553	0.1002	-0.029	0.183	0.1447	0.0354	0.0277
9530028L01Rik	Z00045237-1	1.1731	Tuba1a	0.2872	Ascl1	0.2757	0.2332	0.0873	-0.0246	-0.1139	-0.122	0.2872	0.0351	-0.0101	0.1474	0.0152	-0.1379	0.0814	-0.1298	0.072	0.1486	-0.064	0.1	0.0496	0.0795	0.0295	0.0881	-0.2694	-0.207	0.0243	0.2094	0.1511	0.0833	0.1508	0.1651	0.0483	0.1411	0.0055	-0.0669	0.2336	0.0578	-0.0914	0.1572	-0.0284	-0.097	0.0929	-0.014	-0.0186	-0.0337
Golt1a	Z00023854-1	1.201	Cdx2	0.5912	Ascl2	0.1782	0.5434	-0.1553	0.1572	-0.1362	0.5912	0.0221	0.1264	0.1273	-0.083	0.0474	-0.1336	0.3782	0.1702	0.1437	-0.0399	-0.1075	0.0199	0.1117	0.125	-0.1597	-0.0235	0.089	-0.0399	0.0243	-0.1009	-0.0791	0.0236	-0.0781	0.016	0.0297	0.1094	-0.0854	0.2312	0.1107	0.3056	-0.0653	-0.0123	0.0382	-0.0299	0.1108	-0.1088	-0.0014	-0.1308
Ren1	Z00054247-1	1.7942	Cdx2	0.9352	Msc	0.3699	0.2446	-0.035	0.0116	0.0696	0.9352	-0.065	-0.0712	-0.0665	-0.3699	-0.0153	-0.0218	0.0794	0.4186	0.2189	-0.1677	-0.0957	0.0767	0.1238	-0.0122	0.0459	0.0888	-0.0619	0.1325	-0.1093	0.0957	0.0884	-0.0003	0.0562	0.0526	-0.0513	0.0565	-0.0922	0.13	-0.1229	0.0461	0.0326	-0.0802	0.1982	-0.1868	0.1055	0.0998	0.0875	0.1435
Etnk2	Z00074156-1	3.129	Cdx2	0.3314	Dlx3	0.3022	0.2715	-0.0937	0.1605	-0.0264	0.3314	-0.0295	-0.0805	0.2083	-0.1859	-0.0372	-0.0314	0.2909	0.2773	0.2067	-0.0935	-0.2556	0.0284	-0.0136	-0.1782	-0.1159	0.007	-0.0592	-0.0122	0.0228	0.0457	-0.0001	-0.0248	0.0075	-0.1512	0.1419	0.0149	0.0397	0.0299	0.023	-0.2333	-0.2037	0.0996	-0.0661	-0.1901	-0.2624	-0.125	-0.3022	0.0085
Sox13	Z00034511-1	3.761	Sox9	0.4062	Cdx2	0.4739	0.0493	-0.0635	0.2724	-0.0241	-0.4739	0.005	0.0217	0.1604	0.0455	0.0134	0.0599	-0.1359	0.1987	0.031	0.0415	-0.3257	-0.0429	0.0111	-0.0368	-0.0009	-0.0008	0.0086	0.0107	-0.3906	0.0125	-0.0622	-0.1126	-0.0214	0.0444	-0.0875	-0.0118	-0.0505	0.066	0.4062	-0.0983	0.0196	0.0189	-0.0021	-0.2003	-0.4165	0.2381	-0.172	-0.0004
Snrpe	Z00035903-1	3.5162	Myc	0.076	Tcf3	0.2344	0.0225	-0.0097	-0.0016	0.0066	-0.1365	0.0209	-0.0251	0.0012	-0.0085	-0.0148	-0.0122	0.0406	-0.0807	-0.0141	-0.0666	-0.2344	-0.0019	0.051	0.0396	0.076	0.0176	0.0405	0.047	-0.0697	0.0218	-0.0104	-0.0121	0.0314	-0.0214	0.0001	0.0598	-0.0397	0.0552	-0.1156	-0.066	-0.0039	-0.0148	0.0016	-0.0598	-0.1135	0.009	0.013	-0.0621
Zc3h11a	Z00040379-1	4.3982	Eomes	0.1461	Msc	0.0797	0.101	-0.0227	0.053	0.0129	0.1182	-0.0165	-0.0207	0.0297	-0.0797	-0.0782	-0.0689	-0.041	0.0036	0.0011	0.0381	0.0633	-0.0174	0.0021	-0.0496	-0.0254	-0.03	0.0154	0.0409	0.0607	-0.0399	-0.0074	-0.0195	-0.0172	-0.0366	0.1461	0.0146	0.0255	0.0115	0.1029	0.0476	-0.0236	0.0329	-0.0046	0.0753	0.0309	0.0613	0.0135	0.0028
Lax1	Z00037001-1	1.3984	T	0.7335	Sfpi1	0.2132	0.7335	-0.1164	-0.1476	0.0919	0.1123	0.053	-0.0599	0.2929	-0.1295	-0.1687	0.0584	-0.1225	-0.2132	0.2372	0.1866	-0.1062	-0.1374	0.2356	0.1428	-0.0921	-0.0878	0.1083	0.0454	0.1866	0.1236	-0.1366	-0.0731	0.1549	-0.0338	0.6543	0.0964	0.2354	0.0702	0.0366	0.0942	-0.0019	0.0554	-0.112	0.336	-0.0066	0.3773	0.1319	0.1739
Atp2b4	Z00064077-1	1.1901	Tcf3	0.3798	Smad1	0.1869	-0.0504	0.0441	-0.0273	0.0158	-0.0218	0.0249	-0.008	0.1094	-0.1388	0.0486	-0.0201	0.1661	0.0233	0.1096	-0.0426	0.3798	-0.038	0.005	-0.1302	-0.0807	0.1109	0.0745	0.0248	0.2438	0.1764	-0.1238	-0.1005	0.0837	0.2053	0.1206	-0.1869	0.0661	-0.0314	0.007	0.1406	0.0227	0.059	-0.1682	0.0912	0.0816	0.0287	0.0271	-0.1412
Optc	Z00023512-1	1.3023	Msc	0.197	Fem1b	0.2818	-0.0383	-0.0816	0.1686	-0.1303	-0.1104	-0.103	-0.0907	-0.0065	0.197	0.0306	-0.0439	0.0451	-0.14	0.0563	-0.1025	-0.1602	-0.0157	-0.2071	-0.0411	-0.1163	-0.129	-0.0383	-0.0132	-0.0906	-0.0508	-0.0278	-0.062	0.0299	0.0445	-0.1659	-0.0533	0.0885	0.1392	-0.0713	-0.1584	-0.0228	-0.2818	-0.2622	0.0537	-0.0126	0.1453	0.0967	0.1479
Prelp	Z00015994-1	2.3854	Klf4	0.1775	Cdx2	0.3106	0.0123	-0.1005	-0.1314	0.0378	-0.3106	-0.0819	-0.0125	0.0023	-0.1172	-0.0395	-0.1564	0.1775	-0.0474	-0.0277	0.0388	-0.1978	-0.0381	-0.0196	0.0125	0.0301	-0.0093	-0.0821	-0.0996	-0.1315	0.05	0.0143	0.0411	-0.0049	-0.019	-0.0458	0.0497	-0.0428	0.0405	-0.0746	-0.0317	-0.0458	0.0277	0.0323	-0.0775	0.0079	-0.0545	-0.0566	0.0336
Gm1627	Z00077301-1	2.6406	Klf4	0.1962	Nr5a2	0.3201	0.0302	-0.0714	0.0163	0.1211	-0.1654	-0.1565	-0.1226	0.0263	-0.315	-0.1769	-0.3201	0.1962	-0.1349	-0.1086	-0.1713	-0.1334	0.0393	-0.1219	-0.0262	0.0164	0.004	-0.1768	-0.102	-0.0438	0.0459	-0.0586	-0.0403	-0.0116	0.0104	-0.0256	0.0251	-0.0185	-0.0432	-0.015	0.0165	0.0069	0.0034	0.0128	-0.08	-0.0641	0.0106	-0.0419	0.0206
Fmod	Z00023219-1	1.5993	Smad1	0.178	Tcea3	0.2895	0.0659	0.0426	-0.0731	-0.0704	0.0372	0.0224	0.0789	-0.0125	0.1629	-0.0064	0.1011	-0.029	0.1066	-0.0073	-0.0689	-0.0708	0.0247	-0.2895	0.1223	0.1291	0.047	-0.2193	-0.0508	-0.0679	-0.0284	-0.121	0.0032	-0.1072	-0.0014	0.118	0.178	-0.0844	0.0625	0.0509	0.1525	-0.1432	0.0421	0.0115	0.0652	-0.0243	0.01	-0.1608	-0.1401
Btg2	Z00008090-1	3.6478	Tcf3	0.2834	Dlx3	0.1918	-0.0257	-0.057	0.1319	0.0565	-0.0323	-0.0319	-0.033	0.0986	-0.0721	-0.0687	-0.1118	0.1179	0.0559	-0.0733	0.0306	0.2834	-0.0247	-0.0213	-0.1146	-0.0307	-0.0037	-0.1226	-0.0461	0.2624	-0.0489	0.0279	-0.001	-0.0045	-0.007	0.1354	-0.0063	-0.0189	-0.0469	0.0663	0.0986	0.0136	0.0174	-0.0224	0.1289	0.0364	0.0018	-0.1918	-0.003
Chit1	Z00043067-1	1.1873	Sox9	0.9872	Ctnnb1	0.2029	-0.1186	0.0747	0.0101	0.2163	0.1997	0.2839	0.0712	0.0247	-0.0744	-0.1593	0.0842	-0.0033	-0.0268	-0.0453	-0.0011	0.1444	-0.2029	-0.0075	-0.0329	0.1244	-0.049	-0.0469	0.0096	-0.0197	0.1719	0.0014	0.1064	0.0759	0.2369	0.0957	0.0305	0.1898	0.1383	0.9872	-0.1068	-0.0214	-0.0057	-0.1586	0.175	0.0848	0.2414	-0.0421	-0.0017
Chi3l1	Z00047542-1	1.2941	Sox9	0.9852	Zscan4c	0.1709	0.1716	0.0312	0.1533	0.1461	0.3677	0.0458	0.1221	0.162	-0.11	0.0708	0.1651	0.6359	0.0043	0.0981	0.0583	0.412	0.0051	0.118	-0.0516	-0.0488	-0.0195	0.0141	0.0371	0.728	-0.046	0.0639	0.0132	0.0179	0.0944	0.2876	0.1206	0.0526	0.053	0.9852	0.2607	-0.0007	-0.0266	-0.0854	-0.141	0.3065	0.5342	0.6028	0.1072
Mybph	Z00022642-1	1.2165	Esx1	0.731	Sfpi1	0.1578	0.1131	0.001	0.1008	0.0059	0.2028	0.0073	-0.1142	0.1614	0.0933	-0.132	-0.0287	0.4734	-0.1578	0.0316	-0.0852	0.1592	-0.0751	-0.001	0.1067	0.0331	0.0918	-0.0865	-0.0347	0.731	0.1113	0.0199	0.0726	0.1585	0.0063	0.0151	-0.0465	-0.0133	-0.0301	0.0783	0.1972	-0.0143	-0.0309	-0.1477	-0.0658	0.1601	0.0216	0.1866	-0.0521
Adora1	Z00076517-1	1.2629	Sox9	1.0906	Pou5f1	0.3094	-0.0081	-0.3094	0.0361	-0.0232	-0.2252	0.0394	-0.0277	0.0716	0.1492	-0.0095	0.2644	0.1933	-0.0169	0.0968	0.0169	1.0274	-0.1054	0.0974	0.2398	0.0329	-0.0043	0.0253	0.206	0.7077	0.1289	-0.0534	0.0302	0.0406	0.5005	0.7438	0.0215	-0.0668	0.1253	1.0906	0.0562	0.0936	0.0892	0.0448	0.3802	1.0527	0.4454	-0.0108	-0.0963
Myog	Z00036845-1	1.7602	Rhox6	0.2337	Zscan4c	0.2106	0.0542	-0.0138	-0.1269	0.0342	-0.0249	-0.0516	-0.0335	0.0452	0.0179	-0.0039	-0.158	-0.0511	0.0416	0.0968	0.0079	-0.1288	-0.0353	-0.0352	-0.0202	0.042	0.0638	0.0412	0.0575	-0.115	0.0288	-0.0011	0.0524	0.02	0.0229	-0.0374	-0.0688	-0.0984	0.1149	0.1708	0.0365	-0.0532	0.1145	0.0477	-0.0333	-0.0041	0.2225	0.0083	0.0339
Ppfia4	Z00034780-1	2.3189	Klf4	0.2144	Sfpi1	0.2495	0.0487	-0.0887	-0.0625	0.0288	0.0732	-0.0335	-0.0079	0.0937	-0.0236	0.0233	-0.0529	0.2144	-0.2495	0.1152	-0.1629	-0.1369	0.0597	0.0742	0.1238	0.034	0.0271	0.048	-0.0596	-0.0364	0.0147	0.1719	0.1091	0.0882	0.026	0.0784	-0.0124	-0.0288	-0.0475	-0.1777	-0.0263	0.04	-0.018	0.0782	-0.1912	-0.0863	0.0136	0.0687	0.0173
Tmem183a	Z00004844-1	3.911	Klf4	0.0571	Nr5a2	0.0796	-0.008	0.0449	-0.0086	0.0316	0.0006	-0.0225	0.0084	-0.0171	-0.0529	-0.0438	-0.0796	0.0571	0.0043	-0.0404	0.0032	-0.0182	-0.004	-0.0056	-0.0768	0.0223	-0.008	-0.0057	0.0096	-0.0049	-0.0188	0.0125	-0.002	-0.0064	0.0175	-0.0279	0.0144	-0.0304	0.0115	-0.0383	-0.0106	0.0262	0.0162	0.0059	0.0304	0.0062	0.0494	0.0542	-0.0185
4933406M09Rik	Z00054248-1	1.3021	Ascl2	0.1701	Tcea3	0.2037	0.121	-0.16	0.0905	0.0272	-0.1637	0.0694	-0.175	0.0313	-0.1224	-0.0964	0.0135	0.1112	0.0257	-0.1032	0.0322	0.0076	-0.0749	-0.2037	-0.0263	0.05	0.0248	-0.1924	-0.0592	-0.0487	0.0457	-0.1549	-0.1404	-0.0763	0.1183	-0.1298	-0.0352	-0.0615	-0.0473	0.1046	-0.0622	0.0582	-0.0322	-0.0803	0.0809	0.1204	0.0229	-0.0324	0.0441
Cyb5r1	Z00007183-1	4.0062	Myod1	0.1053	Cdx2	0.3032	0.0553	-0.1141	0.0009	0.0159	-0.3032	0.0301	0.0169	0.0381	0.0678	0.0642	-0.0299	-0.086	0.0367	0.0007	-0.0265	-0.1891	0.0045	0.0899	0.0554	-0.0173	0.0114	-0.0565	-0.0401	-0.2608	0.0049	0.0813	0.0614	0.0024	-0.0415	-0.0797	0.0053	0.0323	0.0154	-0.2738	0.1053	0.0565	-0.0516	0.0168	0.0176	-0.0173	-0.0457	-0.0999	0.0143
Adipor1	Z00063597-1	3.6488	Klf4	0.0687	Esx1	0.2028	-0.0069	-0.0159	-0.0081	0.0353	-0.1501	-0.0606	0.0096	0.0304	-0.0626	-0.0121	-0.0165	0.0687	-0.0064	-0.0055	0.0346	-0.1804	-0.0253	-0.1064	-0.0315	0.0096	0	-0.1217	-0.0784	-0.2028	-0.009	-0.0063	-0.0064	-0.0229	-0.0266	-0.0748	0.0344	-0.0158	-0.0139	-0.1082	-0.0308	-0.0168	0.0239	0.0268	0.0352	-0.0212	0.0067	-0.0232	0.0036
Klhl12	Z00054249-1	3.2247	Mycn	0.0399	Atf3	0.1898	-0.0063	-0.0087	-0.0417	0.0011	-0.1677	-0.0286	-0.0263	0.0076	-0.0515	-0.0275	-0.0655	-0.0519	0.0015	0.0147	-0.0521	-0.12	0.0046	0.0188	-0.1898	0.0356	-0.0063	0.0399	-0.0227	-0.0461	0.0026	0.0272	0.023	-0.0295	-0.0402	-0.0178	-0.0138	-0.121	-0.0102	-0.1153	-0.015	-0.0134	-0.0301	-0.0093	-0.0218	-0.0295	-0.0373	-0.0215	0.0048
Rabif	Z00021367-1	3.0368	Etv3	0.0916	Tcf3	0.2935	0.0203	-0.0363	-0.0111	0.0057	-0.2237	0.0025	-0.0124	0.0456	-0.0313	-0.0149	-0.0413	0.0609	-0.1984	-0.035	-0.0153	-0.2935	0.0004	0.0525	0.0319	0.0602	0.0022	0.0084	0.0087	-0.0841	0.0297	0.0379	0.0185	0.0207	-0.0359	0	0.0237	-0.0351	0.0513	-0.1133	-0.0562	-0.0296	0.0335	0	-0.0807	-0.0276	-0.0227	-0.0148	-0.025
4931440L10Rik	Z00040592-1	1.5681	Rhox6	0.2951	Nr5a2	0.3453	0.0926	0.1434	-0.3241	0.0416	-0.3391	-0.0733	-0.0938	0.0462	-0.0571	-0.0202	-0.3453	-0.174	-0.0708	-0.0268	-0.0682	-0.3204	-0.0508	0.106	0.0572	0.0214	0.0154	0.0881	-0.0529	-0.1912	0.0768	0.0517	0.1493	0.0394	-0.0113	-0.0901	0.1037	-0.1329	0.1352	-0.2861	-0.0822	-0.0081	0.1521	0.1167	-0.339	-0.1903	-0.0442	-0.2568	0.1502
Jarid1b	Z00074122-1	4.4044	Sox2	0.0622	Cdx2	0.2719	-0.0537	-0.0799	0.0622	0.0185	-0.2719	0.0037	-0.0532	-0.0048	-0.0743	-0.0383	-0.1507	-0.0054	0.0128	-0.018	-0.0311	-0.1332	0.0477	0.0232	-0.0606	-0.1428	-0.0109	-0.0101	0.0246	-0.2446	-0.0457	0.0157	0.0003	-0.0004	-0.0231	-0.105	-0.0009	0.043	0.0429	-0.0733	0.02	-0.0015	0.0344	0.0185	-0.1983	-0.2237	-0.0149	-0.2589	0.0047
Syt2	Z00024206-1	1.166	Sox9	0.4997	Aes	0.2974	0.0059	0.0916	0.2471	-0.13	-0.0192	0.0336	-0.1018	0.0831	-0.0102	0.0651	-0.0071	0.0757	0.2107	0.0041	0.0379	-0.0153	-0.1937	0.1137	0.0229	-0.042	0.1855	-0.0249	-0.0264	0.1869	0.26	0.0622	-0.2974	-0.018	0.03	0.2352	-0.1075	0.1005	-0.0518	0.4997	0.1004	0.0101	0.1116	-0.0282	0.0799	0.1659	-0.2354	0.0486	0.0052
Ppp1r12b	Z00077187-1	2.0726	Sox2	0.2779	Myc	0.1289	0.0023	0.202	0.2779	-0.0099	0.1864	0.0777	-0.0608	-0.038	-0.0335	-0.0645	-0.0978	-0.1288	0.098	-0.0349	0.0034	0.1813	-0.0189	0.031	-0.1024	-0.1289	0.0027	0.1123	0.0657	0.2713	-0.02	-0.0827	-0.0788	-0.0193	0.0155	0.1436	0.0126	0.0922	0.084	0.2394	0.0892	0.0795	0.0781	0.0129	-0.0207	-0.0002	0.0671	0.0038	-0.005
Ube2t	Z00010618-1	3.4101	Sox2	0.118	Tcf3	0.1982	0.0327	0.1061	0.118	-0.0208	-0.0827	-0.0397	-0.0637	0.0367	-0.0223	0.0195	-0.0464	-0.0835	-0.0687	-0.0537	0.0876	-0.1982	-0.0016	-0.0501	-0.0543	-0.0027	-0.0237	0.0668	0.0636	-0.0811	-0.0102	-0.0629	-0.0635	0.0132	-0.0194	-0.0084	0.0196	-0.0111	0.013	-0.1629	0.0216	0.0172	-0.0109	-0.0474	-0.1039	-0.1358	-0.0234	-0.0612	-0.0204
Lgr6	Z00030965-1	1.7252	Klf4	1.1223	Smad7	0.3984	-0.266	-0.0726	0.1424	0.0265	-0.3124	-0.1326	-0.2388	-0.0628	-0.2517	-0.1458	0.0491	1.1223	-0.219	0.0045	-0.039	-0.086	0.0107	0.0733	-0.2576	-0.2417	-0.0692	-0.282	-0.1622	-0.2033	-0.011	0.0227	-0.059	-0.0499	-0.0026	-0.3387	-0.1077	-0.1535	0.0017	-0.1471	-0.2861	-0.0505	0.009	0.022	-0.1099	-0.1083	-0.011	0.0192	-0.1688
Ptprv	Z00022758-1	3.7817	Klf4	0.4593	Cdx2	0.5396	-0.1515	-0.1232	-0.1289	0.0384	-0.5396	0.0019	-0.06	0.1156	-0.067	-0.048	-0.2625	0.4593	0.0853	0.053	0.0874	-0.234	0.002	0.0195	-0.1063	-0.0377	0.0219	-0.1263	0.0075	-0.2409	-0.059	0.0182	0.0182	0.0141	-0.1013	-0.0199	0.0126	-0.0731	0.1171	-0.072	-0.2034	-0.0671	0.1816	-0.0258	-0.0253	-0.2086	-0.0336	-0.0394	0.0146
Ptpn7	Z00039529-1	2.3296	Klf4	0.4434	Tcf3	0.2703	-0.0182	-0.0442	-0.1723	0.0495	-0.2601	0.0168	-0.0078	0.2168	-0.0243	0.0153	-0.2299	0.4434	0.2668	0.0022	0.2169	-0.2703	-0.012	0.039	-0.0391	-0.0735	0.0362	-0.0624	0.0337	-0.2154	-0.0391	0.0422	0.0224	0.0482	-0.1062	-0.0465	-0.0068	-0.1103	0.079	-0.1902	-0.1783	-0.0314	0.0767	0.057	-0.1185	-0.1017	-0.0399	0.0505	-0.0176
Arl8a	Z00041936-1	3.6538	Tcf3	0.3761	Myod1	0.0686	-0.0576	0.0713	0.0761	-0.0412	0.243	0.0151	-0.0256	0.0193	0.0639	0.0514	0.0512	0.0555	0.2392	0.0082	0.1056	0.3761	0.053	0.0187	0.0371	0.0152	0.0257	-0.0326	0.0383	0.0386	-0.0137	-0.012	0.0014	0.0088	0.0371	0.2017	0.0132	-0.0473	0.0776	0.2398	-0.0686	0.0179	0.0989	-0.0101	0.1523	0.0939	0.0173	0.0085	0.0441
Gpr37l1	Z00023803-1	1.6862	Sox9	1.0355	Sox2	0.3759	-0.044	0.1139	-0.3759	-0.0609	0.4896	-0.014	0.0971	-0.1071	0.0447	-0.0365	-0.1057	0.3493	-0.1549	0.045	-0.1463	0.0083	-0.0917	0.1116	0.034	-0.0935	0.0334	0.0072	0.135	0.1898	-0.016	-0.0262	-0.0146	0.0191	0.1392	0.2033	-0.0072	-0.0517	0.144	1.0355	0.2426	0.0929	0.0485	-0.011	0.1744	0.6888	0.5122	0.5996	0.0157
Elf3	Z00075559-1	3.1196	Gata3	0.5747	Nr5a2	0.1194	-0.0838	-0.1049	-0.104	0.0588	0.2986	0.0007	-0.0067	0.1228	0.079	-0.0311	-0.1194	0.0795	-0.1072	0.072	0.1249	-0.0018	0.003	0.0328	0.0355	-0.0046	0.0299	-0.0533	-0.0125	0.2368	-0.0251	0.0452	0.0133	0.0035	-0.0662	0.3737	-0.007	-0.0135	0.0832	-0.0458	0.1809	0.0263	0.0077	0.0307	0.0477	0.5747	-0.0239	0.2829	-0.0011
Rnpep	Z00005966-1	3.1324	Gata3	0.4023	Sox2	0.1164	0.0042	-0.0423	-0.1164	0.0476	0.3307	-0.0471	0.0057	0.1035	0.0343	0.0788	0.0694	0.1141	0.2593	0.0717	0.2425	0.1067	-0.0193	0.0346	0.0602	0.032	0.0288	-0.0603	-0.11	0.3101	-0.0117	0.1096	0.0321	-0.0054	0.1681	0.3247	-0.0558	-0.0383	-0.0688	0.088	0.0855	-0.0022	-0.0227	-0.009	0.1711	0.4023	-0.0216	0.1433	-0.0031
Timm17a	Z00074270-1	4.7371	Cdx2	0.1467	Sfpi1	0.12	0.0184	0.0071	-0.0369	0.0282	0.1467	0.0316	-0.016	-0.0121	0.0154	0.0088	-0.0279	0.0667	-0.12	-0.0182	-0.0512	0.0563	0.0285	0.0195	0.0479	0.0626	0.0068	0.028	0.0085	-0.0184	-0.0097	-0.031	0.0162	0.024	0.0035	0.0326	0.0125	-0.0279	0.0455	-0.0876	-0.0342	-0.0014	0.0043	0.0039	-0.047	0.0356	-0.0006	0.0676	0.0172
Lmod1	Z00025883-1	1.1956	Tuba1a	0.3612	Zfand3	0.2434	0.0192	-0.1273	-0.0363	0.03	-0.094	0.3612	0.0578	0.0655	-0.0093	-0.0336	0.0692	0.0046	-0.2005	0.0788	0.2198	0.1019	0.0595	0.1772	0.0831	0.0089	0.0537	0.0526	0.0347	0.2692	0.0887	0.0927	-0.1436	0.0706	0.1348	-0.0352	-0.0529	-0.1959	0.1712	-0.1029	-0.1482	-0.1443	0.166	-0.2434	0.0505	0.0921	0.063	-0.1133	-0.0852
Ipo9	Z00013519-1	3.8738	Cdx2	0.1227	Myc	0.0683	-0.0072	0.068	0.0662	-0.0026	0.1227	-0.032	-0.011	-0.0316	-0.0114	-0.0099	0.0292	-0.0345	-0.0142	-0.0208	-0.0405	0.0011	0.0126	-0.0176	-0.002	-0.0683	0.013	-0.0171	-0.0074	0.0463	-0.0094	-0.0444	-0.0427	-0.0109	-0.031	-0.0571	-0.0241	0.0257	0.0382	0.0432	0.0223	0.0059	0.0366	-0.0144	0.0365	-0.034	-0.0089	0.0305	0.0213
BC028801	Z00021686-1	1.2154	Tcf3	0.6107	Pou5f1	0.331	-0.0118	-0.331	0.1666	-0.0735	0.0307	0.1697	-0.0216	-0.0249	0.0421	0.1245	0.0919	-0.1218	-0.0279	0.0047	0.0595	0.6107	-0.2317	0.0951	-0.167	0.0252	-0.2156	0.3026	0.1519	0.3053	0.0825	-0.085	0.1011	0.0442	0.0711	0.0031	0.0305	0.0303	0.1254	0.1492	-0.0705	-0.0718	0.0334	-0.1789	0.0486	0.2016	0.0612	-0.0918	-0.0596
EG215714	Z00048176-1	1.2246	Smad1	0.284	Tuba1a	0.3832	-0.0839	-0.2424	-0.1074	0.0795	-0.1488	-0.3832	0.0799	-0.195	-0.2333	-0.2842	0.0511	-0.1076	-0.2711	-0.1232	-0.0313	0.0788	-0.1155	-0.2719	0.2233	0.0957	0.041	-0.1463	-0.1652	-0.0573	-0.1409	-0.0731	-0.0838	0.019	-0.0269	-0.2849	0.284	-0.0489	-0.3512	-0.1333	0.094	-0.0552	0.0066	0.1047	0.0591	-0.236	0.1953	0.1726	-0.1357
Nav1	Z00015878-1	2.8828	Tcf3	0.4236	Dlx3	0.4534	0.0402	-0.1376	0.2104	0.0087	-0.1863	0.0227	0.0307	0.1398	0.0558	0.0899	0.0577	-0.0816	0.069	0.0173	0.1671	0.4236	-0.0072	0.0302	0.0097	0.0003	-0.0143	0.0613	0.0347	0.3297	0.0716	0.0347	-0.0027	-0.0212	-0.0478	-0.3111	-0.0152	0.1209	-0.1543	0.0736	0.2303	-0.038	-0.0266	0.0166	0.1031	0.1443	0.3097	-0.4534	0.0205
Csrp1	Z00034310-1	3.4888	Esx1	0.9138	Sox2	0.1746	0.062	-0.1002	-0.1746	0.0222	0.4574	0	0.1009	0.2006	0.2248	0.1208	0.0095	0.2618	0.0393	-0.005	0.2953	0.7039	-0.0096	0.072	0.2065	-0.1197	0.0106	-0.0675	-0.1261	0.9138	0.0427	0.1429	0.0262	0.0616	0.0974	0.0721	-0.0103	0.0363	0.0647	0.59	0.2555	0.0625	-0.0409	0.0182	0.6236	0.2645	-0.0296	-0.0732	0.0869
Phlda3	Z00024201-1	4.5484	Tcf3	0.3652	Dlx3	0.2557	0.0076	-0.0225	0.029	0.0233	0.1212	-0.0412	-0.0525	0.0502	-0.0593	-0.0586	-0.1377	0.2549	0.0891	-0.0068	0.0279	0.3652	-0.0141	0.0136	0.005	-0.0082	0.0077	-0.1321	-0.0831	0.3343	-0.0733	0.0187	-0.0114	-0.0321	0.0403	0.0954	-0.0196	-0.0202	-0.0169	0.2716	0.008	0.0079	0.0743	-0.0093	0.1917	0.0726	-0.0567	-0.2557	0.0482
Tnni1	Z00020012-1	2.7803	Klf4	0.478	Tcf3	0.1912	0.0241	-0.0632	-0.1533	0.0034	-0.1734	-0.0915	-0.0095	0.091	0.0131	0.0464	-0.0179	0.478	0.0192	0.0267	0.0257	-0.1912	-0.0279	-0.0707	0.0723	0.0353	0.0255	-0.1313	-0.1155	-0.055	0.0441	0.0408	-0.0006	0.0325	0.1723	-0.0313	0.0451	-0.0766	0.0339	-0.1405	-0.0957	0.0058	0.0161	0.0259	-0.0738	-0.0365	0.066	-0.0786	-0.0215
Lad1	Z00005872-1	3.701	Sall4	0.1823	Sox2	0.3926	-0.0534	-0.0009	-0.3926	0.0095	-0.3396	0.0332	0.0204	0.1823	0.1572	0.1383	-0.0555	0.1809	-0.1453	0.1035	0.0781	-0.051	0.0301	0.0453	0.1488	-0.0257	0.0297	-0.0157	0.0025	0.1564	-0.0345	0.0507	0.0026	0.027	0.123	0.0303	0.0126	-0.1855	0.0848	0.0602	-0.0686	-0.0193	-0.0601	0.0025	-0.0659	-0.0586	-0.3384	-0.3737	-0.0046
Tnnt2	Z00020490-1	2.0067	Klf4	0.4606	Sox2	0.178	0.0654	-0.1135	-0.178	0.1237	-0.1767	0.015	0.0062	0.1249	-0.0058	-0.0653	-0.074	0.4606	-0.0219	0.0354	-0.0794	0.2567	0.0378	0.0382	0.029	-0.0363	-0.024	-0.0379	0.0139	0.2973	0.0422	0.1028	0.0274	0.0426	0.0376	0.2234	0.0017	0.0011	0.0502	0.3986	0.162	0.0469	-0.0435	-0.0582	-0.1092	0.393	0.1206	0.0043	0.0259
Pkp1	Z00022769-1	1.9578	Cdx2	1.0752	Sox2	0.3115	0.1422	0.0941	-0.3115	0.0475	1.0752	0.0203	-0.0089	0.0633	-0.047	-0.1331	-0.2298	0.6829	-0.1136	0.061	-0.05	0.0782	-0.0418	-0.0478	-0.0831	-0.0521	0.0249	-0.0511	-0.0196	-0.0887	-0.0126	-0.0078	-0.0122	-0.0081	-0.0597	0.1692	-0.0796	-0.0877	-0.0433	-0.0476	-0.1196	-0.0381	0.084	0.0131	-0.0762	0.0637	-0.0256	0.4044	-0.0097
Tmem9	Z00074269-1	3.4236	Gata3	0.2806	Gadd45a	0.0971	0.0393	-0.016	-0.0477	0.0329	0.214	-0.0096	0.0266	-0.0299	0.0294	-0.0184	0.0489	-0.005	-0.0595	-0.0092	-0.0345	0.1381	0.001	-0.001	0.0484	-0.032	0	-0.0412	-0.0454	0.1761	-0.0087	0.0496	0.0345	-0.0001	0.0719	0.1169	-0.0163	-0.0762	-0.0971	0.0135	0.0611	0.0252	-0.0246	-0.0071	0.1476	0.2806	0.0262	0.0258	-0.0239
Cacna1s	Z00020544-1	2.4543	Gata3	0.9312	Myc	0.3014	0.0525	-0.0325	-0.104	0.1064	-0.1256	-0.1164	-0.1351	0.0548	-0.2229	-0.1666	-0.2989	0.7363	0.0759	-0.0978	0.2735	-0.0783	-0.0704	-0.0118	-0.2104	-0.3014	-0.0528	-0.192	-0.1436	-0.2912	-0.2297	-0.0542	-0.0852	-0.0706	0.183	-0.099	-0.162	0.2135	-0.0131	0.0907	0.1859	-0.0522	0.016	-0.0216	0.1203	0.9312	0.2439	0.014	-0.0722
6530439I21	Z00030025-1	1.47	Tcf3	0.1909	Cdx2	0.6049	0.0876	-0.0821	0.173	0.1458	-0.6049	-0.1198	-0.117	-0.092	-0.3118	-0.0579	-0.3571	0.019	-0.036	-0.0467	-0.1084	0.1909	0.0499	-0.0162	0.0033	-0.0796	0.0214	-0.2222	-0.013	0.1438	0.1268	-0.0824	0.0253	-0.0201	-0.0591	0.0222	0.0823	-0.0817	0.0043	0.0862	0.1547	-0.0465	-0.0108	-0.1144	-0.0341	0.0077	-0.0431	-0.0284	0.0953
Kif21b	Z00036518-1	1.2847	Elf1	0.3344	Foxj2	0.2647	-0.0123	-0.1476	-0.0453	-0.0521	0.0767	-0.0011	-0.1505	0.1031	-0.1159	-0.0322	-0.1433	-0.1093	0.0523	-0.1108	0.3344	0.0451	-0.0299	0.0838	-0.0151	0.1392	0.0086	-0.1658	-0.1364	0.0906	-0.0191	0.0292	0.0356	0.108	-0.0162	0.1037	-0.1056	-0.0164	-0.0061	-0.0608	-0.0518	-0.1503	0.0504	0.0335	-0.0836	0.0263	0.253	0.0229	-0.2647
2310006M14Rik	Z00041322-1	1.6148	Sox9	1.0962	Msc	0.2282	0.066	-0.099	0.0769	-0.0459	-0.0219	-0.0752	-0.0963	0.0874	-0.2282	0.0468	-0.1319	0.3788	-0.0885	0.0208	0.0636	0.1791	0.1496	0.0022	0.2065	0.1525	0.0651	-0.054	-0.0319	0.2152	0.0462	-0.0603	0.1069	0.16	0.0988	0.0835	0.0697	-0.1544	-0.004	1.0962	-0.0031	0.0825	0.1238	0.0121	0.0563	0.0258	0.0094	-0.0494	0.0782
5730559C18Rik	Z00070093-1	3.2758	Sox9	0.4463	Cdx2	0.4145	-0.1227	0.0496	-0.0131	-0.0089	-0.4145	0.0361	0.0959	-0.0644	0.1762	0.1265	0.1197	0.1528	-0.3702	0.0233	0.0643	0.0775	0.0067	0.0645	0.148	-0.0602	0.0292	0.0298	0.0175	0.063	0.0264	0.0079	0.0725	0.0105	-0.0759	-0.0723	0.0307	-0.0703	0.0703	0.4463	-0.0297	-0.0419	0.0388	0.033	0.1677	-0.3259	0.1548	-0.3862	0.0357
A430034D21Rik	Z00029007-1	1.2237	Cdx2	0.4944	Ascl2	0.55	0.1497	0.1446	0.0303	0.1421	0.4944	0.1123	0.0736	0.0827	-0.1985	0.0183	0.0702	0.2005	-0.0004	-0.1649	-0.0348	-0.3233	0.0144	-0.101	0.0022	0.081	-0.0314	-0.0112	0.0111	-0.0006	-0.0195	-0.0228	0.214	-0.0812	-0.0454	0.1791	-0.0579	-0.0109	0.1638	-0.1089	0.0034	0.0418	-0.0519	-0.0745	-0.114	-0.1491	0.0574	0.0519	-0.1554
Gpr25	Z00057341-1	1.2629	Mef2c	0.2432	Nr0b1	0.2318	0.0194	-0.1978	-0.0204	0.0286	-0.0592	-0.016	-0.2318	-0.1634	0.0197	-0.0462	-0.0995	0.0132	0.1107	0.042	-0.0554	-0.0317	-0.0334	0.0624	0.0541	0.0583	0.0543	0.1801	-0.0927	-0.0127	0.0255	-0.1547	0.207	-0.1028	0.0645	-0.082	0.0164	0.2432	0.1135	-0.0146	0.1616	-0.0492	0.0501	-0.1195	0.1133	-0.0537	0.0602	0.1341	0.0466
Camsap1l1	Z00021586-1	3.2176	Sox9	0.1986	Rhox6	0.0892	0.0498	-0.0146	0.0574	-0.0212	0.0549	-0.0117	0.017	-0.0027	-0.0005	-0.0327	-0.0136	0.0266	-0.0184	-0.0246	0.0988	0.0843	-0.0222	-0.003	-0.0099	0.0018	-0.0272	0.0274	0.0216	-0.0815	-0.0071	0.0425	0.0113	-0.0223	-0.0215	0.0379	0.022	-0.0618	0.0046	0.1986	0.0048	-0.027	0.011	0.0009	0.0414	-0.0514	0.0443	0.0614	-0.0283
Ddx59	Z00041590-1	4.1384	Rxra	0.0663	Tcf3	0.1461	0.0426	-0.0676	0.0101	-0.009	-0.0625	-0.0102	-0.0255	-0.0115	-0.001	-0.038	-0.0241	0.0002	-0.0686	0.0264	0.063	-0.1461	-0.002	-0.0185	-0.0039	-0.0732	0.0002	-0.0253	-0.0061	-0.0156	-0.0091	-0.0093	-0.0103	0.0087	-0.0373	-0.0235	-0.0045	0.0384	0.0602	-0.0403	-0.0026	-0.0425	-0.0015	-0.0076	-0.0438	-0.0046	-0.0073	-0.0432	0.0033
9230116N13Rik	Z00031328-1	1.1862	Tcea3	0.2965	Dlx3	0.3534	0.0648	0.0793	0.0033	-0.2511	0.2139	0.1451	-0.0965	0.0144	0.0222	0.0347	0.0106	0.1165	0.1376	-0.1675	-0.0999	-0.095	-0.0675	0.2965	-0.0852	0.0503	-0.0215	-0.0159	-0.0103	-0.1754	-0.0992	-0.0066	0.1267	-0.0521	0.1069	-0.2068	0.0495	-0.244	-0.1382	-0.3533	0.2121	-0.2953	0.1365	-0.0655	-0.0735	0.1455	0.1491	-0.3534	-0.1355
Kif14	Z00070813-1	3.7225	Klf4	0.1599	Tcf3	0.0804	0.0427	-0.0388	0.1428	0.0337	-0.0659	0.0024	-0.0441	-0.0095	0.0049	-0.0345	-0.0301	0.1599	-0.0479	-0.0216	0.0256	-0.0804	0.0017	0.0028	-0.0034	-0.0368	0.0098	-0.0451	-0.0127	-0.0791	-0.0206	-0.0294	-0.0281	0.0189	-0.0369	0.0494	0.0073	0.0341	0.0228	-0.0314	0.0414	0.0016	-0.015	0.0115	-0.0709	0.1288	0.0539	-0.0079	0.0177
4933409D19Rik	Z00063448-1	1.1695	Rhox6	0.3066	Aes	0.2751	0.0946	0.0765	0.0033	-0.0395	0.0668	0.1419	0.1359	-0.0668	-0.034	-0.139	0.2515	-0.1442	-0.1225	0.1712	0.0705	-0.0084	-0.179	-0.0253	0.0436	0.0654	-0.2526	-0.0653	-0.0583	-0.068	0.0317	0.1168	-0.2751	0.2325	0.0666	-0.0625	0.197	-0.0408	-0.0998	-0.1462	0.0819	-0.0712	-0.0448	-0.0775	-0.0663	0.1199	-0.0108	0.0557	-0.2333
Zfp281	Z00006412-1	4.1366	Nr5a2	0.0893	Klf4	0.2349	-0.092	-0.0421	-0.1242	-0.0014	-0.1524	0.0154	0.0326	-0.0533	0.017	0.0208	0.0893	-0.2349	-0.0328	-0.0025	-0.0477	-0.1225	-0.0211	0.0233	0.0367	-0.028	-0.0091	0.0223	0.0265	-0.1305	0.0063	0.0097	-0.0015	0	0.0423	-0.0527	-0.0107	-0.1275	-0.005	-0.094	0.0083	-0.0098	0.0123	0.0177	-0.0143	-0.1834	-0.0265	-0.0086	-0.0121
Nr5a2	Z00009889-1	2.6194	Klf4	0.3144	Tcf3	1.2455	-0.1775	-0.3646	0.1451	-0.0034	-0.761	0.0328	-0.0768	-0.2829	-0.0972	0.0063	-0.097	0.3144	0.2185	0.1484	0.1042	-1.2455	0.0373	0.0874	-0.0893	-0.1326	0.0298	0.1044	0.0944	-0.6223	0.0363	-0.0422	-0.0036	0.0654	-0.4722	-0.3583	0.0078	0.2009	0.2302	-0.7824	-0.3931	-0.2622	0.0494	0.0028	-0.5094	-0.0486	0.0585	-0.2079	-0.0014
A130050O07Rik	Z00071535-1	1.2844	Gadd45a	0.3483	Nr0b1	0.461	-0.0826	-0.0299	0.1051	0.0678	0.2523	0.0356	-0.461	0.0442	0.3	0.0934	0.0778	-0.0197	0.167	-0.0004	-0.0228	-0.1959	-0.1643	0.0404	0.0934	0.0652	0.2097	-0.0547	0.0181	0.2389	-0.3175	-0.3873	-0.1429	0.0649	-0.1432	0.1361	0.0144	0.1141	0.3483	0.0195	0.2158	0.0526	-0.0528	-0.0098	0.167	-0.2027	0.0105	-0.1	-0.1076
Ptprc	Z00035878-1	1.1752	Tcf3	0.327	Pou5f1	0.1601	0.0083	-0.1601	-0.0063	0.0715	0.0214	0.1065	0.0055	0.0595	0.0372	0.0311	-0.0287	-0.085	0.0892	0.0337	-0.0116	0.327	-0.0348	0.1615	0.115	-0.026	-0.0225	-0.063	0.0817	-0.0176	0.0831	-0.0917	0.1347	-0.0425	-0.0445	0.1759	-0.0214	0.1418	-0.0294	0.0046	-0.068	0.0301	-0.1012	0.2155	0.1303	0.0865	0.0786	-0.0367	0.0628
LOC433354	Z00031707-1	1.1666	Ctnnb1	0.2516	Gata3	0.216	0.0149	-0.0671	-0.0523	-0.0077	0.0141	0.0907	0.0686	0.0162	-0.1126	-0.085	-0.0312	-0.1879	0.0798	0.0178	0.1024	0.1495	0.2516	-0.0483	-0.0984	0.0066	0.0463	0.1028	-0.1853	0.1231	0.0458	0.0642	0.0972	-0.0686	0.075	-0.0133	-0.0164	0.0195	0.0396	0.1392	-0.0745	-0.109	-0.091	0.0563	-0.0269	-0.216	-0.1673	-0.0222	-0.0163
Atp6v1g3	Z00025685-1	1.1857	Whsc2	0.321	Klf4	0.2437	-0.0548	-0.0568	-0.0254	0.321	-0.0513	-0.0476	0.0099	0.1167	-0.012	-0.1457	-0.0488	-0.2437	-0.1207	0.0208	-0.1862	0.0083	0.2838	0.046	0.1253	-0.0858	0.1968	0.0237	-0.123	0.0734	-0.0317	-0.0079	0.01	-0.0284	-0.0182	0.1415	-0.061	0.0679	0.1004	-0.0252	0.0182	0.1729	0.0732	0.0998	-0.0722	0.1046	0.2754	-0.0788	-0.0704
Nek7	Z00009259-1	2.3884	Pou5f1	0.1557	Esx1	0.1299	0.0304	0.1557	-0.088	-0.0442	0.0348	0.001	0.0157	-0.0213	-0.0278	-0.0125	-0.103	-0.0484	0.0455	-0.098	0.0213	0.0888	-0.0585	0.0484	-0.0104	-0.0463	-0.052	0.05	0.0751	-0.1299	-0.0493	-0.0404	-0.0537	-0.001	0.01	0.0464	0.0735	-0.0153	0.0127	0.0326	0.0026	0.0405	0.0042	-0.0565	0.0678	0.0938	-0.1041	0.0042	-0.0158
LOC545363	Z00059795-1	1.3264	Smad1	0.2005	Suz12	0.2708	0.1343	-0.0691	0.2001	0.0582	-0.0545	0.027	-0.0668	-0.1773	0.0429	-0.0787	-0.0293	-0.0344	0.0634	0.0505	-0.0974	-0.1267	-0.0226	-0.0577	0.0063	0.0527	-0.1539	0.0071	-0.2708	-0.1799	0.0806	-0.0641	-0.0567	-0.0892	0.0907	-0.0945	0.2005	-0.0775	0.1132	-0.1886	-0.0266	0.0775	-0.1953	-0.0102	0.0522	0.0274	0.0307	0.035	-0.1042
Lhx9	Z00024204-1	1.2815	Cdx2	0.9333	Nr5a2	0.3366	0.7366	0.608	-0.0001	-0.0482	0.9333	0.0525	0.0781	-0.0233	-0.2568	-0.0097	-0.3366	0.8521	0.6478	-0.0477	-0.0412	0.6874	0.2356	0.2374	0.338	0.0117	0.0448	-0.0652	-0.0232	0.6959	-0.0908	0.0066	-0.0601	0.0753	-0.0333	0.892	-0.0373	0.2275	0.21	0.0523	0.813	0.1709	0.0278	-0.1749	0.3292	0.5185	-0.0058	0.4322	-0.0025
2310009B15Rik	Z00006318-1	3.6831	Sfpi1	0.1318	Tcf3	0.079	0.1231	0.0052	0.0104	0.0009	0.0791	-0.0059	-0.0094	-0.0046	-0.048	-0.0109	0.0323	0.0739	0.1318	0.0095	-0.0563	-0.079	0.0132	-0.0096	0.0072	-0.0507	0.0098	-0.002	-0.0001	-0.0064	-0.0181	-0.0209	0.0037	-0.0028	0.0113	0.0135	-0.0065	0.0727	0.0814	-0.0104	0.0006	-0.0222	0.0117	-0.0106	-0.0026	0.1019	-0.0544	0.0334	-0.0467
Dennd1b	Z00067348-1	3.4921	Sfpi1	0.3155	Nr2f2	0.331	0.1482	0.0865	-0.0833	0.0081	-0.0161	0.0269	-0.0244	-0.1209	-0.0182	-0.045	0.0567	0.1422	0.3155	0.0327	0.0422	0.0193	0.0597	0.1061	0.0178	-0.1018	0.0232	-0.016	-0.0248	0.0925	-0.0082	-0.0118	-0.0154	0.0258	-0.1523	0.0211	-0.0218	0.023	0.0308	0.0455	0.0769	-0.0123	-0.0128	-0.0072	0.0826	0.0916	-0.331	-0.1871	0.0042
6820401H01Rik	Z00064668-1	3.4591	Sfpi1	0.2617	Nr2f2	0.3307	0.114	0.2286	-0.0071	-0.0365	0.0396	0.0209	-0.0123	-0.1344	0.0036	0.0021	0.0875	0.0834	0.2617	-0.0086	0.0708	-0.0738	-0.0129	0.0098	0.0398	-0.0662	0.0277	0.0371	0.0104	0.027	-0.0124	-0.0379	-0.0356	0.023	-0.0804	0.0356	0.0067	0.0078	0.0979	0.1023	0.0437	-0.007	0.0342	-0.0191	0.1065	0.007	-0.3307	-0.1294	-0.0046
Crb1	Z00025390-1	1.1776	Sox9	0.4205	Klf4	0.6027	-0.1522	0.2296	0.1189	-0.1158	-0.0548	-0.0358	0.0006	0.0057	0.011	-0.0261	-0.2338	-0.6027	-0.1503	-0.0589	-0.0615	0.105	-0.1168	-0.2157	0.0901	-0.0027	0.026	0.1904	-0.0204	0.0139	0.0237	-0.2726	0.0831	-0.0358	0.028	0.1264	-0.1795	0.1606	-0.0348	0.4205	0.1406	-0.0034	-0.0055	0.0222	-0.207	0.1885	0.1539	0.1417	-0.0974
4933436E23Rik	Z00061059-1	1.1764	Stat3	0.2895	Sox2	0.324	-0.0328	0.0642	-0.324	-0.136	-0.0911	-0.1479	0.1106	-0.1674	0.0425	0.0706	-0.0704	0.144	-0.1098	-0.0892	-0.1157	-0.0102	-0.1417	0.0988	0.1557	0.0545	0.1419	-0.1663	-0.0861	-0.0304	0.0777	-0.0684	0.1004	0.2895	0.1011	-0.0155	-0.2221	-0.1226	0.1499	0.1758	-0.1355	0.0675	-0.0591	-0.0451	0.0765	0.176	-0.156	-0.1446	-0.1597
Zbtb41	Z00062853-1	2.8635	Pou5f1	0.0952	Klf4	0.1519	0.0392	0.0952	0.0678	-0.0506	-0.0098	0.0403	0.0082	-0.044	0.0456	-0.0216	-0.0829	-0.1519	-0.1259	-0.0365	-0.0776	-0.0359	-0.0307	0.0387	-0.0133	0.0335	0.0246	0.0685	0.01	-0.0858	0.0257	-0.0158	-0.0362	0.0249	-0.0539	0.0537	0.0532	-0.0545	0.0533	-0.0401	-0.0592	-0.0231	0.0522	-0.0152	0.0861	0.0156	0.0049	0.0241	0.0097
Aspm	Z00014100-1	4.0924	Gata3	0.1371	Tcf3	0.2282	0.0454	-0.0393	-0.0077	-0.0364	0.0202	0.0091	-0.0339	-0.0494	0.0106	-0.0184	0.0546	0.0077	0.0449	0.0148	-0.0594	-0.2282	0.0194	0.0312	-0.0218	-0.1247	0.0207	-0.0279	-0.0037	-0.1357	0.0215	-0.0065	0.0078	0.0116	-0.0761	-0.0009	-0.0056	0.0642	0.1006	-0.1309	-0.0229	-0.0561	-0.0461	-0.0191	-0.1057	0.1371	-0.0153	0.0372	0.0259
F13b	Z00022472-1	1.1793	Nr2f2	0.1854	Cdx2	0.3609	0.0884	0.0708	-0.0176	0.0769	-0.3609	-0.0092	-0.1114	0.065	0.1428	-0.0076	0.0687	0.1651	0.1748	0.1551	0.057	-0.2298	0.0355	0.0653	-0.139	-0.0053	0.1683	-0.1194	-0.1997	-0.0867	-0.0252	0.113	0.0621	0.0555	-0.1645	0.1354	0.0857	-0.0299	-0.089	0.0491	-0.0501	-0.0573	0.0759	-0.069	-0.1726	0.0225	0.1854	-0.1544	-0.0113
Cfhr1	Z00055702-1	1.9917	Myc	0.1229	T	0.1054	-0.1054	-0.0213	0.0143	-0.0468	-0.0788	0.0021	0.0522	-0.0728	0.0387	0.019	0.0517	-0.0293	0.0726	-0.0251	-0.0355	-0.1008	0.0887	-0.011	-0.0389	0.1229	-0.0083	0.0209	-0.0234	-0.0363	0.0669	0.0205	0.0004	0.0767	-0.0177	0.0667	-0.0045	-0.0267	-0.0037	-0.0796	-0.0683	-0.0318	-0.0617	0.043	-0.0368	-0.0244	-0.0188	0.068	-0.0045
Cfhr3	Z00070032-1	1.1517	Cdx2	0.2623	Mef2c	0.2331	0.0296	0.0687	-0.137	-0.1395	0.2623	0.1356	-0.1076	0.0206	0.1971	-0.0319	0.0911	-0.092	-0.04	0.2123	0.0443	-0.2131	0.0551	0.1139	0.209	0.0909	-0.0621	-0.0126	0.0801	0.143	-0.0387	0.0205	-0.0491	0.1804	-0.0857	0.0832	-0.057	-0.2331	0.1113	0.0315	-0.0387	0.1073	0.1427	-0.0655	-0.0835	0.2153	-0.163	-0.0936	-0.0682
BC026782	Z00075681-1	1.174	Nr5a2	0.2691	Nanog	0.3546	-0.0928	0.0733	0.0169	0.2589	-0.0598	-0.1459	-0.0751	0.1063	0.2017	-0.1502	0.2691	0.0905	-0.1139	0.0328	0.0096	0.2387	0.0446	0.081	-0.2399	-0.008	0.0942	0.0516	0.0456	-0.0719	0.0186	-0.2319	-0.2296	0	0.0594	-0.1822	0.1899	-0.063	-0.219	0.0849	-0.0301	0.228	-0.0915	-0.1386	-0.1271	0.0902	0.0595	0.0502	-0.1091
Cfh	Z00022374-1	1.2746	Sfpi1	1.0138	Nr2f2	0.2957	-0.0884	-0.0169	-0.0372	0.0007	0.1164	0.079	-0.1613	-0.1647	-0.062	0.1251	0.3568	0.0668	1.0138	0.0314	0.2259	0.0677	0.0224	-0.0952	-0.2885	0.0056	-0.1616	-0.1206	0.0451	0.0341	-0.0263	-0.0275	-0.2419	0.264	-0.0607	0.4091	-0.038	0.0339	0.0786	0.0002	-0.074	0.2629	-0.033	-0.0172	0.0108	-0.1512	-0.2957	0.6069	-0.0412
Kcnt2	Z00072139-1	2.1598	Zscan4c	0.1291	Cdx2	0.4832	-0.0666	0.0822	0.0579	0.0126	-0.4832	-0.0824	0.0628	-0.096	0.0324	0.0131	-0.0409	-0.3747	-0.1876	-0.1075	-0.1122	0.0288	0.001	0.017	-0.07	-0.2758	0.0169	-0.0728	-0.0045	-0.2407	0.0281	0.0513	-0.0305	0.0296	-0.124	-0.4058	-0.0011	-0.0222	-0.057	-0.0334	-0.0481	0.0479	0.016	-0.0201	0.1114	-0.3964	-0.2093	-0.3419	0.0328
4930590L20Rik	Z00061948-1	1.1772	Sall4	0.5341	Tcf3	0.2861	0.0101	0.0494	0.1972	-0.0939	0.3082	-0.1054	0.0365	0.5341	0.1607	0.046	-0.0656	-0.145	-0.0073	0.1668	0.0131	-0.2861	-0.1024	0.1548	0.0651	-0.147	0.0951	0.13	0.1421	0.2747	-0.1541	-0.0051	-0.1574	0.1091	-0.0864	0.0105	-0.1028	0.0692	0.0118	0.1634	0.0554	0.0864	0.0699	-0.2311	0.1134	-0.1098	0.0339	-0.0482	-0.2257
B3galt2	Z00022736-1	1.2012	Tcea3	0.3009	Whsc2	0.2863	-0.159	0.108	-0.006	-0.2863	-0.1399	-0.0037	-0.0594	0.1778	0.1207	-0.0726	-0.1919	0.0713	-0.1932	-0.1061	0.2813	-0.1899	-0.0057	0.3009	-0.2662	0.0458	0.122	-0.0671	-0.1197	0.0406	0.0809	0.1165	0.0919	0.0019	0.1269	-0.0755	0.0454	0.0993	-0.2275	-0.2144	-0.0209	-0.0464	-0.0931	-0.2071	0.0409	-0.1401	-0.1231	0.089	-0.031
Cdc73	Z00030373-1	3.4043	Mycn	0.068	Gata3	0.1951	-0.0266	0.0379	-0.0252	-0.0162	-0.0219	0.067	0.0519	-0.0421	0.0595	0.0195	0.0468	-0.1686	-0.0435	0.0203	-0.0439	-0.1454	0.0089	0.0481	0.0235	0.0195	0.0116	0.068	0.0473	-0.1815	-0.0149	0.0019	-0.0106	0.0219	-0.02	0.0194	0.022	0.0234	0.0541	-0.1193	-0.0431	-0.0037	-0.0272	0.028	0.0158	-0.1951	0.0418	-0.1287	-0.0128
Glrx2	Z00025442-1	4.3668	Gata3	0.2411	Tcf3	0.14	-0.004	0.042	0.0194	0.0351	0.0237	-0.0129	0.0285	-0.053	-0.032	-0.061	0.0474	0.0714	0.0501	-0.056	0.1728	-0.14	0.012	0.0009	-0.0348	-0.1065	-0.0101	-0.0758	0.0171	-0.0245	-0.0163	-0.045	-0.0253	-0.002	0.0622	-0.1142	-0.0099	0.0792	0.0525	-0.0564	0.0538	0.0375	0.0115	0.0027	0.1547	0.2411	0.1304	0.0415	-0.0319
Trove2	Z00042005-1	3.2049	Nrip1	0.2306	Gata3	0.1739	-0.0179	0.0565	0.0734	-0.0031	0.0391	0.0515	0.0764	-0.0228	0.0682	-0.0087	0.0283	0.0075	-0.1205	-0.0525	-0.088	0.0021	0.0153	0.034	0.0263	-0.0349	0.0081	0.0311	0.0495	-0.1038	0.0209	-0.0351	-0.0011	0.0226	-0.0545	-0.0647	0.0128	0.0294	-0.0524	-0.013	-0.0326	0.0515	-0.0548	0.0276	0.2306	-0.1739	0.0696	-0.1123	-0.0369
Uchl5	Z00005796-1	4.1867	Myc	0.1018	Tcf3	0.2222	-0.0118	0.0695	-0.0029	0.0386	-0.1052	-0.0162	-0.0461	-0.0362	-0.0731	-0.0173	-0.0667	0.0709	-0.1061	-0.0606	-0.0135	-0.2222	-0.0037	0.0174	0.037	0.1018	-0.017	0.0093	-0.0051	-0.0637	0.0261	-0.0315	0.0135	0.028	-0.0128	-0.0106	0.0384	-0.0217	0.0724	-0.1635	-0.0777	-0.0206	0.018	-0.0092	-0.0449	0.0102	-0.0004	0.0416	-0.0126
Rgs2	Z00007727-1	2.8292	Nrip1	0.689	Gata3	0.5049	0.1388	0.2604	-0.0488	-0.0072	0.132	-0.0095	0.0425	-0.1121	0.2213	0.0399	-0.0153	-0.3434	0.109	-0.1782	-0.0932	0.1252	-0.0599	-0.0396	0.0486	-0.0734	0.0033	-0.0152	0.054	-0.3237	-0.0824	-0.0681	-0.0947	-0.0229	0.072	-0.3845	0.0245	0.3619	-0.2221	-0.0793	0.413	0.213	-0.0593	-0.0712	0.689	-0.5049	-0.1828	-0.1869	0.0476
Rgs13	Z00023419-1	1.1763	Tcf3	0.1965	Rhox6	0.2609	-0.1321	0.0149	-0.1566	-0.0901	0.0065	0.0217	-0.0849	0.0155	0.0925	-0.0914	0.0071	-0.1296	0.0507	-0.1112	-0.1166	0.1965	0.1712	-0.1328	-0.1926	0.0129	0.0359	0.1323	0.0208	0.1769	-0.0724	0.0047	0.0071	0.0087	0.1924	-0.0935	-0.061	-0.0295	0.0057	-0.0534	-0.0071	-0.022	-0.0432	0.0263	0.0845	-0.1444	-0.0033	-0.0799	0.0387
Rgs1	Z00035641-1	1.4055	Dnmt3b	0.5564	Whsc2	0.3981	0.0365	-0.0302	0.0035	-0.3981	-0.1587	0.1681	0.0053	0.1227	0.2127	0.115	0.0266	-0.0827	0.0731	0.0774	0.0211	-0.1466	-0.0287	0.204	0.0493	0.0016	-0.0305	-0.0059	0.097	-0.1143	-0.0396	-0.0224	0.1113	-0.1297	0.0393	-0.1207	-0.0516	0.1625	-0.1045	0.0102	-0.0269	-0.007	0.0023	-0.036	-0.1254	0.0969	0.0291	-0.3623	-0.0944
Rgs18	Z00024166-1	1.1653	Cbx8	0.2803	Etv3	0.2748	-0.1278	0.0427	-0.0857	-0.1784	0.0074	-0.1649	0.087	-0.1101	-0.1955	-0.1945	-0.1568	0.1928	0.1222	-0.0766	0.0027	0.1086	-0.1794	0.247	-0.0073	0.0918	0.1716	-0.0229	0.0972	-0.1627	0.2803	0.0268	-0.0222	0.0837	0.1186	0.1481	-0.1682	0.1477	0.1768	-0.0683	-0.0313	0.0345	0.092	0.0345	-0.1201	0.2146	0.2768	-0.0237	0.0344
B830045N13Rik	Z00051328-1	1.1626	T	0.2587	Dlx3	0.4896	0.2587	0.0708	0.0443	0.1709	0.1127	0.0906	0.0706	0.1107	-0.0131	0.029	-0.0101	0.1669	0.1775	0.0017	-0.0061	0.2371	-0.0577	0.1378	0.014	0.1297	-0.0241	0.0399	-0.0186	0.1067	-0.0247	0.1248	-0.0142	-0.0341	-0.1709	-0.0159	0.2094	-0.103	-0.016	-0.038	-0.0043	-0.0088	-0.1701	-0.2887	-0.1215	0.1992	0.0018	-0.4896	0.1134
A230059L01Rik	Z00061949-1	1.1815	Gata3	0.3369	Tcf4	0.3467	-0.0383	-0.008	0.1413	-0.1175	0.0478	-0.0702	-0.0299	0.0696	0.0664	0.1989	0.0226	0.1538	0.2791	0.0702	0.1238	-0.0664	0.0585	-0.0174	0.1354	0.0431	0.2642	0.1151	0.0321	-0.0343	0.0196	-0.0741	0.0151	0.1707	-0.0175	-0.1733	-0.0642	-0.0147	-0.1802	0.1459	0.104	-0.3467	-0.084	-0.0624	-0.114	0.3369	0.0649	-0.0555	0.1494
Pla2g4a	Z00010743-1	2.058	Sox9	0.8466	Zscan4c	0.4174	0.0412	0.166	0.0466	-0.0388	-0.0222	0.0646	0.1097	-0.0187	0.199	0.0593	0.144	-0.0669	-0.0512	0.047	0.3702	0.1827	-0.0314	0.0408	0.1672	0.0267	0.0189	-0.04	0.1495	-0.1301	-0.0672	0.0267	0.0348	0.0124	0.221	0.1505	-0.0108	-0.0703	0.0769	0.8466	-0.3226	0.0696	0.0076	0.0176	0.2284	-0.2804	0.0694	0.0413	-0.0277
7530420F21Rik	Z00028436-1	1.1575	Nanog	0.2431	Eed	0.3033	-0.0665	0.0344	0.048	-0.2102	0.1919	0.1347	-0.09	0.0312	0.0233	-0.1594	0.0167	-0.0633	0.011	0.2258	0.0468	0.0338	-0.0407	0.0391	0.0155	-0.0674	-0.3033	-0.0351	-0.0822	-0.0707	-0.0748	0.0606	-0.043	-0.1805	0.0015	0.0551	-0.0092	-0.0893	0.0892	-0.0233	0.0874	-0.1272	-0.0413	-0.0738	0.0918	-0.0671	-0.0522	0.1692	0.0427
Ptgs2	Z00034467-1	1.4253	Tcf3	0.7635	Nr5a2	0.2942	-0.1457	-0.0531	0.4932	-0.2404	0.47	-0.0167	0.2049	0.0442	0.1229	0.0532	-0.2942	0.4985	0.0011	0.1058	0.1367	0.7635	-0.0392	0.1093	0.2985	0.0674	0.0456	0.044	0.3549	0.248	-0.1682	0.0146	-0.005	-0.0114	-0.1573	0.5463	0.0254	0.7289	0.3075	0.2166	-0.1377	0.3731	0.0595	-0.2894	0.1518	0.0495	0.2996	0.6255	0.1338
Pdc	Z00024433-1	1.2356	Cdx2	0.7367	Dppa5a	0.229	0.0128	0.0013	-0.0307	-0.1385	0.7367	-0.0092	0.0074	0.1092	-0.0458	0.0568	0.0812	0.5531	0.0914	-0.0817	0.1515	-0.0136	0.0821	0.0417	-0.0675	-0.0325	0.0772	0.0376	0.3854	-0.1865	0.0625	-0.229	-0.0738	-0.042	0.0879	-0.0791	-0.0276	0.0034	0.0479	0.0321	-0.0544	-0.0418	0.0189	0.1452	-0.1638	0.2621	0.1169	0.2733	0.2604
2310030A07Rik	Z00061950-1	1.864	Etv3	0.2555	Ascl1	0.4767	-0.0267	-0.1684	0.0653	-0.0088	-0.3187	0.0054	-0.2476	0.0289	-0.1865	0.0542	-0.2131	-0.0846	-0.3084	-0.0207	0.0931	-0.3133	0.0722	0.112	-0.0346	-0.0182	0.0158	0.1201	0.0352	0.1285	0.0372	-0.1455	0.0089	-0.152	-0.2572	0.0243	-0.0129	0.1336	0.2444	-0.0077	-0.2196	-0.1995	-0.0749	0.1217	-0.2024	-0.2176	-0.0843	-0.1866	-0.039
Tpr	Z00008038-1	3.5662	Rxra	0.0483	Sox9	0.0986	0.0133	-0.0865	-0.0043	-0.0001	0.0415	-0.0302	-0.0092	0.0275	-0.0103	-0.0114	-0.0096	-0.0081	0.0011	0.0103	0.0155	-0.0076	0.0256	0.0174	0.0019	0.0448	-0.0125	-0.004	-0.0579	-0.0222	-0.0312	0.034	-0.0052	-0.0178	-0.0311	0.0295	-0.043	-0.0189	-0.0142	-0.0986	0.0093	0.0169	-0.0499	-0.0144	-0.032	0.007	-0.0059	-0.0689	-0.0026
BC003331	Z00010018-1	3.0128	Otx2	0.0995	Mef2c	0.0847	0.0181	0.0436	-0.0723	-0.0052	-0.0051	0.0177	-0.0014	-0.0017	0.0385	0.003	-0.0288	-0.0113	-0.0769	-0.0065	0.0216	-0.0749	-0.0096	0.0005	0.0191	0.0384	-0.0101	0.0368	0.0599	-0.0168	0.002	0.0212	-0.0313	0.0162	0.0995	0.0294	0.0438	-0.0847	0.0251	-0.037	-0.0067	0.0207	0.0185	0.005	0.0121	0.0528	-0.0124	-0.028	-0.005
Prg4	Z00055704-1	1.4442	Tcf3	0.5583	Pou5f1	0.2846	0.0605	-0.2846	0.2641	0.2335	0.0967	0.0078	-0.0152	-0.1363	-0.1088	-0.1962	-0.2523	0.0804	0.2788	-0.0807	0.0941	0.5583	-0.0805	0.1076	-0.1351	-0.066	-0.0445	0.1513	-0.2303	0.2425	-0.2169	-0.0316	-0.0393	0.0465	-0.1801	0.1858	-0.2001	-0.0022	-0.0462	-0.039	0.1006	-0.0439	0.0429	-0.0823	-0.1788	0.0034	0.1821	-0.0502	-0.0384
Hmcn1	Z00018498-1	1.4998	T	0.8916	Aes	0.2202	0.8916	0.0677	0.1263	0.2207	0.2601	-0.1484	0.1728	0.0392	0.0259	-0.1771	0.0336	-0.0512	-0.1069	0.0457	0.0728	0.4384	-0.0472	-0.0745	-0.1002	-0.1859	-0.1012	0.1045	-0.0573	0.2898	-0.0416	0.1595	-0.2202	-0.1582	0.0121	-0.0217	-0.2174	-0.203	-0.1687	0.8636	0.1509	0.3266	-0.047	0.0015	0.4309	0.2332	-0.0606	-0.1496	0.0203
C730036E19Rik	Z00028448-1	1.1726	Msc	0.3247	Dlx3	0.2171	0.1297	0.2038	0.0833	0.1612	0.0949	0.1508	-0.1297	-0.0859	0.3247	0.0376	0.0194	-0.1443	0.0122	0.0698	0.0145	0.0076	-0.0298	0.0774	-0.0098	0.1659	-0.0953	-0.0669	-0.1941	-0.1152	0.0759	-0.087	-0.0637	0.1115	-0.0549	0.0701	0.2332	0.09	-0.0779	-0.1169	-0.0337	-0.0516	0.043	-0.0543	-0.115	-0.1246	0.228	-0.2171	-0.0644
Ivns1abp	Z00004833-1	2.9611	Klf4	0.2334	Tcf3	0.1801	-0.0384	0.0009	0.0816	0.0376	-0.1708	-0.0266	-0.0689	-0.0192	-0.1308	-0.0129	0.0194	0.2334	-0.1076	-0.0601	-0.0108	-0.1801	0.0043	0.0251	-0.0159	0.1436	0.0068	0.1479	-0.0019	-0.0879	0.0638	-0.0204	0.012	-0.0136	0.0276	-0.1544	0.008	0.0216	-0.0327	-0.1276	-0.0856	-0.031	0.0449	-0.0087	-0.0358	-0.051	-0.0233	-0.003	-0.0145
1200016B10Rik	Z00004361-1	3.071	Ascl2	0.0557	Gata3	0.0675	-0.0112	0.0156	0.0497	-0.0014	0.0088	-0.0174	0.0158	-0.0505	0.009	-0.0182	-0.0091	-0.0479	-0.0432	-0.011	-0.0001	-0.0449	-0.0104	0.003	-0.0169	0.0275	-0.0193	0.0374	0.0444	-0.0184	0.0247	0.0154	-0.0014	0.0014	-0.0046	0.0183	0.0184	-0.0173	0.0403	-0.0595	0.0212	0.0166	-0.0212	0.0059	-0.0477	-0.0675	-0.0018	-0.0213	-0.0064
1190005F20Rik	Z00057828-1	2.8984	Nr5a2	0.0764	Dlx3	0.0743	0.0347	-0.0092	0.0065	-0.0077	-0.0682	-0.0277	0.0274	0.0048	0.0418	0.0379	0.0764	-0.0715	0.008	-0.0247	-0.047	-0.0207	0.0096	0.0463	0.0215	-0.0096	-0.0203	0.0024	0.0022	0.0623	-0.0292	0.0123	0.0159	-0.0059	-0.0294	0.0074	-0.0308	-0.0021	0.0102	-0.0192	-0.0386	0.0206	0.004	0.0007	0.01	-0.0553	-0.0184	-0.0743	0.0079
Rnf2	Z00009083-1	3.3809	Gadd45a	0.1006	Sfpi1	0.1316	-0.0553	0.0806	0.0439	-0.0349	-0.0202	-0.0507	-0.0078	-0.0508	-0.0938	0.0556	-0.003	-0.0659	-0.1316	0.0053	-0.0571	-0.1024	0.0365	-0.0238	0.0024	-0.0186	-0.0584	0.0321	0.0958	-0.1192	0.0075	-0.0551	-0.0119	0.019	-0.1005	-0.0354	0.0225	-0.0348	0.1006	0.0446	-0.0639	-0.0526	0.0437	-0.037	-0.0518	-0.0805	-0.0708	-0.0213	0.0212
Niban	Z00018928-1	2.4277	Cdx2	1.311	Otx2	0.2475	0.0244	-0.0589	0.0327	-0.0106	1.311	-0.0087	-0.0009	-0.0889	0.0817	-0.1136	-0.1729	0.6948	0.2649	0.0384	0.6469	0.5096	-0.003	-0.0033	-0.1041	-0.2379	-0.003	0.0525	0.0461	-0.0083	-0.0016	0.0317	0.0579	-0.0353	-0.2475	0.165	-0.0188	0.1516	0.0368	-0.0789	0.3133	0.0519	0.0613	0.0345	-0.018	0.3746	-0.1742	0.3416	-0.1026
Edem3	Z00013780-1	3.8304	Pou5f1	0.0949	Esx1	0.0835	0.0231	0.0949	0.0481	-0.0247	0.044	0.0066	-0.0295	-0.065	-0.0331	-0.0809	-0.0646	0.0286	-0.0501	-0.0325	-0.0566	0.0307	-0.0327	-0.0022	-0.0524	-0.0601	0.0154	0.0509	0.0579	-0.0835	-0.0279	-0.0803	-0.0533	0.0006	-0.0584	0.0054	0.0025	0.0707	0.0876	0.0708	0.0196	-0.016	0.0236	-0.0297	-0.0323	-0.0085	0.035	0.0487	0.0009
1700025G04Rik	Z00055705-1	2.6673	Sox9	0.6145	Fem1b	0.0804	-0.0179	0.1978	0.3003	0.016	0.167	-0.0385	-0.005	0.0434	-0.054	-0.0204	0.1187	0.1841	-0.0568	-0.0466	-0.0415	0.057	0.0198	0.0435	0.0317	-0.0477	-0.0205	-0.034	-0.0012	-0.0674	-0.0715	-0.0147	-0.0107	-0.0087	0.0455	0.0699	0.0173	0.0809	-0.0228	0.6145	-0.0441	0.0165	-0.0804	-0.0054	0.1943	0.2062	0.0813	0.3724	0.0008
5730449L18Rik	Z00061013-1	4.0466	Sox9	0.1441	Zscan4c	0.0687	-0.0049	0.0198	-0.0386	-0.0131	-0.0125	-0.0104	0.0186	-0.0088	-0.0427	-0.0503	-0.0426	-0.0421	-0.0444	-0.0202	-0.01	0.0431	-0.0197	-0.0489	-0.0286	0.0388	-0.0549	0.0331	0.0457	0.0474	-0.0407	-0.0283	-0.0307	-0.0101	0.012	0.0537	-0.0049	-0.0408	0.0241	0.1441	0.0256	0.0003	0.0397	-0.0152	0.0435	-0.0147	0.0046	-0.0257	-0.0104
Glt25d2	Z00046312-1	1.1519	Sox9	1.6018	Eed	0.2643	0.0809	0.147	-0.0982	0.2232	-0.0267	0.2427	-0.1649	0.1481	0.0111	-0.087	0.0123	-0.1155	0.1171	-0.2231	0.0185	-0.0066	0.0686	0.0789	0.0625	0.13	-0.2643	0.114	-0.0972	0.1208	0.0251	-0.0455	0.0111	-0.1165	0.1853	-0.0977	0.195	0.0357	0.1071	1.6018	-0.0589	-0.1644	0.0042	0.0746	-0.057	0.1504	0.0626	-0.0542	0.2207
Rgl1	Z00025455-1	2.6902	Gata3	0.2027	Rxra	0.0291	-0.0269	0.0274	0.0561	-0.0022	0.0324	0.0731	0.0008	0.0261	0.0537	0.02	0.0385	0.0492	0.0148	0.0245	0.0001	0.1059	-0.011	0.0096	-0.0135	0.0461	0.0204	0.0091	0.0138	0.0327	0.0049	0.0025	0.034	-0.016	0.0213	0.0129	0.0086	0.0688	-0.0203	0.0795	0.007	0.0003	-0.0156	0.0068	0.0795	0.2027	-0.0059	0.0335	0.0051
Apobec4	Z00058232-1	1.1701	Msc	0.3305	Smad4	0.3594	-0.1747	-0.0253	0.0385	0.0694	0.0502	-0.0635	0.171	0.0397	0.3305	-0.0473	-0.0022	0.0736	0.2048	-0.0279	-0.1498	-0.0086	-0.0215	0.2759	0.0245	0.1207	-0.0162	-0.0658	0.0369	0.1544	0.0645	-0.1257	-0.0601	-0.0774	0.1197	-0.2254	0.174	-0.2185	0.0544	-0.0335	-0.1561	-0.1647	0.0627	0.1789	-0.0044	-0.0049	-0.1687	-0.1745	-0.0796
Arpc5	Z00007922-1	4.131	Cdx2	0.3733	Myc	0.0944	-0.0022	0.0387	0.0382	-0.0214	0.3733	-0.0026	0.0501	-0.0717	0.0482	0.0334	-0.0033	0.0816	0.1466	-0.0099	0.2826	0.3139	-0.0484	-0.01	0.0714	-0.0944	-0.0203	-0.0102	0.0005	0.2539	-0.0375	0.0041	-0.0063	0.0002	0.0275	0.0224	-0.0079	-0.0251	-0.0083	0.1522	0.0515	0.0189	0.0356	-0.0242	0.2197	0.0971	-0.012	0.0258	0.0228
Ncf2	Z00030623-1	1.3168	Sfpi1	0.8104	Dppa5a	0.1858	0.0492	0.1697	0.2065	-0.0249	0.5195	0.1482	0.0867	-0.0327	0.1534	-0.1425	0.0481	0.3579	0.8104	0.2407	0.3909	-0.0111	0.0224	0.0128	-0.1112	0.0658	0.0036	0.0861	0.1412	0.1636	-0.0551	-0.1858	-0.1801	0.1247	-0.0996	0.0055	0.1476	0.0208	0.1604	0.4578	0.1627	0.0664	0.0056	-0.0351	-0.0437	0.0512	0.0944	0.411	0.0234
Smg7	Z00019055-1	4.0358	Sox2	0.247	Pou5f1	0.0834	0.0033	-0.0834	0.247	0.0196	0.1238	-0.0233	-0.0247	0.0378	0.005	-0.0393	-0.0641	0.0842	0.0601	0.0256	0.0217	0.1031	0.0411	0.0254	-0.0349	-0.004	0.0113	-0.0412	-0.069	0.0552	0.0184	0.0194	0.0071	-0.013	-0.0289	-0.0599	0.003	0.0791	0.0222	0.0625	0.1139	-0.0018	0.0191	0.0215	-0.0675	0.0346	0.0288	0.0797	0.041
Nmnat2	Z00020839-1	3.4279	Sox9	0.5345	Esx1	0.5562	-0.2756	0.1549	0.2223	-0.0306	-0.4027	0.0122	-0.0358	-0.0143	-0.1076	0.0148	0.1242	-0.3015	-0.0785	0.0469	-0.1053	-0.2137	0.0198	0.0062	-0.0745	-0.148	0.0341	0.0424	0.0237	-0.5562	0.0442	-0.0597	-0.0584	-0.0005	0.0822	-0.4972	-0.0137	0.2358	0.0002	0.5345	0.0373	-0.1419	0.0245	0.0152	-0.1082	-0.0692	0.1602	0.0451	0.0126
Lamc2	Z00022951-1	2.8457	Klf4	0.5591	Eomes	0.6503	-0.2163	0.034	0.2507	-0.0225	-0.1385	0.0016	0.036	-0.1994	0.0186	0.1025	0.1867	0.5591	-0.0975	0.1124	0.1261	0.3443	0.1023	0.0855	0.1571	-0.2208	0.0001	0.1347	0.0566	0.5	0.1141	0.105	0.0962	0.0689	0.1121	-0.6503	0.0032	0.1858	0.0662	-0.1194	0.1481	-0.0241	0.072	0.047	0.4237	-0.0568	0.1933	0.2992	0.0976
Lamc1	Z00034742-1	3.0172	Gata3	0.4317	Ascl1	0.2267	-0.0365	-0.1118	0.0184	0.05	-0.1818	0.0842	0.1022	-0.0914	0.0078	-0.0893	-0.0893	0.1414	-0.0368	0.0325	-0.1156	-0.0753	0.0747	0.1119	-0.0893	-0.0594	0.0039	-0.0008	-0.0274	-0.1949	-0.0239	0.1114	0.0332	0.0345	-0.1356	0.0949	-0.0624	0.0495	-0.002	0.0017	-0.0238	0.0081	-0.0233	0.0942	-0.1106	0.4317	0.0291	0.1155	-0.0095
1700012A16Rik	Z00043569-1	2.232	Eomes	0.2676	Cdx2	0.3441	-0.1319	0.0559	0.0545	0.0208	-0.3441	0.0747	-0.0769	-0.0267	-0.0769	0.0303	-0.2011	0.1107	-0.204	0.048	-0.1469	-0.1188	-0.0268	0.1208	-0.0097	0.0946	-0.0253	0.141	-0.0786	-0.0026	-0.0937	-0.0236	-0.0936	-0.0403	-0.2059	0.2676	-0.0306	-0.0981	0.0364	-0.1702	0.0019	-0.1464	0.0141	0.0976	-0.228	-0.057	-0.0239	0.106	0.0253
Dhx9	Z00055708-1	4.6411	Pou5f1	0.088	Klf4	0.1276	-0.0346	0.088	0.0854	-0.0492	0.0379	0.0027	-0.0257	-0.0457	0.0266	0.0313	0.0624	-0.1276	0.0157	-0.0076	-0.0097	-0.0156	-0.0008	0.0256	-0.0084	-0.0475	-0.0017	0.0381	0.0463	-0.0694	-0.0041	-0.0556	-0.0569	-0.0127	-0.0138	-0.008	-0.0064	0.0355	0.0873	0.0299	-0.0399	-0.014	0.0212	-0.0092	0.0042	-0.043	0.012	0.0515	0.0284
Npl	Z00055709-1	3.2827	Gata3	0.444	Cdx2	0.4574	-0.2082	-0.1401	-0.1749	-0.04	-0.4574	0.0402	-0.2095	0.1223	0.0451	0.0076	-0.1929	-0.0916	0.0131	0.0048	-0.0865	-0.2332	-0.0308	0.0049	0.0107	-0.0134	-0.0206	0.1141	0.1334	0.239	-0.0071	-0.002	0.0474	0.0611	0.1236	-0.2586	0.0389	-0.1712	-0.0042	-0.1594	-0.067	-0.0322	0.0569	-0.054	-0.4455	0.444	0.0096	-0.0669	0.0119
Rgs8	Z00040474-1	1.3874	Ascl1	1.0906	Elf1	0.2939	0.1302	0.5428	0.2818	-0.0849	1.0285	-0.0994	0.1014	-0.0923	0.1228	0.0909	-0.1317	0.1193	-0.0692	-0.2476	-0.2939	0.892	0.031	0.0427	0.054	-0.2806	-0.0577	-0.0253	0.167	-0.0404	0.07	-0.1812	-0.0444	0.2035	0.1674	0.039	-0.0684	0.5675	0.0664	-0.0359	1.0173	0.3408	0.1489	0.0555	0.8144	-0.2255	0.9727	0.2071	0.1664
C230024C17	Z00029419-1	1.1496	Smad4	0.2683	Foxj2	0.2303	0.018	0.1894	0.1975	0.1434	-0.0115	-0.0943	0.2641	-0.0314	0.2623	-0.0037	0.0068	0.004	-0.1252	0.0932	0.0452	-0.0255	-0.0531	0.1205	-0.0251	0.0583	0.0986	-0.0961	-0.1345	-0.0462	-0.0237	-0.0389	0.0515	0.0715	-0.0762	0.1037	0.0466	0.0489	-0.1076	-0.0047	0.1949	0.118	0.0744	0.1995	-0.0748	0.0554	0.2189	-0.1531	-0.2303
Rgs16	Z00042920-1	2.9146	Myod1	0.8132	Klf4	0.6388	0.1324	0.0134	0.1185	-0.0245	-0.1056	-0.0147	0.0144	0.1987	0.143	-0.0039	-0.1885	-0.6388	-0.2675	-0.1454	-0.0631	0.4623	-0.0391	0.045	0.0138	-0.0538	-0.0492	0.0354	0.0197	-0.0434	0.0218	0.0424	-0.087	0.0256	-0.0011	0.5192	0.0245	0.2723	-0.1702	-0.3694	0.8132	0.2099	0.0593	-0.0278	0.2595	-0.3073	0.4505	0.0162	0.0219
Rnasel	Z00048202-1	1.3349	Gata3	0.5372	Zfand3	0.1999	0.0794	-0.0001	0.0809	-0.1614	0.2962	0.2709	0.1649	0.0204	0.0259	0.1655	0.0419	0.2108	0.2139	-0.0527	0.2141	0.421	-0.0925	0.0606	0.0015	-0.0054	0.1807	0.0681	0.0921	0.3414	-0.0063	0.078	-0.1048	-0.1593	-0.089	0.0142	-0.0905	-0.1059	-0.0759	0.0323	-0.0015	0.1735	0.0817	-0.1999	0.0038	0.5372	0.0989	0.0666	0.1338
Rgsl1	Z00055710-1	1.1678	Rxra	0.3059	Sfpi1	0.3272	-0.0066	0.0076	0.0303	0.0766	-0.1071	0.1451	0.2356	0.0334	-0.0234	-0.1904	-0.2021	-0.2029	-0.3272	-0.1361	0.0864	0.153	-0.0002	0.0838	0.0888	-0.1448	-0.0312	0.0107	-0.219	0.0276	0.0526	-0.0183	0.1796	0.1207	0.1514	-0.0653	-0.0956	-0.1488	0.066	-0.0591	0.1283	-0.0046	0.1223	0.0152	0.2807	-0.1036	0.1377	-0.1315	0.1197
5830403L16Rik	Z00030925-1	1.1936	Dppa5a	0.3696	Rxra	0.3181	0.1712	-0.0087	-0.0475	0.1075	-0.0005	0.0975	-0.1503	0.2492	0.0724	0.1895	-0.0559	-0.1187	-0.0719	0.0468	-0.001	-0.0588	0.0286	-0.0844	0.1893	0.1906	-0.1775	0.1139	0.0821	-0.1204	0.0219	0.3696	0.0291	-0.2152	-0.0078	-0.2237	0.1272	0.2198	0.0603	0.0993	-0.1354	0.1649	-0.0094	-0.1184	0.0265	0.1135	-0.146	-0.0376	0.1589
EG433365	Z00026711-1	1.1608	Suz12	0.3531	Otx2	0.2028	0.0449	-0.0229	0.137	-0.1717	-0.0327	-0.0235	-0.1446	0.156	-0.0923	0.1505	-0.0038	0.0214	0.0828	-0.037	0.0967	-0.0143	0.0832	0.0635	-0.0219	0.0928	0.1493	0.2436	0.3531	-0.0904	0.0583	-0.1132	-0.1537	-0.0341	-0.2028	0.2148	0.0829	-0.0582	0.0977	0.0388	0.11	-0.0686	0.2034	-0.0462	-0.0833	0.155	0.0618	-0.1458	-0.1342
Teddm1	Z00026821-1	1.1887	Mef2c	0.2401	Mybl2	0.4261	-0.193	0.0438	-0.0713	0.1685	-0.1822	0.0404	-0.3073	0.068	0.0068	-0.4261	-0.089	0.0837	-0.0693	-0.0574	0.1284	-0.1727	-0.101	0.0373	0.0408	-0.0014	-0.0767	0.2281	-0.1545	0.1165	0.1672	0.0738	-0.0915	0.1705	-0.0883	-0.0342	-0.0969	0.2401	0.0555	0.0338	-0.0349	-0.1237	-0.0146	0.1799	-0.0894	0.1895	0.1209	0.1406	0.04
Glul	Z00054252-1	3.9343	Nr2f2	0.2259	Tcf3	0.4782	-0.0994	-0.1468	-0.1558	0.0425	-0.3712	-0.003	0.0358	0.0904	0.0792	0.0904	0.1556	0.0309	-0.0004	0.0605	-0.1296	-0.4782	0.0209	0.0474	0.0097	-0.0745	0.0059	-0.0189	-0.0474	-0.2901	0.0086	0.0619	0.0511	0.0181	-0.0356	-0.2653	-0.0182	-0.0328	0.0697	-0.107	-0.1203	-0.0425	0.0166	0.0086	-0.0489	0.0188	0.2259	-0.1125	-0.0366
A830008E24Rik	Z00029124-1	1.3864	Klf4	0.3121	Foxj2	0.2148	0.1101	-0.1867	0.2019	-0.0549	-0.0813	0.19	-0.0139	0.019	-0.0321	-0.0248	-0.1117	0.3121	0.1823	0.2122	0.0069	0.0087	0.0843	-0.1718	-0.1532	0.0564	-0.1214	-0.0631	-0.2099	0.2045	-0.0146	-0.1007	-0.055	0.0956	-0.0866	0.0034	0.0151	-0.0904	-0.0955	-0.1126	0.037	-0.091	0.1199	-0.1443	-0.0154	0.205	0.1999	0.0693	-0.2148
4930532M18Rik	Z00061060-1	2.6134	Myc	0.0663	Tcf3	0.2838	-0.0311	0.0019	-0.0209	-0.009	-0.1342	0.0044	0.0278	0.0067	0.0614	0.0536	0.0618	-0.0388	-0.0051	0.018	-0.0409	-0.2838	-0.0381	-0.1857	0.0552	0.0663	0.0085	0.0084	0.0063	-0.1316	0.0242	-0.0671	0.0001	-0.0004	-0.0152	-0.0253	0.0243	-0.02	0.0265	-0.1619	0.0026	-0.0076	0.0294	-0.0443	-0.0223	-0.1121	0.0476	-0.0468	0.0127
Cacna1e	Z00055711-1	1.1753	Ascl1	0.2956	Esx1	0.258	-0.0816	-0.2264	0.1475	0.1284	0.1244	0.0387	-0.0547	0.1529	0.0675	-0.0423	-0.0434	0.2244	-0.1126	-0.1041	-0.0547	-0.1657	-0.0467	0.2625	-0.0822	0.1388	-0.2426	-0.1498	0.128	-0.258	-0.1863	0.0567	0.0359	0.0281	-0.0894	-0.0171	0.0217	-0.1113	0.0577	-0.1829	-0.0285	-0.0933	0.0476	-0.2113	0.0852	0.0543	-0.0874	0.228	-0.0497
LOC671336	Z00064079-1	1.3293	Klf4	1.161	Smad7	0.2578	0.0261	0.1163	0.0629	-0.0235	-0.0405	0.0549	0.2085	0.0083	-0.0513	-0.0009	-0.0714	1.161	0.3013	-0.0021	0.1284	0.1341	0.0157	0.0033	0.1568	-0.1585	-0.0214	0.1969	-0.0639	0.6335	0.1367	0.1021	-0.0023	0.1046	0.3778	0.0564	-0.0494	-0.0398	0.0408	0.5076	0.0185	0.089	0.0361	-0.1089	0.2317	-0.1259	0.1438	-0.115	0.024
Ier5	Z00009230-1	2.477	Esx1	0.5552	Nr5a2	0.2244	-0.2115	0.1308	-0.003	-0.0552	0.3167	-0.0189	0.1453	0.1563	0.1427	0.0673	-0.2244	0.1422	0.1036	-0.1307	-0.033	0.3621	-0.0122	0.0247	0.2791	-0.0077	-0.0093	0.1031	0.0466	0.5552	-0.1795	-0.017	-0.0898	0.0154	0.4272	0.098	-0.0128	-0.1483	0.0771	0.2255	-0.2228	0.1587	-0.0228	0.0044	0.4192	-0.0602	0.373	-0.1516	-0.0129
Mr1	Z00022833-1	1.2721	Sfpi1	0.2424	Smad1	0.3912	0.1392	0.0514	0.0403	0.0478	0.1711	0.0998	0.0217	-0.1599	-0.0171	0.1089	-0.0216	0.0721	0.2424	-0.0303	0.0146	-0.0472	-0.0675	-0.0445	-0.1051	-0.0395	0.025	-0.0407	0.2046	0.0166	0.0078	0.0601	-0.1059	-0.0978	-0.0134	-0.0293	-0.3912	-0.0018	-0.0778	-0.0591	-0.0541	0.0687	0.0191	-0.1212	-0.0128	0.117	0.0515	0.0258	-0.0768
Stx6	Z00075446-1	3.4377	Nrip1	0.1772	Gata3	0.2196	-0.0319	-0.0034	0.0209	0.0316	-0.0395	-0.0281	0.0131	-0.0402	-0.0114	-0.0409	-0.0477	-0.0481	0.1641	-0.0247	-0.0725	0.0047	-0.0626	-0.0039	0.0324	-0.0306	-0.0101	-0.0192	-0.0743	0.1218	-0.0347	-0.0076	-0.0189	-0.0143	0.0069	-0.0485	-0.0202	-0.0583	-0.0413	0.0312	-0.1199	0.0191	0.0217	-0.003	0.1772	-0.2196	0.0562	-0.1536	0.0072
BC034090	Z00012069-1	1.2031	Eomes	0.9508	Zfand3	0.1741	0.579	-0.0986	0.4002	-0.0158	0.5507	0.0126	0.0705	0.0509	-0.0244	0.0357	0.0986	0.0051	-0.0584	-0.0858	0.083	0.5553	-0.0721	0.1287	0.0728	0.1098	-0.016	-0.0091	0.0371	0.5706	0.0223	0.1656	0.2048	0.1162	-0.0043	0.9508	0.0522	0.0152	0.0302	0.5858	0.2691	-0.0431	0.1677	-0.1741	0.239	0.285	-0.0727	-0.012	0.0887
Xpr1	Z00013201-1	3.3569	Cdx2	0.3278	Msc	0.1127	-0.0108	0.071	0.0833	0.0316	0.3278	-0.0474	-0.0521	0.0354	-0.1127	-0.0627	-0.0306	0.0873	-0.0256	-0.0219	0.0052	0.1727	-0.0332	-0.0542	-0.0623	-0.0423	-0.0185	-0.044	-0.006	0.2424	-0.0208	-0.0309	-0.0165	-0.0186	0.0115	0.0457	-0.0088	0.003	-0.0518	0.135	0.063	0.0179	0.0263	-0.0127	0.0425	0.09	-0.0058	0.0476	0.0017
EG433367	Z00066210-1	1.181	Smad7	0.2745	Ctnnb1	0.2018	0.2517	0.2313	0.1087	-0.1202	-0.0236	-0.1656	-0.0058	0.0233	-0.0155	-0.1242	-0.0962	0.1168	0.0427	-0.0973	0.0005	0.0396	-0.2018	-0.0439	-0.0154	0.0967	0.045	0.075	0.0804	0.1626	-0.0607	0.0294	0.2647	0.1843	0.0699	-0.009	-0.1475	-0.0979	0.041	0.107	-0.16	0.0846	0.2133	0.0828	-0.0533	-0.0393	-0.009	-0.0563	-0.0602
Acbd6	Z00054253-1	3.4926	Myc	0.1309	Mef2c	0.0688	0.0445	-0.0249	-0.0437	0.0368	0.0355	-0.0028	0.0303	0.0772	0.0067	0.032	-0.0187	0.1006	0.0258	-0.012	-0.0105	0.0267	0.0035	0.0218	0.0382	0.1309	-0.0284	0.0322	-0.0417	0.0736	-0.0131	0.0408	-0.0074	0.0003	-0.011	0.0908	-0.0324	-0.0688	-0.0337	-0.049	0.0156	0.0322	0.0257	0.0094	-0.0027	0.0304	0.0288	0.0564	-0.0053
Lhx4	Z00023442-1	1.4206	Eomes	0.2898	Nrip1	0.238	-0.0626	-0.0295	-0.174	0.0444	0.1539	-0.0538	-0.1624	0.1412	0.0163	0.0461	0.1487	0.0945	0.1249	0.0003	0.0177	-0.1032	0.0104	-0.1181	0.2182	0.088	0.0895	0.0695	0.0354	-0.1456	0.0203	-0.0342	-0.0297	0.0237	-0.1272	0.2898	-0.0279	0.0361	0.1	-0.0927	0.0055	-0.0472	0.0849	0.1231	-0.238	-0.0448	-0.0438	0.0037	-0.0597
Qsox1	Z00074201-1	3.106	Tcf3	0.6678	Myc	0.072	0.0336	0.0258	-0.0374	0.0145	0.2577	-0.0193	-0.0068	-0.0238	-0.0485	-0.0533	-0.0564	0.0018	-0.0439	-0.0363	0.0958	0.6678	-0.0016	-0.0031	-0.0356	-0.072	-0.0166	-0.0547	-0.0258	0.2092	-0.0377	0.0106	0.0005	-0.0188	0.0795	0.0646	0.0241	0.0342	-0.0332	0.2408	0.0811	0.0469	0.0142	0.0076	0.1483	0.2041	0.0218	0.1346	0.0065
Cep350	Z00020991-1	1.9663	Esx1	0.3176	Nr5a2	0.3121	0.053	0.0687	0.1271	0.1487	0.1957	-0.1195	-0.036	-0.0801	-0.2824	-0.2059	-0.3121	0.2067	-0.0022	-0.1133	-0.0327	0.1773	-0.0344	0.1159	-0.1113	-0.0644	-0.0483	0.0172	-0.0333	0.3176	-0.1778	0.0543	-0.0418	-0.0414	-0.0364	0.1181	-0.016	-0.0067	0.0027	0.238	0.1622	0.1251	0.049	-0.0444	-0.0177	0.1279	0.0481	-0.0101	-0.1232
Tor1aip1	Z00075351-1	3.4467	Gata3	0.1401	Tuba1a	0.0422	0.0344	0.0304	0.0149	0.0049	0.0895	-0.0422	0.0053	-0.0078	-0.0165	0.0204	0.0008	0.0699	-0.0194	-0.0072	0.0263	0.0165	0.0117	0.0038	0.0119	-0.0388	-0.008	-0.0137	-0.0251	0.1051	-0.0041	0.0045	-0.0084	-0.0114	0.0283	0.0453	-0.0115	-0.0049	0.0122	-0.0236	0.019	0.0152	0.0171	-0.0418	0.0711	0.1401	0.0089	0.0749	0.0169
Ifrg15	Z00064660-1	2.0781	Esx1	0.1609	Stat3	0.0828	0.0335	-0.0821	0.0648	-0.0371	-0.0609	0.0484	-0.0301	0.078	0.0809	-0.0619	-0.02	0.0388	-0.0335	0.0643	0.0088	-0.0617	-0.0471	0.0317	0.0471	0.1008	-0.0566	0.0866	0.0144	0.1609	-0.05	0.1042	-0.0283	-0.0828	0.0025	0.1075	-0.0044	-0.0089	0.0639	0.0013	0.082	0.0161	-0.001	-0.0231	-0.0743	0.1298	-0.0398	0.0741	0.0133
Tor1aip2	Z00076969-1	3.6097	Eomes	0.1238	Pou5f1	0.0739	0.041	-0.0739	0.0219	0.0222	-0.0041	0.0114	-0.03	0.0643	0.0001	-0.0331	-0.0724	0.0734	0.0044	0.0106	0.0325	-0.0047	0.0199	-0.0069	-0.0159	0.0255	0.0145	-0.023	-0.0252	0.055	0.0212	0.0254	0.0269	-0.001	-0.0029	0.1238	0.0236	0.0447	0.0153	0.0146	0.0289	0.0058	0.0521	0.0068	-0.0725	0.0985	0.0295	0.0587	0.0196
A230106N23Rik	Z00053407-1	1.2197	Cdx2	0.8276	Pou5f1	0.2267	0.2577	-0.2267	0.2131	0.0417	0.8276	-0.1151	0.1198	-0.1524	0.0518	-0.085	0.0078	0.0121	0.0154	0.0286	-0.1053	0.0815	-0.0361	0.0604	-0.1447	0.009	0.0333	-0.0499	-0.0445	0.1224	-0.0007	0.1758	-0.0845	-0.1219	0.2084	0.2073	-0.02	0.025	0.0217	0.2735	-0.0094	-0.0618	0.171	-0.0813	-0.1398	-0.1226	0.2808	0.1718	-0.0075
Tdrd5	Z00012043-1	2.2881	Sfpi1	0.5572	Klf4	1.0006	0.3081	0.3138	0.3031	-0.0392	0.3033	0.0207	0.0283	-0.115	0.2671	0.0887	0.3244	-1.0006	0.5572	0.0125	-0.0481	-0.0549	-0.012	0.0982	0.0609	-0.0161	-0.035	0.0753	0.0565	-0.3004	-0.1253	-0.0785	-0.0692	0.0048	-0.1252	0.2962	-0.0587	-0.0842	0.0364	0	-0.1247	0.0562	0.0156	-0.0496	0.2609	-0.1747	-0.2251	-0.1667	-0.0006
Nphs2	Z00024552-1	1.1718	Zfand3	0.2448	Dlx3	0.3127	0.0391	0.1861	0.0619	-0.0818	0.1313	-0.0186	0.0543	-0.2871	-0.0676	-0.0291	-0.1611	0.1058	0.1478	-0.0107	-0.1117	-0.0237	0.0545	-0.0999	-0.0652	-0.1493	-0.0243	-0.016	0.0758	0.0539	-0.2496	-0.1845	-0.1634	0.1074	0.151	-0.0898	0.0622	0.0549	0.0659	0.0812	-0.108	0.1409	0.1538	0.2448	0.0275	0.1543	-0.0973	-0.3127	0.1798
9430070O13Rik	Z00009486-1	1.1756	Ascl1	0.3026	Stat3	0.3154	0.043	0.0746	0.1157	0.044	-0.1761	-0.0023	-0.1507	-0.2046	0.1736	-0.1111	0.0424	0.1878	0.1336	0.0612	0.0225	-0.0617	-0.14	0.0633	-0.0266	0.0191	-0.015	0.0277	0.0862	0.0164	-0.0359	-0.1884	-0.1766	-0.3154	0.0607	-0.2048	-0.1282	-0.1902	0.0218	0.0524	-0.2281	0.0772	0.0104	0.0133	0.052	-0.1111	0.1102	0.0742	-0.1574
Soat1	Z00034596-1	3.1683	Nrip1	0.5558	Klf4	0.4891	-0.0117	0.1644	-0.2083	0.0184	0.1151	0.0536	0.1879	-0.0561	0.0883	0.0476	0.0471	-0.4891	-0.0125	-0.0467	-0.007	0.0816	0.0383	0.0703	0.1915	-0.0717	-0.0059	-0.0181	-0.0209	0.0666	-0.0307	0.0431	-0.0404	0.0168	0.1355	0.1278	0.0097	-0.2103	0.0507	0.2418	0.1165	0.1255	-0.0632	0.0304	0.5558	0.0573	0.0936	-0.4222	-0.018
Abl2	Z00075829-1	2.807	Gadd45a	0.1732	Cdx2	0.3049	0.0855	-0.0156	-0.1618	-0.0136	-0.3049	0.0492	0.0406	0.0589	0.0929	0.0952	0.1457	-0.1574	0.0538	0.103	0.0417	-0.182	0.0039	0.1203	0.0817	0.1303	0.0323	0.1052	0.028	-0.1511	0.0219	-0.0012	0.0002	0.0365	0.0476	0.0926	-0.0253	-0.0012	0.1732	-0.3022	-0.2044	-0.052	0.1407	0.0285	0.0411	-0.292	-0.0357	-0.1948	0.0553
Tor3a	Z00074898-1	3.8073	Nr5a2	0.2371	Cdx2	0.7196	-0.0986	-0.0803	0.0366	-0.0391	-0.7196	0.0761	0.1226	0.0672	0.1372	0.1624	0.2371	-0.3818	0.2118	0.1107	0.2199	-0.1635	-0.0347	0.0467	0.1331	-0.1021	0.0253	0.0586	0.0241	-0.1229	0.1159	0.0284	0.0274	0.053	0.1079	-0.1182	0.0238	-0.09	0.04	-0.4116	-0.0803	-0.0299	0.0326	-0.0272	0.1088	-0.598	-0.0948	-0.2835	0.1047
C530043G21Rik	Z00061953-1	4.1294	Sox9	0.4062	Myc	0.126	0.0675	0.1237	0.1124	0.0174	0.2912	-0.0349	-0.0303	-0.024	-0.0821	-0.0825	-0.0387	0.0919	0.0381	-0.0264	0.0226	0.2467	-0.0346	-0.0421	-0.0218	-0.126	-0.0212	-0.0345	-0.0164	0.1924	-0.036	-0.0445	-0.0454	-0.019	0.0629	0.1125	-0.0208	0.0221	0.0249	0.4062	0.0753	0.0101	0.0162	-0.0206	0.0934	0.3268	0.0581	0.1477	0.0099
Angptl1	Z00047378-1	1.1738	Ascl2	0.2848	Eed	0.2816	0.2686	-0.0036	0.2778	0.0801	-0.0189	-0.0329	-0.1348	0.1293	0.1027	-0.159	-0.0338	0.2688	0.1147	-0.0852	-0.0502	0.0597	-0.1051	0.0507	-0.2505	-0.0367	-0.2816	-0.1041	-0.1389	0.1014	-0.1087	0.0495	-0.0793	-0.0426	0.1024	0.138	0.0992	0.0093	0.2583	0.0613	0.0004	0.1334	-0.1774	0.0275	-0.2489	-0.0468	0.1952	0.1149	-0.1794
Ralgps2	Z00006444-1	3.4928	Msc	0.1681	Tcf3	0.2416	0.1088	-0.0359	-0.0009	0.0448	-0.1121	0.0346	0.0474	0.0386	0.1681	0.0954	0.0082	0.115	0.0254	0.0328	-0.0136	-0.2416	0.0083	0.036	0.1415	-0.018	-0.0023	-0.008	-0.0372	-0.2184	0.0433	0.0642	0.0433	0.0187	0.0396	-0.1304	-0.01	-0.0565	0.0111	0.0923	-0.0507	0.0165	-0.0011	0.0429	0.0073	-0.0979	0.1326	0.0143	-0.0053
4930439D14Rik	Z00076442-1	1.5487	Cdx2	0.4265	Ascl2	0.332	0.1257	0.0792	0.1963	-0.0978	0.4265	-0.1119	0.0016	0.1436	0.0254	-0.0594	-0.063	0.0635	0.0892	-0.0675	0.1722	-0.0052	0.0078	0.1855	0.103	-0.0032	-0.0577	0.0012	-0.1412	0.0513	-0.1171	0.0044	0.1842	0.0066	-0.0622	-0.0657	0.1157	0.0344	-0.138	0.2387	0.0537	0.1017	0.02	0.0748	0.1546	-0.071	0.0083	-0.0495	0.0406
1700057K13Rik	Z00055714-1	1.376	Klf4	0.3824	Tcea3	0.4648	0.0614	-0.412	0.0042	0.0175	0.0185	-0.06	0.0476	-0.0105	-0.1086	0.0355	0.0778	0.3824	0.157	-0.306	-0.0814	-0.0217	-0.0867	-0.4648	-0.0513	-0.1825	0.1104	-0.0609	0.0765	-0.0804	-0.052	-0.2183	0.1063	0.1371	0.1242	-0.0758	0.0565	0.1656	-0.0874	0.2096	0.1708	0.0518	-0.0424	-0.0842	-0.0903	0.053	-0.0398	-0.0155	0.0525
Rasal2	Z00025849-1	2.5116	Mef2c	0.1686	Esx1	0.2309	-0.0232	-0.0062	0.0153	0.039	0.0071	0.0529	-0.0532	0.043	-0.094	-0.1065	-0.1268	0.0339	0.1286	0.006	-0.1116	0.0126	-0.0586	0.1034	-0.0138	-0.0175	0.0022	0.0777	-0.0345	-0.2309	-0.0419	0.0104	0.0575	-0.0489	0.0264	-0.0793	0.0381	0.1686	-0.0054	0.099	0.025	0.0216	-0.0523	0.024	0.0351	-0.1695	0.0699	-0.1607	-0.0111
2810025M15Rik	Z00006456-1	4.3355	Sfpi1	0.2287	Dlx3	0.2194	-0.075	-0.0341	0.1078	0.0091	-0.1869	0.024	0.0127	0.0506	-0.0099	0.0358	0.0076	-0.0664	0.2287	0.017	-0.0102	-0.1544	0.0166	0.0505	0.0182	-0.0562	-0.0103	0.0154	-0.0053	-0.0325	0.0384	0.0122	0.0263	0.0259	0.0298	-0.0707	0.0135	0.132	-0.0132	-0.0888	0.0078	-0.0197	0.0149	-0.0008	-0.0056	0.0314	0.0279	-0.2194	0.0055
BC026585	Z00074906-1	2.6237	T	0.1957	Nr2f2	0.218	0.1957	-0.1165	-0.014	-0.0114	0.0035	0.0068	-0.0299	0.074	-0.0402	-0.0544	-0.099	0.1506	0.1623	0.0368	0.0417	-0.06	0.0494	0.0545	0.0015	-0.0322	-0.0153	-0.0619	-0.0577	0.1307	-0.0072	0.0531	-0.0033	0.0359	0.0629	0.1548	-0.0214	0.0429	-0.0222	0.1713	0.0272	0.0378	0.0126	-0.0397	0	0.176	-0.218	-0.1444	0.0158
Sec16b	Z00025338-1	1.3656	Elf1	0.4466	Atf3	0.6468	-0.1024	-0.0037	0.026	-0.0225	0.0909	0.1578	-0.2116	0.2453	0.1316	-0.0675	-0.0109	-0.0889	0.1789	0.2432	0.4466	-0.1007	-0.1753	-0.0307	-0.6468	-0.0625	-0.0496	0.0951	-0.0522	-0.2478	-0.0497	0.064	-0.125	0.0822	-0.0536	-0.0119	0.1684	-0.0567	0.1258	0.1195	0.0972	-0.0468	0.0713	-0.0784	0.1198	-0.1371	-0.0881	0.1404	0.0002
6430517E21Rik	Z00053510-1	1.5866	Cdx2	0.5634	Eomes	0.3723	-0.0581	0.0665	-0.0194	-0.073	0.5634	0.0533	0.0606	0.0579	-0.0637	-0.0887	-0.0546	0.111	0.0105	-0.1378	0.0933	-0.0078	-0.0857	-0.0639	-0.0025	-0.1011	0.0765	0.0324	-0.0555	-0.2504	-0.1572	0.0921	-0.0859	0.0654	-0.0412	-0.3723	-0.0903	0.0091	-0.0976	-0.0736	-0.0579	0.0679	0.0136	0.0272	0.0162	-0.3027	-0.1619	0.2558	0.0717
Astn1	Z00022701-1	1.3708	Cdx2	0.8315	Rxra	0.3496	-0.0884	-0.0466	0.0942	0.2281	0.8315	0.0885	0.1694	-0.1647	0.1809	0.1543	0.0423	-0.1165	-0.2247	-0.2787	0.0319	0.1251	-0.0932	-0.1708	-0.0338	-0.1448	-0.126	-0.1432	0.0552	-0.1258	-0.1127	-0.0314	0.1085	-0.13	-0.1674	-0.1414	-0.2467	0.1152	0.0261	-0.0434	-0.06	0.0371	-0.0757	0.1346	0.5579	-0.2723	0.1744	0.1248	-0.0116
Pappa2	Z00046110-1	1.5088	Smad7	0.2391	Tcea3	0.3381	-0.0052	-0.074	-0.16	-0.1541	-0.0464	0.1296	-0.0228	-0.1349	0.2243	0.0736	0.0547	-0.074	-0.0368	-0.0043	0.1741	-0.0207	-0.026	-0.3381	0.0173	-0.0645	-0.0621	-0.1249	-0.008	-0.0341	0.0536	-0.3165	-0.0782	-0.0101	0.0506	-0.1716	0.1521	0.0512	-0.0568	-0.0181	-0.0015	-0.3015	-0.0457	-0.1232	0.0821	-0.0164	-0.0702	0.0375	-0.0934
1600012P17Rik	Z00051868-1	1.1934	Stat3	0.2084	Tcf4	0.2993	0.0197	-0.0229	0.1716	0.1004	-0.1841	0.0992	-0.0186	0.0158	-0.1521	0.1166	-0.0313	-0.0742	0.1215	-0.0909	-0.0897	0.0034	0.0036	-0.0644	-0.1067	0.066	0.0582	0.0092	-0.0232	0.0399	0.0199	0.1205	0.1213	0.2084	-0.0597	-0.2163	0.0355	-0.0318	-0.0848	0.0556	-0.1188	-0.2993	-0.0528	0.0176	-0.1629	0.0189	0.0169	-0.0548	-0.0117
4930562F17Rik	Z00061061-1	1.1805	Ascl2	0.2462	Zfand3	0.2787	0.062	0.0957	0.1029	0.1572	0.0958	-0.003	-0.0147	0.0717	0.1989	-0.0423	-0.1084	-0.0384	-0.0924	0.049	-0.2149	-0.0246	0.0348	-0.1791	-0.125	-0.1478	-0.0626	0.0833	-0.0482	-0.1021	-0.0593	-0.0078	0.0187	0.0085	-0.1127	-0.0028	-0.1663	0.1449	-0.0114	0.0239	-0.0038	-0.0326	-0.0089	-0.2787	-0.0055	0.1027	-0.1764	0.1702	-0.025
Rfwd2	Z00030436-1	4.2182	Cdx2	0.0925	Gata3	0.084	-0.0164	0.0853	0.0063	-0.0161	0.0925	-0.0017	-0.0061	-0.0418	-0.0125	-0.0295	-0.0218	-0.0216	-0.045	-0.0269	0.0036	0.0039	-0.0274	-0.0232	-0.0173	-0.0278	-0.0015	0.0128	-0.0023	-0.0461	-0.0138	-0.0235	-0.0353	-0.011	0.0299	-0.0195	-0.0018	0.0033	0.0326	0.0774	-0.0723	-0.01	-0.0059	-0.0096	0.0425	-0.084	0.0124	0.0236	-0.0043
Tnr	Z00027051-1	1.2085	Ctnnb1	0.1776	Sall4	0.3712	0.1416	0.0066	0.0464	0.1095	0.1519	0.0496	0.102	-0.3712	-0.1297	-0.0224	0.1384	0.0101	-0.0732	0.0403	0.048	-0.0552	0.1776	-0.0634	-0.1934	0.0572	-0.0348	0.1395	-0.0601	0.0873	-0.0859	0.052	-0.0603	0.0266	0.0051	-0.0778	0.0442	-0.1183	-0.0653	0.1461	0.0263	0.1712	-0.1055	-0.1259	-0.1513	0.0335	0.0103	0.0063	-0.1488
4930523C07Rik	Z00073936-1	1.8507	Klf4	0.7554	Whsc2	0.9981	0.2772	0.169	0.0637	-0.9981	0.6603	-0.0478	0.0537	-0.0732	-0.1147	-0.295	-0.0313	0.7554	0.1457	-0.1545	0.1813	0.3549	-0.1837	-0.0714	-0.0937	0.0315	0.0505	0.077	-0.0623	0.4556	-0.1304	0.025	-0.2289	0.0483	0.1957	0.5296	-0.1137	-0.0533	-0.1456	0.6577	0.2246	0.0272	-0.054	0.0679	0.2275	0.0385	0.0483	0.2898	-0.0301
4930562F07Rik	Z00051671-1	1.163	Rhox6	0.3	Ascl1	0.257	0.0091	-0.0447	0.0089	0.0839	0.0402	0.1793	0.0479	-0.1039	0.2092	0.0646	-0.206	0.0105	-0.0445	0.0819	-0.1103	-0.1152	0.0027	0.0356	-0.0013	-0.062	0.171	-0.0602	0.2603	0.1539	-0.1101	0.1529	0.0343	-0.0866	-0.1715	0.2447	-0.1135	0.0271	0.143	0.0616	-0.2146	0.0096	-0.0504	-0.0459	-0.0624	0.015	0.0148	0.1058	0.0161
Tnn	Z00055715-1	1.1822	Ctnnb1	0.2876	Zfand3	0.3161	0.0157	-0.2014	-0.0197	-0.2066	-0.052	-0.0568	0.1492	0.1636	-0.1399	-0.0614	-0.0638	-0.0517	0.1875	-0.0509	-0.0401	-0.0427	0.2876	-0.0221	0.0958	0.0047	-0.14	-0.2871	-0.1122	0.0594	0.1277	0.189	-0.1972	0.1448	-0.0763	0.0087	-0.0497	0.1712	-0.0454	0.0733	-0.0096	-0.075	0.0951	-0.3161	-0.0369	0.0476	-0.2065	0.0018	-0.1598
Mrps14	Z00034309-1	4.0997	Tuba1a	0.0523	Sox9	0.2038	0.0268	-0.0252	-0.0883	-0.0053	-0.1333	0.0523	-0.0204	-0.0115	-0.0264	-0.0005	-0.0564	0.0135	-0.0867	0.0058	-0.1112	-0.1628	0.0022	0.0365	0.0088	0.0505	0.0216	0.0398	-0.0006	-0.0785	0.0088	-0.0196	-0.0007	0.0373	-0.0337	-0.0314	0.0204	0.0036	0.0335	-0.2038	-0.1377	-0.0482	-0.01	0.0323	-0.1025	-0.0267	-0.035	-0.0264	-0.0255
Cacybp	Z00009322-1	4.9618	Gadd45a	0.0677	Cdx2	0.3425	-0.0408	-0.0396	0.0091	-0.0377	-0.3425	0.0287	0.0025	0.0317	-0.0064	0.042	0.0576	-0.1107	-0.0792	0.0417	-0.0822	-0.3226	0.022	0.0003	0.0532	0.0268	0.0005	0.0306	0.0563	-0.248	0.0281	-0.0135	0.0065	0.0489	-0.04	-0.1315	0.0346	-0.0141	0.0677	-0.2376	-0.1293	-0.086	0.0161	-0.0038	-0.153	-0.1412	0.005	-0.0827	0.0172
4933417C20Rik	Z00068818-1	1.1844	Cdx2	0.2344	Foxj2	0.2019	-0.0981	-0.1942	0.2104	-0.0413	0.2344	0.1091	-0.1503	-0.0583	-0.1699	0.0069	-0.0677	-0.1359	0.0059	0.0116	0.002	-0.1989	0.101	0.1138	0.1333	-0.1354	-0.0513	0.0683	-0.0109	-0.188	0.0422	-0.091	0.0903	0.0271	0.1049	-0.1558	-0.1452	0.0585	0.0465	-0.0461	-0.1443	-0.0313	-0.0194	-0.1328	-0.0665	-0.1161	0.0034	-0.0846	-0.2019
Rabgap1l	Z00030421-1	1.827	Myod1	0.4156	Dlx3	0.4296	-0.2804	0.0772	0.241	0.1126	-0.2447	-0.1511	0.0298	0.1219	0.0546	-0.1467	-0.184	-0.1913	0.3471	-0.1044	-0.0499	-0.3115	-0.0944	-0.0086	0.1455	-0.1291	-0.097	0.0487	-0.1122	-0.0635	-0.0075	-0.0319	-0.1314	-0.0432	-0.1564	-0.1803	-0.0057	-0.1226	-0.1034	-0.1187	0.4156	0.0844	-0.3039	-0.1054	0.3472	-0.1418	-0.2706	-0.4296	0.1276
Rc3h1	Z00000399-1	3.266	Tcea3	0.0814	Dlx3	0.1476	-0.0238	0.02	-0.0911	0.0057	-0.0716	0.0096	0.0281	0.0002	-0.0039	-0.0368	-0.0746	-0.0415	0.018	-0.0123	0.0169	0.0465	0.0433	0.0814	-0.0136	-0.0348	-0.0218	0.0505	0.0384	0.0802	-0.0075	0.0087	-0.0359	0	-0.0032	0.0113	-0.0426	-0.0421	-0.0196	0.0763	-0.0214	-0.0024	-0.0013	-0.0147	0.0678	-0.0011	-0.0115	-0.1476	-0.0269
Serpinc1	Z00031594-1	1.2873	Whsc2	0.1912	Mybl2	0.1872	-0.0664	0.057	0.063	0.1912	0.0895	-0.0828	0.0163	0.024	-0.0608	-0.1872	0.1659	0.1553	0.0445	0.0365	-0.1072	-0.1112	-0.024	0.0472	-0.0626	0.0382	-0.0617	-0.1309	-0.0647	0.1306	0.0475	-0.0476	-0.1341	0.0469	-0.1051	-0.0559	0.0869	-0.1637	-0.0813	0.0368	0.0795	0.0129	0.0524	0.0663	0.0725	0.0181	-0.0462	-0.0781	0.0158
Zbtb37	Z00034166-1	1.3429	Mycn	0.2173	Elf1	0.2338	-0.1404	0.0595	0.0217	-0.0574	0.0093	-0.1705	0.053	-0.0624	-0.1247	-0.1707	0.0548	-0.1193	-0.0005	-0.0219	-0.2338	-0.0276	-0.0876	0.1	-0.0681	-0.0244	-0.092	0.2173	-0.0542	0.0603	0.1485	0.067	-0.1953	0.024	0.1424	-0.0206	0.0121	0.0618	-0.0492	-0.13	0.0405	-0.0871	0.038	0.003	-0.0987	0.0091	0.1326	-0.0777	0.1009
Gas5	Z00034057-1	3.6967	T	0.0477	Nr5a2	0.2631	0.0477	0.0043	0.0111	0.0423	-0.1629	-0.082	-0.0999	0.0175	-0.1894	-0.1632	-0.2631	0.0178	-0.0523	-0.0778	0.0356	-0.0757	-0.0189	-0.0236	-0.0604	0.0305	0.0408	-0.1157	-0.0576	-0.0414	-0.0114	-0.0672	-0.0192	-0.0072	-0.007	0.0159	-0.006	0.031	-0.0046	-0.0646	-0.0221	0.0206	-0.0551	0.019	0.0388	-0.0678	-0.0145	-0.0487	-0.0207
Dars2	Z00034302-1	3.5821	Klf4	0.0601	Tcf3	0.2543	-0.0458	0.0248	-0.0735	-0.0137	-0.2187	-0.0159	-0.0069	-0.0241	0.0056	-0.0065	0.0166	0.0601	-0.0916	0.0135	-0.0025	-0.2543	0.01	-0.0096	0.0291	0.0077	0.02	-0.0127	-0.0232	-0.0761	-0.0006	-0.0094	-0.0252	-0.0039	0.0095	-0.1406	0.0037	-0.0116	0.0095	-0.1813	-0.1025	-0.0318	-0.0369	-0.0113	-0.0785	-0.0977	-0.0713	-0.0725	-0.0015
Cenpl	Z00035957-1	3.057	Sox2	0.1004	Tcf3	0.241	0.0037	0.0713	0.1004	-0.01	-0.0048	-0.0453	-0.0635	-0.0592	-0.0541	0.0436	-0.028	0.0126	0.0253	-0.0362	0.0261	-0.241	0.0299	0.0119	0.0081	-0.0027	0.0112	0.0551	0.0333	0.0364	0.0242	-0.0868	-0.0198	0.0143	-0.0491	0.0043	-0.0197	0.0235	0.0925	-0.1173	-0.0486	0.003	-0.0119	-0.0032	-0.071	-0.0046	0.0552	0.0827	-0.0188
Klhl20	Z00050703-1	2.8362	Eomes	0.1054	Mybl2	0.0791	0.0821	-0.0116	0.0359	0.0018	-0.0036	-0.0244	-0.022	0.0106	-0.0434	-0.0791	-0.0574	-0.0551	-0.0732	-0.0131	-0.0248	-0.0015	0.0058	0.0292	-0.0487	-0.0183	-0.0018	0.0206	-0.0196	-0.0149	0.0005	0.02	-0.0218	-0.0106	-0.0503	0.1054	-0.0163	-0.0134	0.0182	0.0378	0.0068	-0.0022	0.0198	0.0476	-0.0768	0.0159	0.024	0.0606	0.0088
Ankrd45	Z00057988-1	2.8591	Gadd45a	0.2925	Nrip1	0.5791	-0.0288	-0.0667	-0.1783	0.0332	-0.1418	0.001	-0.0717	0.0625	-0.0374	0.0111	0.0285	-0.2706	-0.0129	0.141	-0.0842	-0.3243	0.0341	0.035	0.0387	0.0517	0.0214	0.1217	-0.0085	-0.119	0.0413	0.0189	0.0243	0.0361	0.0298	-0.0256	0.0411	0.0154	0.2925	-0.4861	-0.1461	-0.1223	0.011	-0.0166	-0.5791	-0.0009	-0.0826	0.1163	0.0253
4930469G21Rik	Z00043787-1	1.1652	Cbx8	0.3664	Sall4	0.2945	0.2538	-0.1369	-0.0574	0.043	-0.0836	0.091	-0.2222	-0.2945	-0.1289	0.0445	-0.0423	-0.0164	0.2364	0.1297	-0.1404	-0.0601	0.1726	0.3599	0.2284	0.3543	-0.024	0.2196	-0.1435	0.0061	0.3664	0.1601	0.0573	0.0766	-0.0181	-0.0636	0.2401	0.0071	-0.2651	0.102	-0.0164	0.083	0.0879	0.2091	-0.0822	0.0012	0.0182	-0.1894	0.024
Prdx6	Z00006336-1	4.4171	Sfpi1	0.3893	Klf4	0.2514	0.0897	-0.0171	-0.1311	-0.0064	-0.146	-0.0021	0.0167	0.0139	0.0191	0.0095	0.0446	-0.2514	0.3893	0.0138	0.0202	-0.131	0.0426	0.0165	0.0356	0.1562	-0.0108	0.0909	0.01	-0.0447	0.0408	0.0393	0.01	0.015	-0.043	0.0428	-0.0116	-0.149	-0.0381	-0.0147	0.0686	-0.0144	-0.0053	0.0461	0.0226	-0.1259	0.0222	-0.1933	-0.0039
Tnfsf4	Z00057365-1	1.3316	Dlx3	0.3046	Sox9	0.1842	0.1119	-0.0917	0.1016	0.0106	0.0012	-0.0133	-0.1566	-0.1832	-0.0212	-0.1698	-0.0939	-0.1161	0.0714	-0.1311	-0.0339	-0.1297	0.0782	-0.0213	-0.1746	-0.0914	-0.0508	-0.0272	-0.1482	0.0579	-0.1186	0.0203	-0.0043	0.0889	-0.1219	-0.0088	-0.052	0.0076	0.0258	-0.1842	0.1806	0.1565	0	-0.0831	-0.1026	0.1703	-0.1412	0.3046	0.0443
Tnfsf18	Z00060734-1	1.2887	T	0.317	Ctnnb1	0.1527	0.317	0.0192	0.3114	0.0387	0.2575	0.0551	0.091	0.0235	0.0211	-0.0497	0.0072	0.2064	0.2226	0.1779	0.1656	0.1246	-0.1527	-0.1011	-0.0797	-0.0694	-0.0851	0.0663	-0.1111	0.2451	-0.0607	0.0116	0.0895	-0.0453	0.086	0.1286	-0.0683	-0.0331	0.0367	-0.0445	0.296	0.0766	0.0142	-0.0464	-0.0009	-0.1397	0.0493	0.2153	0.1662
Fasl	Z00000549-1	1.3539	Fem1b	0.6443	Rhox6	0.4935	0.6332	0.065	-0.0787	-0.1523	0.1087	0.1056	-0.1248	-0.1483	0.3139	0.0357	-0.0202	0.3865	0.0073	0.131	-0.3087	0.0421	0.0297	0.1721	-0.0074	-0.0278	-0.0207	-0.1177	0.0325	0.3484	-0.1103	-0.0251	-0.0129	-0.0026	0.0817	0.617	0.0941	0.0238	0.1608	0.0497	-0.1878	-0.1188	0.6443	0.1144	0.0568	0.6022	0.0071	0.3899	0.1349
AI848100	Z00010064-1	3.7379	Sox9	0.3076	Myc	0.0686	0.1588	-0.0028	0.0044	-0.0273	0.0799	-0.0206	-0.019	-0.0497	-0.0294	-0.0221	-0.0325	-0.0684	0.077	-0.0056	-0.0543	0.0823	-0.0431	-0.0144	-0.0336	-0.0686	0.0125	-0.0422	-0.0378	0.0793	-0.0097	-0.0345	-0.0287	-0.0052	0.0609	0.1162	0.01	0.0587	0.0257	0.3076	0.0467	0.015	0	-0.0024	-0.0317	0.0341	0.0233	0.0445	0.0026
4930558K02Rik	Z00026690-1	1.6586	Smad7	0.1988	Mef2c	0.1886	0.0623	-0.0826	-0.117	0.046	-0.0259	-0.043	-0.051	-0.005	-0.0131	-0.0369	0.0847	-0.0581	-0.0252	0.0008	-0.0406	0.0492	-0.0288	-0.0783	-0.052	0.069	-0.0486	0.0978	0.0203	0.083	-0.0368	-0.0703	0.044	0.1961	0.0035	-0.041	0.0298	-0.1886	-0.0808	0.1041	-0.0833	-0.1833	0.0386	-0.1269	0.0497	-0.0357	-0.0807	0.0222	0.018
Pigc	Z00017785-1	2.9097	Esx1	0.3267	Mybl2	0.0883	0.0557	-0.0224	0.0005	0.0441	0.0979	-0.0385	-0.0228	0.0039	-0.0834	-0.0883	-0.0791	0.1692	0.0003	0.0143	0.0485	0.1354	0.0086	-0.009	-0.0518	0.0013	-0.0241	-0.0377	-0.0149	0.3267	0.0125	-0.0449	0.0194	-0.001	0.0042	0.1562	0.0044	-0.0723	-0.0167	0.2087	0.1039	-0.0264	-0.0045	-0.005	0.0753	0.1351	-0.0229	0.088	0.0014
2810442N19Rik	Z00030227-1	1.2204	T	0.2194	Tcea3	0.2405	0.2194	-0.0679	0.1495	-0.0619	-0.05	0.1529	-0.0409	0.019	0.0744	0.0498	-0.1161	0.0125	0.0455	-0.0739	-0.0013	0.081	0.0965	-0.2405	-0.1087	-0.0907	0.1185	0.0054	-0.0664	0.0541	0.0272	0.0409	-0.0293	0.2018	0.0724	-0.0719	0.1199	0.0377	0.0073	0.0599	-0.1264	0.1577	-0.0686	-0.1149	-0.0726	-0.0009	0.0015	-0.0287	0.0041
Dnm3os	Z00065259-1	2.3083	Klf4	0.142	Tcea3	0.2658	0.0466	-0.1057	-0.1015	0.0722	-0.0911	-0.0469	-0.1257	-0.0106	-0.1786	-0.1328	-0.1774	0.142	0.0041	-0.0661	-0.1038	0.0276	-0.0152	-0.2658	0.0311	-0.0886	0.0615	-0.1556	-0.2053	-0.0055	0.0532	0.0286	0.03	-0.0204	0.0707	0.0473	0.0448	0.0094	-0.0289	-0.014	-0.0136	0.0114	-0.0293	-0.0327	-0.004	-0.0774	0.0225	-0.0662	0.0366
Dnm3	Z00055716-1	3.1064	Ascl2	0.0687	Tcea3	0.2143	0.0112	-0.0083	-0.0723	0.0451	-0.0593	-0.0079	0.0132	0.0279	-0.0164	-0.0015	0.0259	0.0326	0.0022	0.0153	-0.0564	-0.0391	0.0653	-0.2143	0.0128	-0.0124	0.031	-0.0733	-0.0415	-0.047	0.0273	-0.0463	0.0107	0.0192	0.0121	0.0221	0.0574	-0.0156	-0.0128	0.0013	-0.0001	-0.0027	-0.0211	-0.008	-0.0332	-0.0887	-0.0696	-0.0513	0.0113
5630401D24Rik	Z00003360-1	3.335	Myc	0.2004	Cdx2	0.2269	-0.0087	-0.0611	-0.1421	0.0656	-0.2269	-0.0106	0.017	0.0136	0.0411	0.0356	-0.0061	0.0303	-0.0154	0.0223	-0.0172	-0.0748	0.0019	0.0374	0.0436	0.2004	0.011	0.0322	-0.0599	-0.1055	-0.0227	0.0477	0.0177	0.0137	-0.0387	0.0386	-0.028	-0.1071	-0.044	-0.2141	-0.0741	-0.0107	-0.0312	0.0263	-0.0746	-0.0504	-0.0231	-0.0751	0.0273
Vamp4	Z00036528-1	2.7761	Cdx2	0.184	Gata3	0.0878	0.0008	0.097	0.1615	-0.0286	0.184	0.0233	0.0037	-0.0105	-0.003	-0.0101	0.0519	-0.0731	0.0036	-0.0322	0.0468	0.0384	-0.0093	-0.0127	0.0264	0.085	-0.0147	0.0587	-0.0165	0.1498	-0.0272	-0.04	-0.0311	-0.0172	-0.0179	0.0666	0.0222	-0.0783	0.0175	0.1652	0.0115	-0.0059	0.032	-0.021	0.1724	-0.0878	0.0325	-0.0213	-0.0304
Myoc	Z00024571-1	1.5375	Klf4	0.3521	Smad4	0.2559	0.1163	0.1257	-0.0903	0.0637	-0.1547	-0.2186	-0.1517	0.1529	-0.2265	-0.0491	-0.1793	0.3521	0.023	-0.0293	-0.0248	-0.006	-0.1467	0.1127	0.074	0.2251	-0.047	-0.1901	-0.0788	0.0059	0.0125	-0.0607	0.0501	-0.1538	0.0924	0.0341	0.0626	-0.0725	-0.0056	-0.0579	0.0692	0.0544	0.0714	-0.0466	-0.1208	-0.0336	0.0832	-0.0409	0.129
Bat2d	Z00032280-1	3.3222	Whsc2	0.1202	Pou5f1	0.2005	0.0242	-0.2005	-0.1709	0.1202	-0.1638	-0.0018	-0.0197	0.0447	-0.0587	-0.0389	-0.1209	0.1074	0.0099	-0.0065	-0.0412	-0.035	0.01	0.067	-0.0187	-0.0145	0.043	-0.0974	-0.1824	-0.0606	-0.0088	0.1161	0.0116	-0.0105	-0.044	0.0055	-0.0154	0.017	-0.0846	-0.1977	-0.0703	0.0148	-0.0469	0.0456	-0.0451	0.0079	0.003	-0.095	-0.0269
Fmo4	Z00025107-1	1.2147	Zscan4c	0.2617	Elf1	0.2407	0.1215	0.0436	0.0132	0.1336	0.0414	-0.0706	0.0969	-0.1148	0.1734	0.073	0.1089	0.0689	-0.0548	0.1323	-0.2407	-0.1298	-0.007	-0.0988	-0.1058	0.0258	0.1696	0.0469	0.1004	-0.0586	-0.0269	-0.1147	-0.0193	0.1073	-0.0481	0.0298	-0.0788	-0.1988	0.0492	0.0405	-0.1192	-0.1953	-0.0733	0.1358	0.056	-0.1214	-0.0074	-0.0414	-0.1982
Fmo1	Z00022792-1	1.1707	Cdx2	0.7053	Nr5a2	0.1675	0.1622	0.0116	0.5029	-0.1598	0.7053	0.0895	0.0578	0.1334	-0.0209	-0.0144	-0.1675	-0.0708	0.0195	0.0615	0.0296	0.102	0.0661	-0.0147	-0.0799	0.2703	-0.1471	0.0751	0.0056	0.0482	0.2371	-0.0434	0.0245	-0.0146	0.2443	0.0937	-0.0544	0.2186	0.0393	0.1522	0.1198	0.0748	0.1223	-0.1169	-0.0633	-0.114	-0.0657	0.0949	-0.0295
Fmo2	Z00023974-1	1.1447	Smad1	0.295	Myc	0.1863	-0.0065	0.0386	0.1704	0.0457	0.127	0.057	0.1992	0.1285	-0.0616	-0.1281	-0.1144	0.1438	0.1394	0.074	0.0609	-0.0275	0.1939	0.1721	0.0354	-0.1863	0.1813	-0.1565	0.1401	0.0238	0.0042	0.0059	0.0504	0.0391	-0.1077	0.1317	0.295	-0.0319	0.0694	0.235	-0.0822	-0.0783	0.0796	0.0058	0.1355	0.1579	0.1735	-0.04	-0.0131
Fmo6	Z00058657-1	1.1678	Ascl1	0.2997	Sox2	0.659	0.1433	-0.1913	-0.659	-0.0721	-0.0855	-0.0879	0.0367	0.1832	-0.0739	-0.0587	0.2269	-0.1578	0.03	0.0202	0.0261	0.0345	-0.0057	0.0619	0.0998	-0.0991	0.1524	-0.078	0.0877	-0.1471	0.0306	-0.0137	-0.0813	-0.0667	0.0555	0.021	0.1441	0.0345	0.1481	-0.1433	-0.0852	0.0522	-0.0557	-0.1428	0.0893	-0.0237	0.1773	-0.056	0.1039
Fmo3	Z00023751-1	1.1724	Sox2	0.3039	Tuba1a	0.316	-0.0867	0.0924	0.3039	-0.0087	0.1029	-0.316	-0.1902	0.0472	-0.2	0.1456	-0.0052	-0.0889	0.2075	0.0164	0.0996	0.1479	0.1242	0.145	0.1586	-0.0022	-0.0008	-0.0401	0.0316	0.1235	0.1269	0.1752	-0.0435	-0.0162	-0.0489	0.0997	0.0521	0.0115	0.1234	0.0765	0.0654	0.047	-0.0037	-0.1371	0.0266	-0.0647	0.0454	-0.0422	0.0671
4921528O07Rik	Z00047662-1	1.1566	Klf4	0.3081	Tuba1a	0.2345	-0.1212	-0.119	-0.199	-0.0395	-0.1507	-0.2345	-0.0671	0.2236	0.041	0.0096	0.0557	0.3081	-0.038	0.068	-0.0059	-0.0293	0.129	-0.0246	0.1946	0.2011	0.1382	0.1799	0.2321	0.0965	-0.154	-0.0467	-0.0309	0.0371	-0.0711	0.0191	-0.005	0.1486	-0.1146	-0.0691	0.0027	-0.0012	0.0671	-0.0639	0.0763	0.133	0.078	0.0863	0.196
Prrx1	Z00035735-1	1.3195	Msc	0.2131	Pou5f1	0.7457	-0.0164	-0.7457	0.0844	-0.1256	-0.0352	0.2029	0.0774	-0.0459	0.2131	0.0545	0.1501	-0.1158	0.15	0.1547	0.1512	0.1115	-0.0945	-0.0533	0.0246	-0.0364	-0.1519	0.0796	0.0642	0.0417	-0.1097	0.0662	-0.0197	-0.1076	-0.0438	-0.1415	-0.0533	0.0221	0.0101	0.0164	-0.0327	-0.0871	-0.0581	-0.1366	-0.0671	-0.007	-0.0739	0.0054	0.0167
Scyl1bp1	Z00011966-1	3.08	Pou5f1	0.1066	Esx1	0.1645	0.052	0.1066	0.0432	-0.042	0.0875	-0.0288	-0.0521	-0.0553	-0.0878	-0.0512	-0.0695	-0.0705	-0.0273	-0.0614	0.0156	-0.0661	-0.014	0.0001	-0.0654	-0.0762	0.0119	0.0448	0.0622	-0.1645	-0.0108	-0.058	-0.0625	-0.0217	-0.0505	-0.0246	0.0004	0.011	0.0541	0.0154	-0.0646	-0.0218	0.0344	-0.0311	-0.014	-0.0943	-0.0183	0.0514	-0.0322
Gm207	Z00055717-1	1.148	Gadd45a	0.3143	Klf4	0.2354	0.036	-0.0644	-0.1161	-0.0277	-0.0378	0.1002	0.0067	0.058	0.0455	0.1402	-0.0728	-0.2354	0.0178	0.1257	0.1346	0.1009	-0.0013	-0.1119	0.1872	-0.0231	0.0407	-0.068	0.0921	0.2743	0.1635	0.2196	0.1222	0	-0.1032	-0.0114	0.0116	-0.1235	0.3143	0.0025	0.2862	0.0977	0.2387	-0.0102	0.1443	-0.0508	-0.0414	0.1996	0.0051
Kifap3	Z00024018-1	3.6949	Cdx2	0.0993	Myc	0.0877	-0.015	0.0181	-0.0271	-0.008	0.0993	-0.0007	0.0034	-0.0596	-0.0528	-0.0406	-0.04	-0.0564	-0.0609	-0.0043	-0.062	0.005	-0.0328	0.0003	-0.0256	-0.0877	-0.0226	-0.0036	0.0374	0.0292	-0.0331	-0.0014	-0.0152	-0.0174	0.0094	-0.0574	-0.0101	0.0271	-0.0021	0.0106	0.0618	-0.0047	0.0212	-0.0073	0.0482	0.0087	-0.04	0.0477	-0.0189
Scyl3	Z00074669-1	2.9626	Elf1	0.116	Klf4	0.0787	0.0245	0.1031	0.0599	-0.0516	0.0097	0.011	0.0162	0.037	-0.0039	-0.0032	-0.0095	-0.0787	0.0136	-0.0328	0.116	-0.0517	0.0154	0.0221	0	-0.0039	0.0141	0.0616	0.0096	-0.0153	0.0032	-0.0201	-0.0612	-0.0047	-0.0434	-0.0064	0.008	0.024	0.0446	0.1008	-0.003	0.0268	0.047	-0.0223	0.0617	-0.0492	-0.002	-0.0665	0.0101
BC055324	Z00003935-1	3.3699	Msc	0.103	Tcf3	0.243	-0.0164	0.0146	-0.1364	-0.0397	-0.0778	0.0697	0.0442	-0.0056	0.103	0.075	0.0562	-0.1512	0.0238	0.0474	0.0105	-0.243	-0.0494	0.0073	0.0744	-0.0053	-0.043	0.0838	0.0514	-0.1839	0.0004	0.0004	0.0077	0.0338	-0.016	-0.122	0.0075	0.0677	0.0069	-0.202	-0.0025	-0.0183	-0.0249	-0.0072	0.0132	-0.1488	-0.0335	-0.0212	0.0027
2810422O20Rik	Z00007025-1	2.7459	Msc	0.1623	Tcf3	0.3356	-0.0263	0.0243	-0.1056	-0.0465	-0.1648	0.0575	0.0778	-0.0474	0.1623	0.0818	0.1274	-0.075	-0.096	0.0575	0.0402	-0.3356	-0.024	0.0448	0.1139	0.0983	-0.0328	0.1173	0.0815	-0.1297	0.0301	0.008	0.0452	0.1208	-0.0645	-0.0199	0.0708	-0.0422	-0.0091	-0.2754	-0.1056	-0.0471	-0.032	-0.0289	-0.0705	-0.1324	-0.0175	-0.064	-0.0221
Sele	Z00025221-1	1.1615	Sox2	0.2403	Nr2f2	0.2847	-0.0786	0.0148	0.2403	-0.1094	0.0789	-0.0473	-0.1305	0.0272	0.1055	-0.026	-0.1742	0.1105	0.0042	0.0389	-0.2629	0.0896	-0.0962	0.1207	0.229	0.082	0.0062	-0.053	0.1937	-0.0781	-0.1715	-0.0387	0.0188	0.0843	-0.0724	0.0762	-0.1009	0.1312	0.1277	-0.016	-0.0471	0.1623	-0.0792	-0.1167	-0.0349	0.1711	-0.2847	-0.1282	0.1196
Sell	Z00017495-1	1.1669	Nr0b1	0.3508	Mybl2	0.3064	-0.0767	-0.0866	-0.1057	0.1358	0.0299	0.1508	0.3508	-0.0523	-0.1099	-0.3064	-0.1497	0.0419	0.1843	-0.0314	0.1598	0.1311	0.1379	0.1231	-0.0893	-0.2006	0.1302	-0.1863	0.1675	0.0488	0.0556	0.1197	-0.2403	-0.0153	-0.1706	-0.19	-0.0338	0.0135	0.106	-0.0056	0.0897	-0.039	-0.0163	-0.1135	0.0474	0.008	-0.0492	0.1795	0.0475
Selp	Z00008429-1	1.1668	Suz12	0.2029	Dnmt3b	0.193	0.0359	0.0481	-0.0019	-0.0948	0.0892	0.1013	0.0341	0.0512	-0.035	-0.0584	-0.1113	-0.1223	-0.0576	-0.1266	-0.106	0.0364	-0.0387	-0.0489	-0.1192	0.1025	0.0548	-0.0688	0.2029	-0.0246	0.0236	-0.0376	0.0762	0.1395	-0.0786	-0.0865	0.1011	0.0547	-0.0287	0.124	-0.0003	0.0971	0.1722	-0.001	0.0664	-0.084	0.0137	0.094	-0.0375
F5	Z00058044-1	2.0739	Dlx3	0.7272	Eomes	0.4435	0.0904	0.08	-0.3768	-0.037	-0.1059	-0.0363	0.0875	0.0928	-0.2612	0.1402	0.0033	0.3036	-0.0353	0.1331	-0.0165	0.0044	-0.0603	-0.089	0.4411	-0.4171	0.0308	-0.0079	0.0086	-0.0424	0.0357	0.111	0.107	0.0568	0.4539	-0.4435	0.0334	0.0367	0.0035	0.32	-0.0497	-0.1359	0.0997	0.0926	0.544	0.3665	-0.4087	0.7272	0.146
Slc19a2	Z00015385-1	3.9052	Rhox6	0.0955	Cdx2	0.169	-0.0488	0.0149	-0.0205	-0.0006	-0.169	0.0033	-0.0748	-0.0138	-0.0526	-0.0399	-0.0914	-0.0239	-0.0787	-0.0438	-0.0318	0.0117	0.0559	0.0051	-0.0681	0.0266	-0.0083	-0.0082	0.0611	-0.0128	-0.0449	-0.0126	0.0052	-0.0107	-0.0043	0.0237	0.008	-0.0531	0.0478	0.0394	-0.0918	-0.014	0.0754	-0.0059	0.0088	-0.1206	-0.0734	-0.1519	0.0188
4930455F23Rik	Z00058043-1	2.9217	Esx1	0.1337	Sox9	0.1724	0.0564	0.0217	-0.1013	0.0123	-0.1118	0.0033	0.0379	-0.032	0.0274	0.0311	0.0521	-0.0332	-0.0254	0.0224	0.0498	-0.0324	0.0246	-0.0154	0.0609	-0.0129	0.015	0.0465	0.0012	0.1337	0.0244	0.0184	0.0034	0.003	-0.0689	0.0013	-0.0236	-0.1256	-0.0796	-0.1724	-0.0987	-0.0632	-0.0449	-0.0338	0.0533	-0.014	-0.1608	-0.1667	-0.0002
Blzf1	Z00048213-1	3.7602	Eomes	0.1352	Esx1	0.1084	0.0852	0.0477	0.0205	-0.0218	0.0493	0.0021	-0.0498	-0.0028	-0.0066	-0.0394	-0.0636	-0.0166	-0.0821	-0.0298	-0.0622	-0.0299	-0.0066	0.0097	-0.072	0.0184	-0.0018	0.0523	0.0791	-0.1084	-0.0039	-0.0383	-0.0207	0.0101	-0.0451	0.1352	0.0026	0.0008	0.0772	-0.0178	-0.0054	-0.0278	0.0206	-0.0178	-0.0847	0.0291	-0.0013	0.0306	-0.0075
Nme7	Z00074446-1	3.9771	T	0.1439	Tcf3	0.1002	0.1439	0.0303	0.0789	-0.0252	0.0929	0.0036	-0.0299	-0.0305	-0.0209	-0.0258	-0.0364	0.0196	-0.0705	-0.0141	-0.0216	-0.1002	0.0323	-0.0204	-0.0274	-0.0488	0.0196	0.0514	0.0325	0.0447	0.0391	-0.0183	-0.0121	0.019	-0.04	0.0786	0.0109	0.0313	-0.0055	-0.0181	0.0167	-0.009	0.0333	0.0068	-0.0626	0.0256	-0.0247	0.0094	-0.0074
Atp1b1	Z00058313-1	3.6546	Esx1	0.512	Nrip1	0.2187	0.026	-0.0789	-0.0077	-0.0074	0.0371	0.0153	-0.0895	-0.0173	0.0001	-0.1353	-0.1516	0.3367	-0.0672	0.0436	0.0076	0.4014	0.0522	0.0749	0.0389	-0.1654	0.0139	-0.0905	-0.0146	0.512	0.1267	0.0632	0.0699	0.0194	0.0155	0.0053	0.0096	0.1518	0.0077	-0.039	0.4461	0.0885	0.0681	0.0387	-0.2187	0.257	0.0728	-0.162	0.0624
Dpt	Z00022497-1	1.2294	Smad4	0.1633	Zfand3	0.443	0.0997	-0.0151	0.0442	-0.0133	-0.1199	0.0329	-0.063	0.0444	-0.0872	-0.0977	0.0032	-0.0015	0.0539	-0.1273	-0.0338	-0.0455	0.0288	-0.042	-0.0022	0.0294	-0.0648	0	0.1349	-0.063	0.0316	0.0865	0.1289	-0.0563	-0.1028	0.0393	-0.0982	-0.0272	-0.0435	0.0055	-0.0602	0.0189	0.016	-0.443	0.085	-0.0766	-0.0349	-0.0464	0.1087
LOC433374	Z00028544-1	1.2087	Myc	0.2356	Smad4	0.2747	-0.0188	-0.1473	0.1262	0.0032	-0.0229	-0.0452	0.0871	0.1672	0.011	-0.0546	0.1524	0.0645	0.1504	0.0143	-0.003	-0.0457	-0.07	-0.1374	-0.1965	0.2356	0.1458	0.0297	0.0783	0.168	0.0876	0.001	0.1577	0.0136	0.024	0.1718	0.001	-0.2137	-0.0917	0.0686	0.165	0.0089	-0.0824	-0.0174	-0.1082	-0.1248	-0.1176	0.0848	0.1044
Xcl1	Z00023467-1	1.1564	Atf3	0.285	Etv3	0.2937	0.0101	0.1201	0.1742	0.0722	0.105	0.1194	-0.123	0.1085	0.0987	0.0414	0.0103	0.1042	0.134	0.2399	0.0827	0.0118	-0.136	0.0506	0.285	-0.0131	-0.0621	-0.0908	-0.0643	0.0177	0.145	0.2477	0.0286	0.1277	-0.0631	-0.0478	0.0308	0.072	0.1283	-0.0401	0.1203	0.0978	-0.1386	-0.0751	-0.1886	-0.1993	0.0407	0.0489	0.0416
Tbx19	Z00030522-1	2.3305	Sfpi1	0.0569	Esx1	0.1136	0.049	0.0094	-0.0069	-0.0141	-0.0316	-0.025	-0.0193	0.0166	-0.0043	0.0403	0.0085	-0.0318	0.0569	-0.0038	0.0059	-0.0233	-0.0265	-0.0637	-0.0226	0.0381	0.0181	0.012	0.01	-0.1136	-0.0081	-0.069	0.0381	-0.0001	-0.0052	-0.0184	0.0088	-0.0262	0.0266	-0.0126	-0.0461	0.0086	-0.0357	-0.0246	0.0163	-0.0845	0.0308	-0.0438	-0.0029
Sft2d2	Z00002298-1	3.1567	Sox9	0.3624	Gata3	0.1678	-0.0065	0.0567	0.0455	-0.0061	0.2219	-0.0217	-0.0167	-0.0184	-0.0364	-0.0659	-0.1136	-0.1208	0.2087	-0.0424	-0.0201	0.1055	-0.0351	-0.0213	-0.0376	-0.0733	-0.0163	-0.034	0.037	0.1321	0.0199	-0.011	0.0003	-0.0251	-0.0366	-0.1476	0.0119	0.0862	-0.0473	0.3624	0.0674	-0.0035	0.0504	-0.0061	0.0247	-0.1678	-0.1317	-0.1175	-0.0081
Tiprl	Z00005505-1	3.8031	Gata3	0.0467	Elf1	0.089	0.0113	-0.0011	-0.0273	0.0021	0.016	0.0077	0.0021	0.0034	0.0004	0.018	-0.0245	0.042	-0.003	-0.0308	-0.089	0.0318	0.035	-0.0041	0.0133	0.0443	-0.0177	0.0027	0.0352	-0.0142	0.0066	-0.0123	0.0034	0.0089	0.0063	0.0076	0.0313	-0.0371	0.0067	-0.0025	0.04	0.0224	0.0236	-0.0056	-0.0014	0.0467	-0.0156	0.0082	-0.0106
Gpr161	Z00072733-1	2.4889	Smad1	0.1582	Tcea3	0.6425	-0.0625	0.0209	0.1338	0.013	-0.0938	-0.1153	-0.0843	0.0221	-0.0981	-0.0675	-0.0946	0.0323	-0.0495	-0.1367	-0.0962	-0.1908	0.0817	-0.6425	0.0441	-0.043	0.0241	-0.1889	0.1067	-0.2053	0.0441	-0.2067	-0.0724	-0.0171	0.1373	-0.2732	0.1582	-0.0431	-0.044	-0.0097	-0.1301	-0.0543	0.0067	-0.0393	-0.0065	-0.2549	0.0233	-0.03	0.0234
Iqwd1	Z00075148-1	2.7202	Zscan4c	0.1527	Myc	0.1384	-0.0485	-0.1195	-0.0416	0.0091	0.05	-0.057	-0.024	-0.0041	-0.0776	-0.0694	-0.0137	0.0198	-0.0554	0.0543	0.0044	0.1504	-0.0338	-0.0243	-0.0231	-0.1384	0.0053	-0.0873	-0.1027	0.0303	0.0049	0.0597	0.0275	-0.0113	-0.0455	-0.0269	0.025	0.0592	0.0353	0.117	0.1317	-0.0524	-0.03	0.0149	-0.013	0.0464	-0.0793	-0.0876	-0.008
Brp44	Z00054256-1	4.0054	Esx1	0.2599	Nr2f2	0.1331	-0.0415	0.0187	0.0047	0.0009	0.1754	-0.0008	-0.0204	-0.0419	-0.0245	-0.0249	-0.0445	0.1315	0.2033	0.0136	0.0394	0.1969	0.0015	-0.0128	-0.0223	-0.0176	-0.0127	0.0238	0.0292	0.2599	0.0006	-0.0248	-0.0093	0.004	-0.007	-0.0307	0.0004	0.0366	0.0374	0.0636	0.0719	-0.0427	0.0082	-0.0063	-0.1028	0.1825	-0.1331	0.0676	-0.0211
Adcy10	Z00043207-1	1.3599	Zscan4c	0.5604	Mybl2	0.3074	-0.1025	0.1605	0.4598	-0.0783	0.2826	-0.0956	-0.0734	-0.0801	-0.0739	-0.3074	-0.1698	-0.1606	0.3569	0.1047	-0.1528	0.0439	-0.13	0.0039	-0.2648	-0.2264	-0.1527	-0.0572	0.1215	-0.0856	-0.2633	-0.1077	-0.1373	-0.1158	0.1615	-0.0956	0.0798	-0.045	0.1493	-0.1181	-0.3019	-0.1326	0.1154	-0.1464	-0.0108	-0.2482	-0.0879	-0.1322	0.1215
Mpzl1	Z00000472-1	4.0585	Sox9	0.6448	Myc	0.1053	-0.0572	-0.0335	0.0724	-0.0107	0.2275	-0.0327	-0.049	-0.0379	-0.058	-0.0494	-0.0082	-0.0453	-0.066	0.0165	0.0322	0.2084	-0.0482	-0.0241	-0.0432	-0.1053	0.0011	-0.0402	-0.0173	0.0743	-0.0122	-0.0289	-0.0349	-0.0328	0.1563	0.0456	-0.0227	0.0028	0.0155	0.6448	0.09	-0.014	0.0314	-0.0049	0.1321	0.1027	0.1488	0.3685	-0.0184
Rcsd1	Z00075255-1	2.5492	Esx1	0.4181	Sox2	0.2357	-0.0868	-0.2255	-0.2357	0.0634	0.0204	-0.0297	-0.0601	-0.0138	-0.1158	0.0124	0.0556	-0.0633	0.0746	0.0662	-0.0194	0.2056	-0.0141	0.0445	-0.0155	-0.1507	0.0222	-0.1659	-0.0689	0.4181	-0.0435	-0.0021	-0.0064	-0.0148	0.4059	-0.0085	-0.0349	-0.0061	0.276	0.0709	-0.1169	-0.0452	0.0042	0.0702	-0.0068	0.0994	0.21	0.3225	-0.0246
Creg1	Z00013411-1	3.4862	Esx1	0.422	Msc	0.1086	-0.0149	0.0815	0.0106	-0.0169	-0.0457	-0.0482	-0.0714	-0.0258	-0.1086	-0.1045	-0.1051	0.1443	0.0407	-0.0417	0.1419	0.1057	-0.0537	-0.0508	-0.0998	0.0445	-0.0443	0.0113	0.0593	0.422	0.0002	-0.0363	-0.0386	-0.0411	0.0553	0.13	-0.0181	-0.0615	-0.0306	0.1571	0.0228	-0.0253	-0.0006	-0.0464	-0.0872	0.2338	-0.0027	0.1495	-0.0396
Cd247	Z00026599-1	1.1735	Ascl2	0.2803	Eomes	0.2912	-0.1829	-0.0485	0.0809	0.2209	0.1417	0.053	-0.0564	-0.2006	0.1603	0.0796	-0.0183	0.1675	-0.2013	-0.1612	-0.1033	0.0825	0.1666	0.0154	-0.0071	0.1391	-0.0418	0.0384	0.1388	0.0048	-0.2482	-0.254	-0.0553	0.2196	0.1065	-0.2912	-0.0215	0.0026	-0.1807	0.1438	-0.1739	0.1909	0.0023	0.1525	-0.0577	-0.0185	-0.119	0.2749	0.177
Pou2f1	Z00075030-1	4.305	Pou5f1	0.0781	Esx1	0.2669	-0.0514	0.0781	0.0371	0.0271	-0.0745	0.0103	-0.0259	-0.0216	-0.0522	0.014	-0.0198	-0.0027	-0.0228	0.0096	-0.0966	-0.1076	0.0103	0.0127	-0.0099	-0.1066	0.0481	-0.0137	-0.0331	-0.2669	-0.0151	-0.0432	-0.0188	-0.0029	-0.0666	-0.0969	-0.001	0.0367	0.0687	-0.0734	-0.1067	-0.0529	0.0225	0.03	-0.0321	-0.1108	-0.0886	-0.0622	0.0176
Dusp27	Z00002627-1	4.3145	Mef2c	0.2468	Cdx2	1.1204	-0.0779	-0.2293	-0.0371	0.0278	-1.1204	-0.0301	0.0067	0.0961	-0.0505	0.0452	0.0815	-0.4199	-0.0112	0.063	-0.0587	-0.5698	0.0037	0.0185	-0.002	-0.1808	0.0102	-0.1142	-0.084	-0.4051	-0.0009	0.0377	0.0108	-0.0083	-0.1498	-0.225	-0.06	0.2468	0.0465	-0.3374	0.1878	-0.1283	0.0369	0.0297	-0.1556	-0.2581	0.0283	-0.2019	0.0155
Gpa33	Z00022975-1	2.9699	Whsc2	0.0861	Cdx2	0.6106	-0.0819	-0.1409	-0.0289	0.0861	-0.6106	-0.0292	-0.0259	0.0704	-0.0461	-0.0232	-0.0015	-0.2319	0.0141	0.0377	-0.0591	-0.5851	0.0035	0.0288	0.0137	-0.1567	0.0158	-0.0854	-0.1082	-0.4763	-0.0212	0.0729	0.0266	-0.042	-0.1628	-0.3264	-0.0688	-0.1426	-0.0079	-0.4897	-0.0596	-0.0647	-0.0601	0.0144	-0.3369	-0.1573	-0.0802	-0.0839	-0.0204
Mael	Z00055720-1	3.5265	Dlx3	0.4702	Eomes	0.6188	-0.0527	0.054	-0.2424	0.0079	-0.1716	-0.0305	-0.0444	-0.0683	-0.0859	-0.017	-0.1118	0.1043	-0.1089	0.0135	-0.2454	-0.0631	-0.0023	0.0134	0.0365	-0.1843	-0.0374	0.1203	0.0234	-0.054	-0.0655	0.0037	0.0092	0.0227	0.2557	-0.6188	-0.0332	-0.0992	0.0672	-0.1402	-0.1013	-0.0343	-0.0623	0.0136	-0.0175	0.088	0.0393	0.4702	-0.0041
D1Ertd471e	Z00051297-1	2.4272	Dlx3	1.2309	Eomes	0.7038	-0.3425	0.3817	0.3977	0.0069	0.0206	-0.005	0.0778	-0.2036	0.0228	0.0567	-0.0507	0.2493	-0.2267	-0.1421	-0.2622	0.2983	-0.0377	-0.1091	0.0437	-0.3059	0.0004	0.0845	0.0354	-0.2554	-0.1432	-0.112	-0.0448	-0.0546	0.4254	-0.7038	0.0243	0.2037	-0.1298	0.0278	-0.0231	0.1942	-0.1039	-0.0102	0.4492	0.0053	-0.1114	1.2309	-0.0241
Tada1l	Z00007174-1	2.4343	Nr5a2	0.3034	Klf4	0.4531	-0.152	0.2431	0.1395	-0.0762	0.21	0.0261	0.1206	-0.1649	-0.0395	-0.0264	0.3034	-0.4531	-0.0187	0.0059	-0.0419	0.1234	-0.0921	-0.0053	-0.0372	-0.1276	-0.092	0.081	0.1276	0.0388	-0.0234	-0.0703	-0.1402	0.0312	0.0845	-0.1269	-0.0075	-0.0879	-0.0212	0.2192	-0.0086	-0.0466	0.0248	-0.0803	0.2817	0.1498	-0.3306	0.26	-0.0293
Pogk	Z00018690-1	1.8723	Cdx2	0.3681	Rxra	0.3353	-0.0387	0.3125	-0.134	-0.0469	0.3681	0.0174	0.0138	-0.0992	-0.0186	-0.0052	-0.0068	-0.2639	0.0077	-0.0854	-0.1627	0.3676	-0.0608	-0.011	-0.0652	-0.0957	-0.0042	0.1622	-0.0364	0.1501	-0.099	0.0653	-0.0351	-0.2084	0.2138	-0.2883	-0.0101	-0.1722	0.1419	0.0809	-0.0646	0.163	-0.0629	-0.0002	0.3255	-0.0082	0.0337	0.2109	-0.0269
EG226601	Z00059128-1	1.218	Suz12	0.3844	Dppa5a	0.3421	0.0515	-0.119	0.0764	-0.0905	-0.013	0.0659	-0.0188	0.0222	-0.0736	0.0606	0.0096	-0.0178	-0.0442	0.0465	-0.0202	0.0974	0.0721	-0.1237	0.0709	-0.1367	0.0429	-0.1681	0.3844	0.2056	-0.0824	-0.3421	0.0897	-0.0475	0.0017	0.0098	-0.1164	0.0861	0.227	0.0304	-0.0969	-0.1463	0.0986	0.0526	-0.092	-0.0408	-0.0038	-0.1419	0.0451
EG226604	Z00058521-1	1.1971	Nr2f2	0.3105	Tuba1a	0.3642	0.0327	-0.0341	-0.0104	-0.0726	0.0781	-0.3642	-0.0835	-0.08	0.0965	0.1675	-0.0708	0.0194	0.024	-0.1778	-0.0028	-0.0701	-0.0975	0.1801	0.1446	0.2282	0.116	-0.08	0.0692	-0.1925	-0.2707	0.0638	0.1351	0.086	-0.1776	0.0835	-0.0508	-0.2488	-0.0217	-0.0665	0.1721	0.1333	0.0058	0.1617	-0.0079	0.1052	0.3105	0.0523	-0.1174
Fmo9	Z00049832-1	1.1797	Cbx8	0.2622	Suz12	0.158	0.1549	-0.1445	-0.0192	0.0787	-0.0383	-0.0222	0.0234	0.0879	-0.0035	-0.113	0.0772	0.0929	-0.0224	0.0281	0.0845	0.0029	0.0016	0.0649	-0.1082	0.032	0.041	0.2089	-0.158	-0.046	0.2622	0.0346	-0.0257	-0.1159	-0.1161	0.146	-0.1024	-0.1355	0.1843	0.1638	0.2187	-0.0615	0.0642	0.1678	0.109	-0.0143	0.0112	0.0871	0.0409
C030014K22Rik	Z00038316-1	1.2471	Klf4	0.2901	Nr5a2	0.2437	0.073	-0.0688	-0.0257	0.2121	0.1792	0.0208	-0.1052	0.033	0.0835	-0.0493	-0.2437	0.2901	-0.0288	-0.1109	0.1481	-0.0033	-0.0488	0.1352	0.0262	0.0244	0.0195	-0.0417	-0.1002	0.0743	0.0427	-0.1124	-0.0116	0.0074	-0.0843	0.126	0.0782	0.0479	0.0227	0.164	0.143	-0.0881	0.2528	-0.1579	0.141	0.0848	-0.1961	0.0111	0.1011
Uck2	Z00049138-1	4.576	Eomes	0.1716	Sfpi1	0.1674	-0.0473	-0.0135	-0.0312	0.0043	-0.1344	0.0089	-0.0478	-0.0946	0.014	0.0464	-0.0031	-0.0471	-0.1674	0.0388	-0.0984	-0.0089	0.0199	0.0036	0.0939	0.1351	0.0164	0.0581	-0.0476	-0.0813	0.0222	-0.0231	-0.0188	0.0189	0.0277	0.1716	-0.0037	0.0533	0.0559	0.0826	-0.0561	-0.0242	0.0185	-0.0166	-0.1224	0.0604	-0.1072	-0.1442	0.0341
Tmco1	Z00008268-1	4.074	Pou5f1	0.1196	Cdx2	0.1055	-0.0638	0.1196	0.0357	-0.0139	-0.1055	0.0382	0.0018	-0.0576	0.0289	0.0108	0.0463	-0.0507	-0.0798	-0.0203	-0.0329	-0.0568	-0.0211	-0.0036	0.04	0.0402	-0.035	0.0665	0.1022	0.0182	-0.0107	-0.0605	-0.01	0.021	0.0177	-0.0073	0.011	0.0174	0.0657	0.0259	-0.0179	-0.0048	0.0143	-0.0171	-0.0207	0.0753	-0.0335	0.0417	-0.019
Aldh9a1	Z00001165-1	3.5354	Myc	0.1713	Esx1	0.1618	-0.0092	0.0371	-0.0755	-0.0449	-0.1301	0.001	0.0092	-0.0027	0.1296	0.0412	0.0159	-0.1304	-0.0343	-0.0127	0.1647	-0.0671	-0.0553	-0.0173	0.0302	0.1713	-0.0069	0.007	-0.0164	-0.1618	0.0152	0.0165	-0.0025	-0.0161	0.0862	0.0478	0.0273	-0.1027	-0.035	-0.0266	-0.0373	0.0614	0.0426	-0.0145	0.0156	-0.1163	0.0727	0.08	-0.0032
Mgst3	Z00019732-1	3.0391	Gata3	0.2773	Zscan4c	0.2976	-0.0139	0.068	0.0014	-0.0091	0.0749	0.0213	0.0044	-0.0129	0.1639	-0.0134	0.03	-0.0397	0.0475	-0.0653	0.0917	-0.0085	0.0372	0.0001	0.0428	-0.0835	0.0195	-0.0123	0.0153	-0.0719	0.0594	-0.0036	0.0104	0.0282	0.0632	-0.0532	0.0684	0.0019	-0.1015	-0.0662	-0.0358	0.068	0.0172	-0.025	-0.0026	0.2773	-0.0542	0.2457	-0.0308
Lrrc52	Z00055722-1	1.2175	Klf4	0.2797	Nr2f2	0.2836	0.0127	0.0371	-0.0107	0.0679	0.0673	0.0157	0.1062	0.1613	0.0936	0.1388	-0.0826	0.2797	-0.0026	-0.0393	0.0627	0.0439	0.1679	0.0851	-0.0185	0.0494	-0.1518	0.1013	0.0432	-0.0751	-0.046	-0.0367	-0.0753	-0.1501	-0.0489	0.1617	0.1098	-0.1994	-0.1528	0.1658	-0.0662	0.186	-0.0102	-0.0885	0.0149	-0.1485	-0.2836	-0.2178	-0.02
Rxrg	Z00053850-1	3.2541	Atf3	0.2405	Eomes	1.1948	-0.5108	0.1607	-0.9811	0.0106	-0.4418	0.0848	0.1835	0.0626	0.0398	0.1341	0.007	-0.2819	-0.1121	-0.0222	-0.1756	-0.8585	-0.0245	0.042	0.2405	-0.1841	0.0075	-0.0917	-0.0567	-0.8928	-0.0373	-0.0106	-0.0603	0.0216	-0.0594	-1.1948	0.014	-0.4833	0.0442	-0.1439	-0.4597	-0.1138	0.0725	0.0398	-0.1097	-1.0089	-0.4605	-0.2657	-0.0457
Lmx1a	Z00054259-1	2.669	Gata3	0.6756	Sox2	0.3408	0.0787	0.1272	-0.3408	0.1908	-0.1061	0.2532	0.0391	0.0609	-0.0685	-0.0813	-0.2015	0.3393	0.2189	-0.1282	0.1914	-0.2508	0.1355	0.0281	-0.166	-0.1428	-0.0051	0.0074	-0.0607	-0.2725	-0.292	-0.001	-0.1691	0.0823	-0.1475	-0.1247	-0.1847	0.2822	0.2119	0.2448	0.0189	-0.0651	0.0732	-0.1042	0.1169	0.6756	0.3509	0.0569	-0.3405
4833414E09Rik	Z00047597-1	1.9774	Esx1	0.3444	Klf4	0.6426	-0.2179	0.1049	-0.0972	0.0721	-0.2398	-0.0384	0.1854	0.0494	0.0192	-0.0278	-0.0552	-0.6426	0.0559	0.0139	-0.3213	0.3295	-0.1455	0.179	0.0793	-0.2917	-0.0823	-0.131	-0.0343	0.3444	-0.2441	0.014	-0.0966	-0.0199	0.0467	-0.5794	-0.0843	-0.1368	-0.2504	-0.0035	-0.0216	0.0874	-0.0313	-0.018	0.274	-0.4856	0.0304	-0.3593	-0.0021
Pbx1	Z00024869-1	1.7359	Tcf3	0.4487	Klf4	0.4763	-0.3156	0.134	-0.1654	-0.0043	-0.0466	-0.0701	0.0827	0.0305	0.0195	0.0035	-0.0668	-0.4763	0.0133	-0.0411	-0.2979	0.4487	-0.1582	0.0281	0.1567	-0.2613	-0.0245	-0.1919	-0.1625	0.183	-0.1967	-0.0044	-0.1905	-0.1106	0.1885	-0.4692	-0.0653	-0.1888	-0.1929	0.0752	-0.1062	0.1217	-0.0493	-0.0432	0.2989	-0.4292	-0.034	-0.3795	-0.0198
Nuf2	Z00014941-1	3.8682	Ctnnb1	0.0407	Tcf3	0.1137	0.0153	-0.0205	-0.0118	-0.0142	0.0063	-0.0061	-0.0029	-0.0174	-0.0209	0.0178	0	0.0084	-0.0345	-0.0133	-0.015	-0.1137	0.0407	0.0038	0.0152	-0.0292	0.0016	-0.0443	-0.0326	0.0272	0.0114	0.0229	-0.0124	0.0187	-0.0176	-0.0134	0.0048	0.0081	0.0091	-0.1036	-0.0026	-0.0163	0.0007	-0.0204	-0.0215	0.0263	0	0.0117	0.0049
Rgs5	Z00030287-1	1.3624	Esx1	1.4964	Dppa5a	0.3649	0.6199	0.1468	0.0251	-0.0035	0.5462	-0.0071	-0.097	0.1127	-0.02	-0.1024	-0.2361	0.0773	0.6333	0.0794	-0.1765	0.7453	0.0032	0.1644	0.1339	-0.0091	0.0766	-0.2201	0.3113	1.4964	0.1741	-0.3649	-0.0915	-0.0621	0.1878	1.4799	-0.0064	0.133	0.2046	0.1635	-0.0184	-0.0396	0.1569	0.064	-0.0524	0.573	0.1128	0.2587	-0.0153
Rgs4	Z00076625-1	1.2218	Tcf3	0.3241	Klf4	0.2432	0.1672	-0.146	-0.0326	0.0293	0.294	0.0239	-0.0153	0.0337	-0.1017	-0.0617	0.0425	-0.2432	0.2323	-0.0437	0.1039	0.3241	0.0497	0.0918	-0.0219	0.0973	-0.1262	-0.0319	0.0266	0.0609	-0.0591	0.0258	0.1754	0.0033	-0.0044	0.3051	-0.0411	0.1274	0.0296	0.121	0.0443	0.0357	-0.0837	-0.1269	0.0652	0.1089	-0.0167	0.0396	-0.0018
1700084C01Rik	Z00033321-1	1.3054	Cdx2	0.3623	Tcf3	0.1749	-0.0871	0.0054	-0.0671	-0.0497	0.3623	0.1839	-0.1353	0.0661	0.0425	0.0612	0.0876	-0.0833	0.1771	0.1229	0.0927	-0.1749	-0.1237	-0.0422	0.049	-0.1161	-0.0795	-0.1664	-0.0884	-0.0598	0.0668	0.0724	0.0115	-0.0065	0.1862	-0.0199	0.0161	0.2327	-0.0284	-0.0204	-0.0181	-0.1409	0.3055	-0.1738	-0.0107	0.2827	-0.148	-0.1557	0.1329
Hsd17b7	Z00075488-1	3.4314	Cdx2	0.4138	Zscan4c	0.0952	-0.0298	0.1917	0.0123	-0.0302	0.4138	0.0021	0.0062	-0.0113	0.0619	0.0008	-0.0202	0.0752	-0.0683	-0.0184	0.1276	0.2641	-0.0457	-0.0383	0.0152	0.1544	-0.0031	0.1423	0.0083	0.1494	0.0374	-0.046	-0.0597	0.0064	0.0042	0.2212	0.0436	-0.0367	-0.0369	0.1854	0.0065	0.0567	0.0464	-0.008	0.0659	0.176	0.1416	0.1859	0.018
3110045C21Rik	Z00031578-1	1.6356	Mycn	0.2683	Mef2c	0.2028	-0.1633	0.1435	-0.108	0.0442	0.1214	0.1434	0.1742	-0.0415	0.0599	0.1138	0.2131	-0.0827	0.0049	0.0747	-0.0713	-0.1437	0.0217	0.142	0.1725	-0.0338	-0.1363	0.2683	0.052	0.1636	0.0173	-0.0096	-0.0082	-0.0062	-0.0322	0.0899	-0.04	-0.2028	-0.0666	0.034	-0.1868	-0.0333	-0.0411	0.0025	0.1127	-0.032	0.0509	0.0686	0.0296
Ddr2	Z00043648-1	2.4535	Klf4	0.6072	Nrip1	0.3006	-0.0484	-0.1398	-0.044	-0.0245	-0.1275	-0.0508	-0.1737	0.0796	-0.0869	-0.0662	-0.051	0.6072	0.0518	-0.0049	0.1414	-0.1493	-0.0312	-0.0787	-0.0969	-0.0696	-0.0154	-0.0952	-0.0161	-0.269	-0.0706	-0.0113	0.0081	0.0017	0.0385	-0.0755	0.0151	0.0084	0.0575	-0.0304	-0.0051	-0.0185	-0.0011	0.0731	-0.3006	0.5414	0.2396	-0.0351	0.0539
Uap1	Z00020063-1	3.7507	Gata3	0.5088	Aes	0.0699	-0.0099	0.0529	0.0555	-0.0057	0.3236	0.0051	-0.0333	0.0174	-0.0051	-0.0406	0.014	0.2458	-0.0167	-0.029	-0.0049	0.1643	-0.0048	-0.012	-0.0173	-0.0421	0.0122	-0.022	0.0169	0.0468	-0.0122	-0.0617	-0.0699	-0.0017	0.0192	0.013	-0.0012	0.1057	0.0288	0.1671	0.1023	0.0166	-0.0172	-0.0103	0.0475	0.5088	0.0127	0.1399	0.016
Uhmk1	Z00066932-1	2.1694	Dlx3	0.7796	Sall4	0.2106	0.6139	0.2552	0.1298	0.0606	0.5096	-0.0545	0.0345	-0.2106	-0.1802	-0.0297	-0.0419	0.3347	-0.0994	-0.006	0.0599	0.4087	-0.0445	0.0193	0.0458	-0.0796	-0.0345	-0.1343	-0.0728	0.1957	-0.0276	0.008	-0.0746	0.031	0.1466	-0.0348	0.0225	0.101	-0.071	0.0221	0.0687	0.0655	-0.0138	0.033	0.3129	-0.0063	-0.0776	0.7796	0.061
Sh2d1b2	Z00070923-1	1.175	Sox2	0.2262	Zfand3	0.2079	-0.1672	0.0193	0.2262	0.2163	0.0705	-0.0276	-0.1092	-0.0442	-0.2044	-0.0745	0.1533	-0.0265	0.1851	0.0133	0.0169	0.0587	-0.1123	0.0047	0.0351	-0.0064	-0.0803	0.1626	-0.1884	-0.1879	-0.0906	0.0195	0.1788	-0.1644	-0.0719	-0.0776	-0.09	-0.0052	0.018	0.025	0.0519	-0.1633	0.0223	-0.2079	0.036	0.2043	0.0176	-0.1096	-0.0083
EG622708	Z00065184-1	1.1773	Cdx2	0.2935	Ascl2	0.1722	-0.0606	-0.1103	-0.0585	-0.0804	0.2935	0.0237	-0.037	0.0761	0.162	-0.0794	-0.027	0.0457	0.027	0.1907	-0.0062	0.1043	0.0372	-0.1334	0.226	0.0492	-0.0867	0.202	0.0079	0.0178	0.1217	-0.1456	-0.1413	0.0178	0.0213	0.1394	0.2149	-0.0193	-0.028	0.0072	0.0189	0.0812	-0.0524	0.156	0.0146	-0.0758	-0.0565	0.0063	0.1588
Sh2d1b1	Z00060153-1	1.167	Nrip1	0.2719	Smad4	0.2546	0.0741	-0.1257	-0.1518	-0.0455	0.1029	-0.195	-0.1333	-0.0462	0.0939	0.0193	0.0162	0.013	0.1081	0.076	0.13	-0.0325	0.0582	-0.1935	-0.0947	-0.2228	0.1368	-0.0813	0.0016	0.1071	0.1235	0.1206	0.1698	0.0421	-0.0233	-0.1005	0.1358	0.0671	-0.0062	-0.1603	-0.0846	0.1511	0.1649	0.0803	0.2719	-0.0943	-0.0238	-0.0358	0.1074
1700015E13Rik	Z00026848-1	1.166	Cdx2	0.3383	Ascl2	0.3621	0.0218	-0.1841	0.0842	-0.0703	0.3383	0.183	-0.1503	-0.1118	0.0548	-0.0232	0.1678	0.0959	-0.1664	-0.0491	-0.017	0.0547	0.2311	-0.237	0.0285	-0.0176	0.0471	0.0289	-0.0216	0.1822	0.0868	0.0783	-0.0212	-0.1411	0.0781	0.0522	0.0746	0.1882	-0.07	0.2575	-0.1665	0.2602	-0.0936	0.0284	0.0809	-0.0634	-0.1079	-0.1803	-0.0076
3300002I10Rik	Z00072431-1	1.1993	Mycn	0.2902	Stat3	0.2837	0.2362	0.0956	0.0829	-0.0792	-0.0446	-0.0723	-0.1237	-0.1293	-0.083	0.1772	-0.1588	0.0713	0.0535	0.1283	-0.0591	0.1985	-0.0802	0.1028	-0.0461	-0.0972	-0.0332	0.2902	-0.05	-0.1309	0.0636	0.0513	-0.1419	-0.2837	0.146	-0.166	0.1688	0.1287	0.0229	-0.046	0.023	0.0326	0.0144	0.0471	-0.0641	0.0423	0.1246	-0.0869	-0.0585
Nos1ap	Z00021080-1	1.2786	Dlx3	0.497	Zfand3	0.2962	0.2883	0.1037	0.023	0.1294	0.067	-0.0088	0.0371	0.0332	-0.1855	0.036	-0.0768	0.2532	0.1945	0.04	-0.1419	0.3706	0.2491	-0.0317	0.052	-0.1141	0.0364	-0.0467	-0.1242	0.1881	0.1824	0.0132	-0.0008	0.2298	0.2392	-0.0373	0.1367	0.1584	0.1842	-0.0112	0.223	-0.114	-0.1707	-0.2962	0.2069	0.0638	0.0089	0.497	-0.1427
Olfml2b	Z00016053-1	2.0989	Tcf3	0.765	Sall4	0.1868	0.0456	0.0614	-0.1261	-0.0105	0.184	-0.035	-0.0155	-0.1868	-0.0408	0.2107	0.1541	0.3103	-0.0399	-0.0365	0.1841	0.765	-0.0091	-0.0514	0.0445	-0.1589	0.0421	-0.0666	0.0076	0.6652	0.0368	-0.0106	-0.0565	-0.0461	0.1107	0.0207	-0.0308	0.1195	-0.1462	0.5542	0.2444	0.006	-0.012	-0.1519	0.208	0.2586	0.0957	0.1083	-0.0576
Atf6	Z00007419-1	2.6538	Gata3	0.4467	Elf1	0.0614	0.0125	-0.0019	-0.0184	0.0243	0.1265	0.0106	-0.0152	-0.0092	0.0006	-0.0164	-0.0507	0.041	-0.0538	0.0184	-0.0614	-0.001	0.0579	0.0453	-0.0169	-0.0004	0.0187	0.0339	0.0318	0.0583	0.0322	0.0695	0.0424	0.0374	-0.0363	0.0661	0.0287	0.0336	0.0733	0.0391	0.0597	0.0088	0.0403	0.0149	-0.0068	0.4467	0.0538	0.0934	0.0004
Dusp12	Z00034264-1	4.3651	Gata3	0.229	Tcf3	0.1532	-0.0457	-0.0136	-0.0289	-0.0118	0.0165	0.027	-0.0022	-0.0945	0.0597	0.0082	0.0325	-0.0315	-0.0495	-0.0059	-0.0121	-0.1532	0.0101	0.0066	0.0156	0.0568	0.0097	0.0848	0.0073	-0.13	-0.0034	-0.0234	-0.0055	0.0262	-0.0135	-0.0193	-0.0123	0.0271	0.0237	-0.1509	-0.0321	0.0152	0.0132	0.0145	-0.0223	0.229	0.0606	0.125	0.0082
Fcrlb	Z00071197-1	1.3595	Smad1	0.2153	Nanog	0.3252	0.0491	-0.2553	0.0105	0.0789	0.1723	0.0461	0.0662	-0.114	-0.0134	-0.0995	-0.0007	0.0352	0.0583	-0.0792	-0.2116	-0.0158	-0.2127	-0.1901	-0.0344	-0.0265	0.1664	-0.0844	-0.1147	-0.1288	-0.0611	-0.1452	-0.0929	0.1266	-0.1768	-0.2338	0.2153	0.0802	0.108	0.1998	0.0152	-0.0175	-0.0128	-0.2359	-0.0103	0.1518	-0.0818	-0.0029	0.1927
Fcrla	Z00022784-1	1.1807	Mybl2	0.32	Mycn	0.279	-0.02	-0.0424	0.042	0.0239	0.1612	-0.0126	0.0095	0.1675	0.0257	0.32	-0.0787	0.0812	0.1007	0.061	-0.0365	0.0756	0.0599	-0.0115	-0.1192	0.1718	0.0345	-0.279	0.0779	0.1031	0.0482	0.0976	0.0622	0.122	-0.1055	-0.1419	-0.0427	0.1706	-0.0333	0.3018	-0.0342	0.2714	0.1863	-0.0811	-0.0664	-0.0806	-0.0338	-0.0395	-0.2155
Fcgr2b	Z00015281-1	2.6306	Klf4	0.2908	Cdx2	0.7286	-0.1205	-0.33	-0.4114	-0.0383	-0.7286	0.0745	-0.01	-0.044	-0.0074	0.1195	0.1922	0.2908	0.2803	0.1154	0.1474	-0.6239	0.0716	0.0958	-0.0654	-0.2131	0.0444	0.0273	0.0656	-0.6312	-0.008	0.0276	0.0784	0.0745	-0.246	-0.1522	0.0096	0.1935	0.1683	-0.4403	-0.399	-0.1674	0.117	0.0104	-0.3546	-0.5438	-0.0868	-0.1937	0.1089
Fcgr4	Z00054261-1	1.2179	Etv3	0.4854	Eomes	0.2423	-0.0842	0.0178	0.0026	0.1316	0.262	0.1848	-0.0918	-0.1502	-0.1369	-0.1039	0.0075	0.0282	-0.0401	-0.0534	0.0315	-0.0181	-0.0381	-0.0764	-0.1943	0.1623	0.0698	-0.0105	0.1411	0.1562	-0.1063	-0.1157	0.1292	-0.1104	0.1487	-0.2423	0.0822	0.1194	0.1323	0.1938	0.0161	-0.0596	0.004	-0.0244	-0.12	0.0653	-0.1011	0.0833	-0.2306
Fcgr3	Z00036043-1	1.6102	Ascl1	0.6826	Tcea3	0.2151	0.446	0.01	-0.1048	-0.0022	0.3317	0.1325	-0.0184	0.0886	0.1194	0.0515	0.126	0.4561	0.1696	-0.0334	-0.0027	0.0702	-0.0445	-0.2151	-0.01	0.174	0.0906	0.148	0.1449	0.1852	-0.0592	-0.0803	0.0856	0.0053	0.0057	0.5036	0.1101	-0.0436	-0.0808	0.156	0.0298	0.2318	0.0732	-0.1072	0.2817	0.6208	0.1092	0.5972	0.1335
1700009P17Rik	Z00050396-1	2.8717	Dlx3	0.3036	Sfpi1	0.1683	0.0288	-0.0327	-0.0317	0.0054	0.1774	0.0433	0.0061	0.1403	0.0291	0.0179	0.1835	-0.0385	-0.1683	0.0126	-0.0576	-0.1209	0.0081	-0.0052	0.0133	0.0906	0.0126	0.0548	-0.0001	0.1697	0.0992	-0.0069	0.0168	0.0279	-0.0401	0.181	0.0504	0.0877	0.0603	0.1396	0.0292	-0.0538	0.059	0.0055	-0.1339	0.1235	-0.006	0.3036	0.0812
Sdhc	Z00018462-1	3.8008	Klf4	0.0814	Cdx2	0.0772	-0.0226	-0.0124	-0.0226	0.0184	-0.0772	-0.0159	-0.0201	0.0233	0.001	0.0334	0.0311	0.0814	-0.0028	-0.024	-0.0355	-0.014	-0.0202	-0.0067	0.0211	-0.0292	-0.0126	-0.0251	0.0319	-0.0125	0.0017	-0.0147	0.0405	-0.0159	-0.0136	-0.0751	-0.0024	-0.0076	-0.0415	0.0064	0.0051	-0.0017	-0.009	0.023	-0.0265	-0.0477	0.0015	0.0349	-0.0009
Mpz	Z00062992-1	1.5946	Sox9	0.8093	Myc	0.2291	-0.1036	-0.1272	-0.1538	-0.0878	-0.0203	0.0835	-0.1229	0.0681	0.0802	-0.119	0.1186	-0.0019	0.2456	-0.1334	0.0838	0.0905	-0.1776	0.0063	-0.0638	-0.2291	0.062	-0.049	0.0792	0.2925	-0.0029	-0.0336	-0.0455	0.0876	-0.1929	0.0556	0.0428	0.0111	-0.0047	0.8093	0.0203	0.0797	-0.0446	0.1349	0.0819	-0.105	0.4169	0.1542	0.054
Pcp4l1	Z00011195-1	1.4493	Nr2f2	0.8551	Myc	0.2816	0.0531	0.1082	-0.0916	-0.069	0.3743	0.0787	0.1134	0.1954	0.1192	0.089	-0.1428	-0.1567	0.0006	0.0018	-0.0093	0.3749	-0.0409	0.1824	0.1192	-0.2816	-0.0396	0.1679	0.1685	0.2035	-0.1186	0.0258	-0.0414	-0.0453	0.0443	0.0683	-0.2423	-0.0837	-0.1736	0.1561	0.3115	-0.0562	-0.1334	0.1345	0.208	-0.1806	0.8551	0.6366	0.0667
Nr1i3	Z00024434-1	1.5436	Klf4	0.5778	Msc	0.5244	-0.154	0.368	0.1099	0.1968	-0.078	-0.2297	-0.1942	0.3491	-0.5244	-0.4876	-0.4096	0.5778	-0.2503	-0.1107	-0.0546	-0.0577	0.0753	0.0161	-0.08	-0.0719	-0.0618	-0.1515	-0.2048	0.0064	0.1308	-0.1386	-0.1328	0.076	-0.0568	-0.0826	0.0262	0.1265	-0.0701	0.0096	0.0487	-0.0087	-0.1329	0.0878	0.0643	0.1287	0.059	0.089	0.0274
Tomm40l	Z00050996-1	3.2954	Dlx3	0.215	Rhox6	0.152	0.0147	0.0601	0.0211	-0.0159	0.0293	-0.0139	-0.0203	0.014	-0.0132	-0.0377	-0.0448	0.0437	-0.0575	-0.0513	-0.084	-0.0881	0.0376	0.0428	-0.0178	-0.0115	0.0186	-0.0452	0.0195	-0.124	-0.0023	-0.0328	-0.0103	0.0148	0.0498	0.0421	0.025	0.005	0.0489	-0.0232	-0.0269	0.0614	0.0796	-0.0154	-0.0047	-0.0047	0.1395	0.215	0.02
Apoa2	Z00031835-1	2.7276	Nr2f2	0.1561	Tcea3	0.1875	-0.0249	-0.0019	0.0216	0.0124	-0.0241	-0.0182	-0.0201	0.0108	-0.0151	-0.0347	-0.0263	-0.0479	-0.0756	-0.0395	-0.0619	-0.0873	0.042	-0.1875	0.0047	0.0646	0.0086	-0.0824	-0.0445	-0.1074	0.0187	-0.0676	-0.0011	0.0017	0.052	-0.0991	0.0002	0.0072	0.0037	0.0307	-0.0114	0.0564	0.008	0.0132	-0.0672	-0.0529	0.1561	0.0682	-0.0047
Fcer1g	Z00035158-1	1.8382	Zfand3	0.1766	Gata3	0.1886	0.0056	-0.0071	0.1102	0.0735	0.0179	0.0421	0.0583	-0.0236	0.0138	0.0328	0.0118	-0.095	0.0278	-0.0071	0.1234	-0.0652	-0.0434	0.0399	-0.0566	0.0548	0.0644	0.0729	0.023	-0.1648	0.0421	-0.104	-0.0471	0.0368	-0.1225	0.0502	-0.1137	-0.0344	0.0461	-0.0079	0.0186	0.0283	0.0054	0.1766	-0.0356	-0.1886	0.0101	0.1307	-0.0294
Ndufs2	Z00012194-1	4.456	Sox9	0.1571	Nrip1	0.0586	-0.019	-0.0386	0.0338	-0.0146	0.0724	-0.0199	-0.0261	0.0087	-0.0142	0.0062	-0.0311	0.0932	-0.021	-0.0076	0.0065	0.0666	-0.0043	-0.0132	0.0402	-0.0205	0.0043	-0.0149	-0.0246	0.0793	0.0028	0.0234	0.0031	0.0067	0.0162	0.0216	-0.0148	0.0414	-0.0236	0.1571	0.0384	0.01	0.0189	-0.0012	-0.0586	0.001	0.0004	0.0515	0.0197
[truncated: 23,961 more rows]
[truncated: 14 more columns]
