# Supplementary material for: Responsiveness of genes to manipulation of transcription factors in ES cells is associated with histone modifications and tissue specificity
Source: BMC Genomics. 2011 Feb 9;12:102. doi: 10.1186/1471-2164-12-102 (PMC3044670; doi:10.1186/1471-2164-12-102)
Supplement: Additional file 3 — Data on chromatin status [7], binding of transcription factors [9,16,17], and presence of binding motifs in promoters of genes in mouse ES cells. [file 1471-2164-12-102-S3.XLS]

## Sheet: Sheet1
Additional File 3: Data on chromatin status, binding of transcription factors, and binding motifs in promoters of genes in mouse ES cells
Chromatin data on H3K4me3, H3K27me3, H3K36me3 are from Mikkelsen et al. (2007); re-annotated. Data on H3K9me3 are from Bilodeau et al. (2009)
Transcription factor (TF) binding sites are from (Chen et al. 2008, Ho et al. 2009, Nishiyama et al., 2009), re-annotated
RNA-seq data are from (Cloonan et al. 2008), re-annotated
		Chromatin						Proximal TF binding sites (<300 bp from TSS)														Distal TF binding sites (from 0.3 to 15 Kb from TSS)															TF binding motifs										Gene responsiveness
Gene Symbol	FeatureID	H3K4me3	H3K4me3: N tags	H3K27me3	H3K27me3: N tags	H3K36me3	H3K9me3	Cdx2	Pou5f1	Sox2	Nanog	Stat3	Smad1	Klf4	Zfx	E2f1	Myc	Mycn	Esrrb	Tcfcp2l1	Ctcf	Cdx2	Pou5f1	Sox2	Nanog	Stat3	Smad1	Klf4	Zfx	E2f1	Myc	Mycn	Esrrb	Tcfcp2l1	Ctcf	Brg1	GABP	NRF1	YY1	MIT004	MIT008	TATA	Cpg island	Dox+	Gene expression (RNA-seq)	Expression interpolated	Up-regulation, Ui	Down-regu-lation, Di	Average, Bi
March1	Z00037636-1	1	63	1	63	0	0	0	0	0	0	0	0	0	0	0	0	0	0	0	0	0	0	0	0	0	0	0	0	0	0	0	0	1	0	0	0	0	0	0	0	0	0	1.7571	0.7114	0	0.8917	0.6185	0.7551
March4	Z00027348-1	1	47	1	139	0	0	0	0	0	0	0	0	0	0	0	0	0	0	0	0	0	0	0	0	0	0	0	0	0	0	0	0	0	0	0	0	0	1	0	0	0	1	1.2223	1.4781	0	0.1996	0.2092	0.2044
March5	Z00032096-1	1	280	0	8	1	0	0	0	0	0	0	0	0	1	1	0	0	1	0	0	0	0	0	1	0	0	0	0	0	1	1	0	0	1	1	0	0	1	1	0	0	1	3.0629	1.9818	0	0.1908	0.2137	0.2023
March6	Z00044804-1	1	176	0	14	0	0	0	0	0	0	0	0	0	0	0	0	1	0	0	0	0	0	0	0	0	0	1	0	0	0	0	1	1	0	0	1	1	0	0	0	0	1	3.4265	2.1025	0	0.083	0.1085	0.0958
March7	Z00036267-1	1	205	0	17	1	0	0	0	0	0	0	0	0	0	1	0	0	0	0	0	1	0	1	1	1	0	0	1	0	0	0	0	1	1	0	0	0	1	0	1	0	1	3.6888	3.411	0	0.0526	0.062	0.0573
March8	Z00036426-1	1	97	0	20	0	0	0	0	0	0	0	0	1	1	0	1	1	0	0	0	0	0	0	0	0	0	0	0	0	0	0	0	0	0	0	1	0	0	1	0	0	1	3.0169	2.3528	0	0.3186	0.4754	0.397
March9	Z00042026-1	1	66	0	32	0	0	0	0	0	0	0	0	0	0	0	0	0	0	0	0	0	0	0	1	0	0	1	1	1	0	1	1	0	1	0	0	0	1	0	0	0	1	3.3862	2.1162	0	0.079	0.1855	0.1323
March10	Z00071868-1	0	1	0	27	0	0	0	0	0	0	0	0	0	0	0	0	0	0	0	0	0	0	0	0	0	0	0	0	0	0	0	0	0	1	0	0	0	0	0	1	1	0	1.1597	0.7458	0	0.3393	0.1989	0.2691
March11	Z00028650-1	1	150	0	39	0	0	0	0	0	0	0	0	0	0	0	0	0	0	0	0	0	0	0	0	1	0	1	0	0	0	0	0	0	0	0	1	0	1	0	0	0	1	1.9485	1.1517	0	0.2978	0.7089	0.5034
Sept1	Z00022370-1	1	74	0	11	0	1	0	0	0	0	0	0	0	0	0	0	0	0	0	0	0	1	1	1	0	1	0	1	1	0	1	1	1	1	0	1	0	0	0	0	0	0	3.6119	3.4276	0	0.192	0.5121	0.3521
Sept2	Z00035387-1	1	473	0	13	1	0	0	0	0	0	0	0	1	0	1	1	1	0	0	0	0	1	0	0	0	0	0	1	0	0	0	0	1	0	1	1	1	1	0	0	0	1	4.097	3.3537	0	0.1217	0.0856	0.1037
Sept3	Z00043471-1	1	149	1	161	0	0	0	0	0	0	0	0	0	0	1	0	1	0	0	0	0	0	0	0	0	0	1	0	0	0	0	0	1	1	0	0	0	0	0	0	0	1	2.6051	2.4177	0	0.1389	0.4056	0.2723
Sept4	Z00003224-1	0	7	0	72	0	0	0	0	0	0	0	0	0	0	0	0	0	0	0	0	0	0	0	0	0	0	1	1	1	1	1	0	1	0	0	0	0	0	0	0	0	0	1.7282	2.5954	0	0.9573	0.3767	0.667
Sept5	Z00025297-1	1	68	1	218	0	1	0	0	0	0	0	0	0	0	0	0	0	0	0	0	1	0	0	0	0	0	0	1	0	1	0	1	0	1	0	0	0	0	0	0	0	1	2.4266	1.548	0	0.5361	0.039	0.2876
Sept6	Z00048785-1	1	67	0	41	0	0	0	0	0	0	0	0	0	0	0	0	0	0	0	0	0	0	0	0	0	0	0	0	1	0	0	1	0	0	0	1	0	0	0	0	0	1	1.5842	2.3632	0	0.2207	0.3606	0.2907
Sept7	Z00003742-1	1	289	0	9	1	0	0	0	0	0	0	0	1	0	0	1	1	0	1	0	0	0	0	0	0	0	0	1	1	0	0	0	0	0	1	1	0	1	0	1	0	1	3.8889	3.5794	0	0.1672	0.1071	0.1372
Sept8	Z00035204-1	1	137	1	62	0	0	0	0	0	0	0	0	0	0	1	0	0	0	0	0	0	0	0	0	1	0	1	1	0	0	0	1	1	1	0	1	0	0	1	0	0	1	2.7196	3.0374	0	0.4913	0.1323	0.3118
Sept9	Z00018761-1	1	135	0	61	0	0	0	0	0	0	0	0	0	0	0	0	0	0	0	0	0	0	0	0	0	0	0	0	0	0	0	0	1	0	0	1	0	1	0	0	0	1	3.6829	3.0025	0	0.3583	0.1799	0.2691
Sept10	Z00062394-1	1	278	1	110	0	1	0	0	0	0	0	0	1	0	1	0	1	0	0	0	0	0	0	0	0	0	0	0	0	0	0	0	0	0	0	1	0	0	0	0	0	1	2.2072	2.5503	0	0.248	0.2496	0.2488
Sept11	Z00009545-1	1	265	0	34	1	0	0	0	0	0	0	0	0	0	1	1	0	0	0	0	1	0	0	0	0	0	1	0	0	0	1	0	1	0	0	0	0	0	0	0	1	1	4.6998	3.0445	0	0.3225	0.3172	0.3199
Sept12	Z00051330-1	0	6	0	11	0	0	0	0	0	0	0	0	0	0	0	0	0	1	0	0	1	0	0	0	0	0	0	0	0	0	0	0	0	0	0	0	0	0	0	0	0	0	1.2885	0.8712	0	1.0119	0.1485	0.5802
Sept14	Z00056442-1	1	204	0	42	1	0	0	0	0	0	0	0	0	1	0	0	1	1	0	0	0	1	0	1	0	0	0	0	0	0	0	0	1	1	0	0	1	0	1	0	0	1	2.729	2.0077	0	0.2716	0.1911	0.2314
Sep15	Z00035593-1	1	328	0	16	1	0	0	0	0	0	0	0	0	0	0	0	1	0	0	0	0	0	0	0	0	0	0	1	1	0	0	0	1	0	0	0	0	0	0	0	0	1	4.165	3.8799	0	0.0467	0.0787	0.0627
0610006I08Rik	Z00019714-1	1	214	0	12	0	0	0	1	0	0	0	0	1	0	0	1	0	0	1	0	0	0	0	0	0	0	0	1	1	0	1	0	0	0	0	1	0	1	0	0	0	1	3.913	2.72463	1	0.0467	0.1605	0.1036
0610007C21Rik	Z00043208-1	1	258	0	11	0	0	0	0	0	0	0	0	1	1	0	0	0	0	1	0	0	0	0	0	0	0	0	0	1	1	1	1	0	1	0	0	0	1	0	1	0	1	3.7678	2.5855	0	0.2654	0.0822	0.1738
0610007L01Rik	Z00002138-1	0	11	0	24	1	0	0	0	0	0	0	0	0	0	0	0	0	0	0	0	0	0	0	0	0	0	1	1	1	0	1	0	0	1	0	1	0	0	0	0	0	0	4.0749	2.5901	0	0.1322	0.1399	0.1361
0610007N19Rik	Z00073833-1	1	119	1	75	0	0	0	0	0	0	0	0	0	0	0	0	0	0	1	0	0	0	0	0	0	0	0	0	0	0	0	0	0	1	0	0	0	1	0	0	0	1	2.8575	2.0205	0	0.3481	0.2001	0.2741
0610007P08Rik	Z00005047-1	1	192	0	14	1	0	0	0	0	0	0	0	0	1	1	1	1	0	0	0	0	0	0	0	0	0	0	0	0	0	0	0	0	0	1	1	0	0	0	1	1	1	3.269	2.28547	1	0.1068	0.1566	0.1317
0610007P14Rik	Z00035469-1	1	329	0	16	1	0	0	0	0	0	0	0	0	0	1	0	1	0	0	0	0	0	1	0	0	0	0	0	0	0	0	0	1	1	0	1	1	0	0	0	0	1	3.4159	2.8207	0	0.1249	0.0781	0.1015
0610007P22Rik	Z00075247-1	1	269	0	11	0	0	0	0	0	0	0	0	0	0	1	0	0	0	0	0	0	0	0	0	0	0	0	1	0	0	0	0	1	1	0	1	1	0	0	0	0	1	4.3109	2.8624	0	0.055	0.1014	0.0782
0610008F07Rik	Z00027010-1	0	4	0	40	0	0	0	0	0	0	0	0	0	0	0	0	0	0	0	0	0	0	0	0	0	0	1	0	0	0	0	1	0	1	0	0	0	0	1	0	0	0	1.5256	0.2475	0	0.2072	0.2204	0.2138
0610009B14Rik	Z00045917-1	1	178	1	142	0	0	0	0	0	0	0	0	0	0	0	0	0	0	0	0	0	0	0	0	0	0	1	0	0	0	0	1	1	1	0	0	0	0	0	0	0	1	1.1772	0.7541	0	0.2284	0.278	0.2532
0610009B22Rik	Z00050720-1	1	297	0	8	0	0	0	0	0	0	0	0	1	1	0	1	0	0	0	0	1	0	0	1	0	0	0	0	1	0	1	0	1	1	1	0	1	1	0	0	0	1	4.0085	3.2649	0	0.0638	0.1869	0.1254
0610009D07Rik	Z00019796-1	1	243	0	14	1	0	0	0	0	0	0	0	1	0	1	0	1	0	0	0	1	0	0	0	0	0	0	1	0	0	0	0	0	0	0	1	0	1	0	0	0	1	3.9742	3.1055	0	0.0609	0.1757	0.1183
0610009L18Rik	Z00043444-1	1	277	0	13	0	0	0	0	0	0	0	0	0	0	0	0	0	0	0	0	0	0	0	0	0	0	1	1	1	0	0	1	1	1	0	0	0	0	0	0	0	1	2.8401	1.4615	0	0.2594	0.2385	0.249
0610009O20Rik	Z00070070-1	1	247	0	18	1	0	0	0	0	0	0	0	0	1	1	0	0	0	0	0	0	0	0	0	0	0	0	0	0	0	0	1	1	0	0	0	0	0	0	0	0	1	3.6005	2.7967	0	0.1113	0.1399	0.1256
0610010D20Rik	Z00051810-1	1	23	1	70	0	0	0	0	0	0	0	0	0	0	0	0	0	0	0	0	0	0	0	0	0	0	1	0	0	0	1	0	1	1	0	0	0	1	0	0	0	0	1.9393	0.8784	0	0.2243	0.2406	0.2325
0610010E21Rik	Z00046611-1	1	211	0	18	0	0	0	0	0	0	1	0	0	1	1	0	0	0	0	0	1	0	0	0	0	0	0	0	0	0	0	1	0	1	0	1	0	0	0	0	0	1	4.121	2.5261	0	0.1709	0.2073	0.1891
0610010F05Rik	Z00020717-1	1	81	0	8	0	0	0	0	0	0	0	0	0	0	1	0	0	0	0	0	1	0	0	0	0	0	0	0	0	0	0	0	0	1	0	1	0	0	0	0	0	1	2.5764	1.6385	0	0.0986	0.2204	0.1595
0610010K06Rik	Z00060576-1	0	8	0	24	0	0	0	0	0	0	0	0	0	0	0	0	0	0	0	0	0	0	1	0	0	0	0	0	0	0	0	0	0	0	0	0	0	0	1	0	0	1	3.963	2.4835	0	0.1158	0.1079	0.1119
0610010K14Rik	Z00047073-1	1	232	0	16	0	0	0	0	0	0	0	0	0	0	0	0	0	0	0	0	0	0	0	0	0	0	1	1	1	1	1	1	1	1	1	0	0	1	0	0	0	1	3.7682	2.62591	1	0.0515	0.2145	0.133
0610010O12Rik	Z00042301-1	1	222	0	24	0	0	0	0	0	0	0	0	0	0	0	0	0	0	0	0	1	0	0	0	0	0	0	0	0	0	0	0	0	1	0	0	0	0	0	0	0	1	2.4625	2.9508	0	0.638	0.1526	0.3953
0610011F06Rik	Z00035050-1	1	333	0	19	0	0	0	0	0	0	0	0	0	1	1	0	0	0	0	0	0	0	0	0	0	0	0	0	0	0	1	1	1	1	0	0	0	1	1	0	0	1	3.3112	2.6099	0	0.3172	0.0891	0.2032
0610011L14Rik	Z00051007-1	1	134	0	16	1	0	0	0	0	0	0	0	0	1	1	0	0	0	0	0	0	0	0	1	0	0	0	0	0	0	0	0	1	1	0	1	0	0	1	0	0	1	3.4695	2.3223	0	0.0543	0.0814	0.0679
0610012D14Rik	Z00054763-1	0	5	0	86	0	1	0	0	0	0	0	0	0	0	0	0	0	0	0	0	1	1	0	0	0	0	0	1	1	0	0	1	0	1	0	0	0	0	0	0	0	0	2.5717	0.7152	0	0.0463	0.2245	0.1354
0610012G03Rik	Z00049893-1	1	446	0	14	0	0	0	0	0	0	0	0	1	0	1	0	1	1	0	0	0	0	0	0	0	0	0	0	0	0	0	0	0	1	0	1	0	0	0	0	0	1	2.4197	2.7485	0	0.1273	0.2231	0.1752
0610012H03Rik	Z00048243-1	1	81	1	88	0	1	0	0	0	0	0	0	0	0	1	0	0	0	0	0	0	0	0	0	0	0	0	0	0	0	0	0	0	1	0	0	0	0	0	0	0	1	1.3745	0.5072	0	0.3813	0.2794	0.3304
0610025P10Rik	Z00035419-1	1	248	0	13	1	0	0	0	1	1	0	0	1	0	0	0	0	1	0	0	0	0	0	0	0	0	0	1	1	0	0	0	1	1	0	0	0	1	0	1	0	1	4.206	2.3683	0	0.0548	0.0788	0.0668
0610030E20Rik	Z00027641-1	1	128	0	12	1	0	0	0	0	0	0	0	0	0	0	0	1	0	0	0	0	0	0	1	0	0	1	1	1	0	0	1	1	1	0	1	0	0	0	0	0	1	3.61	2.249	0	0.1922	0.0891	0.1407
0610031J06Rik	Z00035317-1	1	217	0	10	0	0	0	0	0	0	0	0	0	0	0	0	0	0	0	0	0	0	0	1	1	0	0	1	1	1	1	1	1	1	0	1	0	0	0	0	0	0	3.2409	2.3036	0	0.1417	0.1126	0.1272
0610031O16Rik	Z00062081-1	0	4	0	25	0	0	0	0	0	0	0	0	0	0	0	0	0	0	0	0	0	0	0	0	0	0	0	0	0	0	0	0	0	0	0	0	0	0	0	0	1	0	1.19	0.3764	0	0.3535	0.2548	0.3042
0610033M10Rik	Z00063018-1	0	19	0	25	0	0	0	0	0	0	0	0	0	0	0	0	0	0	0	0	0	0	0	0	0	0	1	1	0	0	0	0	1	0	0	1	0	0	1	0	0	0	1.1889	0.8129	0	0.289	0.2287	0.2589
0610037D15Rik	Z00034403-1	1	188	0	5	0	0	0	0	0	0	0	0	0	0	0	0	0	0	0	0	0	0	0	1	0	0	0	0	1	0	0	0	0	1	0	0	0	0	0	0	1	1	3.4872	2.4343	1	0.1058	0.1679	0.1369
0610037L13Rik	Z00074382-1	1	149	0	7	1	0	0	0	0	0	0	0	0	1	0	0	0	0	0	0	0	0	0	1	0	0	0	0	1	0	0	0	0	1	0	1	0	0	0	0	0	1	3.642	2.6503	0	0.0797	0.0722	0.076
0610037P05Rik	Z00037816-1	1	248	0	18	0	0	0	0	0	0	0	0	0	1	1	0	0	0	0	0	0	0	0	0	0	0	0	0	0	0	0	0	0	1	0	1	1	1	0	0	0	1	3.2585	3.0195	0	0.1079	0.0673	0.0876
0610038D11Rik	Z00011486-1	1	294	0	22	0	0	0	0	0	0	0	0	0	0	0	0	0	0	0	0	0	1	0	0	0	0	1	0	1	1	1	1	1	1	0	1	0	0	1	0	0	1	4.4149	2.0272	0	0.0585	0.1178	0.0882
0610038F07Rik	Z00052639-1	1	239	0	12	0	0	0	0	0	0	0	0	0	0	1	0	0	0	0	0	1	0	0	0	0	0	0	1	0	0	0	0	0	1	0	1	0	1	0	0	0	1	3.8949	2.7059	0	0.055	0.0651	0.0601
0610038L08Rik	Z00030627-1	0	3	0	16	0	0	0	0	0	0	0	0	0	0	0	0	0	0	1	0	0	0	0	0	0	0	0	1	0	0	0	0	0	1	0	0	0	0	0	0	0	0	1.3458	0.9943	0	0.2574	0.2596	0.2585
0610039H22Rik	Z00062986-1	1	36	0	13	0	0	0	0	0	0	0	0	0	0	0	0	0	0	0	0	0	0	1	1	0	0	1	1	1	0	0	1	1	0	0	1	0	0	0	0	0	0	1.7405	1.1005	0	0.2351	0.4884	0.3618
0610039K10Rik	Z00045239-1	1	140	0	10	0	0	0	0	0	0	0	0	1	1	0	0	0	0	0	0	0	0	0	0	0	0	0	0	1	0	0	0	0	1	0	1	0	1	0	0	0	1	1.1797	1.1635	0	0.2015	0.2244	0.213
0610040B09Rik	Z00062475-1	0	10	1	233	0	0	0	0	0	0	0	0	0	0	0	0	0	0	0	0	1	0	0	1	0	0	0	0	0	0	0	1	1	1	0	0	0	0	0	0	1	0	2.6512	0.8662	0	0.0955	0.2953	0.1954
0610040B10Rik	Z00074020-1	1	251	0	15	0	0	0	0	0	0	0	0	1	1	1	0	1	0	0	0	0	0	0	0	0	0	0	0	0	0	0	0	0	1	0	1	0	0	0	0	1	1	2.6751	1.388	0	0.2679	0.2469	0.2574
0610040F04Rik	Z00028812-1	1	266	0	38	0	0	0	0	0	0	0	0	0	0	1	1	1	0	0	0	0	0	0	1	0	0	1	1	0	0	0	1	1	1	0	0	0	0	0	0	0	1	1.2187	1.0575	0	0.1949	0.1917	0.1933
0610040J01Rik	Z00074971-1	1	93	1	97	0	0	0	1	0	0	0	0	0	0	0	0	0	0	0	0	0	0	0	0	0	0	0	0	0	0	0	0	0	1	0	0	0	0	0	0	0	1	2.7325	1.4437	0	0.5876	0.2415	0.4146
0710001D07Rik	Z00061797-1	1	293	0	26	0	0	0	0	0	0	0	0	1	0	1	1	1	0	0	0	0	0	1	1	0	1	0	1	0	0	0	0	0	1	0	1	1	1	0	0	0	1	2.4704	1.5267	0	0.1031	0.292	0.1976
0710008K08Rik	Z00021535-1	1	338	0	15	1	0	0	0	0	0	0	0	1	0	1	0	0	0	0	0	0	0	0	0	0	0	0	0	0	0	0	0	0	1	0	1	1	0	0	0	0	1	3.6728	2.5165	0	0.1462	0.1034	0.1248
0910001A06Rik	Z00074369-1	1	100	0	42	1	0	0	0	0	0	0	0	0	1	0	0	0	1	0	0	0	0	0	0	0	0	0	0	1	0	0	0	0	0	0	1	0	0	0	0	0	1	3.1435	3.3731	0	0.2726	0.2516	0.2621
0910001L09Rik	Z00031471-1	1	252	0	14	0	0	0	0	0	0	0	0	0	0	0	1	0	0	0	0	0	0	0	0	0	0	0	0	1	0	0	1	0	0	0	0	0	0	0	0	0	1	4.1474	2.8133	0	0.088	0.0869	0.0875
1100001G20Rik	Z00037100-1	0	5	0	34	0	0	0	0	0	0	0	0	0	0	0	0	0	0	0	0	1	0	0	0	0	0	1	1	1	1	1	0	0	1	0	0	0	0	0	0	0	0	1.2052	0.6962	0	0.3219	0.4313	0.3766
1100001H23Rik	Z00054025-1	1	80	1	115	0	0	0	0	0	0	0	0	0	0	0	0	0	1	0	0	0	0	0	0	0	0	0	0	0	0	1	0	1	0	0	0	0	0	0	0	0	1	2.8218	1.6517	0	0.6882	0.4836	0.5859
1110001A07Rik	Z00034726-1	1	276	0	8	0	0	0	0	0	1	0	0	1	0	1	0	0	0	0	0	0	0	0	0	0	0	0	1	0	0	1	0	0	0	1	0	0	1	0	0	0	1	3.5048	3.0451	0	0.206	0.1393	0.1727
1110001A16Rik	Z00026217-1	1	200	0	11	1	0	0	0	0	0	0	0	1	0	0	0	1	0	1	0	0	0	0	0	0	0	0	0	1	0	0	1	0	0	1	1	1	0	0	0	0	1	4.049	3.5714	0	0.2043	0.1576	0.181
1110001D15Rik	Z00076333-1	0	17	0	28	0	0	0	0	0	0	0	0	0	0	1	0	0	0	0	0	0	0	1	0	0	0	1	1	0	0	0	0	1	1	0	1	0	0	0	0	0	0	1.1793	1.1028	0	0.2105	0.3346	0.2726
1110001J03Rik	Z00049403-1	1	301	0	17	0	0	0	1	0	0	0	0	1	0	1	1	0	1	0	1	0	0	0	0	0	0	0	1	0	0	1	0	1	0	1	0	0	1	0	0	0	1	4.4852	2.9864	0	0.0572	0.207	0.1321
1110002B05Rik	Z00034501-1	1	158	0	21	0	1	0	0	0	0	0	0	1	1	1	0	0	1	0	0	0	0	0	0	0	0	0	0	0	0	0	0	0	1	0	0	1	0	0	0	0	1	3.8653	2.64	0	0.2277	0.1566	0.1922
1110002E22Rik	Z00069242-1	0	5	0	18	0	0	0	0	0	0	0	0	0	0	0	0	0	0	1	0	1	0	0	0	0	0	0	0	0	0	0	0	0	0	0	0	0	0	0	0	0	0	1.1951	0.927	0	0.3448	0.2982	0.3215
1110002H13Rik	Z00043410-1	0	2	0	30	0	0	0	0	0	0	0	0	0	0	0	0	0	0	0	0	1	0	0	0	0	0	0	0	0	0	0	0	1	1	0	0	0	0	0	0	0	0	1.9262	0.6518	0	0.1836	0.2065	0.1951
1110002L01Rik	Z00043118-1	1	356	0	11	1	0	0	0	0	0	0	0	1	0	1	1	1	0	0	0	0	0	0	0	0	0	0	0	0	0	0	0	1	1	0	0	0	0	0	0	0	1	3.4209	2.38907	1	0.1505	0.3536	0.2521
1110002N22Rik	Z00021156-1	1	256	0	7	0	0	0	1	0	0	0	0	0	1	0	1	1	0	0	0	1	0	1	1	0	0	0	0	1	0	0	1	1	1	0	1	1	0	0	0	0	1	3.5875	3.3707	0	0.1391	0.3722	0.2557
1110002O04Rik	Z00030111-1	0	8	0	23	0	0	0	0	0	0	0	0	0	0	0	0	0	0	0	0	0	0	0	0	0	0	0	0	1	0	0	0	1	0	0	0	0	0	0	0	0	0	1.4088	0.9819	0	0.5162	0.2176	0.3669
1110003E01Rik	Z00008478-1	1	217	0	20	0	0	0	0	0	0	0	0	1	0	1	0	0	0	0	0	0	0	0	0	0	0	0	0	0	0	0	1	1	1	1	1	1	1	0	0	0	1	3.4426	2.4076	0	0.4238	0.1437	0.2838
1110003O08Rik	Z00041698-1	0	27	0	23	0	0	0	0	0	0	0	0	0	1	1	1	0	1	0	0	0	0	0	0	0	0	0	0	0	0	0	0	1	1	0	0	0	0	0	0	0	1	3.5519	1.4417	0	0.2479	0.1856	0.2168
1110004E09Rik	Z00040738-1	1	207	0	17	0	0	0	0	0	0	0	0	0	1	1	0	1	0	1	0	0	0	0	0	0	0	0	0	0	0	0	1	0	1	0	1	1	1	0	0	0	1	4.3495	1.7282	0	0.1025	0.1961	0.1493
1110004F10Rik	Z00001284-1	1	177	0	8	0	0	0	0	0	0	0	0	0	1	1	0	1	0	0	0	0	0	0	0	0	0	0	0	0	0	0	0	0	0	0	0	0	0	1	1	0	1	4.0884	3.1396	0	0.0761	0.0603	0.0682
1110005A03Rik	Z00059783-1	1	402	0	10	0	0	0	0	0	0	0	0	1	0	0	0	0	0	0	0	0	1	0	1	0	0	0	1	1	1	1	1	1	1	0	1	0	1	0	0	0	1	3.5285	2.0536	0	0.1196	0.1522	0.1359
1110005A23Rik	Z00019356-1	1	253	0	7	1	0	0	0	0	0	0	0	0	1	1	0	0	0	0	0	0	0	0	0	0	0	0	0	0	0	0	0	0	0	1	1	0	1	0	0	0	1	4.289	2.4698	0	0.0768	0.1576	0.1172
1110006G06Rik	Z00036209-1	1	229	0	14	0	0	0	0	0	0	0	0	0	0	0	0	0	0	0	0	0	0	0	0	0	0	1	1	1	1	0	1	1	1	0	1	0	0	0	0	0	1	3.9398	2.3329	0	0.0925	0.1639	0.1282
1110006G14Rik	Z00054800-1	0	3	0	14	0	0	0	0	0	0	0	0	0	0	0	0	0	0	0	0	0	0	0	0	0	0	0	0	0	0	0	0	0	0	0	0	0	0	0	0	1	0	1.3313	0.6199	0	0.5223	0.3145	0.4184
1110006O17Rik	Z00030115-1	0	16	0	20	0	0	0	0	0	0	0	0	0	0	0	0	0	0	0	0	0	0	0	0	0	0	0	0	1	0	0	1	0	1	0	0	0	0	0	0	0	0	2.7478	2.7201	0	0.4409	0.1727	0.3068
1110006O24Rik	Z00042521-1	1	234	0	21	0	0	0	0	0	0	0	0	1	0	1	0	0	0	0	0	0	0	0	0	0	0	0	0	0	0	0	1	1	1	0	1	1	0	0	0	0	1	3.5406	1.0881	0	0.1475	0.251	0.1993
1110007A13Rik	Z00002054-1	1	128	0	11	1	0	0	0	0	0	0	0	1	1	0	0	0	0	0	0	0	1	0	0	0	0	0	0	1	1	1	0	1	0	1	1	0	1	0	0	1	1	2.7895	3.0019	0	0.1341	0.1385	0.1363
1110007C09Rik	Z00043055-1	1	152	0	70	0	1	0	0	0	0	0	0	0	0	0	0	0	0	0	0	0	0	0	0	0	0	0	0	1	0	0	1	0	1	0	0	0	0	0	0	0	1	3.426	2.4763	0	0.3571	0.1575	0.2573
1110007J02Rik	Z00026439-1	1	30	0	35	0	0	0	0	0	0	0	0	0	0	0	0	0	0	0	0	0	0	0	0	0	0	0	0	0	0	0	1	1	1	0	0	0	0	0	0	0	0	1.8943	0.9339	0	0.4325	0.1647	0.2986
1110007L15Rik	Z00035334-1	1	247	0	13	1	0	0	0	0	0	0	0	0	0	1	0	0	0	0	0	0	0	0	1	0	1	1	1	0	0	0	0	1	1	0	0	0	1	0	1	0	1	3.7965	2.6258	0	0.1896	0.0888	0.1392
1110007M04Rik	Z00006427-1	1	104	0	25	0	0	0	0	0	0	0	0	1	1	1	1	1	1	0	1	1	0	0	1	0	0	0	0	0	0	0	0	1	0	0	1	1	1	0	0	0	1	3.1718	3.068	0	0.1146	0.2622	0.1884
1110008F13Rik	Z00051194-1	1	390	0	6	1	0	0	1	0	0	0	0	0	0	1	0	1	0	0	0	1	0	0	0	0	0	0	1	0	1	0	1	1	1	1	1	1	0	0	0	0	1	4.8023	3.5258	0	0.1121	0.0826	0.0974
1110008J03Rik	Z00007810-1	1	274	0	12	0	0	0	1	0	0	0	0	0	0	0	0	0	0	0	0	0	0	0	0	0	0	1	1	1	1	1	1	1	1	0	0	0	0	0	0	0	1	3.8831	2.4101	0	0.1098	0.2073	0.1586
1110008L16Rik	Z00008006-1	1	251	0	8	0	0	0	0	0	0	0	0	0	1	0	1	0	0	0	0	0	0	0	0	0	0	0	0	1	0	0	0	1	1	0	0	1	0	1	0	0	1	3.8102	2.9284	0	0.1301	0.3447	0.2374
1110008P14Rik	Z00041181-1	1	138	1	85	0	0	0	0	0	0	0	0	0	0	0	0	0	0	0	0	0	0	0	0	0	0	1	0	1	0	1	1	1	1	0	1	0	1	0	0	0	1	3.5957	3.1816	0	0.1275	0.0801	0.1038
1110012D08Rik	Z00035684-1	1	295	0	28	0	0	0	0	0	0	0	0	0	0	0	0	0	0	0	0	0	0	0	0	0	0	0	1	1	0	0	0	0	0	1	0	0	0	0	0	0	1	3.1116	2.2635	0	0.311	0.1623	0.2367
1110012J17Rik	Z00002215-1	0	1	0	10	1	0	0	0	0	0	0	0	0	0	0	0	0	0	0	0	0	0	0	0	0	0	0	0	0	1	0	0	0	0	0	0	0	0	0	0	0	0	4.1487	2.0372	0	0.0964	0.2193	0.1579
1110012L19Rik	Z00048219-1	1	101	0	2	0	0	0	0	0	0	0	0	0	0	1	0	0	0	0	0	0	0	0	0	0	0	0	0	0	0	0	0	0	0	0	1	0	0	0	0	1	1	4.1093	3.0703	0	0.1457	0.1351	0.1404
1110012M11Rik	Z00038684-1	1	247	0	18	0	0	0	0	0	1	0	0	1	0	1	0	0	0	0	0	0	0	0	0	0	0	0	0	0	0	0	0	0	1	0	0	1	0	1	0	0	1	3.9161	3.3639	0	0.1652	0.069	0.1171
1110012N22Rik	Z00043977-1	1	58	0	56	0	0	0	0	0	0	0	0	0	0	0	1	1	0	0	0	0	0	0	0	0	0	0	1	1	0	0	1	1	1	1	0	0	0	0	0	1	0	1.2296	0.9871	0	1.4692	0.262	0.8656
1110013L07Rik	Z00047991-1	1	150	0	22	0	0	0	0	0	0	1	0	1	1	0	0	1	0	0	0	0	0	0	0	0	0	0	0	1	0	0	1	1	1	0	0	0	0	1	0	0	0	3.3567	2.0317	0	0.3114	0.0828	0.1971
1110014J01Rik	Z00070464-1	1	149	0	15	0	0	0	0	0	0	0	0	0	1	1	1	1	0	0	0	0	0	0	0	0	0	0	0	0	0	0	1	0	1	0	1	0	1	0	0	0	1	4.1049	2.8761	0	0.1675	0.1263	0.1469
1110014K08Rik	Z00019273-1	1	126	0	14	0	1	0	0	0	0	0	0	0	0	0	0	0	0	0	0	0	0	1	0	1	0	1	1	1	1	1	1	1	1	0	0	0	0	0	0	0	1	4.9307	2.8604	0	0.3689	0.1596	0.2643
1110014L15Rik	Z00030758-1	0	3	0	16	0	0	0	0	0	0	0	0	0	0	0	0	0	0	0	0	0	0	0	1	0	0	0	0	0	0	0	0	1	1	0	0	0	1	0	0	0	0	1.2426	1.1874	0	0.2462	0.2163	0.2313
1110014N23Rik	Z00004849-1	1	209	0	9	0	0	0	0	0	0	0	0	0	1	0	0	0	0	0	0	0	1	1	1	0	0	0	0	1	1	1	1	1	1	0	1	0	0	0	0	0	1	2.899	2.2539	0	0.1461	0.1452	0.1457
1110017D15Rik	Z00048915-1	1	88	1	70	0	0	0	0	0	0	0	0	0	0	0	0	0	0	0	0	0	0	0	0	0	0	1	0	0	0	1	1	1	1	0	1	0	0	0	0	1	1	2.1315	0.5946	0	0.1889	0.208	0.1985
1110017F19Rik	Z00030114-1	0	10	0	18	0	0	0	0	0	0	0	0	0	0	0	0	0	1	0	0	0	0	0	0	0	0	0	0	0	0	0	0	1	1	0	1	0	0	0	0	1	0	1.6116	0.9199	0	0.6803	0.3022	0.4913
1110017I16Rik	Z00045161-1	0	4	0	29	0	0	0	0	0	0	0	0	0	0	0	0	0	0	0	0	0	0	0	1	0	0	0	1	1	0	0	0	1	1	0	0	0	0	0	0	0	0	2.4443	1.2774	0	0.4569	1.0097	0.7333
1110018G07Rik	Z00075554-1	0	8	0	10	1	0	0	0	0	0	0	0	0	0	0	0	0	0	0	0	0	0	0	0	0	0	0	0	0	0	0	1	0	0	0	0	0	0	0	0	0	0	3.8862	2.0398	0	0.1326	0.1126	0.1226
1110018J18Rik	Z00047503-1	1	114	0	11	0	0	0	0	0	0	0	0	0	0	1	0	0	0	0	0	0	0	0	1	0	0	0	0	0	0	0	0	0	1	0	0	0	1	0	0	0	1	3.1658	1.8667	0	0.1747	0.115	0.1449
1110019J04Rik	Z00027815-1	1	267	0	13	1	0	0	0	0	0	0	0	0	0	1	0	1	0	0	1	0	0	0	0	0	0	0	0	0	1	0	1	1	0	0	1	0	1	0	0	0	1	4.979	3.085	0	0.2207	0.3682	0.2945
1110019K23Rik	Z00076389-1	1	78	0	35	0	1	0	0	0	0	0	0	1	1	0	0	0	0	0	1	1	0	0	0	0	0	0	0	0	0	0	1	0	0	0	0	0	0	0	0	0	1	3.2063	1.599	0	0.236	0.3875	0.3118
1110019N10Rik	Z00075063-1	1	331	0	16	0	0	0	0	0	0	0	0	1	1	1	0	1	0	0	0	0	0	0	0	0	0	0	0	0	0	0	1	0	1	0	1	0	0	0	0	0	1	3.8505	3.619	0	0.1082	0.1354	0.1218
1110020A21Rik	Z00026799-1	1	185	0	7	0	0	0	0	0	0	0	0	0	0	0	0	0	0	0	0	0	0	0	0	0	0	1	1	1	0	0	0	1	0	0	0	0	1	0	0	1	1	2.4211	1.7072	1	0.1801	0.2259	0.203
1110020C03Rik	Z00037258-1	0	15	1	75	0	0	0	0	0	0	0	0	0	0	0	0	0	0	0	0	0	0	0	0	0	0	0	0	0	0	0	0	0	1	0	0	0	0	0	0	0	0	1.945	1.1557	0	0.858	0.4812	0.6696
1110020G09Rik	Z00009523-1	1	151	0	18	1	0	0	0	0	0	0	0	0	0	0	0	1	0	0	0	0	0	0	1	0	0	0	0	1	0	0	0	1	0	0	1	1	0	0	0	0	1	3.5606	2.2457	0	0.1406	0.1117	0.1262
1110020P15Rik	Z00048626-1	1	351	0	16	0	0	0	0	0	0	0	0	0	1	1	0	1	1	0	0	0	0	0	1	0	1	0	0	0	0	0	0	1	0	1	0	0	0	1	0	0	1	4.953	4.4587	0	0.1564	0.1111	0.1338
1110021J02Rik	Z00040583-1	1	247	0	21	1	0	0	0	0	0	0	0	0	0	1	0	0	0	0	0	0	0	0	0	0	0	0	0	0	0	0	1	1	1	0	0	1	1	0	0	0	1	3.1334	1.9398	0	0.2032	0.1404	0.1718
1110021L09Rik	Z00047857-1	1	70	0	26	0	0	0	0	0	0	0	0	0	1	1	0	1	0	0	0	1	0	0	1	0	1	0	0	0	1	0	0	1	0	0	1	0	0	1	0	0	1	2.2899	1.8637	0	0.4866	0.3844	0.4355
1110025L11Rik	Z00039653-1	0	2	0	6	0	0	0	0	0	0	0	0	0	0	0	0	0	0	0	0	0	0	0	0	0	0	0	0	0	0	0	0	0	0	0	0	0	1	0	0	0	0	1.1872	0.3649	0	0.2618	0.2703	0.2661
1110028A07Rik	Z00039433-1	1	28	0	16	0	0	0	0	0	0	0	0	0	0	0	0	0	0	0	0	0	0	0	0	0	0	0	1	1	0	0	0	1	1	0	0	0	0	0	0	0	0	2.3003	1.479	0	0.4617	0.1684	0.3151
1110028C15Rik	Z00050859-1	1	132	0	44	1	0	0	0	0	0	0	0	0	0	0	0	0	0	0	0	0	0	0	0	0	0	0	0	1	0	0	0	0	0	0	1	0	0	0	0	0	1	1.8425	1.8131	0	0.4563	0.4398	0.4481
1110031B06Rik	Z00019016-1	1	295	0	18	1	0	0	0	0	0	0	0	0	0	1	0	0	0	0	0	0	1	0	0	0	0	0	0	0	0	0	1	1	1	0	0	1	0	0	0	0	1	4.1035	3.1458	0	0.1268	0.1512	0.139
1110031I02Rik	Z00015114-1	1	154	0	17	0	0	0	1	0	1	0	0	1	1	1	0	0	1	0	0	0	0	0	0	0	0	0	0	0	0	1	0	0	1	1	0	1	0	0	0	0	1	3.4405	2.2603	0	0.0847	0.0795	0.0821
1110032A03Rik	Z00021178-1	1	222	0	11	0	0	0	0	0	0	0	0	0	0	1	0	1	0	0	0	0	0	0	0	0	0	1	1	0	0	0	0	0	1	0	0	1	0	0	0	0	1	2.8055	1.9307	0	0.2242	0.1971	0.2107
1110032A13Rik	Z00074562-1	1	120	0	8	0	0	0	0	0	0	0	0	0	0	0	0	0	0	1	0	0	0	0	1	0	0	1	1	1	1	1	1	0	1	0	1	0	0	0	0	0	1	3.7626	3.2521	0	0.1133	0.6092	0.3613
1110032E23Rik	Z00074585-1	1	33	0	21	0	0	0	0	0	0	0	0	0	0	1	0	0	0	1	0	0	0	0	0	0	0	0	0	0	0	0	1	0	1	0	1	0	0	0	0	1	0	3.0714	2.0745	0	0.7793	0.5032	0.6413
1110032F04Rik	Z00031487-1	1	209	1	146	0	0	0	0	0	0	0	0	0	0	0	0	0	0	0	0	0	0	0	1	0	0	0	0	0	0	0	0	0	0	0	0	0	0	0	0	0	1	2.1033	1.1413	0	0.6657	0.7569	0.7113
1110032O16Rik	Z00051404-1	1	150	0	21	0	0	0	0	0	0	0	0	1	1	1	1	1	0	1	0	0	1	0	0	0	0	0	0	0	0	0	0	0	1	0	0	1	0	0	0	0	1	3.6257	2.2269	0	0.0854	0.1372	0.1113
1110033M05Rik	Z00051660-1	1	119	0	8	0	0	0	0	0	0	0	0	0	0	1	0	0	0	0	0	0	0	0	0	0	0	0	0	0	0	0	0	0	0	0	1	0	0	0	0	0	1	3.1834	2.22705	1	0.1452	0.1316	0.1384
1110034A24Rik	Z00038781-1	1	269	0	18	0	0	0	0	0	0	0	0	0	0	0	1	0	0	0	0	1	0	0	0	1	0	0	1	1	0	1	1	1	1	1	0	0	0	0	0	0	1	3.5212	2.7887	0	0.0537	0.0918	0.0728
1110034B05Rik	Z00006158-1	1	272	0	10	0	0	0	0	0	0	0	0	1	1	0	0	0	0	0	0	0	0	0	0	0	0	0	0	1	0	0	1	0	1	0	1	0	1	1	0	1	1	4.0845	2.992	0	0.0616	0.1191	0.0904
1110034G24Rik	Z00048159-1	1	88	0	5	0	0	0	0	0	0	0	0	0	0	0	0	0	0	0	0	0	0	1	1	0	0	1	1	1	0	0	1	1	1	0	1	0	1	1	0	0	1	3.621	2.3444	0	0.1187	0.1928	0.1558
1110034N17Rik	Z00078140-1	0	3	0	10	0	0	0	0	0	0	0	0	0	0	0	0	0	0	0	0	0	0	0	0	0	0	0	0	1	0	0	0	1	1	0	0	0	0	0	0	0	0	2.5296	-0.1931	0	0.484	0.1491	0.3166
1110035M17Rik	Z00031789-1	1	152	0	16	0	0	0	0	0	0	0	0	1	0	0	0	0	0	1	0	0	0	0	1	0	0	0	1	1	0	0	0	0	0	0	0	1	0	0	0	0	1	1.211	0.6011	0	0.2038	0.2466	0.2252
1110036E04Rik	Z00033581-1	1	69	0	15	0	0	0	0	0	0	0	0	1	0	0	0	0	0	1	0	1	1	0	1	1	1	0	1	1	0	0	1	0	0	0	0	0	0	0	0	0	0	1.4744	0.2978	0	0.324	0.3788	0.3514
1110036O03Rik	Z00051230-1	1	170	0	40	0	0	0	0	0	0	0	0	0	0	0	0	0	0	0	0	0	0	0	0	0	0	1	1	0	0	1	1	1	1	0	0	0	0	0	0	0	1	3.3424	2.394	0	0.4449	0.564	0.5045
1110037F02Rik	Z00016059-1	1	200	0	13	1	0	0	0	0	0	0	0	0	0	1	0	0	0	0	0	0	0	0	0	0	0	0	0	0	0	0	0	0	0	0	1	0	1	0	0	0	1	3.603	2.665	0	0.06	0.1287	0.0944
1110038B12Rik	Z00027420-1	1	316	0	14	1	0	0	0	1	0	0	0	0	1	0	1	1	0	0	0	1	0	0	0	0	0	0	0	1	0	0	1	1	1	1	0	0	0	0	0	1	1	4.0345	3.7919	0	0.0395	0.1287	0.0841
1110038D17Rik	Z00051012-1	1	221	0	10	0	0	0	0	0	0	0	0	0	0	0	0	0	0	0	0	0	0	0	0	0	0	1	1	1	1	1	0	0	0	1	0	0	0	0	0	0	1	3.1637	2.2837	0	0.3157	0.0794	0.1976
1110038F14Rik	Z00037655-1	1	232	0	20	0	0	0	0	0	0	0	0	1	1	1	0	1	0	0	0	1	0	0	0	0	0	0	0	0	0	0	0	1	1	0	1	0	0	0	0	1	1	4.3121	2.4831	0	0.2361	0.0853	0.1607
1110039B18Rik	Z00075311-1	1	181	0	19	1	0	0	0	0	0	0	0	0	1	1	0	0	0	0	0	1	0	0	0	0	0	1	0	0	0	0	0	0	1	0	0	0	1	1	0	0	1	4.1666	2.8113	0	0.1653	0.1588	0.1621
1110039F03Rik	Z00076494-1	1	302	0	23	0	0	0	1	0	0	0	0	0	0	1	1	1	0	0	0	0	0	0	0	1	0	0	0	0	0	0	0	0	0	0	0	0	0	0	0	0	1	3.368	2.35301	1	0.0888	0.2665	0.1777
1110049F12Rik	Z00010634-1	1	196	0	14	0	0	0	0	0	0	0	0	1	0	1	1	1	0	0	0	1	0	0	0	0	0	0	1	0	0	0	0	0	0	0	0	1	0	1	0	0	1	3.9159	2.3368	0	0.1712	0.0925	0.1319
1110050K14Rik	Z00029839-1	1	104	1	412	0	0	0	0	0	0	0	0	0	0	0	0	0	0	0	0	0	0	0	0	0	0	0	0	0	0	0	1	0	1	0	0	1	0	0	0	0	1	1.227	0.5087	0	0.2276	0.3907	0.3092
1110051M20Rik	Z00070075-1	1	62	0	17	0	0	0	0	0	0	0	0	0	0	0	0	0	0	0	0	1	0	0	0	0	0	0	1	0	0	0	1	1	1	0	1	0	0	0	0	0	1	1.2031	2.1375	0	0.3183	0.2539	0.2861
1110054O05Rik	Z00025876-1	1	288	0	14	1	0	0	0	0	0	0	0	1	0	1	1	1	0	0	0	0	0	0	0	0	0	0	0	0	0	0	1	0	1	1	1	0	0	1	0	0	1	3.8082	2.4445	0	0.1023	0.1182	0.1103
1110057K04Rik	Z00035500-1	1	136	0	11	0	0	0	0	0	0	0	0	0	1	1	0	0	0	0	0	0	0	0	0	0	0	0	0	0	0	0	0	0	0	0	1	0	0	0	0	0	1	3.78	2.5751	0	0.2285	0.0732	0.1509
1110058L19Rik	Z00039724-1	1	103	0	17	0	0	0	0	0	0	0	0	0	0	1	0	0	0	0	0	0	0	0	0	0	0	0	0	0	0	0	1	0	0	0	0	1	0	0	0	0	1	3.8883	3.2524	0	0.1049	0.0581	0.0815
1110059E24Rik	Z00012727-1	1	193	0	14	0	0	0	0	0	0	0	0	0	0	1	0	0	0	0	0	1	0	0	0	0	0	0	1	0	0	0	0	1	0	1	0	0	0	0	0	0	1	3.7635	2.2168	0	0.0671	0.1663	0.1167
1110059G02Rik	Z00073841-1	0	1	0	12	0	0	0	0	0	0	0	0	0	0	0	0	0	0	0	0	0	0	0	0	0	0	0	0	0	0	0	0	0	0	0	0	0	1	0	0	1	0	1.1858	0.447	0	0.3019	0.3396	0.3208
1110059G10Rik	Z00036241-1	1	313	0	10	0	0	0	0	0	0	0	0	1	0	1	0	1	0	0	0	1	0	0	0	0	0	0	0	0	0	0	0	1	0	0	1	0	1	0	0	0	1	2.1341	1.9996	0	0.1758	0.2806	0.2282
1110059M19Rik	Z00020719-1	0	0	0	6	0	0	0	0	0	0	0	0	0	0	0	0	0	0	0	0	0	0	0	0	0	0	0	0	0	0	0	0	0	0	0	0	0	0	0	0	0	0	1.9861	1.042	0	0.4479	0.1833	0.3156
1110065P20Rik	Z00070077-1	1	247	0	12	0	0	0	0	0	0	0	0	0	0	0	0	0	0	0	0	0	1	0	0	0	0	1	1	1	1	1	1	1	1	0	1	0	0	0	0	0	1	3.8861	2.1519	0	0.2096	0.1702	0.1899
1110067D22Rik	Z00010077-1	1	176	0	40	1	0	0	0	0	0	0	0	1	1	0	0	1	1	0	0	1	0	0	0	0	0	0	0	1	0	0	0	0	0	0	0	0	1	0	0	0	1	2.8343	2.7948	0	0.2588	0.1718	0.2153
1110067I12Rik	Z00074063-1	1	33	0	12	0	0	0	0	0	0	0	0	1	0	1	0	0	0	0	0	0	0	0	0	0	0	0	0	0	1	1	0	1	1	0	0	0	0	1	0	0	0	2.2843	1.357	0	0.4861	0.1917	0.3389
1190002A17Rik	Z00014689-1	1	86	0	32	0	0	0	0	0	0	0	0	0	0	0	0	0	0	0	0	0	0	0	0	0	0	0	0	0	0	0	0	0	1	0	1	0	1	0	0	0	1	2.1326	1.8324	0	0.3262	0.175	0.2506
1190002H23Rik	Z00042006-1	1	104	1	64	0	1	0	1	0	0	0	0	0	0	0	0	0	0	0	1	0	0	0	0	0	0	0	0	0	0	0	1	1	0	0	0	0	0	0	0	1	1	2.5495	1.3162	0	0.7483	0.1284	0.4384
1190002N15Rik	Z00035908-1	1	273	0	17	0	0	0	0	0	0	0	0	0	0	0	0	0	0	0	0	1	0	0	0	0	0	0	1	1	0	0	1	1	0	1	1	1	1	0	0	1	1	3.2719	2.3863	0	0.1725	0.5234	0.348
1190003J15Rik	Z00070078-1	1	112	0	17	0	0	0	0	0	0	0	0	0	0	0	0	0	0	0	0	0	1	0	1	0	0	1	1	1	0	0	0	1	1	0	0	0	0	0	0	0	0	4.6652	2.8347	0	0.0892	0.5596	0.3244
1190003M12Rik	Z00043643-1	0	5	0	27	0	0	0	0	0	0	0	0	0	0	0	0	0	0	0	0	0	0	0	0	0	0	0	0	0	0	0	0	0	1	0	0	0	0	0	0	0	0	2.0831	0.743	0	0.1284	0.3362	0.2323
1190005F20Rik	Z00057828-1	1	277	0	9	1	0	0	0	0	0	0	0	1	1	1	0	1	0	0	0	0	0	0	0	0	0	0	0	0	0	0	1	0	1	0	1	0	0	1	0	0	1	2.8984	2.2613	0	0.0764	0.0743	0.0754
1190005I06Rik	Z00042319-1	1	116	0	51	0	0	0	0	0	0	0	0	0	0	0	0	0	0	1	0	0	0	1	0	0	0	1	1	0	0	1	1	0	1	0	0	0	1	0	0	0	1	4.0604	2.82519	1	0.1513	0.8118	0.4816
1190005P17Rik	Z00051842-1	1	304	0	8	1	0	0	0	0	0	0	0	0	0	1	1	1	0	0	0	0	0	0	0	0	0	0	0	0	0	0	0	0	1	0	1	0	0	0	0	0	1	3.5779	3.9436	0	0.1339	0.2516	0.1928
1190007F08Rik	Z00013112-1	1	56	1	86	1	0	0	0	0	0	0	0	0	0	1	0	0	0	0	0	0	0	0	0	0	0	0	1	0	0	0	1	1	1	0	0	0	1	1	0	0	0	1.2335	1.8707	0	0.6223	0.3966	0.5095
1190017O12Rik	Z00045624-1	1	136	0	14	0	0	0	0	0	0	0	0	0	1	1	0	0	0	0	0	1	0	0	1	0	0	0	0	0	0	0	1	0	1	0	1	1	1	1	0	0	1	3.9885	2.9702	0	0.1644	0.1173	0.1409
1190020J12Rik	Z00026946-1	1	40	0	54	0	0	0	0	0	0	0	0	0	0	0	0	0	0	0	0	0	0	0	0	1	0	1	0	0	0	0	1	0	0	0	0	0	1	0	0	0	0	2.4595	1.21	0	1.4398	0.2947	0.8673
1190028D05Rik	Z00033170-1	0	6	0	2	0	0	0	1	0	1	0	0	0	0	0	0	0	1	1	0	0	0	0	0	0	0	0	0	0	0	0	0	0	0	0	1	0	0	0	0	1	0	1.2864	1.3446	0	0.2479	0.4812	0.3646
1200002N14Rik	Z00052502-1	1	113	1	121	0	0	0	0	0	0	0	0	1	0	0	0	0	0	0	0	0	0	1	1	0	0	0	0	0	0	0	0	0	1	0	0	0	0	0	0	0	1	1.8498	1.5601	0	1.2583	0.3784	0.8184
1200003C05Rik	Z00039559-1	1	237	0	13	1	0	0	0	0	0	0	0	0	0	1	0	0	0	0	0	0	1	1	0	1	0	0	1	0	1	1	0	1	0	1	1	0	0	1	0	0	1	4.3598	2.8541	0	0.0733	0.0657	0.0695
1200003I07Rik	Z00034208-1	1	270	0	12	1	0	0	0	0	1	0	0	0	0	1	1	1	0	0	0	0	1	0	0	0	0	0	0	0	0	0	0	0	0	0	1	0	1	1	0	0	1	3.5329	2.5723	0	0.0946	0.0962	0.0954
1200009F10Rik	Z00038929-1	1	249	0	5	0	0	0	0	0	0	0	0	1	0	1	0	1	0	0	0	0	0	0	0	0	0	0	0	0	0	0	0	0	0	0	0	1	0	0	0	0	1	3.3981	2.3642	0	0.4002	0.1371	0.2687
1200009I06Rik	Z00041076-1	1	25	1	93	0	0	0	0	0	0	0	0	0	0	0	0	0	0	0	0	0	0	0	1	0	0	0	0	0	1	0	0	1	1	0	0	0	1	0	0	0	0	2.7937	1.5589	0	0.8696	0.2208	0.5452
1200009O22Rik	Z00004134-1	1	106	1	410	0	1	0	0	0	0	0	0	0	0	0	0	0	0	0	1	1	0	0	1	0	0	0	0	0	0	0	1	1	0	0	1	0	0	0	0	0	1	1.4937	0.8165	0	0.9659	0.3787	0.6723
1200011I18Rik	Z00062631-1	1	375	0	13	0	0	0	0	0	0	0	0	0	1	1	1	0	0	1	0	0	0	0	0	0	0	0	0	0	0	0	0	0	1	0	1	0	0	0	0	0	1	2.6087	2.9183	0	0.0987	0.1121	0.1054
1200011M11Rik	Z00041075-1	1	234	0	13	0	0	0	1	0	0	0	0	0	0	1	0	1	1	0	0	0	0	0	0	0	0	0	0	0	0	0	0	0	0	0	1	0	0	0	0	0	1	4.2783	3.0752	0	0.0641	0.0969	0.0805
1200013P24Rik	Z00034130-1	1	236	0	6	0	0	0	0	0	0	0	0	0	0	1	0	1	0	1	0	0	0	0	0	0	0	0	1	0	0	0	0	0	0	0	1	0	1	0	0	0	1	3.819	2.66053	1	0.1145	0.0361	0.0753
1200014J11Rik	Z00011919-1	1	177	0	17	1	0	0	0	0	0	0	0	1	0	1	0	0	0	0	0	0	0	0	0	0	0	0	0	0	0	0	0	0	1	0	0	0	0	0	0	0	1	4.3224	3.0878	0	0.0711	0.0558	0.0635
1200014M14Rik	Z00009629-1	1	147	0	16	1	0	0	0	0	0	0	0	0	0	1	0	0	0	1	0	0	0	0	0	0	0	0	0	0	0	0	0	0	0	0	1	0	0	0	0	0	1	3.5065	2.5217	0	0.073	0.2286	0.1508
1200015F23Rik	Z00001199-1	1	281	0	26	1	0	0	0	0	0	0	0	0	0	1	0	1	0	0	0	0	0	0	0	0	0	0	0	0	0	0	1	0	1	0	1	0	0	0	0	1	1	3.6008	2.7644	0	0.0623	0.1628	0.1126
1200015M12Rik	Z00070048-1	0	0	0	0	0	0	0	0	0	0	0	0	0	0	0	0	0	0	0	0	0	0	0	0	0	0	0	0	0	0	0	0	0	0	0	0	0	1	0	0	0	1	3.5074	-0.1512	0	0.1137	0.2897	0.2017
1200015N20Rik	Z00015815-1	1	97	0	20	1	0	0	0	0	0	0	0	0	0	1	0	0	0	0	0	0	0	1	1	0	0	0	0	0	0	0	1	1	0	0	1	0	0	1	0	0	1	2.9483	2.2492	0	0.3853	0.5635	0.4744
1200016B10Rik	Z00004361-1	1	289	0	11	0	0	0	0	0	0	0	0	1	0	1	0	1	0	0	0	0	0	0	0	0	0	0	1	0	0	0	1	0	0	0	1	0	0	1	0	0	1	3.071	2.9158	0	0.0557	0.0675	0.0616
1200016E24Rik	Z00035574-1	0	0	0	2	0	0	0	0	0	0	0	0	0	0	0	0	0	0	0	0	1	0	0	0	0	0	0	0	0	0	0	0	0	1	0	0	0	0	0	0	0	1	3.4217	0.1778	0	0.3229	0.1306	0.2268
1300001I01Rik	Z00019113-1	1	164	0	14	1	0	0	0	0	0	0	0	0	0	0	0	0	0	0	0	0	1	0	0	0	0	1	0	1	1	1	1	1	1	0	1	0	0	0	0	0	1	3.8591	2.7999	0	0.1737	0.3073	0.2405
1300002K09Rik	Z00039676-1	0	9	0	44	0	0	0	0	0	0	0	0	0	0	0	0	0	0	0	0	0	0	0	0	0	0	0	0	0	0	0	1	0	1	0	0	0	1	0	0	1	0	1.5844	1.0795	0	1.8013	0.2322	1.0168
1300003B13Rik	Z00019819-1	1	61	0	5	0	0	0	0	0	0	0	0	0	0	1	0	1	0	1	0	0	0	0	0	0	0	0	0	0	0	0	0	0	1	0	1	0	0	0	0	0	1	2.9334	2.659	0	0.3107	0.3803	0.3455
1300007F04Rik	Z00048588-1	1	164	1	201	0	1	0	0	0	0	0	0	1	0	1	0	1	0	0	0	0	0	0	0	0	0	0	1	0	0	0	0	1	1	0	0	1	0	0	0	0	1	1.8448	0.9941	0	0.7963	0.2985	0.5474
1300010F03Rik	Z00011172-1	1	176	0	17	1	0	0	0	0	0	0	0	1	1	1	0	0	0	0	0	0	0	0	0	0	0	0	0	0	0	0	1	1	1	0	1	0	0	0	0	0	1	2.8157	1.8083	0	0.1254	0.169	0.1472
1300010M03Rik	Z00019190-1	1	279	0	16	1	0	0	0	0	0	0	0	0	0	0	0	0	0	0	0	0	0	0	0	0	0	0	0	1	0	0	0	1	1	0	0	1	1	0	0	0	1	2.9706	2.8697	0	0.1362	0.1893	0.1628
1300012G16Rik	Z00012025-1	1	193	0	19	0	0	0	0	0	0	0	0	0	0	0	0	0	0	0	0	0	0	0	0	0	0	1	0	1	0	0	1	0	1	0	1	0	1	0	0	0	1	3.2159	2.2011	0	0.1409	0.0972	0.1191
1300014I06Rik	Z00041705-1	1	200	1	192	0	0	0	0	0	0	0	0	0	0	0	0	0	0	0	1	0	0	0	0	0	0	0	0	0	0	0	0	1	0	0	0	0	0	0	0	1	1	2.73	1.9905	0	0.6597	0.3261	0.4929
1300017J02Rik	Z00042919-1	0	16	0	14	0	0	0	0	0	0	0	0	0	0	0	0	0	0	1	0	0	0	0	0	0	0	0	0	0	0	0	0	0	1	0	1	0	0	1	0	0	0	2.3366	0.8056	0	0.5364	0.3426	0.4395
1300018I05Rik	Z00074747-1	1	218	0	12	1	0	0	0	0	0	0	0	1	1	1	0	0	0	0	0	0	0	0	0	0	0	0	0	0	0	0	1	0	0	0	1	1	0	0	0	0	1	4.3526	3.02447	1	0.1504	0.0645	0.1075
1300018I17Rik	Z00051376-1	1	310	0	31	0	0	0	0	0	0	0	0	1	0	0	0	0	0	0	0	0	0	0	0	0	0	0	0	0	0	0	1	0	0	0	1	0	0	0	0	0	1	3.4067	2.2226	0	0.2302	0.1034	0.1668
1300018J18Rik	Z00035635-1	1	174	0	41	0	0	0	0	0	0	0	0	1	1	1	0	0	1	0	0	0	0	0	0	0	0	0	0	0	0	0	0	0	0	0	1	0	0	0	0	0	1	2.7123	1.765	0	0.1458	0.0938	0.1198
1500001A10Rik	Z00063313-1	1	94	0	58	0	0	0	1	1	0	0	0	1	0	0	0	0	0	0	0	0	0	0	0	0	0	0	0	0	0	0	0	0	1	0	0	0	1	1	1	0	1	1.5399	1.1558	0	1.2338	0.4307	0.8323
1500001M20Rik	Z00006863-1	1	240	0	16	1	0	0	0	0	0	0	0	1	0	1	1	1	0	0	0	0	0	0	0	0	0	0	0	0	0	0	1	1	1	0	1	1	0	0	0	0	1	3.9597	3.2217	0	0.151	0.1159	0.1335
1500002C15Rik	Z00043894-1	1	97	0	28	0	0	0	0	0	0	0	0	0	0	0	0	0	0	0	0	0	1	0	0	0	0	1	0	1	0	0	1	1	1	0	1	0	0	0	0	0	1	1.3168	1.367	0	0.4844	0.2171	0.3508
1500002O20Rik	Z00003104-1	1	165	0	8	0	0	0	0	0	0	0	0	0	1	1	0	0	1	0	0	0	0	0	0	0	0	0	0	0	0	0	0	0	1	0	1	1	0	0	0	0	1	3.131	1.8163	0	0.0859	0.1125	0.0992
1500003O03Rik	Z00049018-1	1	176	0	19	0	0	0	0	0	0	0	0	0	0	0	0	0	1	0	0	0	0	0	0	0	0	1	0	0	0	0	0	0	1	1	0	1	0	0	0	0	1	2.4305	2.0177	0	0.2061	0.0876	0.1469
1500003O22Rik	Z00005753-1	1	216	0	23	1	0	0	0	0	0	0	0	0	1	0	0	0	0	1	0	0	0	0	0	0	0	1	0	1	1	1	0	0	1	0	1	1	0	0	0	0	1	3.7209	3.1012	0	0.1517	0.1542	0.153
1500004F05Rik	Z00076449-1	1	273	0	20	0	0	0	0	0	0	0	0	0	1	1	0	0	0	0	0	0	0	0	0	0	0	0	0	0	0	1	1	0	1	0	0	1	0	0	1	0	1	3.2105	1.7404	0	0.1088	0.502	0.3054
1500005A01Rik	Z00023774-1	1	129	0	24	0	0	0	0	0	0	0	0	0	0	0	0	0	0	0	0	0	0	0	0	0	0	0	1	1	0	0	0	1	1	0	1	0	0	0	0	0	1	3.1629	1.6829	0	0.2726	0.2474	0.26
1500005I02Rik	Z00047011-1	1	25	0	80	0	0	0	0	0	0	0	0	0	0	0	0	0	0	0	0	0	0	0	0	0	0	1	0	0	0	0	1	1	1	0	0	0	0	0	0	1	0	1.8358	1.2864	0	0.4448	0.2636	0.3542
1500005K14Rik	Z00009515-1	1	82	1	141	0	0	0	0	0	0	0	0	0	0	0	0	0	0	0	0	0	0	0	0	0	0	0	0	0	0	0	0	1	0	0	0	0	0	0	0	0	1	1.7617	1.8448	0	0.8932	0.1789	0.5361
1500009C09Rik	Z00021343-1	1	27	0	24	0	0	0	0	0	0	0	0	1	0	0	1	1	0	0	0	0	0	0	0	0	0	0	1	1	0	0	0	1	1	0	0	0	0	0	0	0	0	1.6701	1.3685	0	0.3644	0.5611	0.4628
1500009L16Rik	Z00046802-1	1	108	0	20	0	0	0	0	0	0	0	0	0	0	0	0	0	0	1	0	1	0	0	0	0	0	1	0	0	0	0	0	0	1	0	1	0	0	0	0	0	1	3.5608	3.2061	0	0.2718	0.1955	0.2337
1500010J02Rik	Z00018585-1	1	295	0	11	1	0	0	1	0	0	0	0	0	0	1	0	1	0	0	0	0	0	0	0	0	0	0	0	0	1	0	0	1	1	1	1	0	1	0	0	0	1	4.4194	3.2044	0	0.2903	0.128	0.2092
1500011B03Rik	Z00019382-1	0	70	0	2	0	0	0	0	0	0	0	0	0	0	0	1	1	0	0	0	0	0	0	1	0	0	1	1	1	0	0	0	1	1	0	1	0	1	0	0	0	1	3.3726	2.5567	0	0.0778	0.1994	0.1386
1500011H22Rik	Z00056090-1	1	247	0	7	0	0	0	0	0	0	0	0	0	0	1	0	1	0	0	0	0	0	0	0	0	0	0	1	0	1	0	1	1	1	1	0	1	0	0	1	0	1	3.4226	2.6013	0	0.307	0.0687	0.1879
1500011K16Rik	Z00026025-1	1	187	0	6	0	0	0	0	0	0	0	0	0	1	1	0	0	0	0	0	1	0	0	0	0	0	0	0	0	0	0	0	0	0	0	1	0	0	0	0	0	1	2.8881	2.479	0	0.1446	0.2923	0.2185
1500012F01Rik	Z00070081-1	1	355	0	17	1	0	0	0	0	0	0	0	0	1	0	0	0	0	0	0	0	1	1	1	0	1	1	0	1	1	1	1	1	1	0	1	1	0	1	1	0	1	4.5595	3.509	0	0.133	0.2017	0.1674
1500012K07Rik	Z00061353-1	1	55	1	92	0	0	0	0	0	0	0	0	0	0	0	0	0	0	0	0	0	0	0	0	0	0	0	0	0	0	0	0	0	0	0	0	0	0	0	0	0	1	1.1993	0.7198	0	0.3809	0.2555	0.3182
1500015A07Rik	Z00030123-1	1	399	0	17	0	0	0	0	0	0	0	0	1	0	0	0	1	0	0	0	0	0	1	0	0	0	0	1	1	0	0	0	1	0	1	1	1	1	0	0	0	1	3.0252	2.1668	0	0.1129	0.0686	0.0908
1500015O10Rik	Z00049353-1	1	44	0	43	0	0	0	0	0	0	0	0	0	0	0	0	0	0	0	0	0	0	0	0	0	0	0	0	0	0	0	0	0	1	0	0	0	0	0	0	0	0	2.28	1.5227	0	0.4604	0.7239	0.5922
1500016O10Rik	Z00040044-1	0	20	0	47	0	0	0	0	0	0	0	0	0	0	0	0	0	0	0	0	0	0	0	0	0	0	0	0	1	0	0	1	0	1	0	0	0	1	0	0	0	0	2.1421	1.1525	0	0.2513	0.2003	0.2258
1500019G21Rik	Z00060939-1	1	192	0	9	0	0	0	0	0	0	0	0	1	0	0	1	0	0	0	0	0	0	0	0	0	0	0	1	1	0	0	1	1	0	0	1	0	1	0	0	0	1	3.6037	2.9478	0	0.1394	0.1209	0.1302
1500031H01Rik	Z00026950-1	1	389	0	20	1	0	0	0	0	0	0	0	0	0	0	0	0	0	0	0	0	0	0	0	0	0	0	1	1	0	1	1	1	0	1	0	0	1	1	1	0	1	3.713	2.3173	0	0.0744	0.2556	0.165
1500031L02Rik	Z00000729-1	1	251	0	11	0	0	0	0	0	0	0	0	0	0	0	0	0	1	1	0	1	0	0	0	1	0	1	1	1	1	1	0	0	1	0	1	1	0	0	0	0	1	3.1141	2.8522	0	0.1431	0.2901	0.2166
1500032D16Rik	Z00012380-1	1	183	0	17	0	0	0	1	0	0	0	0	1	0	0	1	1	0	0	0	0	0	0	0	0	0	0	0	1	0	0	1	1	1	0	1	0	0	0	0	0	1	3.4756	3.2389	0	0.206	0.1512	0.1786
1500032L24Rik	Z00005724-1	1	191	0	14	1	0	0	0	0	0	0	0	1	0	0	0	0	0	0	0	0	0	0	0	0	0	0	1	1	0	0	1	1	1	0	0	1	1	0	1	0	1	4.367	3.5959	0	0.1292	0.1105	0.1199
1500035H01Rik	Z00043012-1	1	205	0	6	1	0	0	0	0	0	0	0	1	1	1	0	0	0	0	1	0	0	0	0	0	0	0	0	0	0	0	0	0	0	0	1	0	0	0	1	0	1	4.2376	2.7608	0	0.2772	0.061	0.1691
1500035N22Rik	Z00039254-1	0	4	0	32	0	0	0	0	0	0	0	0	0	0	0	0	0	0	0	0	0	0	0	0	0	0	1	0	0	0	0	1	0	1	0	0	0	0	0	0	0	0	1.2014	-0.0835	0	0.2816	0.2472	0.2644
1500041N16Rik	Z00036261-1	1	391	0	19	1	0	0	0	0	0	0	0	0	0	0	1	1	1	0	0	0	0	0	0	0	0	1	1	1	0	0	0	0	1	0	1	0	0	0	0	0	1	3.929	1.5839	0	0.0479	0.1572	0.1026
1520401A03Rik	Z00045626-1	0	7	0	34	0	0	0	0	0	0	0	0	0	0	0	0	0	0	0	0	0	0	0	0	0	0	1	1	1	0	0	1	1	0	0	0	0	0	0	0	0	0	2.6432	1.1985	0	0.0352	0.153	0.0941
1520402A15Rik	Z00071501-1	1	125	1	43	0	0	0	0	0	0	0	0	0	0	0	0	0	0	0	0	0	0	0	0	0	0	1	1	1	0	0	1	0	1	0	0	0	0	0	0	0	1	2.6599	1.4538	0	0.472	0.3487	0.4104
1600002H07Rik	Z00011028-1	1	232	0	16	1	0	0	0	0	0	1	0	0	0	1	0	1	0	1	0	0	0	0	0	0	0	0	1	0	0	0	1	0	1	0	1	0	0	0	0	0	1	3.7815	2.6056	0	0.1261	0.0908	0.1085
1600002K03Rik	Z00054110-1	1	109	0	26	0	0	0	0	0	0	0	0	1	0	1	1	1	0	0	0	0	0	0	0	0	0	0	0	0	0	0	1	1	1	0	1	0	0	0	0	0	1	3.739	2.0358	0	0.242	0.156	0.199
1600012F09Rik	Z00056745-1	0	0	0	0	0	0	0	0	0	0	0	0	0	0	0	0	0	0	0	0	0	0	0	0	0	0	0	0	0	0	0	0	0	0	0	1	0	0	0	0	0	1	3.419	1.872	0	0.1074	0.1787	0.1431
1600012H06Rik	Z00075472-1	1	199	0	14	1	0	0	0	0	0	0	0	0	1	1	0	1	0	0	0	1	0	0	0	0	0	0	0	0	0	0	0	0	0	0	1	0	0	0	1	0	1	3.8345	2.6129	0	0.2056	0.1186	0.1621
1600012P17Rik	Z00051868-1	0	1	0	13	0	0	0	0	0	0	0	0	0	0	0	0	0	0	0	0	0	0	0	0	0	0	0	0	0	0	0	0	0	0	0	0	0	0	0	0	0	0	1.1934	0.6772	0	0.2084	0.2993	0.2539
1600014C10Rik	Z00012703-1	1	194	0	22	0	0	0	0	0	0	0	0	0	1	1	0	0	0	0	0	1	0	0	0	0	0	0	0	0	0	0	1	0	1	0	1	1	0	0	0	0	1	2.3304	1.6723	0	0.2433	0.186	0.2147
1600014C23Rik	Z00038712-1	1	88	0	41	0	0	0	0	0	0	0	0	0	0	0	0	0	0	0	0	1	0	0	0	0	0	0	0	1	1	1	1	1	1	0	0	0	0	0	1	1	1	1.8569	1.7138	0	0.1768	0.4968	0.3368
1600014K23Rik	Z00074322-1	0	0	0	2	0	0	0	0	0	0	0	0	0	0	0	0	0	0	0	0	0	0	0	0	0	0	0	0	0	0	0	0	0	0	0	0	0	0	0	0	0	0	2.7908	1.2435	0	0.7261	0.7284	0.7273
1600016N20Rik	Z00015611-1	1	33	0	21	0	0	0	0	0	0	0	0	0	0	0	0	0	0	0	0	0	0	0	0	0	0	1	1	1	0	1	1	1	1	1	1	0	0	0	0	0	0	3.0224	2.1004	0	0.2497	0.2414	0.2456
1600019K03Rik	Z00062677-1	0	11	0	31	0	0	0	0	0	0	0	0	0	0	0	0	0	0	0	0	1	0	0	0	0	0	0	0	0	1	0	0	1	1	0	0	0	0	0	0	0	0	1.2391	0.4586	0	0.3793	0.2874	0.3334
1600020E01Rik	Z00009673-1	1	152	0	12	0	0	0	0	0	0	0	0	0	0	0	0	0	0	0	0	0	0	0	0	0	0	1	1	1	1	1	1	1	1	0	0	0	1	0	0	0	1	3.0058	1.8939	0	0.0948	0.1935	0.1442
1600021P15Rik	Z00064520-1	1	213	0	30	0	0	0	0	0	0	0	0	0	0	0	0	0	0	0	0	1	0	1	1	0	0	0	1	1	0	0	1	1	1	0	1	0	1	0	0	0	1	3.1336	2.2612	0	0.3572	0.2211	0.2892
1600023N17Rik	Z00072003-1	1	315	0	7	0	0	0	0	0	0	0	0	1	0	1	0	0	0	0	0	0	0	0	0	0	0	0	0	0	0	0	0	0	0	1	1	0	0	1	1	1	1	1.2299	1.1497	0	0.1612	0.3972	0.2792
1600027J07Rik	Z00062315-1	0	5	0	18	0	0	0	0	0	0	0	0	0	0	0	0	0	0	0	0	0	0	0	0	0	0	0	0	0	0	0	0	0	1	0	0	0	0	0	0	1	0	1.1972	1.412	0	0.239	0.2057	0.2224
1600027N09Rik	Z00007384-1	1	11	0	31	0	0	0	0	0	0	0	0	0	0	0	0	0	0	0	0	1	0	0	1	0	0	1	1	1	0	1	1	0	1	0	0	0	0	0	0	0	1	3.5494	2.1478	0	0.0166	0.2071	0.1119
1600029D21Rik	Z00038074-1	1	47	0	27	0	0	0	0	0	0	0	0	0	0	1	0	0	0	0	0	0	0	0	0	0	0	0	0	0	0	0	1	1	0	1	0	0	0	0	0	1	0	2.8213	1.9858	0	1.2872	0.7178	1.0025
1600029I14Rik	Z00027033-1	0	13	0	20	0	0	0	0	0	0	0	0	0	0	0	0	0	0	0	0	0	0	0	0	0	0	0	0	0	0	0	0	1	1	0	0	0	0	1	0	0	0	1.1944	0.7041	0	0.4891	0.3462	0.4177
1600029O15Rik	Z00022690-1	1	47	1	230	0	0	0	0	0	0	0	0	0	0	0	0	0	0	0	0	0	0	0	0	0	0	1	1	0	0	0	1	1	1	0	0	0	0	0	0	0	1	4.6367	2.1395	0	0.085	0.115	0.1
1700001E04Rik	Z00031250-1	0	0	0	0	0	0	0	0	0	0	0	0	0	0	0	0	0	0	0	0	0	0	0	0	0	0	0	0	0	0	0	0	0	0	0	0	0	0	0	0	0	0	3.0132	2.11098	1	0.1752	0.1751	0.1752
1700001G17Rik	Z00075918-1	1	234	0	8	0	0	0	0	0	0	0	0	0	0	1	0	1	0	0	0	1	0	0	0	0	0	0	0	0	0	0	0	0	1	0	1	0	0	0	0	0	1	1.8151	1.0421	0	0.1468	0.215	0.1809
1700001J03Rik	Z00075630-1	0	4	0	23	0	1	0	0	0	0	0	0	0	0	0	0	0	0	0	0	0	0	0	0	0	0	0	0	0	0	0	0	0	1	0	1	0	0	0	0	0	0	1.4165	1.5445	0	0.5009	0.3308	0.4159
1700001J04Rik	Z00032357-1	0	10	0	31	0	0	0	0	0	0	0	0	0	0	0	0	0	0	0	0	0	0	0	0	0	0	0	0	0	0	0	0	0	1	0	0	0	0	0	0	0	0	2.9417	1.0195	0	0.0557	0.1661	0.1109
1700001K19Rik	Z00050942-1	0	6	0	20	0	0	0	0	0	0	0	0	0	0	0	0	0	0	0	0	0	1	1	1	0	1	1	1	1	0	1	0	1	1	0	0	0	0	1	0	0	0	2.5486	1.5846	0	0.2447	0.14	0.1924
1700001K23Rik	Z00030152-1	0	14	0	31	0	0	0	0	0	0	0	0	0	0	0	0	0	0	0	0	0	0	0	0	0	0	0	0	0	0	0	1	0	1	0	0	0	0	0	0	1	0	1.2543	0.5307	0	0.3414	0.2509	0.2962
1700001L05Rik	Z00053952-1	1	100	0	25	1	0	0	0	0	0	0	0	0	0	1	0	1	0	0	0	0	0	0	0	0	0	0	0	0	0	0	0	0	1	0	0	1	0	0	0	0	1	3.108	2.5381	0	0.2775	0.4412	0.3594
1700001L19Rik	Z00042349-1	0	9	0	25	0	0	0	0	0	0	0	0	0	0	0	0	0	0	0	0	0	0	0	0	0	0	1	0	0	0	0	0	1	1	0	0	0	0	0	0	0	0	2.1888	1.781	0	0.5502	0.3165	0.4334
1700001O22Rik	Z00055764-1	1	125	1	79	0	0	0	0	0	0	0	0	0	0	0	0	0	0	0	0	0	1	1	1	0	0	1	1	1	1	1	1	1	1	0	1	0	1	1	0	0	1	1.7213	1.1287	0	0.2187	0.2313	0.225
1700001P01Rik	Z00042429-1	1	39	0	15	0	0	0	0	1	0	0	0	0	0	0	0	0	0	0	0	0	0	0	1	0	0	1	1	1	1	1	1	1	1	0	1	0	0	0	0	1	1	2.5248	1.4302	0	0.3897	0.4784	0.4341
1700003D09Rik	Z00030153-1	1	212	0	29	0	0	0	1	0	0	0	0	0	0	1	0	0	0	0	0	0	0	0	0	0	0	0	0	0	0	0	1	1	1	0	1	0	0	0	0	0	1	3.3605	1.1776	0	0.0819	0.153	0.1175
1700003E16Rik	Z00015026-1	1	78	1	72	0	0	0	0	0	0	0	0	0	0	0	0	0	0	0	0	0	0	0	0	0	0	0	0	0	0	0	1	1	1	0	0	0	1	0	0	0	1	1.4789	1.1333	0	0.5385	0.1934	0.366
1700003F12Rik	Z00061135-1	1	59	1	88	0	0	0	0	0	0	0	0	0	0	0	0	0	0	0	0	0	0	0	0	0	0	0	1	1	0	1	0	0	1	0	0	0	0	0	0	0	1	2.1544	1.3535	0	0.5941	0.1888	0.3915
1700003G18Rik	Z00042118-1	1	178	0	8	0	0	0	0	0	0	0	0	0	0	1	0	1	0	0	0	0	0	0	0	0	0	0	1	0	0	0	0	0	0	0	0	0	0	1	1	0	1	1.8251	1.2201	0	0.1931	0.5117	0.3524
1700003I16Rik	Z00062228-1	0	1	0	8	0	0	0	0	0	0	0	0	0	0	0	0	0	0	0	0	1	0	0	0	0	0	0	0	0	0	0	0	0	0	0	0	0	1	0	0	0	0	1.2658	0.3758	0	0.4792	0.3439	0.4116
1700003M02Rik	Z00046651-1	1	79	0	25	0	0	0	0	0	0	0	0	0	0	0	0	0	0	1	0	0	0	0	1	0	0	0	0	0	0	0	0	0	1	0	0	0	0	0	0	0	1	1.4688	0.9304	0	0.7261	0.5365	0.6313
1700003M07Rik	Z00061226-1	1	70	0	39	0	0	0	0	0	0	0	0	0	0	0	0	0	0	0	0	0	1	1	1	0	1	1	1	0	0	0	1	1	1	0	0	0	0	0	0	0	1	2.9964	1.2863	0	0.1378	0.2803	0.2091
1700003O08Rik	Z00038964-1	0	5	0	6	0	0	0	0	0	0	0	0	0	0	0	0	0	0	0	0	0	0	0	0	0	0	0	0	0	0	0	0	0	0	0	0	0	0	0	0	0	0	1.9737	1.8989	0	0.2804	0.1669	0.2237
1700003P14Rik	Z00061674-1	0	2	0	6	0	0	0	0	0	0	0	0	0	0	0	0	0	0	0	0	0	0	0	0	0	0	0	0	0	0	0	0	0	0	0	0	0	0	0	0	0	0	1.2624	0.9243	0	0.3018	0.2309	0.2664
1700006F04Rik	Z00063199-1	0	5	0	11	0	0	0	0	0	0	0	0	0	0	0	0	0	0	0	0	0	0	0	0	0	0	0	0	0	0	0	0	0	0	0	0	0	0	1	0	0	0	1.2285	0.893856	1	0.2994	0.2599	0.2797
1700006J14Rik	Z00050081-1	1	9	0	22	0	0	0	0	0	0	0	0	0	0	0	0	0	0	0	0	0	0	0	0	0	0	0	0	0	0	0	0	0	0	0	0	0	0	0	0	0	0	2.372	0.7049	0	0.2559	0.2979	0.2769
1700007B13Rik	Z00040133-1	0	6	0	27	0	0	0	0	0	0	0	0	0	0	0	0	0	0	0	0	0	0	0	0	0	0	0	0	0	0	0	0	0	1	0	0	0	0	0	0	0	0	1.1825	0.789	0	0.9264	0.2091	0.5678
1700007E06Rik	Z00062664-1	1	14	0	35	0	0	0	0	0	0	0	0	0	0	0	0	0	0	0	0	0	0	1	0	0	0	0	0	0	0	0	0	0	0	0	0	0	0	0	0	0	1	3.5924	1.833	0	0.3782	0.298	0.3381
1700007G11Rik	Z00075669-1	1	49	0	35	0	0	0	0	0	0	0	0	0	0	0	0	0	0	0	1	0	0	0	0	0	0	0	0	0	0	0	0	1	0	0	1	0	0	0	0	0	1	1.7086	0.7223	0	0.8735	0.5433	0.7084
1700007H22Rik	Z00062694-1	0	2	0	9	0	0	0	0	0	0	0	0	0	0	0	0	0	0	0	0	0	1	1	1	0	0	0	0	0	0	0	0	0	0	0	0	0	0	0	0	0	0	1.4292	0.618	0	0.2338	0.328	0.2809
1700007I06Rik	Z00033469-1	0	7	0	20	0	0	0	0	0	0	0	0	0	0	0	0	0	0	0	0	0	0	0	1	0	0	0	0	1	0	1	0	1	0	0	0	0	0	0	0	0	0	1.663	1.4002	0	0.3572	0.357	0.3571
1700007I08Rik	Z00050609-1	1	135	1	110	0	0	0	0	0	0	0	0	0	1	0	0	0	0	0	0	0	0	0	0	0	0	0	0	1	0	1	0	0	1	0	0	0	0	0	0	0	1	1.4445	0.4698	0	0.215	0.3961	0.3056
1700007K09Rik	Z00045035-1	0	3	0	25	0	0	0	0	0	0	0	0	0	0	0	0	0	0	0	0	0	0	0	0	0	0	0	0	0	0	0	0	0	1	0	0	0	0	1	0	0	0	1.8814	0.7735	0	0.3719	0.3433	0.3576
1700007K13Rik	Z00039611-1	1	85	0	18	0	0	0	0	0	0	0	0	0	0	0	0	0	0	0	0	0	0	0	0	0	0	1	1	1	1	1	1	1	1	0	0	0	0	1	0	0	0	4.0148	2.7327	0	0.2424	0.2712	0.2568
1700007N14Rik	Z00031224-1	0	5	0	20	0	0	0	0	0	0	0	0	0	0	0	0	0	0	0	0	0	0	0	0	0	0	0	0	0	0	0	0	0	0	0	0	0	1	0	0	0	0	1.3906	0.8698	0	0.1871	0.3269	0.257
1700007P06Rik	Z00030151-1	0	5	0	32	0	0	0	0	0	0	0	0	0	0	0	0	0	0	0	0	1	0	0	0	0	0	0	0	0	0	0	0	1	1	0	0	0	0	0	0	0	0	1.5484	1.2042	0	0.1923	0.2904	0.2414
1700008A04Rik	Z00041093-1	0	3	0	22	0	0	0	0	0	0	0	0	0	0	0	0	0	0	0	0	0	1	1	1	0	0	0	0	1	0	1	0	0	0	0	0	0	0	0	0	0	0	1.2471	0.8524	0	0.2633	0.2679	0.2656
1700008F19Rik	Z00061860-1	1	207	0	11	0	0	0	0	0	0	0	0	0	1	1	0	1	0	0	0	0	0	0	0	0	0	0	0	0	0	0	0	0	1	1	1	1	0	0	0	0	1	1.4374	1.1658	0	0.3049	0.1915	0.2482
1700008G05Rik	Z00038962-1	0	7	0	17	0	0	0	0	0	0	0	0	0	0	0	0	0	0	0	0	1	0	0	0	0	0	0	0	0	0	0	1	1	1	0	0	0	0	0	0	1	0	1.1783	0.5015	0	0.3999	0.2305	0.3152
1700008I05Rik	Z00040914-1	0	1	0	4	0	0	0	0	0	0	0	0	0	0	0	0	0	0	0	0	1	0	0	0	0	0	0	0	0	0	0	0	0	0	0	1	0	0	0	0	0	0	1.7285	2.0768	0	0.5917	0.3465	0.4691
1700008O03Rik	Z00043087-1	1	178	0	10	0	0	0	0	0	0	0	0	0	0	1	0	0	0	0	0	0	0	1	1	0	0	1	0	0	0	0	1	1	0	1	0	0	0	0	0	0	0	2.0725	1.4559	0	0.1259	0.2555	0.1907
1700008P02Rik	Z00055860-1	0	2	0	11	0	0	0	0	0	0	0	0	0	0	0	0	0	0	0	0	0	0	0	0	0	0	0	0	0	0	0	0	0	0	0	0	0	0	0	0	1	0	2.4692	0.8194	0	0.2538	0.1857	0.2198
1700008P20Rik	Z00037934-1	1	97	1	87	0	0	0	0	0	0	0	0	0	0	0	0	0	0	0	0	1	0	0	0	0	0	0	0	1	0	0	0	0	1	0	1	0	0	0	0	0	1	3.1447	1.3497	0	0.243	0.207	0.225
1700009J07Rik	Z00061506-1	0	3	0	41	0	0	0	0	0	0	0	0	0	0	0	0	0	0	0	0	0	0	0	0	0	0	0	1	1	0	0	0	1	1	0	0	0	1	0	0	0	0	1.3256	0.4666	0	0.221	0.1913	0.2062
1700009P17Rik	Z00050396-1	0	7	0	11	0	0	0	0	0	0	0	0	0	0	0	0	0	0	0	0	0	0	0	0	0	0	0	1	1	0	0	1	1	1	0	0	0	0	0	0	0	0	2.8717	2.1852	0	0.3036	0.1683	0.236
1700010A17Rik	Z00040962-1	1	201	0	18	0	0	0	0	0	0	1	0	0	1	1	0	0	0	0	0	0	0	0	0	0	0	0	0	0	0	0	0	0	0	0	1	1	0	0	0	0	1	2.0487	1.0706	0	0.4599	0.3459	0.4029
1700010B08Rik	Z00040651-1	0	1	0	24	0	0	0	0	0	0	0	0	0	0	0	0	0	0	0	0	1	0	0	0	0	0	0	0	0	0	0	0	0	0	0	0	0	0	0	0	0	0	1.2021	0.7994	0	0.3099	0.2839	0.2969
1700010C24Rik	Z00071060-1	1	23	1	90	0	0	0	0	0	0	0	0	0	0	0	0	0	0	0	0	0	0	0	0	0	0	0	0	0	0	0	0	0	0	0	0	0	0	0	0	0	1	1.4146	0.8887	0	0.8005	0.3911	0.5958
1700010H22Rik	Z00043795-1	0	3	0	11	0	0	0	0	0	0	0	0	0	0	0	0	0	0	0	0	0	0	0	0	0	0	0	0	0	0	0	0	0	0	0	0	0	1	0	0	0	0	1.1925	0.9092	0	0.2798	0.3986	0.3392
1700010I02Rik	Z00062044-1	0	1	0	11	0	0	0	0	0	0	0	0	0	0	0	0	0	0	0	0	0	0	0	0	0	0	0	0	0	0	0	0	0	0	0	0	0	0	0	0	0	0	1.2953	1.0048	0	0.1826	0.2158	0.1992
1700010I14Rik	Z00055418-1	1	23	0	17	0	0	0	0	0	0	0	0	0	0	0	0	0	0	0	0	0	0	0	0	0	0	0	0	0	0	0	0	1	1	0	0	0	0	0	0	0	0	1.7613	1.4177	0	0.2022	0.256	0.2291
1700010K24Rik	Z00063553-1	1	186	0	10	0	0	0	0	0	0	0	0	0	0	1	0	0	0	0	0	0	0	0	0	0	0	0	0	0	0	0	0	0	0	1	1	1	0	0	0	0	1	1.919	0.6624	0	0.2144	0.2525	0.2335
1700010L04Rik	Z00037697-1	0	7	0	28	0	0	0	0	0	0	0	0	0	0	0	0	0	0	0	0	0	1	0	0	1	0	1	0	1	0	0	1	1	1	0	0	0	0	0	0	1	0	1.2045	0.6453	0	0.2707	0.3009	0.2858
1700010M22Rik	Z00030656-1	0	2	0	6	0	0	0	0	0	0	0	0	0	0	0	0	0	0	0	0	0	0	0	0	0	0	0	0	0	0	0	0	0	0	0	0	0	0	0	0	0	0	2.3281	1.64376	1	0.3358	0.2678	0.3018
1700010N08Rik	Z00063612-1	0	2	0	3	0	0	0	0	0	0	0	0	0	0	0	0	0	0	0	0	0	0	0	0	0	0	0	0	0	0	0	0	0	0	0	0	1	0	0	0	0	0	2.8221	0.4853	0	0.1141	0.2597	0.1869
1700011A15Rik	Z00059648-1	0	5	0	29	0	0	0	0	0	0	0	0	0	0	0	0	0	0	0	0	0	0	0	0	0	0	0	0	0	0	0	0	0	1	0	0	0	0	0	0	0	0	2.7772	0.69	0	0.3601	0.2188	0.2895
1700011B04Rik	Z00063115-1	0	4	0	21	0	0	0	0	0	0	0	0	0	0	0	0	0	0	0	0	0	0	0	0	0	0	0	1	0	0	0	0	0	0	0	0	0	0	0	0	1	0	1.2586	1.0028	0	1.3523	0.2494	0.8009
1700011F14Rik	Z00051597-1	0	14	0	24	0	0	0	0	0	0	0	0	0	1	0	0	0	0	0	0	0	0	0	0	0	0	0	0	0	0	0	0	0	0	0	0	0	0	0	1	0	0	1.6887	2.1145	0	0.9301	0.3234	0.6268
1700011H14Rik	Z00044310-1	0	1	0	8	0	0	0	0	0	0	0	0	0	0	0	0	0	0	0	0	0	0	0	0	0	0	0	0	0	0	0	0	1	1	0	1	0	0	0	0	0	0	1.2096	1.2118	0	0.3507	0.2452	0.298
1700011J10Rik	Z00038315-1	1	142	0	4	0	0	0	0	0	0	0	0	0	1	0	0	0	0	0	0	1	1	1	1	0	0	0	0	1	0	1	1	0	1	0	0	0	1	0	0	0	1	3.0959	3.0852	0	0.1378	0.1665	0.1522
1700011L22Rik	Z00045350-1	0	7	0	28	0	0	0	0	0	0	0	0	0	0	0	0	0	0	0	0	0	0	0	0	0	0	0	0	0	0	0	0	0	1	0	0	0	0	0	0	0	0	2.8735	0.0434	0	0.1145	0.1673	0.1409
1700011M02Rik	Z00061886-1	0	0	0	4	0	0	0	0	0	0	0	0	0	0	0	0	0	0	0	0	0	0	0	0	0	0	0	0	0	0	0	0	0	0	0	0	0	0	0	0	0	0	1.68	0.7737	0	1.0332	0.5393	0.7863
1700012A03Rik	Z00053250-1	0	7	0	31	0	0	0	0	0	0	0	0	0	0	0	0	0	0	0	0	0	0	0	0	0	0	0	0	0	0	0	1	0	0	0	0	0	0	0	0	0	0	1.2351	0.8127	0	0.2005	0.4532	0.3269
1700012A16Rik	Z00043569-1	1	133	1	67	0	0	0	0	0	0	0	0	1	1	0	0	0	1	0	0	0	0	0	1	0	0	0	0	1	0	0	0	1	0	0	0	0	1	1	0	0	1	2.232	1.5691	0	0.2676	0.3441	0.3059
1700012B07Rik	Z00044484-1	0	1	0	9	0	0	0	0	0	0	0	0	0	0	0	0	0	0	0	0	1	0	0	0	0	0	0	0	0	0	0	0	0	0	0	0	0	0	0	0	0	0	1.2241	1.178	0	0.4399	0.1276	0.2838
1700012B09Rik	Z00075928-1	0	17	0	38	0	0	0	0	0	0	0	0	0	0	0	0	0	0	0	0	0	0	0	0	0	0	0	1	1	1	1	0	0	1	0	0	0	0	0	0	0	0	1.1963	0.7279	0	0.3501	0.338	0.3441
1700012B15Rik	Z00045928-1	1	131	0	29	1	0	0	0	0	0	0	0	0	0	0	0	0	0	0	0	0	1	0	0	0	0	0	0	1	1	1	1	0	1	0	1	0	0	0	0	0	1	2.6088	2.3061	0	0.1292	0.1532	0.1412
1700012G19Rik	Z00051885-1	1	460	0	19	0	0	0	0	0	0	0	0	0	0	0	0	1	0	0	0	0	1	0	0	0	0	0	1	1	0	0	0	0	1	0	1	0	0	0	1	0	1	4.3537	2.9697	0	0.0923	0.0747	0.0835
1700012H17Rik	Z00050839-1	1	131	0	12	0	0	0	0	0	0	0	0	0	1	1	0	0	0	0	0	1	0	0	1	1	0	0	0	0	0	0	1	0	1	0	0	0	0	0	0	0	1	3.0174	2.0453	0	0.1638	0.2643	0.2141
1700012L04Rik	Z00075930-1	0	0	0	0	0	0	0	0	0	0	0	0	0	1	0	0	0	0	0	0	0	0	0	0	0	0	0	0	0	0	0	0	0	0	0	0	0	0	0	0	1	0	1.6585	0.1399	0	0.2212	0.2963	0.2588
1700013B16Rik	Z00028082-1	0	2	0	34	0	0	0	0	0	0	0	0	0	0	0	0	0	0	0	0	0	0	0	0	0	0	0	0	1	0	0	1	1	1	0	0	0	1	0	0	0	0	3.3355	1.3566	0	0.1741	0.3389	0.2565
1700013F07Rik	Z00045151-1	0	6	0	57	0	0	0	0	0	0	0	0	0	0	0	0	0	0	0	0	0	0	0	0	0	0	0	0	0	0	0	0	0	1	0	0	0	0	0	0	1	0	1.8328	1.0864	0	0.2207	0.5104	0.3656
1700013G24Rik	Z00046037-1	0	5	0	26	0	0	0	0	0	0	0	0	0	0	0	0	0	0	0	0	0	0	1	0	0	0	0	1	1	0	0	1	1	1	0	0	0	0	0	0	0	0	1.2797	0.1514	0	0.903	0.2829	0.593
1700013H16Rik	Z00057247-1	0	4	0	27	0	0	0	0	0	0	0	0	0	0	0	0	0	0	0	0	0	0	0	0	0	0	0	0	0	0	0	0	0	0	0	0	1	1	0	0	0	1	1.9123	1.7305	0	0.8582	0.4834	0.6708
1700014D04Rik	Z00049771-1	0	2	0	25	0	0	0	0	0	0	0	0	0	0	0	0	0	0	0	0	0	0	0	0	0	0	0	0	0	0	0	0	0	1	0	0	0	0	0	0	1	0	1.3797	1.0387	0	0.5612	0.2616	0.4114
1700014N06Rik	Z00049243-1	0	9	0	8	0	0	0	0	0	0	0	0	0	0	0	0	0	0	0	0	0	0	0	0	0	0	0	0	0	0	0	0	0	0	0	0	0	1	0	0	1	1	1.5776	1.6883	0	0.5088	0.2778	0.3933
1700015F17Rik	Z00030159-1	0	1	0	37	0	0	0	0	0	0	0	0	0	0	0	0	0	0	0	0	1	0	0	0	0	0	0	0	0	0	0	0	0	1	0	0	0	0	0	0	1	0	1.7443	1.24563	1	0.2796	0.277	0.2783
1700015G11Rik	Z00062244-1	0	2	0	4	0	0	0	0	0	0	0	0	0	0	0	0	0	0	0	0	1	0	0	0	0	0	1	0	1	0	0	0	1	1	0	0	0	0	0	0	0	0	1.1919	0.2688	0	0.5932	0.2408	0.417
1700015O11Rik	Z00063568-1	0	3	0	10	0	0	0	0	0	0	0	0	0	0	1	0	0	0	1	0	0	0	1	0	0	0	1	1	0	0	0	0	0	1	0	0	0	0	0	0	0	0	2.5708	1.2578	0	0.1099	0.1321	0.121
1700016A09Rik	Z00049924-1	1	299	0	30	0	0	0	0	0	0	0	0	0	0	0	0	0	0	0	0	1	0	0	0	0	0	1	1	1	1	1	1	1	1	1	1	1	0	0	0	0	1	1.3894	0.4479	0	0.3082	0.2853	0.2968
1700016C15Rik	Z00041971-1	0	12	0	11	0	0	0	0	0	0	0	0	0	0	0	0	0	0	0	0	0	0	1	1	0	0	1	1	1	0	0	1	1	1	0	0	0	0	0	0	0	0	1.1875	0.7041	0	0.2746	0.2822	0.2784
1700016C19Rik	Z00063850-1	0	18	0	10	0	0	0	0	0	0	0	0	0	0	0	0	0	0	0	0	0	0	0	1	0	0	1	0	1	0	0	1	1	1	0	1	0	1	0	0	0	0	1.1847	1.3938	0	0.2452	0.2363	0.2408
1700016F12Rik	Z00061262-1	0	5	0	14	0	0	0	0	0	0	0	0	0	0	0	0	0	0	0	0	0	0	0	1	0	0	0	0	0	0	0	0	0	1	0	1	0	0	0	0	1	0	1.436	0.9578	0	0.3258	0.4238	0.3748
1700016G05Rik	Z00037373-1	0	6	0	22	0	0	0	0	0	0	0	0	0	0	0	0	0	0	0	0	0	0	0	0	0	0	0	0	0	0	0	0	0	0	0	0	0	0	0	0	0	0	1.9286	0.3349	0	0.1483	0.3948	0.2716
1700016G22Rik	Z00030161-1	1	24	0	13	0	0	0	0	0	0	0	0	0	0	0	0	0	0	0	0	0	0	0	0	0	0	0	1	1	0	0	0	1	0	0	0	0	0	1	0	1	0	1.2838	0.7207	0	0.5854	0.3193	0.4524
1700016H13Rik	Z00039678-1	1	129	0	15	0	0	0	0	0	0	0	0	1	0	1	0	1	0	1	0	1	0	0	0	0	0	0	1	0	0	0	1	0	1	1	0	0	1	0	0	0	1	2.2927	1.4536	0	0.0594	0.1621	0.1108
1700016J18Rik	Z00061495-1	1	46	0	55	0	0	0	0	0	0	0	0	0	0	0	0	0	0	0	0	0	0	0	1	0	0	1	0	1	0	0	1	0	1	0	1	0	0	1	0	0	1	1.6909	0.3795	0	0.52	0.336	0.428
1700016K05Rik	Z00064034-1	0	10	0	17	0	0	0	0	0	0	0	0	0	0	0	0	0	0	0	0	0	0	0	0	0	0	0	0	0	0	0	0	0	0	0	0	0	0	0	0	1	0	1.183	0.1297	0	0.3052	0.2637	0.2845
1700016K19Rik	Z00026183-1	1	49	1	87	0	0	0	0	0	0	0	0	0	0	0	0	0	0	0	1	0	0	0	0	0	0	0	0	0	0	0	0	1	0	0	0	0	0	1	0	0	1	2.5266	2.2087	0	0.5108	0.3713	0.4411
1700016M24Rik	Z00041094-1	0	6	0	35	0	0	0	0	0	0	0	0	0	0	0	0	0	0	0	0	0	0	0	1	0	0	0	0	1	0	0	0	0	1	0	0	0	0	0	0	0	0	1.879	0.8927	0	0.6174	0.5842	0.6008
1700017G19Rik	Z00048604-1	0	5	0	25	0	0	0	0	0	0	0	0	0	0	0	0	0	0	0	0	0	0	0	0	0	0	0	0	0	0	0	0	0	1	0	0	0	0	1	0	0	1	2.2935	1.62017	1	0.3441	0.2008	0.2725
1700017J07Rik	Z00031856-1	1	32	0	13	0	0	0	0	0	0	0	0	1	0	0	0	0	0	1	0	0	0	0	0	0	0	0	0	1	1	1	1	0	1	0	0	0	0	0	0	0	0	2.0433	0.8063	0	0.2858	0.1883	0.2371
1700017L05Rik	Z00030157-1	0	7	0	29	0	0	0	0	0	0	0	0	0	0	0	0	0	0	0	0	0	0	0	0	0	0	0	0	0	0	0	1	0	1	0	0	0	1	0	0	0	0	1.2149	0.3993	0	0.2439	0.321	0.2825
1700017N19Rik	Z00061525-1	0	0	0	15	0	0	0	0	0	0	0	0	0	0	1	0	0	0	0	0	0	0	0	0	0	0	0	0	0	0	0	0	0	0	0	0	0	0	0	0	1	0	1.2022	1.2375	0	0.3638	0.4108	0.3873
1700018A04Rik	Z00026063-1	0	4	0	35	0	0	0	0	0	0	0	0	0	0	0	0	0	0	0	0	1	0	0	0	0	0	0	0	0	0	0	0	0	1	0	0	0	0	0	0	1	0	1.9587	0.4998	0	0.1661	0.3118	0.239
1700018A14Rik	Z00048174-1	1	212	1	84	0	0	0	0	0	0	0	0	1	0	0	0	0	0	0	0	1	0	0	0	0	0	0	0	0	0	1	0	1	1	1	0	0	0	0	0	0	1	1.1946	0.4961	0	0.3103	0.2125	0.2614
1700018B08Rik	Z00056392-1	1	52	0	43	0	0	0	0	0	0	0	0	0	1	1	1	0	0	0	0	0	0	0	0	0	0	0	0	0	0	0	1	0	1	0	0	0	0	1	0	0	1	1.9699	1.1275	0	0.2083	0.5385	0.3734
1700018B24Rik	Z00044047-1	0	5	0	30	0	0	0	0	0	0	0	0	0	0	0	0	0	0	0	0	0	0	0	0	0	0	0	0	0	0	0	0	0	0	0	1	1	0	0	1	0	1	2.5082	2.1265	0	0.4589	0.4269	0.4429
1700018C11Rik	Z00064147-1	0	3	0	24	0	0	0	0	0	0	0	0	0	0	0	0	0	0	0	1	0	0	0	0	0	0	0	0	0	0	0	0	0	0	0	0	0	0	0	0	0	0	1.5994	0.8011	0	0.264	0.152	0.208
1700018G05Rik	Z00076347-1	0	1	0	1	0	0	0	0	0	0	0	0	0	0	0	0	0	0	0	0	0	0	0	0	0	0	0	0	0	0	0	0	0	0	0	0	0	0	0	0	0	0	2.4118	1.0343	0	0.6758	0.473	0.5744
1700018L24Rik	Z00054058-1	0	9	0	27	0	0	0	0	0	0	0	0	0	0	0	0	0	0	0	0	0	0	0	0	0	0	0	0	0	0	0	0	0	0	0	0	0	0	0	0	0	0	1.1952	0.961	0	0.1816	0.1899	0.1858
1700018P08Rik	Z00061413-1	0	6	0	26	0	0	0	0	0	0	0	0	0	0	0	0	0	0	0	0	1	0	0	1	0	0	0	0	0	0	0	1	0	1	0	0	0	0	0	0	0	0	2.3782	1.2992	0	0.1028	0.1724	0.1376
1700019A02Rik	Z00050526-1	0	13	0	5	0	0	0	0	0	0	0	0	0	1	0	0	0	0	0	0	0	0	0	0	0	0	0	0	0	0	0	0	0	0	0	0	0	0	0	0	0	0	2.7841	2.0102	0	0.335	0.5045	0.4198
1700019B21Rik	Z00062794-1	0	2	0	8	0	0	0	0	0	0	0	0	0	0	0	0	0	0	0	0	0	0	0	0	0	0	0	0	0	0	0	0	0	1	0	0	0	0	0	0	0	0	1.8364	2.0987	0	0.6237	0.205	0.4144
1700019D03Rik	Z00074525-1	1	231	0	15	1	1	0	0	0	0	0	0	0	0	0	0	0	0	0	0	0	1	1	1	1	0	1	1	1	0	1	1	1	1	1	0	1	0	0	0	1	1	4.4175	2.4864	0	0.0637	1.0651	0.5644
1700019E19Rik	Z00048165-1	1	69	0	40	0	0	0	0	0	0	0	0	1	0	0	0	0	0	1	0	0	0	0	0	0	0	0	0	0	0	0	1	0	1	0	1	0	0	1	0	0	1	3.7351	2.9233	0	0.3152	0.1144	0.2148
1700019H03Rik	Z00019086-1	1	86	0	10	0	0	0	0	0	0	0	0	0	0	0	0	0	0	0	0	0	1	1	1	0	1	1	1	1	1	1	1	1	0	0	1	0	0	0	0	0	0	2.1821	2.487	0	0.2127	0.4518	0.3323
1700019L03Rik	Z00025904-1	0	4	0	15	0	0	0	0	0	0	0	0	0	0	0	0	0	0	0	0	0	0	0	0	0	0	1	1	0	0	0	1	0	1	0	0	0	0	0	1	0	0	1.6104	1.0935	0	0.4992	0.2717	0.3855
1700019N12Rik	Z00040148-1	1	84	1	163	0	0	0	0	0	0	0	0	0	0	1	0	0	0	0	0	0	1	0	0	0	0	1	0	0	1	1	1	1	1	1	0	0	1	0	1	1	1	2.9538	2.07052	1	0.2395	0.4713	0.3554
1700019N19Rik	Z00045348-1	0	8	0	27	0	0	0	0	0	0	0	0	0	0	0	0	0	1	0	0	1	0	0	0	0	0	0	0	0	0	0	0	0	1	0	1	0	0	1	0	0	0	2.11	0.1461	0	0.2276	0.1852	0.2064
1700019O17Rik	Z00050583-1	1	14	0	33	0	0	0	0	0	0	0	0	0	0	0	0	0	0	0	0	0	0	0	0	0	0	0	1	1	0	0	1	1	1	0	0	0	0	0	0	0	0	2.1221	0.7158	0	0.103	0.1923	0.1477
1700020A23Rik	Z00052018-1	0	2	0	45	0	0	0	0	0	0	0	0	0	0	0	0	0	0	0	0	0	0	0	0	0	0	0	0	0	0	1	1	0	1	0	0	0	0	0	0	1	0	1.1827	0.3692	0	0.2522	0.2241	0.2382
1700020C07Rik	Z00052637-1	0	19	0	16	0	0	0	0	0	0	0	0	0	0	0	0	0	0	0	0	0	0	1	1	0	0	1	1	1	0	0	1	1	1	0	0	0	1	1	0	0	0	1.8834	0.928	0	0.1967	0.1976	0.1972
1700020C11Rik	Z00035315-1	1	194	0	23	0	0	0	0	0	0	0	0	0	0	0	0	0	1	0	0	1	0	0	1	0	0	1	1	1	0	1	0	0	1	0	0	0	0	0	0	0	1	2.9654	2.4324	0	0.2439	0.1801	0.212
1700020D05Rik	Z00049484-1	0	21	0	14	0	0	0	0	0	0	0	0	0	0	1	0	0	0	0	0	0	1	0	0	0	0	1	1	0	1	1	1	1	1	1	0	1	0	0	0	0	1	2.7964	1.011	0	0.1431	0.1021	0.1226
1700020I14Rik	Z00013138-1	1	226	0	5	0	0	0	0	0	0	0	0	0	1	1	0	0	0	0	0	0	0	0	0	0	0	0	0	0	0	0	1	1	1	0	0	1	1	0	0	0	1	3.8674	2.6883	0	0.1085	0.0983	0.1034
1700020L24Rik	Z00075090-1	0	4	0	72	0	1	0	0	0	0	0	0	0	0	0	0	0	0	0	0	0	0	0	0	1	0	1	1	1	0	0	1	1	1	0	0	0	0	0	0	0	0	2.2853	0.7579	0	0.1533	0.1897	0.1715
1700020N01Rik	Z00039612-1	0	9	0	31	0	0	0	0	0	0	0	0	0	0	0	0	0	0	0	0	0	0	0	0	0	0	0	1	0	0	1	1	0	1	0	0	0	1	0	0	0	1	2.4456	1.5779	0	0.1795	0.3855	0.2825
1700020N15Rik	Z00059552-1	0	1	0	1	0	0	0	0	0	0	0	0	0	0	0	0	0	0	0	0	0	0	0	0	0	0	0	0	0	0	0	0	0	1	0	0	0	0	1	0	0	0	2.0994	0.8293	0	0.1364	0.1622	0.1493
1700020N18Rik	Z00076397-1	0	10	0	63	0	0	0	0	0	0	0	0	0	0	0	0	1	0	0	0	0	0	0	0	0	0	0	1	1	1	0	1	1	0	0	1	0	0	0	1	0	1	1.2369	0.8167	0	0.2413	0.2764	0.2589
1700020O03Rik	Z00003647-1	1	153	0	18	0	0	0	0	0	0	0	0	1	1	1	0	0	0	0	0	0	0	0	0	0	0	0	0	0	0	0	0	0	0	0	1	0	1	0	0	0	1	2.442	2.4063	0	0.1911	0.0958	0.1435
1700021A07Rik	Z00045267-1	0	2	0	20	0	0	0	0	0	0	0	0	0	0	0	0	0	0	0	0	0	0	0	1	0	0	0	0	0	0	0	0	1	1	0	0	0	1	0	0	0	0	1.228	1.4666	0	0.3552	0.2086	0.2819
1700021C14Rik	Z00038077-1	1	387	0	13	0	0	0	0	0	0	0	0	1	1	0	0	1	0	0	0	0	0	0	0	0	0	0	0	1	1	0	1	0	1	0	0	1	1	1	0	0	1	3.7122	2.8958	0	0.017	0.4129	0.215
1700021F05Rik	Z00019268-1	1	195	0	15	1	0	0	0	0	0	0	0	1	0	0	1	0	1	0	0	0	0	1	1	0	0	0	0	1	0	0	0	1	1	0	1	0	0	0	0	0	1	4.2031	2.5141	0	0.1345	0.208	0.1713
1700021F07Rik	Z00051583-1	0	2	0	44	0	0	0	0	0	0	0	0	0	0	0	0	0	0	0	0	0	0	0	0	0	0	0	0	0	0	0	1	1	0	0	1	0	0	0	0	1	1	2.6369	0.6578	0	0.1119	0.2552	0.1836
1700021J08Rik	Z00025815-1	1	52	0	33	0	0	0	0	0	0	0	0	0	0	1	0	0	0	1	1	0	0	1	0	0	0	0	0	0	0	0	0	0	0	0	0	0	0	0	1	0	0	1.2981	0.3296	0	0.2807	0.2276	0.2542
1700021K02Rik	Z00063430-1	0	7	0	46	0	0	0	0	0	0	0	0	0	0	0	0	0	0	0	0	1	0	0	0	0	0	0	0	0	0	0	0	1	1	0	0	0	0	0	0	1	0	1.8105	0.5879	0	0.1448	0.3631	0.254
1700021K19Rik	Z00040192-1	1	170	0	16	0	0	0	0	0	0	0	0	0	0	1	0	0	0	0	0	0	0	0	0	1	0	1	1	0	1	0	1	1	0	0	1	0	0	1	0	1	1	3.6999	2.2135	0	0.3184	0.0994	0.2089
1700021P22Rik	Z00009536-1	1	241	0	13	0	0	0	1	0	0	0	0	1	0	0	0	1	0	1	0	0	0	1	1	1	0	0	1	1	0	0	1	0	1	1	0	1	0	0	0	0	1	2.1394	1.51509	1	0.2674	0.3232	0.2953
1700022A21Rik	Z00042568-1	0	6	0	21	0	0	0	0	0	0	0	0	0	0	0	0	0	0	0	0	0	0	0	0	0	0	0	0	1	0	0	1	1	1	0	1	0	0	0	0	0	0	1.2408	1.0581	0	0.1397	0.2756	0.2077
1700022C21Rik	Z00037205-1	1	341	0	7	0	0	0	1	0	0	0	0	0	0	0	0	0	0	1	0	0	0	0	1	0	0	1	1	1	1	0	1	0	1	1	1	0	0	0	0	0	1	3.9374	3.3963	0	0.0552	0.3786	0.2169
1700022E09Rik	Z00064399-1	0	2	0	13	0	0	0	0	0	0	0	0	0	0	0	0	0	0	0	0	1	0	0	0	0	0	1	0	1	1	1	0	1	1	0	0	0	0	0	0	0	0	1.1864	-0.0531	0	0.3829	0.3817	0.3823
1700022P22Rik	Z00046462-1	0	4	0	9	0	0	0	0	0	0	0	0	0	0	0	0	0	0	0	0	0	1	0	0	0	0	1	1	1	0	0	0	1	0	1	0	0	0	1	0	1	0	2.8749	2.1138	0	0.3167	1.0013	0.659
1700023A16Rik	Z00039694-1	0	6	0	24	0	0	0	0	0	0	0	0	0	0	0	0	0	1	0	0	0	1	0	0	0	0	1	0	0	0	0	0	0	1	0	0	0	0	0	0	0	0	1.238	0.7338	0	0.2907	0.3509	0.3208
1700023B02Rik	Z00031010-1	1	234	0	11	0	0	0	0	0	0	0	0	0	0	1	0	1	0	0	0	0	0	0	0	0	0	0	1	0	0	0	0	1	0	0	1	1	0	0	0	0	1	3.3665	2.2663	0	0.0793	0.1304	0.1049
1700023D19Rik	Z00057868-1	1	42	0	15	0	0	0	0	0	0	0	0	0	0	1	0	0	0	1	0	0	1	1	0	0	0	0	1	0	1	0	1	0	1	0	0	0	0	0	0	0	0	2.92	1.4422	0	0.1813	0.6317	0.4065
1700023E05Rik	Z00038829-1	1	54	1	45	0	1	0	0	0	0	0	0	1	0	0	0	0	0	0	0	0	0	0	0	0	0	0	0	0	0	0	0	0	1	0	1	0	0	0	0	0	1	1.2049	0.9249	0	0.2559	0.3403	0.2981
1700023F06Rik	Z00074248-1	1	177	0	56	0	0	0	0	0	0	0	0	0	0	0	0	0	1	0	0	0	0	0	0	0	0	1	1	0	0	0	0	0	1	0	0	1	1	0	0	0	1	2.7567	1.2911	0	0.1135	0.1834	0.1485
1700023L04Rik	Z00026460-1	0	6	0	25	0	0	0	0	0	0	0	0	0	0	0	0	0	0	0	0	0	0	0	0	0	0	0	0	0	0	0	0	0	1	0	0	0	0	0	0	0	0	1.5793	1.2681	0	0.2232	0.205	0.2141
1700024F20Rik	Z00073799-1	1	133	1	129	0	0	0	0	0	0	0	0	0	0	0	0	0	0	0	0	0	0	0	0	0	0	1	1	0	0	0	1	1	1	0	0	1	0	0	0	0	1	1.403	1.0873	0	0.3426	0.3592	0.3509
1700024G13Rik	Z00078205-1	0	11	0	34	0	0	0	0	0	0	0	0	0	0	0	0	0	1	0	0	1	0	0	1	0	1	0	0	0	0	0	0	0	0	0	0	0	0	0	0	0	0	2.2038	0.8629	0	0.9414	0.8397	0.8906
1700024J04Rik	Z00070665-1	0	2	0	5	0	0	0	0	0	0	0	0	0	0	0	0	0	0	0	0	1	0	0	0	0	0	0	0	0	0	0	0	0	0	0	1	0	0	0	0	0	1	3.1315	0.8205	0	0.5473	0.179	0.3632
1700024P03Rik	Z00062005-1	0	2	0	8	0	0	0	0	0	0	0	0	0	0	0	0	0	0	0	0	0	0	0	0	0	0	0	0	0	0	0	0	0	1	0	0	0	0	0	0	0	0	2.0786	0.6638	0	0.1484	0.3656	0.257
1700024P04Rik	Z00050767-1	0	5	0	10	0	0	0	0	0	0	0	0	0	0	0	0	0	0	0	0	0	0	0	0	0	0	1	0	1	0	0	0	1	0	0	0	0	0	0	0	1	0	1.1826	0.4897	0	0.3541	0.3161	0.3351
1700024P16Rik	Z00030158-1	1	31	0	43	0	0	0	0	0	0	0	0	0	0	0	0	0	0	0	0	0	0	0	0	0	0	0	0	0	0	0	0	0	1	0	0	0	1	0	0	0	0	1.2558	1.1889	0	0.6265	0.2362	0.4314
1700025B11Rik	Z00056903-1	0	2	0	3	0	0	0	0	0	0	0	0	0	0	0	0	0	0	0	0	1	0	0	0	0	0	0	0	0	0	0	0	0	0	0	0	0	1	0	0	1	0	1.1943	0.1796	0	0.3093	0.306	0.3077
1700025E21Rik	Z00051000-1	0	2	0	11	0	0	0	0	0	0	0	0	0	0	0	0	0	0	0	0	0	0	0	0	0	0	1	1	1	1	1	0	0	1	0	0	0	0	0	0	0	0	1.8186	1.1269	0	0.3722	0.398	0.3851
1700025G04Rik	Z00055705-1	1	180	1	84	0	0	0	0	0	0	0	0	0	0	0	0	0	0	0	0	1	0	0	1	0	0	0	0	1	0	1	0	1	0	1	1	0	0	0	0	0	1	2.6673	2.1424	0	0.6145	0.0804	0.3475
1700025H01Rik	Z00059212-1	0	8	0	19	0	0	0	0	0	0	0	0	0	0	0	0	0	0	0	0	1	0	0	0	0	0	1	1	1	0	1	1	1	1	0	1	0	0	1	0	0	0	1.7152	1.0871	0	0.1714	0.435	0.3032
1700025K23Rik	Z00027449-1	1	165	0	16	0	0	0	1	0	0	0	0	1	1	1	0	0	0	0	0	1	0	0	0	0	0	0	0	0	0	0	1	1	0	0	0	0	0	0	0	0	1	3.2708	2.4076	0	0.2245	0.2174	0.221
1700025M24Rik	Z00061256-1	0	4	0	15	0	0	0	0	0	0	0	0	0	0	0	0	0	0	0	0	0	0	0	0	0	0	0	1	1	1	1	1	0	0	0	0	0	0	0	0	0	0	1.1906	0.7487	0	0.2212	0.2779	0.2496
1700026D08Rik	Z00035981-1	0	13	0	25	0	0	0	0	0	0	0	0	0	0	0	0	0	0	0	0	0	0	0	0	0	0	0	0	0	0	0	0	0	0	0	0	0	0	0	0	0	0	1.7864	1.2319	0	1.0069	0.5223	0.7646
1700026J14Rik	Z00062199-1	1	96	0	36	0	0	0	0	0	0	0	0	0	1	0	0	0	0	0	0	0	0	0	0	0	0	0	0	0	0	0	0	0	1	0	0	1	0	0	1	1	1	1.8229	0.8614	0	0.2404	0.3558	0.2981
1700026L06Rik	Z00053881-1	1	90	0	31	0	0	0	0	0	0	0	0	0	0	0	0	0	0	0	0	0	0	0	0	0	0	0	0	0	0	0	0	0	1	0	0	0	0	0	0	0	1	2.5669	1.3995	0	0.4163	0.3337	0.375
1700026N04Rik	Z00055230-1	1	190	0	18	0	0	0	0	0	0	0	0	0	1	1	0	0	0	1	0	0	0	0	0	0	0	0	0	0	0	1	0	0	0	0	0	0	1	0	1	0	1	1.2688	0.9866	0	0.499	0.2887	0.3939
1700027A07Rik	Z00032400-1	1	107	0	23	0	0	0	0	0	0	0	0	0	0	0	0	1	0	0	0	0	0	0	0	0	0	0	1	1	0	0	1	0	1	0	0	0	0	0	0	0	1	1.7699	0.9123	0	0.6306	0.3296	0.4801
1700027A23Rik	Z00043301-1	0	2	0	14	0	0	0	0	0	0	0	0	0	0	0	0	0	0	0	0	0	0	0	0	0	0	0	0	0	0	0	0	0	0	0	0	0	0	0	0	0	0	2.2293	1.2106	0	0.6624	0.9891	0.8258
1700027D21Rik	Z00052209-1	0	6	0	22	0	0	0	0	0	0	0	0	0	0	0	0	0	0	0	0	0	0	0	0	0	0	0	0	0	0	0	0	1	1	0	0	0	0	0	0	0	0	1.3671	1.4174	0	0.2437	0.2703	0.257
1700027H10Rik	Z00063049-1	0	1	0	11	0	0	0	0	0	0	0	0	0	0	0	0	0	0	0	0	0	0	0	0	0	0	0	0	0	0	0	0	0	0	0	0	0	0	1	0	1	0	1.2309	0.7237	0	0.278	0.297	0.2875
1700027L20Rik	Z00050446-1	1	31	1	98	0	0	0	0	0	0	0	0	0	0	0	0	0	0	0	0	0	0	0	0	0	0	1	1	1	0	0	1	1	1	0	0	0	0	0	0	1	0	2.6325	0.8708	0	0.2507	0.3071	0.2789
1700027N10Rik	Z00011250-1	1	40	0	20	0	0	0	0	0	0	0	0	0	0	0	0	0	0	0	0	0	0	0	0	0	0	1	0	1	0	0	0	1	1	0	0	0	0	0	0	0	1	1.7002	1.1913	0	0.5348	0.1839	0.3594
1700028B04Rik	Z00061337-1	0	18	0	16	0	0	0	0	0	0	0	0	0	0	0	0	0	0	0	0	0	0	0	0	0	0	1	1	1	1	0	1	1	1	0	0	0	1	0	0	0	1	4.9457	1.8261	0	0.1711	0.0983	0.1347
1700028J19Rik	Z00045127-1	0	13	0	20	0	0	0	0	0	0	0	0	1	0	0	0	0	0	0	0	0	0	0	0	0	0	0	0	1	1	1	1	1	0	0	0	0	0	1	0	0	0	2.2743	0.9805	0	0.2442	0.1475	0.1959
1700028K03Rik	Z00078211-1	1	26	0	36	0	0	0	0	0	0	0	0	0	0	0	0	0	0	0	0	0	0	0	0	0	0	0	0	0	0	0	0	0	0	0	0	1	0	1	0	0	1	1.7996	1.7197	0	0.2896	0.3822	0.3359
1700028M03Rik	Z00076321-1	0	1	0	19	0	0	0	0	0	0	0	0	0	0	0	0	0	0	0	0	0	0	0	0	0	0	0	0	1	0	0	0	0	0	0	0	0	0	0	0	0	0	1.2401	0.7035	0	0.2522	0.1215	0.1869
1700029F09Rik	Z00009541-1	1	177	0	9	0	0	0	0	0	0	0	0	1	0	1	1	1	0	0	0	0	0	0	0	0	0	0	0	0	0	0	1	0	0	1	1	1	0	0	0	0	1	3.7665	1.5058	0	0.0876	0.2076	0.1476
1700029F12Rik	Z00075913-1	0	0	0	7	0	0	0	0	0	0	0	0	0	0	0	0	0	0	0	0	1	0	0	0	0	0	0	0	0	0	0	0	0	0	0	0	0	0	1	0	0	0	2.9817	0.2909	0	0.1304	0.2463	0.1884
1700029G01Rik	Z00075188-1	1	134	0	15	0	0	0	0	0	0	0	0	1	0	1	0	0	0	0	0	0	0	0	0	0	0	0	1	0	0	0	1	1	1	0	0	0	1	0	0	0	1	3.3846	1.3205	0	0.2239	0.141	0.1825
1700029I08Rik	Z00051367-1	0	8	0	28	0	0	0	0	0	0	0	0	0	0	0	0	0	0	0	0	0	0	0	0	0	0	0	0	0	0	0	0	0	1	0	0	0	0	0	0	0	0	1.3574	0.5783	0	0.1754	0.2871	0.2313
1700029I15Rik	Z00026248-1	0	8	0	17	0	0	0	0	0	0	0	0	0	1	1	0	0	0	0	0	0	0	0	0	0	0	1	0	0	0	0	1	1	0	0	0	0	0	0	0	0	0	1.518	0.3718	0	0.4759	0.1708	0.3234
1700029J07Rik	Z00075598-1	1	227	0	15	0	1	0	0	0	0	0	0	0	1	1	1	1	0	0	0	0	0	0	0	0	0	0	0	0	0	0	0	0	1	0	1	0	0	1	0	0	1	2.1581	0.9857	0	0.4456	0.2265	0.3361
1700029J11Rik	Z00038303-1	0	8	0	8	0	0	0	0	0	0	0	0	0	0	0	0	0	0	0	0	0	0	0	0	0	0	0	0	0	0	0	1	0	1	0	1	0	1	0	0	0	0	1.3656	0.9043	0	0.2658	0.1773	0.2216
1700029M20Rik	Z00051347-1	0	11	0	64	0	0	0	0	0	0	0	0	0	0	0	0	0	1	0	0	0	1	0	0	0	0	1	1	1	0	0	0	0	1	0	0	0	0	1	0	0	1	1.5577	1.068	0	0.5931	0.4501	0.5216
1700029P11Rik	Z00060288-1	1	14	0	7	0	1	0	0	0	0	0	0	0	0	1	0	0	0	0	0	0	0	0	0	0	0	0	0	0	0	0	0	1	1	0	0	0	1	1	0	0	1	4.1168	1.9423	0	0.2738	0.8223	0.5481
1700030A11Rik	Z00061796-1	1	22	0	16	0	0	0	0	0	0	0	0	0	0	0	0	0	0	0	0	0	0	0	1	0	0	1	1	1	1	0	1	1	1	0	0	0	0	0	0	0	0	2.0227	0.7793	0	0.1429	0.2698	0.2064
1700030E10Rik	Z00062399-1	0	7	0	23	0	0	0	0	0	0	0	0	0	0	0	0	0	0	0	0	1	0	0	0	0	0	0	0	0	0	0	0	0	1	0	0	0	0	0	0	0	0	1.1867	0.6638	0	0.3711	0.3368	0.354
1700030E15Rik	Z00036862-1	0	1	0	8	0	0	0	0	0	0	0	0	0	0	0	0	0	0	0	0	0	0	0	0	0	0	0	0	0	0	0	1	1	0	0	0	0	0	0	1	1	0	1.25	0.8569	0	0.236	0.1991	0.2176
1700030J22Rik	Z00050150-1	1	188	0	15	0	0	0	0	0	0	0	0	0	0	0	0	0	0	0	0	0	1	0	0	1	0	1	1	1	1	1	0	1	1	0	1	0	0	0	0	0	1	2.4421	1.7343	0	0.2895	0.1873	0.2384
1700030K09Rik	Z00051214-1	1	170	0	11	1	0	0	0	0	0	0	0	0	1	1	1	0	0	0	0	0	0	0	0	0	0	0	0	0	0	0	0	0	1	0	0	0	0	1	0	0	1	3.5691	2.6198	0	0.147	0.1818	0.1644
1700030L22Rik	Z00062518-1	0	4	0	18	0	0	0	0	0	0	0	0	0	0	0	0	0	0	0	0	0	0	0	0	0	0	0	0	0	0	0	0	0	0	0	0	0	0	0	0	0	0	1.1816	0.8696	0	0.3468	0.2618	0.3043
1700030P01Rik	Z00061785-1	0	15	0	14	0	0	0	0	0	0	0	0	0	0	0	0	1	0	0	0	0	0	1	1	0	0	1	1	1	0	0	0	1	1	0	0	0	0	0	0	1	0	1.4708	0.366	0	0.1739	0.2004	0.1872
1700031C06Rik	Z00025859-1	1	160	0	58	0	0	0	0	0	0	0	0	0	1	1	0	0	0	0	0	0	0	0	0	0	0	0	0	0	0	0	0	1	1	0	0	1	0	0	0	0	1	1.1851	1.0811	0	0.357	0.6201	0.4886
1700031F05Rik	Z00055605-1	0	0	0	1	0	0	0	0	0	0	0	0	0	0	0	0	0	0	0	0	1	0	0	0	0	0	0	0	0	0	0	0	0	0	0	0	0	0	0	0	1	0	2.4843	1.75026	1	0.0863	0.1644	0.1254
1700031M16Rik	Z00061749-1	0	1	0	21	0	0	0	0	0	0	0	0	0	0	0	0	0	0	0	0	0	0	0	0	0	0	0	0	0	0	0	0	0	1	0	0	0	0	0	0	0	0	1.641	0.5923	0	0.2674	0.2467	0.2571
1700031P21Rik	Z00062517-1	1	77	0	11	0	0	0	0	0	0	0	0	0	0	0	0	0	0	0	0	0	1	0	0	0	0	1	0	1	0	0	0	0	0	0	0	0	0	0	0	0	1	1.2196	0.8824	0	0.2481	0.3829	0.3155
1700034F02Rik	Z00055067-1	1	370	0	8	0	0	0	0	0	0	1	0	0	1	1	1	1	0	1	0	0	0	0	0	0	0	0	0	0	0	0	0	0	1	1	0	0	1	1	0	0	1	2.2808	1.5044	0	0.2005	0.4739	0.3372
1700034G24Rik	Z00063563-1	0	3	0	29	0	0	0	0	0	0	0	0	0	0	0	0	0	0	0	0	1	0	0	0	0	0	0	0	0	0	0	0	0	0	0	0	0	0	0	0	0	0	1.3152	1.1447	0	0.1654	0.2409	0.2032
1700034H14Rik	Z00019400-1	1	202	0	14	0	0	0	0	1	0	0	0	1	0	1	0	0	0	0	0	0	0	0	0	0	0	0	1	0	0	0	1	0	1	0	0	1	1	1	0	0	1	4.1963	2.5882	0	0.2177	0.3366	0.2772
1700034H15Rik	Z00028952-1	1	224	0	20	0	0	0	0	0	0	0	0	1	1	1	0	0	0	1	0	0	0	0	0	0	0	0	0	0	0	1	0	0	1	1	0	0	0	0	0	0	1	1.3282	0.961841	1	0.2503	0.4347	0.3425
1700034P13Rik	Z00061020-1	1	191	0	9	0	0	0	0	0	0	0	0	1	0	1	0	0	0	0	0	0	0	0	0	0	0	0	0	0	0	0	0	0	0	0	1	1	0	0	0	0	1	1.3431	0.972002	1	0.3723	0.2066	0.2895
1700036A12Rik	Z00039026-1	0	2	0	41	0	0	0	0	0	0	0	0	0	0	0	0	0	0	0	0	1	0	0	0	0	0	0	0	0	0	0	1	0	1	0	0	0	0	1	0	0	0	1.1854	0.567	0	0.3128	0.2261	0.2695
1700036D21Rik	Z00073962-1	1	28	0	44	0	0	0	0	0	0	0	0	0	1	0	0	0	0	0	0	1	0	0	0	0	0	0	0	0	0	0	0	0	0	0	0	0	0	0	0	0	0	2.7375	1.1497	0	0.1344	0.7675	0.451
1700037C18Rik	Z00044496-1	1	200	0	14	0	0	0	0	0	0	0	0	0	0	0	0	0	1	0	1	0	0	0	0	0	0	0	1	0	0	1	0	1	0	1	1	0	0	0	0	0	1	2.8419	1.6296	0	0.4015	0.2573	0.3294
1700037F24Rik	Z00061946-1	0	22	0	38	0	0	0	0	0	0	0	0	0	0	0	0	0	0	0	0	0	1	1	1	1	1	1	1	1	1	1	1	1	1	0	0	0	0	0	0	0	0	1.9664	0.8709	0	0.1586	0.2648	0.2117
1700037H04Rik	Z00035595-1	1	225	0	22	1	0	0	0	0	0	0	0	1	0	1	0	1	0	0	0	0	0	0	1	0	0	0	0	0	0	0	1	0	0	0	0	0	0	0	0	0	1	4.2519	2.7974	0	0.0986	0.2433	0.171
1700038P13Rik	Z00044743-1	1	75	1	298	0	0	0	0	0	0	0	0	0	0	0	0	0	0	1	0	0	0	1	1	0	0	1	0	0	0	0	0	0	1	1	0	0	0	0	0	0	1	1.4345	0.1658	0	0.9525	0.3559	0.6542
1700039E15Rik	Z00059730-1	0	7	0	37	0	0	0	0	0	0	0	0	0	0	0	0	0	0	0	0	0	0	0	0	0	0	0	0	0	0	0	1	0	1	0	0	0	1	0	0	1	0	1.1916	0.7577	0	0.2337	0.2945	0.2641
1700039E22Rik	Z00062777-1	1	136	1	182	0	0	0	0	0	0	0	0	0	0	0	0	0	0	0	0	0	0	0	0	0	0	1	0	0	0	0	1	0	1	0	1	0	0	0	0	0	1	1.2119	0.6068	0	0.3	0.35	0.325
1700039M10Rik	Z00070003-1	1	151	0	12	0	0	0	0	0	0	0	0	0	0	1	0	0	0	1	0	0	0	0	0	0	0	0	0	0	0	0	0	0	0	0	1	1	0	0	0	0	1	1.2019	0.1449	0	0.3531	0.277	0.3151
1700040D17Rik	Z00071883-1	1	50	1	60	0	0	0	0	0	0	0	0	0	0	0	0	0	0	0	0	0	0	0	0	0	0	0	0	0	0	0	0	0	1	0	0	0	0	0	0	1	1	2.3176	0.9746	0	0.064	0.1591	0.1116
1700040I03Rik	Z00035428-1	1	269	0	19	1	0	0	0	0	0	0	0	0	0	0	0	0	1	0	0	0	1	0	0	0	0	1	1	1	1	1	0	1	1	1	0	0	0	0	1	0	1	3.7407	2.4304	0	0.1227	0.1479	0.1353
1700041B20Rik	Z00043470-1	1	118	1	59	0	0	0	0	0	0	0	0	1	0	1	0	1	0	0	0	0	0	0	0	0	0	0	0	0	0	0	0	0	1	0	0	0	0	0	0	0	1	3.5219	2.0143	0	0.3089	0.2336	0.2713
1700041C02Rik	Z00035285-1	1	95	0	15	0	0	0	0	0	0	0	0	0	0	0	0	0	0	1	0	0	0	1	1	0	0	1	1	1	1	1	1	0	1	0	0	1	0	0	0	0	1	2.3931	1.7384	0	0.3499	0.3735	0.3617
1700041G16Rik	Z00054839-1	1	147	0	22	0	0	0	0	0	1	0	0	1	0	0	0	0	0	1	0	0	0	0	0	1	0	0	0	0	0	0	0	0	1	0	0	0	0	0	0	0	1	1.3811	0.8462	0	0.6274	0.2543	0.4409
1700041I07Rik	Z00061282-1	1	30	0	20	0	0	0	0	0	0	0	0	1	1	0	0	1	0	1	0	0	0	0	0	0	0	0	0	0	0	0	0	0	0	0	0	0	0	0	0	0	1	1.2134	0.1	0	0.3387	0.2817	0.3102
1700042B14Rik	Z00052718-1	0	0	0	2	0	0	0	0	0	0	0	0	0	0	0	0	0	0	0	0	0	0	0	0	0	0	0	0	0	0	0	0	0	0	0	0	0	0	0	0	1	0	1.1919	0.1133	0	0.3053	0.2729	0.2891
1700042G07Rik	Z00054515-1	0	10	0	19	0	0	0	0	0	0	0	0	0	1	0	0	0	0	0	0	0	0	0	0	1	0	1	0	1	0	1	1	1	1	0	0	0	0	0	0	0	0	1.2339	0.1841	0	0.2074	0.1938	0.2006
1700042G15Rik	Z00066939-1	0	3	0	14	0	0	0	0	0	0	0	0	0	0	0	0	0	0	0	0	0	0	0	0	0	0	1	0	0	0	0	0	0	1	0	0	0	0	0	0	0	0	1.4247	0.7208	0	0.3164	0.2917	0.3041
1700042O10Rik	Z00045061-1	0	12	0	10	0	0	0	0	0	0	0	0	0	0	0	0	0	0	0	0	0	1	1	1	1	1	1	1	1	0	0	1	1	0	0	0	0	0	0	0	0	0	3.1137	1.6358	0	0.5758	1.6828	1.1293
1700045I11Rik	Z00037722-1	0	0	0	0	0	0	0	0	0	0	0	0	0	0	0	0	0	0	0	0	0	0	0	0	0	0	0	0	0	0	0	0	0	0	0	0	0	0	0	0	0	1	1.4034	1.01312	1	0.2596	0.2527	0.2562
1700045I19Rik	Z00049527-1	1	24	0	45	0	0	0	0	0	0	0	0	0	0	0	0	0	0	0	0	0	0	0	0	0	0	0	0	0	0	0	0	0	0	0	1	0	0	0	0	0	1	1.6	1.3333	0	0.2984	0.529	0.4137
1700047A11Rik	Z00061376-1	0	2	0	16	0	0	0	0	0	0	0	0	0	0	0	0	0	0	0	0	0	0	0	0	0	0	0	0	0	0	0	0	0	1	0	0	0	0	0	0	1	0	1.1933	0.961	0	0.3012	0.3265	0.3139
1700047I17Rik1	Z00078208-1	0	0	0	0	0	0	0	0	0	0	0	0	0	0	0	0	0	0	0	0	1	0	0	0	0	0	0	0	0	0	0	0	0	0	0	1	0	1	0	0	0	1	2.4665	1.73813	1	0.3349	0.1623	0.2486
1700047M11Rik	Z00061067-1	0	4	0	12	0	0	0	0	0	0	0	0	0	0	0	0	0	0	0	0	1	0	0	1	0	0	0	0	0	0	0	1	1	0	0	1	0	1	1	0	1	0	1.7479	0.5438	0	0.2438	0.2747	0.2593
1700048B10Rik	Z00063346-1	0	1	0	5	0	0	0	0	0	0	0	0	0	0	0	0	0	0	0	0	1	0	0	0	0	0	0	0	0	0	0	0	1	0	0	0	0	0	0	0	0	0	1.3898	0.8343	0	0.2177	0.4113	0.3145
1700048F04Rik	Z00067599-1	0	3	0	13	0	0	0	0	0	0	0	0	0	0	0	0	0	0	0	0	0	0	0	0	0	0	0	0	0	0	0	0	0	0	0	0	0	0	0	0	0	0	1.1758	0.954	0	0.3133	0.3113	0.3123
1700048O20Rik	Z00052141-1	0	16	0	29	0	0	0	0	0	0	0	0	0	0	0	0	0	0	0	0	0	0	0	0	0	0	0	0	0	0	0	0	0	1	0	0	0	0	0	1	1	0	1.7827	1.5452	0	0.279	0.3387	0.3089
1700049E17Rik	Z00035777-1	0	0	0	0	0	0	0	0	0	0	0	0	0	0	0	0	0	0	0	0	0	0	0	0	0	0	0	0	0	0	0	0	0	0	0	0	0	0	0	0	0	0	1.4298	1.0311	1	0.66	0.5404	0.6002
1700049E22Rik	Z00061318-1	1	64	0	25	0	0	0	0	0	0	0	0	0	0	1	0	0	0	0	0	0	0	0	0	0	0	0	0	0	0	0	1	1	1	0	0	0	1	1	0	0	0	2.0432	0.8819	0	0.1761	0.4278	0.302
1700049G17Rik	Z00072463-1	1	88	0	17	0	0	0	0	0	0	0	0	0	0	0	0	0	0	0	0	0	0	0	0	0	0	0	0	0	0	0	0	1	0	0	1	0	0	0	0	0	1	1.7204	1.5456	0	0.2817	0.348	0.3149
1700049J03Rik	Z00044110-1	1	206	0	17	0	0	0	0	0	0	0	0	0	1	1	0	1	0	0	0	0	0	1	1	0	0	1	0	0	0	0	1	1	0	1	1	0	0	0	0	0	1	3.786	-0.0214	0	0.0821	0.2146	0.1484
1700049K14Rik	Z00055295-1	0	7	0	28	0	0	0	0	0	0	0	0	0	0	0	0	0	0	0	0	0	0	0	0	0	0	0	0	0	0	0	0	0	0	0	0	0	0	0	0	0	0	2.5569	0.9751	0	0.1357	0.1303	0.133
1700049L16Rik	Z00053130-1	0	2	0	13	0	0	0	0	0	0	0	0	0	0	0	0	0	0	0	0	0	0	0	0	0	0	0	0	0	0	0	0	0	0	0	1	0	0	0	0	0	0	2.5939	1.3057	0	0.1187	0.117	0.1179
1700052I22Rik	Z00062529-1	0	11	0	14	0	0	0	0	0	0	0	0	0	0	0	0	0	0	0	0	0	1	1	1	1	0	1	1	1	0	0	1	1	1	1	1	0	0	1	0	0	0	1.1874	1.0314	0	0.2523	0.3228	0.2876
1700052K11Rik	Z00038178-1	1	188	0	12	0	0	0	0	0	0	0	0	0	0	0	0	1	0	1	0	0	0	0	0	0	0	0	1	1	0	0	0	0	1	0	1	0	0	0	1	0	1	3.5097	2.161	0	0.3556	0.2096	0.2826
1700052N19Rik	Z00046059-1	1	265	0	6	1	0	0	0	0	0	0	0	0	1	1	0	0	0	0	0	0	0	0	0	0	0	0	0	0	0	0	1	0	0	1	1	1	0	0	0	1	1	3.0732	3.1351	0	0.0739	0.1675	0.1207
1700054F22Rik	Z00042881-1	0	0	0	15	0	0	0	0	0	0	0	0	0	0	0	0	0	0	0	0	0	0	0	0	0	0	0	1	0	0	0	0	0	1	0	0	0	0	0	0	1	0	1.2704	0.4752	0	0.1771	0.2423	0.2097
1700054N08Rik	Z00047357-1	1	249	0	50	0	0	0	0	0	0	0	0	0	0	0	0	0	0	1	0	0	0	0	0	0	0	0	0	1	0	1	1	0	0	0	0	1	0	0	1	1	1	2.7693	2.2499	0	0.2135	0.229	0.2213
1700054O13Rik	Z00045953-1	0	1	0	12	0	0	0	0	0	0	0	0	0	0	0	0	0	0	0	0	0	0	0	0	0	0	0	0	0	0	0	0	0	0	0	0	0	0	0	0	0	0	1.2052	0.183	0	0.2423	0.2432	0.2428
1700055D18Rik	Z00026918-1	1	274	0	11	0	0	0	0	0	0	0	0	0	0	0	0	0	0	0	0	0	0	0	0	0	0	1	0	1	0	1	0	0	1	1	1	0	0	1	0	0	1	1.1918	1.0474	0	0.2502	0.2483	0.2493
1700055M20Rik	Z00054866-1	0	11	0	35	0	0	0	0	0	0	0	0	0	0	0	0	0	0	0	0	0	0	0	0	0	0	1	0	0	0	0	1	1	1	0	0	0	0	0	0	0	0	2.0147	1.0899	0	0.1939	0.2828	0.2384
1700056E22Rik	Z00043788-1	1	171	0	61	0	0	0	0	0	1	0	0	0	0	0	0	0	0	0	0	0	0	0	0	0	1	1	0	1	0	0	1	1	0	0	0	0	0	0	0	0	1	2.4274	1.4674	0	0.2735	0.1416	0.2076
1700057H15Rik	Z00070096-1	1	33	0	37	0	0	0	0	0	0	0	0	0	0	0	0	0	1	0	0	0	0	0	0	1	0	0	0	0	0	0	0	0	0	0	0	0	0	0	0	1	0	1.4522	0.4011	0	0.3269	0.3406	0.3338
1700057H21Rik	Z00009917-1	0	5	0	13	0	0	0	0	0	0	0	0	0	0	0	0	0	0	0	0	0	0	1	1	0	0	0	0	0	0	0	1	1	1	0	0	0	0	0	1	0	0	1.2491	1.3797	0	0.3309	0.6083	0.4696
1700057K13Rik	Z00055714-1	0	7	0	19	0	0	0	0	0	0	0	0	0	0	0	0	0	0	0	0	1	0	0	0	0	0	0	0	0	0	0	0	0	0	0	0	0	0	0	0	0	0	1.376	0.9612	0	0.3824	0.4648	0.4236
1700058C13Rik	Z00037479-1	0	4	0	11	0	0	0	0	0	0	0	0	0	0	0	0	0	0	0	0	0	0	0	0	0	0	0	0	0	0	0	0	0	0	0	0	0	0	0	0	0	0	1.2679	0.6947	0	0.2014	0.4389	0.3202
1700058M13Rik	Z00062573-1	0	3	0	24	0	0	0	0	0	0	0	0	0	0	0	0	0	0	0	0	0	0	0	0	0	0	0	0	0	0	0	0	0	1	0	0	0	0	0	0	0	0	1.2214	0.563	0	0.2933	0.2976	0.2955
1700060C20Rik	Z00054387-1	0	8	0	41	0	0	0	0	0	0	0	0	0	0	0	0	0	0	0	0	0	0	0	0	0	0	0	0	0	0	0	1	1	1	0	0	0	0	0	1	0	0	1.9636	0.5975	0	0.4275	0.6757	0.5516
1700060H10Rik	Z00041737-1	0	14	0	9	0	0	0	1	0	0	0	0	0	0	0	0	0	0	1	1	0	0	0	0	0	0	0	1	1	0	1	0	0	0	0	0	0	0	0	0	0	0	3.0854	1.6098	0	0.1763	0.2292	0.2028
1700061J05Rik	Z00056906-1	0	7	0	29	0	0	0	0	0	0	0	0	0	0	0	0	0	0	0	0	0	1	0	0	0	0	1	1	1	0	1	1	0	0	0	0	0	1	0	0	0	0	2.2562	0.5796	0	0.3859	0.1958	0.2909
1700061J23Rik	Z00061549-1	0	6	0	12	0	0	0	0	0	0	0	0	0	0	0	0	0	0	0	0	1	0	0	0	0	0	0	0	0	0	0	0	0	1	0	0	0	0	0	0	0	0	1.2918	0.6219	0	0.1927	0.3472	0.27
1700063D05Rik	Z00061433-1	0	6	0	23	0	0	0	0	0	0	0	0	0	0	0	0	0	0	0	0	0	0	0	0	0	0	0	0	0	0	0	0	1	1	0	0	0	0	0	0	0	0	1.9484	0.9992	0	0.3692	0.2778	0.3235
1700063H04Rik	Z00038620-1	0	22	0	34	0	0	0	0	0	0	0	0	0	0	0	0	0	0	0	0	0	0	0	0	0	0	0	0	1	0	0	1	0	1	0	0	0	1	0	0	0	1	3.1564	1.8965	0	0.1761	1.1349	0.6555
1700064E03Rik	Z00061568-1	1	39	0	28	0	0	0	0	0	0	0	0	1	0	0	0	1	0	0	1	0	0	0	0	0	0	0	1	1	1	0	1	1	0	0	0	1	0	0	0	0	0	2.6756	1.213	0	0.2259	0.3779	0.3019
1700064F23Rik	Z00061408-1	1	17	0	25	0	0	0	0	0	0	0	0	0	0	0	0	0	0	0	0	0	0	0	0	0	0	0	0	1	1	0	0	0	1	0	0	0	0	0	0	0	0	2.5317	-0.3605	0	0.0645	0.2198	0.1422
1700064H15Rik	Z00062048-1	1	179	0	10	0	0	0	0	0	0	0	0	0	0	0	0	0	0	0	0	1	0	0	0	0	0	0	1	1	0	1	0	0	0	0	0	1	0	0	0	0	1	1.2312	1.0805	0	0.2407	0.3081	0.2744
1700065D16Rik	Z00031653-1	1	231	0	6	0	0	0	1	0	0	0	0	1	1	1	1	1	0	0	0	0	0	0	0	0	0	0	0	0	0	0	0	1	1	0	0	0	0	0	0	1	1	2.8125	1.0332	0	0.1422	0.2037	0.173
1700065J11Rik	Z00054646-1	0	9	0	27	0	0	0	0	0	0	0	0	0	0	0	0	0	0	0	0	0	0	0	0	0	0	0	0	0	0	0	0	1	1	0	0	0	0	0	0	1	0	1.1684	0.8361	0	0.2097	0.2104	0.2101
1700065L07Rik	Z00062206-1	0	4	0	24	0	0	0	0	0	0	0	0	0	0	0	0	0	0	0	0	0	0	0	0	0	0	0	0	0	0	0	0	1	0	0	0	0	0	0	0	0	0	1.1924	0.5452	0	0.2137	0.3183	0.266
1700065O13Rik	Z00074150-1	1	191	0	5	0	0	0	0	0	0	0	0	0	0	1	0	0	0	1	0	1	0	0	0	0	0	0	0	0	0	0	0	0	0	0	0	0	1	0	0	0	1	3.394	2.5261	0	0.1301	0.4725	0.3013
1700066B17Rik	Z00028993-1	0	3	0	16	0	0	0	0	0	0	0	0	0	0	0	0	0	0	0	0	0	0	0	0	0	0	0	0	0	0	0	1	0	0	0	1	0	0	0	0	0	0	1.2236	1.1689	0	0.439	0.2659	0.3525
1700066B19Rik	Z00026375-1	0	5	0	15	0	0	0	0	0	0	0	0	0	0	0	0	0	0	0	0	0	0	0	0	0	0	0	0	1	0	0	1	0	1	0	1	0	0	0	0	0	0	1.9721	1.1218	0	0.9252	0.4574	0.6913
1700066M21Rik	Z00044824-1	1	191	0	18	0	0	0	0	0	0	0	0	0	1	1	0	1	0	0	0	0	0	0	0	0	0	0	0	0	0	0	0	0	0	1	1	0	0	0	0	0	1	2.3374	1.9433	0	0.1546	0.1931	0.1739
1700067G17Rik	Z00061046-1	1	31	0	19	0	0	0	0	0	0	0	0	0	0	0	0	0	0	0	0	0	0	0	0	0	0	1	0	1	0	0	1	1	0	0	1	0	0	0	0	0	0	2.0263	0.6406	0	0.0931	0.1158	0.1045
1700067K01Rik	Z00026758-1	1	85	0	38	0	0	0	0	0	0	0	0	0	0	0	0	1	0	0	0	1	0	0	1	0	0	1	1	1	0	0	1	1	1	0	0	1	1	0	0	0	1	2.7755	1.7334	0	0.3088	0.3169	0.3129
1700067P10Rik	Z00043803-1	0	9	0	33	0	1	0	0	0	0	0	0	0	0	0	0	0	0	0	0	0	0	0	0	0	0	0	0	0	0	0	1	0	1	0	0	0	0	0	0	0	0	1.2117	0.4373	0	0.1515	0.2828	0.2172
1700069L16Rik	Z00049014-1	1	24	0	16	0	0	0	0	0	0	0	0	0	0	0	0	0	0	0	0	0	1	0	0	0	0	0	0	1	1	0	1	1	1	0	0	0	0	1	0	1	1	1.4013	1.0117	1	0.2881	0.263	0.2756
1700071A11Rik	Z00031640-1	1	249	0	23	0	0	0	0	0	0	0	0	0	1	0	1	1	0	0	0	0	0	0	0	1	0	0	0	1	0	0	0	1	1	0	0	0	1	0	0	0	1	1.8937	1.0724	0	0.1989	0.4408	0.3199
1700071K01Rik	Z00057587-1	0	2	0	13	0	0	0	0	0	0	0	0	0	0	0	0	0	0	0	0	0	0	0	0	0	0	0	0	0	0	0	0	0	1	0	1	1	1	0	0	0	1	4.1103	2.6021	0	0.1041	0.272	0.1881
1700072B07Rik	Z00061446-1	0	7	0	19	0	0	0	0	0	0	0	0	0	0	0	0	0	0	0	0	0	0	0	0	0	0	0	0	0	0	0	0	1	1	0	0	0	0	0	0	0	0	1.3726	0.6997	0	0.2788	0.3664	0.3226
1700072E05Rik	Z00045298-1	0	1	0	1	0	0	0	0	0	0	0	0	0	0	0	0	0	0	0	0	0	0	0	0	0	0	0	0	0	0	0	0	0	0	0	0	0	0	0	0	0	0	1.1923	0.6634	0	0.3489	0.3264	0.3377
1700072H12Rik	Z00030247-1	1	288	0	8	0	0	0	0	0	0	0	0	0	1	0	0	0	0	0	0	1	1	1	1	0	1	1	0	1	1	0	0	1	1	0	1	0	1	0	1	0	1	1.7744	1.926	0	0.2311	0.4059	0.3185
1700072I22Rik	Z00061587-1	0	7	0	57	0	0	0	0	0	0	0	0	0	0	0	0	0	0	0	0	0	0	0	0	0	0	0	0	0	0	0	0	0	1	0	0	0	0	0	0	1	0	2.578	0.8619	0	0.0591	0.2236	0.1414
1700073E17Rik	Z00054726-1	0	5	0	29	0	0	0	0	0	0	0	0	0	0	0	0	0	0	0	0	0	0	0	0	0	0	0	0	0	0	0	0	1	0	0	0	0	0	0	0	0	0	1.2098	2.6639	0	0.2862	0.2528	0.2695
1700080E11Rik	Z00040023-1	0	3	0	13	0	0	0	0	0	0	0	0	0	0	1	0	0	0	1	0	0	0	0	0	0	0	0	0	0	0	0	0	0	0	0	0	0	0	0	0	0	0	1.2512	0.2253	0	0.5487	0.4976	0.5232
1700080F18Rik	Z00061321-1	0	7	0	25	0	0	0	0	0	0	0	0	0	0	0	0	0	0	0	0	0	0	0	0	0	0	0	0	0	0	0	0	1	0	0	0	0	1	0	0	0	0	1.2644	0.8726	0	0.2692	0.2873	0.2783
1700080G18Rik	Z00039029-1	1	222	0	12	0	0	0	0	0	0	0	0	0	0	1	1	1	0	0	0	1	0	0	0	0	0	0	1	0	0	0	0	1	0	1	0	0	0	0	0	0	1	2.3476	0.9051	0	0.2563	0.0908	0.1736
1700081L11Rik	Z00035423-1	1	296	0	9	1	0	0	0	0	0	0	0	0	0	0	0	0	0	0	0	0	0	0	0	0	0	0	1	1	1	1	0	1	1	0	0	1	1	0	0	0	1	3.724	3.1399	0	0.0903	0.0994	0.0949
1700084C01Rik	Z00033321-1	0	10	0	22	0	0	0	0	0	0	0	0	0	0	0	0	0	0	0	0	0	0	0	0	0	0	0	0	0	0	0	0	0	1	0	0	0	0	0	0	0	0	1.3054	1.0836	0	0.3623	0.1749	0.2686
1700084J12Rik	Z00051299-1	0	0	0	6	0	0	0	0	0	0	0	0	0	0	0	0	0	0	0	0	0	0	0	0	0	0	0	0	0	0	0	0	0	0	0	0	0	1	0	0	0	0	4.1462	1.7765	0	0.0971	0.1974	0.1473
1700085A12Rik	Z00061871-1	0	1	0	1	0	0	0	0	0	0	0	0	0	0	0	0	0	0	0	0	0	0	0	0	0	0	0	0	0	0	0	0	0	0	0	0	0	0	0	0	1	0	1.2181	0.4542	0	0.2457	0.2153	0.2305
1700086O06Rik	Z00063066-1	1	250	0	17	0	0	0	0	0	0	0	0	0	1	1	0	0	0	0	0	0	0	0	0	0	0	0	0	0	0	0	1	1	0	0	0	0	0	0	0	0	1	2.141	1.5009	0	0.243	0.2044	0.2237
1700086P04Rik	Z00062124-1	1	175	0	7	0	0	0	0	0	0	0	0	0	0	1	0	0	0	0	0	0	1	1	1	1	0	1	0	0	0	1	1	1	0	0	0	1	1	0	1	0	1	1.8009	1.1642	0	0.2034	0.4157	0.3096
1700087I21Rik	Z00064013-1	1	147	0	36	0	0	0	0	0	0	0	0	0	0	1	0	0	0	0	0	1	0	0	0	0	0	0	0	0	0	0	0	0	0	0	0	1	0	0	0	0	1	1.6211	1.0551	0	0.143	0.2216	0.1823
1700088E04Rik	Z00047606-1	1	246	0	20	0	0	0	0	0	0	1	0	0	0	1	0	1	0	0	0	0	0	0	0	0	0	0	0	0	0	0	1	1	1	0	1	1	0	0	0	0	1	2.2913	1.1739	0	0.3019	0.1811	0.2415
1700090G07Rik	Z00026166-1	0	8	0	29	0	0	0	0	0	0	0	0	0	0	0	0	0	0	0	0	0	0	0	0	0	0	0	1	0	0	0	1	1	1	0	0	0	0	0	0	0	1	1.2981	0.5349	0	0.1965	0.4099	0.3032
1700091E21Rik	Z00030255-1	0	4	0	18	0	0	0	0	0	0	0	0	0	0	0	0	0	0	0	0	0	0	0	0	0	0	0	0	0	0	0	1	0	0	0	0	0	0	0	0	0	0	1.4421	0.1649	0	0.1783	0.1289	0.1536
1700092C10Rik	Z00062626-1	0	11	0	111	0	0	0	0	0	0	0	0	0	0	0	0	0	0	0	0	1	0	0	0	0	0	0	0	0	0	0	0	1	1	0	0	0	0	0	0	0	0	1.6686	0.7245	0	0.2224	0.1867	0.2046
1700092C17Rik	Z00042544-1	0	1	0	15	0	0	0	0	0	0	0	0	0	0	0	0	0	0	0	0	0	0	0	0	0	0	0	0	0	0	0	0	0	1	0	0	0	1	1	0	0	0	1.5061	0.6084	0	0.2417	0.2914	0.2666
1700092K14Rik	Z00026131-1	0	5	0	31	0	0	0	0	0	0	0	0	0	0	0	0	0	0	0	0	0	0	0	0	0	0	0	0	0	0	0	1	0	1	0	0	0	0	0	0	0	0	1.2012	0.2742	0	0.2903	0.2464	0.2684
1700092M07Rik	Z00076348-1	1	109	0	23	1	0	0	0	0	0	0	0	0	0	0	1	1	0	0	0	0	0	0	0	0	0	0	0	1	0	0	0	0	0	0	1	0	0	0	0	0	1	2.6992	1.8186	0	0.282	0.2979	0.29
1700093J21Rik	Z00047398-1	1	218	0	8	0	0	0	0	0	0	0	0	0	1	1	0	1	0	0	0	0	0	0	1	0	0	1	0	0	0	0	1	1	0	0	0	0	1	0	0	0	1	1.5476	1.1163	0	0.1463	0.352	0.2492
1700094M24Rik	Z00061305-1	0	12	0	14	0	0	0	0	0	0	0	0	0	0	0	0	0	0	0	0	0	0	0	0	0	0	0	0	0	0	0	0	0	1	0	0	0	1	0	0	0	0	1.5134	0.7086	0	0.0882	0.2324	0.1603
1700095B10Rik	Z00031904-1	0	11	0	33	0	0	0	0	0	0	0	0	0	0	0	0	0	0	0	0	0	0	0	0	0	0	0	0	0	0	0	1	1	1	0	0	0	0	0	0	0	0	1.592	0.6698	0	0.2764	0.1862	0.2313
1700095B22Rik	Z00062072-1	1	40	1	178	0	0	0	0	0	0	0	0	0	0	0	0	0	0	0	0	1	0	0	0	0	0	0	0	0	0	0	0	1	1	0	1	0	0	0	0	0	1	1.1872	0.7143	0	0.3066	0.3308	0.3187
1700095J12Rik	Z00063559-1	0	4	0	7	0	0	0	0	0	0	0	0	0	0	0	0	0	0	0	0	0	0	0	0	0	0	0	0	0	0	0	0	1	0	0	0	0	0	0	0	0	1	1.2303	0.6936	0	0.202	0.1692	0.1856
1700097N02Rik	Z00062714-1	0	1	0	3	0	0	0	0	0	0	0	0	0	1	1	0	0	0	0	0	1	0	0	0	0	0	1	0	0	0	0	0	1	1	0	1	0	0	0	0	0	0	3.9124	2.8056	0	0.4825	1.3005	0.8915
1700100I10Rik	Z00062640-1	0	4	0	9	0	0	0	0	0	0	0	0	0	0	0	0	0	0	0	0	0	0	0	0	0	0	0	0	0	0	0	0	0	0	0	0	0	0	0	0	0	0	1.2163	0.5407	0	0.242	0.2641	0.2531
1700100L14Rik	Z00030254-1	0	2	0	29	0	0	0	0	0	0	0	0	0	0	0	0	0	0	0	0	0	0	0	0	0	0	0	0	0	0	0	0	0	1	0	0	0	0	0	0	0	0	1.1892	0.5213	0	0.4662	0.301	0.3836
1700100M05Rik	Z00030253-1	1	173	0	8	0	0	0	0	0	0	0	0	0	0	0	0	0	0	0	0	1	1	1	1	0	1	1	1	1	1	1	0	1	0	0	0	0	0	0	0	1	1	3.2871	1.737	0	0.1635	0.1279	0.1457
1700101C01Rik	Z00076387-1	1	211	0	17	0	0	0	0	0	0	0	0	0	0	0	1	1	1	0	0	0	0	0	0	0	0	0	0	1	0	0	0	1	1	0	0	0	0	1	0	0	1	1.4718	0.5338	0	0.2088	0.2879	0.2484
1700101E01Rik	Z00076434-1	1	152	1	48	0	0	0	0	0	1	0	0	0	0	0	0	0	0	0	0	0	0	1	0	0	0	0	0	1	1	1	1	0	1	0	1	0	0	0	0	0	1	1.8066	0.8009	0	0.2381	0.3597	0.2989
1700101I19Rik	Z00053933-1	1	110	1	57	0	0	0	0	0	0	0	0	1	0	0	0	0	0	0	0	0	0	0	0	0	0	0	0	0	0	0	0	1	1	0	0	0	0	0	0	0	1	1.1834	1.4165	0	0.2638	0.3746	0.3192
1700102J08Rik	Z00027003-1	0	4	0	20	0	0	0	0	0	0	0	0	0	0	0	0	0	0	0	0	0	0	0	0	0	0	0	0	0	0	0	0	0	1	0	0	0	0	0	0	1	0	1.7553	0.8123	0	0.1393	0.2221	0.1807
1700102P08Rik	Z00040967-1	1	50	0	12	0	0	0	0	1	0	0	0	1	1	1	0	0	1	1	1	0	0	0	0	0	0	0	0	0	0	0	0	0	0	0	0	0	0	0	0	0	1	1.7095	1.5203	0	0.2481	0.2939	0.271
1700104A03Rik	Z00065725-1	0	9	0	26	0	0	0	0	0	0	0	0	0	0	0	0	0	0	0	0	0	0	0	0	0	0	0	0	0	0	0	0	0	1	0	0	0	0	0	0	0	0	1.1803	0.671	0	0.3557	0.2388	0.2973
1700106J16Rik	Z00046562-1	0	13	0	60	0	0	0	0	0	0	0	0	0	0	0	0	0	0	0	0	0	0	0	0	0	0	0	0	0	0	0	0	1	1	0	1	0	0	0	0	0	0	2.0113	0.9419	0	0.237	0.2582	0.2476
1700106N22Rik	Z00051701-1	1	326	0	17	0	0	0	1	0	1	0	0	0	0	1	0	1	0	1	0	0	0	0	0	1	0	0	0	0	0	0	0	0	0	0	1	0	1	0	0	0	1	2.3572	2.2232	0	0.2497	0.2144	0.2321
1700109F18Rik	Z00045062-1	1	55	1	172	0	0	0	0	0	0	0	0	0	0	0	0	0	0	0	0	1	0	0	0	0	0	1	0	0	0	0	0	1	1	0	0	0	0	0	0	0	1	1.1894	1.074	0	0.1939	0.2827	0.2383
1700109G14Rik	Z00062620-1	0	3	0	12	0	0	0	0	0	0	0	0	0	0	0	0	0	0	0	0	0	0	0	0	1	0	0	0	0	0	0	0	1	1	0	0	0	0	0	0	0	0	1.1948	0.5693	0	0.2688	0.2307	0.2498
1700109G15Rik	Z00062471-1	0	3	0	21	0	0	0	0	0	0	0	0	0	0	0	0	0	0	0	0	0	0	0	0	0	0	0	0	0	0	0	0	1	1	0	0	0	0	0	0	0	0	1.2117	0.882395	1	0.3309	0.2812	0.3061
1700109H08Rik	Z00034034-1	0	6	0	5	1	0	0	0	0	0	0	0	0	0	0	0	0	0	0	0	0	0	0	1	0	0	0	0	0	0	0	1	0	0	0	0	0	1	0	0	0	0	1.2929	1.6459	0	0.2062	0.211	0.2086
1700110I01Rik	Z00071297-1	0	0	0	0	0	0	0	0	0	0	0	0	0	0	0	0	0	0	0	0	0	0	0	0	0	0	0	0	0	0	0	0	0	0	0	1	0	1	1	0	1	0	2.3028	1.6265	1	0.8593	0.249	0.5542
1700110K17Rik	Z00061432-1	0	3	0	17	0	0	0	0	0	0	0	0	0	0	0	0	0	0	0	0	0	1	0	0	1	0	0	0	1	0	0	0	1	1	0	1	0	0	0	0	0	0	1.385	1.0314	0	0.3064	0.2808	0.2936
1700111N16Rik	Z00062796-1	0	0	0	8	0	0	0	0	0	0	0	0	0	0	0	0	0	0	0	0	0	0	0	0	0	0	0	0	0	0	0	0	0	0	0	0	0	0	0	0	1	0	1.5239	0.4624	0	0.1914	0.2201	0.2058
1700112C13Rik	Z00049083-1	0	9	0	30	0	0	0	0	0	0	0	0	0	0	0	0	0	0	0	0	0	0	0	0	0	0	0	0	1	0	1	0	1	1	0	0	0	0	0	0	0	0	1.3563	1.735	0	0.51	0.607	0.5585
1700112E06Rik	Z00055269-1	1	37	1	88	0	0	0	0	0	0	0	0	0	0	0	0	0	0	1	0	0	1	1	1	0	0	0	0	0	0	0	1	0	1	0	1	0	0	1	0	0	1	1.3504	0.7722	0	0.7836	0.2889	0.5363
1700112J05Rik	Z00026080-1	1	13	1	41	0	0	0	0	0	0	0	0	1	0	0	0	0	0	0	0	0	0	0	0	0	0	0	0	0	0	0	0	0	1	0	1	0	0	0	0	1	1	1.601	0.6572	0	0.2802	0.3262	0.3032
1700112K13Rik	Z00062123-1	0	4	0	9	0	0	0	0	0	0	0	0	0	0	0	0	0	0	0	0	0	0	0	0	0	0	0	0	0	0	0	0	0	1	0	1	0	0	1	0	0	0	2.4725	0.7241	0	0.1247	0.2173	0.171
1700113H08Rik	Z00039078-1	0	2	0	13	0	0	0	0	0	0	0	0	0	0	0	0	0	0	0	0	0	0	0	0	0	0	0	0	0	0	0	0	0	0	0	0	0	0	0	0	0	0	1.3863	0.677	0	0.2238	0.2442	0.234
1700113I22Rik	Z00046324-1	1	314	0	22	0	0	0	0	0	0	0	0	0	0	0	0	0	0	0	0	0	0	0	0	0	0	0	1	1	0	1	1	1	1	0	0	1	1	0	0	0	1	3.211	1.8667	0	0.2686	0.2235	0.2461
1700113O17Rik	Z00045159-1	0	4	0	10	0	0	0	0	0	0	0	0	0	0	0	0	0	0	0	0	0	1	1	1	0	0	0	0	0	0	0	1	0	0	0	0	0	0	0	0	1	0	1.9351	1.37572	1	0.1576	0.1341	0.1459
1700116B05Rik	Z00038974-1	0	4	0	16	0	0	0	0	0	0	0	0	0	0	0	0	0	0	0	0	0	0	0	0	0	0	0	0	0	0	0	0	0	0	0	1	0	0	0	0	0	0	1.4426	1.03985	1	0.148	0.1834	0.1657
1700120C18Rik	Z00062310-1	0	6	0	18	0	0	0	0	0	0	0	0	0	0	0	0	0	0	0	0	0	0	0	0	0	0	0	0	0	0	0	0	0	0	0	0	0	0	0	0	0	0	1.1913	0.9112	0	0.2616	0.2323	0.247
1700120J03Rik	Z00048327-1	0	3	0	9	0	0	0	0	0	0	0	0	0	0	0	0	0	0	0	0	1	0	0	0	0	0	0	0	0	0	0	0	0	0	0	0	0	0	0	0	1	0	1.418	2.111	0	0.2341	0.2877	0.2609
1700121N20Rik	Z00062544-1	0	22	0	66	0	0	0	0	0	0	0	0	0	0	0	0	0	0	0	0	0	0	0	1	0	0	0	0	0	0	0	1	1	0	0	1	0	0	0	0	0	0	1.5025	0.8205	0	0.4016	0.5376	0.4696
1700122O11Rik	Z00038383-1	0	11	0	28	0	0	0	0	0	0	0	0	0	0	0	0	0	0	0	0	0	0	0	0	0	0	0	1	1	0	1	0	0	1	0	0	0	0	0	0	1	0	1.4586	1.1227	0	0.2197	0.5597	0.3897
1700123I01Rik	Z00059747-1	0	18	1	78	0	0	0	0	0	0	0	0	0	1	0	0	0	0	0	0	0	0	0	0	0	0	1	0	0	0	0	0	0	0	0	0	1	0	0	0	0	1	1.7447	1.3056	0	0.2671	0.5164	0.3918
1700123J19Rik	Z00064057-1	1	23	0	31	0	0	0	0	0	0	0	0	0	0	0	0	0	0	0	0	0	0	0	0	0	0	0	0	0	0	0	0	1	0	0	0	0	1	0	0	0	1	3.2161	2.3466	0	0.1996	0.3162	0.2579
1700123K08Rik	Z00041700-1	0	1	0	4	0	0	0	0	0	0	0	0	0	0	0	0	0	0	0	0	1	0	0	0	0	0	0	0	0	0	0	0	0	1	0	1	0	0	0	0	0	0	1.2244	0.3263	0	0.3555	0.2094	0.2825
1700123M08Rik	Z00030257-1	1	196	0	10	0	0	0	0	0	0	0	0	0	0	0	0	0	0	0	0	0	0	0	0	0	0	0	0	0	0	0	0	1	0	0	1	1	0	0	0	0	1	1.8245	0.9496	0	0.2983	0.4481	0.3732
1700123O20Rik	Z00019084-1	1	312	0	8	1	0	0	0	0	0	0	0	0	0	0	0	0	0	0	0	0	0	0	0	0	0	0	0	0	0	0	0	0	0	1	0	1	0	0	0	0	1	3.6365	2.9386	0	0.1346	0.1262	0.1304
1700124P09Rik	Z00054172-1	0	0	0	2	0	0	0	0	0	0	0	0	0	0	0	0	0	0	0	0	1	0	0	0	0	0	0	0	0	0	0	0	0	1	0	0	0	0	0	0	1	0	2.0942	-0.3546	0	0.2377	0.1782	0.208
1700125F08Rik	Z00051173-1	0	5	0	47	0	0	0	0	0	0	0	0	0	0	0	0	0	0	0	0	0	0	0	0	0	0	0	0	0	0	0	1	1	0	0	0	0	0	0	0	0	0	1.5596	1.0421	0	0.258	0.4227	0.3404
1700125G22Rik	Z00061150-1	1	214	0	8	0	0	0	0	0	0	0	0	0	0	0	0	0	0	1	0	0	0	1	0	0	0	1	1	1	0	1	1	0	1	1	1	0	0	0	0	0	1	1.6945	1.2896	0	0.1754	0.2491	0.2123
1700125H20Rik	Z00055113-1	0	16	0	45	0	0	0	0	0	0	0	0	0	0	0	0	0	0	0	0	0	0	0	0	0	0	0	1	1	0	0	0	0	1	0	0	0	0	0	0	0	0	1.2545	1.6895	0	0.7809	0.1968	0.4889
1700126G02Rik	Z00062223-1	1	35	0	25	1	0	0	0	0	0	0	0	0	1	1	0	0	0	0	0	0	0	0	0	0	0	0	0	0	0	0	0	0	1	0	1	0	0	0	0	0	1	1.2949	1.2777	0	0.3091	0.3385	0.3238
1700127D06Rik	Z00026112-1	0	3	0	19	0	0	0	0	0	0	0	0	0	0	0	0	0	0	0	0	0	0	0	0	0	0	0	0	0	0	0	0	0	0	0	0	0	0	0	0	0	0	1.9545	0.6928	0	0.6153	0.8774	0.7464
1700129I04Rik	Z00037683-1	1	169	0	21	0	0	0	0	0	0	0	0	0	0	1	0	0	0	0	0	1	0	0	0	0	0	0	0	0	0	0	0	0	0	0	1	0	1	0	0	0	1	1.185	0.8494	0	0.2	0.1909	0.1955
1700129I15Rik	Z00040660-1	0	0	0	12	0	1	0	0	0	0	0	0	0	0	0	0	0	0	0	0	0	0	0	0	0	0	0	0	0	0	0	0	0	0	0	0	0	0	0	0	0	0	2.2039	2.6313	0	0.6941	0.455	0.5746
1810005K13Rik	Z00032452-1	1	104	0	16	0	0	0	0	0	0	0	0	0	0	0	0	0	1	1	0	0	0	0	0	0	0	0	0	0	0	0	0	0	1	0	1	0	0	0	0	1	1	1.3781	1.1133	0	1.229	0.2576	0.7433
1810006K21Rik	Z00035018-1	1	389	0	15	1	0	0	0	0	0	0	0	0	0	1	0	1	0	0	0	0	0	0	0	0	0	0	0	0	0	0	1	1	1	0	1	0	0	1	0	0	1	4.3334	3.2935	0	0.2344	0.0797	0.1571
1810007C17Rik	Z00062516-1	0	2	0	5	0	0	0	0	0	0	0	0	0	0	0	0	0	0	0	0	0	0	0	0	0	0	0	0	0	0	0	0	0	0	0	0	0	0	0	0	0	0	1.1954	0.0195	0	0.2007	0.3183	0.2595
1810007D17Rik	Z00030128-1	0	8	0	13	0	0	0	0	0	0	0	0	0	0	0	0	0	0	0	0	0	0	0	0	0	0	0	0	0	0	0	0	0	0	0	0	0	0	0	0	0	0	1.8361	1.4064	0	0.8633	0.603	0.7332
1810007E14Rik	Z00041697-1	1	6	0	56	0	0	0	0	0	0	0	0	0	0	0	0	0	0	0	0	0	0	0	0	0	0	0	0	1	0	0	0	0	1	0	0	0	0	0	0	1	0	1.2205	0.888362	1	0.26	0.2733	0.2667
1810007M14Rik	Z00004351-1	1	331	0	21	1	0	0	0	0	0	0	0	1	0	1	0	1	1	0	0	0	0	0	1	0	0	0	1	0	0	0	0	1	1	0	0	1	0	0	0	0	1	3.3391	2.5337	0	0.1277	0.1725	0.1501
1810007P19Rik	Z00038894-1	1	129	0	13	0	0	0	0	0	0	0	0	1	1	1	0	1	1	0	0	0	0	0	0	0	0	0	0	0	0	0	0	0	1	0	1	0	0	0	0	0	1	1.2424	1.8664	0	0.3209	0.1617	0.2413
1810008A18Rik	Z00000798-1	1	223	0	14	1	0	0	0	0	0	0	0	0	0	1	0	1	0	0	0	0	0	0	0	0	0	0	0	0	0	0	1	0	1	0	1	1	0	0	0	1	1	4.2757	2.6819	0	0.1196	0.0544	0.087
1810008I18Rik	Z00063295-1	0	4	0	32	0	0	0	0	0	0	0	0	0	0	0	0	0	0	0	0	0	0	0	0	0	0	0	0	0	0	0	0	0	0	0	0	0	0	0	0	0	0	1.2474	1.0894	0	0.1617	0.2767	0.2192
1810008K16Rik	Z00038700-1	0	0	0	0	0	0	0	0	0	0	0	0	0	0	0	0	0	0	0	0	0	0	0	0	0	0	0	0	0	0	0	0	0	1	0	0	0	0	0	0	1	0	1.1946	0.0504	0	0.2944	0.3	0.2972
1810009A15Rik	Z00017764-1	1	225	0	9	1	1	0	0	0	0	0	0	1	1	0	0	0	0	0	0	0	1	0	0	0	0	0	0	1	1	1	0	1	0	0	1	0	0	0	0	0	1	4.5072	2.5072	0	0.0801	0.182	0.1311
1810009J06Rik	Z00031912-1	0	1	0	0	0	0	0	0	0	0	0	0	0	0	0	0	0	0	0	0	1	0	0	0	0	0	0	0	0	0	0	0	0	0	0	0	0	0	0	0	0	0	1.2825	0.181	0	0.1928	0.1966	0.1947
1810009O10Rik	Z00020645-1	1	93	0	16	0	0	0	0	0	0	0	0	0	0	1	0	0	1	0	0	1	0	0	0	0	0	0	0	0	0	0	0	0	0	0	1	0	0	0	0	0	1	3.3128	2.8264	0	0.0762	0.1925	0.1344
1810010H24Rik	Z00076293-1	1	142	0	19	0	0	0	0	0	0	0	0	0	0	0	0	0	0	0	0	1	0	0	0	0	0	0	0	1	0	1	1	1	1	1	1	1	0	0	0	0	1	1.3568	1.6917	0	0.3789	0.1824	0.2807
1810010K12Rik	Z00030126-1	1	3	1	132	0	0	0	0	0	0	0	0	0	0	0	0	0	0	0	0	0	1	1	0	0	0	0	0	0	0	0	0	0	1	0	0	0	0	0	0	1	0	1.3972	0.5396	0	0.2067	0.3546	0.2807
1810010M01Rik	Z00038437-1	0	10	0	31	0	0	0	0	0	0	0	0	0	0	1	0	0	0	0	0	0	0	0	0	0	0	1	0	0	0	0	1	0	1	0	0	0	0	1	0	0	0	1.3573	1.1665	0	0.6863	0.248	0.4672
1810011O10Rik	Z00037261-1	1	58	0	16	0	0	0	0	0	0	0	0	0	0	0	0	0	0	0	0	0	1	0	1	0	0	0	0	0	0	0	0	1	1	0	1	0	0	0	0	1	0	1.8429	2.0324	0	1.5224	0.5093	1.0159
1810012K16Rik	Z00026642-1	1	202	0	18	0	0	0	0	0	0	0	0	0	0	0	0	1	1	0	0	0	1	0	0	0	0	0	1	1	0	0	0	1	1	0	0	0	0	0	0	1	1	2.1267	1.2962	0	0.2364	0.3684	0.3024
1810013D10Rik	Z00014018-1	0	4	0	32	1	0	0	0	0	0	0	0	0	0	0	0	0	0	0	0	1	0	0	0	1	0	0	1	1	0	1	1	0	1	0	0	0	1	0	0	0	0	3.9411	2.6822	0	0.1851	0.1592	0.1722
1810013D15Rik	Z00050642-1	1	135	0	25	0	0	0	0	0	0	0	0	1	0	1	0	0	0	0	0	0	1	1	1	0	0	0	0	0	0	0	1	1	0	0	1	0	0	0	0	0	1	1.2185	0.7463	0	0.3438	0.2785	0.3112
1810013L24Rik	Z00018136-1	1	372	0	6	1	0	0	0	0	0	1	0	0	1	0	0	0	0	0	0	0	1	1	1	0	0	1	0	1	0	1	1	1	0	0	0	0	0	0	0	0	1	3.1429	2.6809	0	0.1324	0.1166	0.1245
1810014B01Rik	Z00052340-1	0	25	0	3	0	0	0	0	0	0	0	0	0	0	1	0	0	0	0	0	1	0	0	0	0	0	0	0	0	0	0	0	0	0	0	1	0	0	0	0	0	1	3.184	1.8665	0	0.1027	0.4953	0.299
1810015C04Rik	Z00075118-1	1	194	0	41	0	0	0	0	0	0	0	0	0	0	0	0	0	0	0	0	0	0	0	1	1	0	0	0	0	0	0	1	1	0	0	0	1	1	0	0	0	1	3.0126	2.1258	0	0.556	0.1352	0.3456
1810019D21Rik	Z00030173-1	1	196	1	77	0	0	0	0	0	0	0	0	1	0	0	0	0	0	0	0	0	1	0	0	1	0	0	1	1	0	1	0	1	1	0	0	0	0	0	0	0	1	2.637	1.6639	0	0.4137	0.1398	0.2768
1810019J16Rik	Z00034959-1	1	108	0	27	1	0	0	0	0	0	0	0	0	1	1	0	0	0	0	0	0	0	0	0	0	0	0	0	0	0	0	1	0	1	0	1	0	0	0	1	0	1	3.3643	2.1404	0	0.2669	0.268	0.2675
1810019N24Rik	Z00030129-1	1	197	0	21	0	0	0	0	0	0	0	0	0	0	0	1	0	0	0	0	1	0	1	0	0	0	0	0	1	0	1	0	1	1	0	0	0	0	0	0	1	1	1.2322	0.8338	0	0.2143	0.3279	0.2711
1810020D17Rik	Z00011718-1	1	239	0	9	0	0	0	0	0	0	0	0	0	0	0	0	0	0	0	0	0	0	0	0	0	0	0	1	1	0	0	0	1	1	1	1	0	1	0	1	0	1	2.9732	2.5687	0	0.4658	0.121	0.2934
1810020G14Rik	Z00075139-1	1	113	0	7	0	0	0	0	0	0	0	0	0	0	1	0	1	0	0	0	1	0	0	0	0	0	0	0	0	0	0	0	0	0	0	1	0	0	0	0	0	1	3.9214	1.5231	0	0.0591	0.0903	0.0747
1810021B22Rik	Z00030131-1	1	131	0	20	0	0	0	0	0	0	0	0	0	0	0	0	0	1	0	0	0	0	0	0	0	0	1	1	1	0	0	0	0	0	0	0	0	0	0	0	0	1	2.0902	1.3657	0	0.1167	0.1583	0.1375
1810021J13Rik	Z00046299-1	1	98	0	16	0	0	0	0	0	0	0	0	0	0	0	0	0	1	0	0	0	0	0	0	0	0	0	0	1	0	0	0	0	0	0	0	0	0	1	0	0	1	3.1213	1.83	0	0.2733	0.1004	0.1869
1810022K09Rik	Z00032186-1	1	112	0	11	1	0	0	0	0	0	0	0	1	1	1	0	1	0	0	0	0	0	1	1	1	0	0	0	0	0	0	1	1	1	1	0	0	0	0	1	0	1	3.7742	4.0909	0	0.1026	0.2578	0.1802
1810023F06Rik	Z00048802-1	0	1	0	4	0	0	0	0	0	0	0	0	0	0	0	0	0	0	0	0	0	0	0	0	0	0	0	0	0	0	0	0	0	0	0	0	0	0	0	0	0	0	1.2071	1.1391	0	0.2953	0.2321	0.2637
1810024B03Rik	Z00028460-1	1	260	0	10	0	0	0	0	0	0	0	0	0	1	1	0	0	0	0	0	0	0	0	0	0	0	0	0	0	0	0	0	0	1	0	1	0	0	0	0	0	1	1.4775	1.2101	0	0.1717	0.3622	0.267
1810026J23Rik	Z00035580-1	1	255	0	20	0	0	0	0	0	0	0	0	0	0	1	0	0	0	0	0	0	0	0	0	0	0	0	0	0	0	0	0	1	1	0	1	1	0	1	0	0	1	3.8456	2.4944	0	0.0773	0.0503	0.0638
1810027O10Rik	Z00019698-1	1	165	0	33	0	0	0	0	0	0	0	0	0	0	0	0	0	0	0	0	0	0	0	0	0	0	1	1	1	1	1	1	1	0	1	0	0	0	0	0	1	1	4.1204	3.4973	0	0.1839	0.101	0.1425
1810029B16Rik	Z00009253-1	1	207	0	7	1	0	0	1	0	0	0	0	0	1	1	1	1	0	0	0	0	0	0	0	0	0	0	0	0	0	0	0	0	1	0	0	0	0	0	0	1	1	4.0708	3.5834	0	0.1455	0.386	0.2658
1810030N24Rik	Z00009592-1	1	104	0	11	0	0	0	0	0	0	0	0	0	0	1	0	0	1	0	0	1	0	1	1	0	1	0	1	0	0	0	0	0	1	0	1	0	1	0	0	0	1	3.5577	2.9373	0	0.0934	0.203	0.1482
1810030O07Rik	Z00006284-1	1	110	0	9	0	0	0	0	0	0	0	0	0	0	1	0	1	0	0	0	0	0	0	0	0	0	0	0	0	0	0	0	0	1	0	1	1	0	0	0	0	1	3.3712	2.7326	0	0.1073	0.1326	0.12
1810031K17Rik	Z00035105-1	1	252	1	94	0	1	0	0	0	0	0	0	1	0	0	0	1	0	0	0	0	0	0	0	0	0	0	1	1	0	0	0	0	1	1	0	1	0	0	0	1	1	3.0207	2.2534	0	0.3352	0.1224	0.2288
1810032O08Rik	Z00037493-1	1	350	0	21	1	0	0	0	0	0	0	0	0	1	0	1	1	0	0	0	0	0	0	0	0	0	1	0	1	0	0	1	0	1	0	1	1	1	1	1	1	1	4.4591	2.7233	0	0.0968	0.1944	0.1456
1810034E14Rik	Z00026839-1	1	81	0	18	0	0	0	0	0	0	0	0	1	1	0	0	0	0	0	0	0	0	0	0	0	0	0	0	0	0	1	1	1	1	0	1	0	0	0	0	0	1	1.8009	0.849	0	0.246	0.298	0.272
1810034K20Rik	Z00011369-1	1	122	0	13	0	0	0	0	0	0	0	0	1	0	0	0	0	0	0	1	0	0	0	0	0	0	0	0	1	0	0	0	0	0	0	0	0	0	0	0	0	1	3.0569	2.813	0	0.0572	0.0934	0.0753
1810035I16Rik	Z00030133-1	0	4	0	35	0	0	0	0	0	0	0	0	0	0	0	0	0	0	0	0	0	0	0	0	0	0	0	0	0	0	0	0	1	1	0	1	0	0	0	0	0	0	2.1442	0.7404	0	0.0877	0.1449	0.1163
1810035L17Rik	Z00011329-1	1	316	0	7	1	0	0	0	0	0	0	0	0	0	1	1	1	0	1	0	0	0	0	0	0	0	0	0	0	0	0	0	0	0	0	1	0	1	0	0	0	1	4.2654	2.7724	0	0.0708	0.1561	0.1135
1810037C20Rik	Z00052644-1	1	102	0	7	0	0	0	0	0	0	0	0	0	1	1	0	0	0	0	0	1	0	0	0	0	0	0	0	0	0	0	0	0	0	0	0	0	0	0	0	0	0	3.1201	2.1792	0	0.2698	0.062	0.1659
1810037I17Rik	Z00031153-1	1	89	0	5	0	0	0	0	0	0	0	0	0	0	0	0	0	0	0	0	0	0	0	1	0	0	0	0	1	0	0	0	1	0	0	1	1	0	0	0	0	1	4.427	1.2935	0	0.1196	0.2095	0.1646
1810041H14Rik	Z00030134-1	1	197	0	25	0	0	0	1	0	0	0	0	1	0	0	0	1	0	0	0	0	0	0	0	0	0	0	1	1	1	0	1	1	1	0	0	0	0	0	0	1	1	2.5073	1.1697	0	0.1142	0.1995	0.1569
1810041L15Rik	Z00050777-1	1	52	1	146	0	0	0	0	0	0	0	0	0	0	0	0	0	0	0	0	0	1	0	0	0	0	1	0	0	0	0	1	1	1	0	0	0	0	1	0	0	1	1.2174	0.8478	0	0.5824	0.3144	0.4484
1810043H04Rik	Z00031620-1	1	400	0	18	0	0	0	0	0	0	0	0	0	1	1	0	1	0	0	0	0	0	0	0	0	0	0	0	0	0	0	1	1	1	0	1	0	1	0	1	0	1	3.2936	2.8364	0	0.0582	0.1963	0.1273
1810044A24Rik	Z00013124-1	1	162	0	14	0	0	0	0	0	0	0	0	0	1	0	0	0	0	0	0	0	0	0	0	0	0	1	0	1	0	0	1	1	1	1	0	1	0	0	0	0	1	2.8344	2.1617	0	0.0762	0.2238	0.15
1810044D09Rik	Z00030175-1	1	240	0	13	0	0	0	0	0	0	0	0	1	0	1	0	1	0	0	0	0	0	0	0	0	0	0	0	0	0	0	0	0	0	1	0	0	0	1	0	0	1	3.1222	3.0299	0	0.0806	0.2703	0.1755
1810046J19Rik	Z00015057-1	1	164	0	18	0	0	0	0	0	0	0	0	1	0	0	0	0	0	0	1	0	0	0	0	0	0	0	1	1	0	0	0	1	0	0	1	0	0	0	0	0	1	4.0266	2.9983	0	0.1276	0.1042	0.1159
1810048J11Rik	Z00010115-1	1	137	0	12	0	0	0	0	0	0	0	0	0	0	1	0	1	0	0	0	0	0	0	0	0	0	0	0	0	0	0	0	0	0	0	1	1	0	1	0	0	1	3.7117	2.4478	0	0.1011	0.1949	0.148
1810049H13Rik	Z00038516-1	1	304	0	15	0	0	0	0	0	0	0	0	0	1	0	1	1	0	0	0	0	0	0	0	0	0	0	0	1	0	0	0	0	1	0	1	0	0	0	0	0	1	3.1582	2.1747	0	0.2268	0.1986	0.2127
1810049H19Rik	Z00044039-1	0	3	0	4	0	0	0	0	0	0	0	0	0	0	0	0	0	0	0	0	0	0	0	0	0	0	0	0	0	0	0	0	0	0	0	0	0	0	0	0	1	0	1.576	1.1308	1	0.2651	0.3463	0.3057
1810049I09Rik	Z00030178-1	0	11	0	20	0	0	0	0	0	0	0	0	0	0	0	0	0	0	0	0	0	0	0	0	0	0	0	0	0	0	0	0	0	1	0	0	0	0	0	0	0	0	1.2264	0.2098	0	0.1935	0.2059	0.1997
1810053B01Rik	Z00036208-1	0	15	0	24	0	0	0	0	0	0	0	0	0	0	0	0	0	0	0	0	0	0	0	0	0	0	0	0	0	0	0	0	1	1	0	1	0	0	0	0	0	1	2.7694	1.0784	0	0.0786	0.1976	0.1381
1810054D07Rik	Z00041875-1	1	312	0	9	1	0	0	0	0	0	0	0	0	0	0	0	0	0	0	0	1	1	1	1	0	0	1	0	1	0	0	1	1	0	0	0	0	1	0	0	0	1	3.2431	2.6417	0	0.1455	0.494	0.3198
1810055E12Rik	Z00009034-1	1	119	0	7	0	0	0	0	0	0	0	0	0	0	1	0	0	0	0	1	0	0	0	0	0	0	0	0	0	0	0	1	0	0	0	1	0	1	0	0	0	1	3.0377	2.8507	0	0.1337	0.0961	0.1149
1810055G02Rik	Z00014027-1	1	320	0	17	1	0	0	0	0	1	1	0	1	1	0	0	0	0	0	0	0	0	0	0	0	0	0	0	1	1	1	1	1	1	0	1	0	0	1	0	0	1	3.6022	2.9679	0	0.1489	0.1002	0.1246
1810058I24Rik	Z00049861-1	1	188	0	12	0	0	0	0	0	0	1	0	0	1	1	0	0	0	0	0	0	0	0	0	0	0	1	0	0	0	0	0	1	1	0	1	0	0	0	0	0	1	3.0089	3.0963	0	0.5595	0.2731	0.4163
1810058N05Rik	Z00030176-1	1	13	0	39	0	0	0	0	0	0	0	0	0	0	0	0	0	0	0	0	0	1	1	0	0	0	1	1	0	0	0	1	0	1	0	1	0	0	0	0	0	1	1.4485	0.7953	0	0.3261	0.3369	0.3315
1810059C17Rik	Z00030177-1	1	138	0	21	0	0	0	0	0	0	0	0	0	0	0	0	0	0	0	0	1	0	0	0	0	0	1	1	1	1	1	1	1	0	0	1	0	1	0	0	0	1	1.3121	0.8653	0	0.4714	0.3869	0.4292
1810062G17Rik	Z00054412-1	1	104	0	56	0	0	0	0	0	0	0	0	1	0	0	0	0	0	0	0	0	0	0	0	0	0	0	0	0	0	0	1	1	0	0	0	1	0	0	0	0	1	2.1769	1.204	0	0.8515	0.2709	0.5612
1810062O18Rik	Z00045534-1	1	164	0	7	0	0	0	0	0	0	0	0	1	1	1	0	0	0	1	0	0	0	0	0	0	0	0	0	0	0	0	0	0	1	0	1	1	0	0	0	0	1	2.0823	0.9676	0	0.3249	0.3024	0.3137
1810063B05Rik	Z00013194-1	1	326	0	12	1	0	0	0	0	0	0	0	0	0	1	0	0	0	0	0	0	0	0	0	0	0	0	0	0	0	0	0	0	0	1	1	0	0	0	0	1	1	2.9611	2.4057	0	0.2287	0.2312	0.23
1810063B07Rik	Z00034718-1	1	162	0	20	0	0	0	0	0	0	0	0	0	1	0	1	0	0	0	0	0	0	0	0	0	0	1	0	1	0	1	1	1	1	0	1	1	0	0	1	0	1	3.805	1.9227	0	0.0429	0.2278	0.1354
1810063I02Rik	Z00030179-1	0	22	0	17	0	0	0	0	0	0	0	0	0	0	1	0	0	0	0	0	1	0	1	0	0	0	0	0	0	0	0	1	1	0	0	0	0	0	0	0	0	0	2.2137	2.1633	0	0.3105	0.2484	0.2795
1810064F22Rik	Z00076557-1	0	5	0	7	0	0	0	0	0	0	0	0	0	0	0	0	0	0	0	0	0	0	0	0	0	0	0	0	0	0	0	0	0	0	0	0	0	0	0	0	0	0	1.3136	0.4648	0	0.2812	0.1825	0.2319
1810065E05Rik	Z00039008-1	0	0	0	28	0	0	1	0	0	0	0	0	0	0	0	0	0	0	0	0	0	0	0	0	0	0	0	0	0	0	0	0	0	0	0	1	0	0	1	0	1	0	1.1697	0.5136	0	0.9516	0.2906	0.6211
1810073G14Rik	Z00056601-1	1	257	0	12	1	0	0	0	0	0	0	0	1	0	1	0	1	1	0	0	0	0	0	0	0	0	0	0	0	1	0	0	0	0	0	1	0	0	0	0	0	1	3.4485	3.0183	0	0.0541	0.1302	0.0922
1810074P20Rik	Z00003962-1	1	136	0	15	1	0	0	0	0	0	0	0	0	0	1	0	0	0	1	0	0	0	0	0	0	0	0	0	0	0	0	0	0	0	0	1	0	1	0	0	0	1	2.8776	2.7216	0	0.1135	0.1487	0.1311
2010000I03Rik	Z00067742-1	1	39	0	37	0	0	0	0	0	0	0	0	0	0	0	1	0	0	0	0	0	0	0	0	0	0	0	0	0	0	0	0	0	0	0	1	0	1	1	0	0	1	1.188	0.9855	0	0.2149	0.262	0.2385
2010001A14Rik	Z00062454-1	1	254	0	35	0	0	0	0	0	0	0	0	0	1	1	0	0	0	0	0	0	0	1	1	1	0	0	0	0	0	0	1	1	1	1	1	0	0	0	0	0	1	1.317	2.0461	0	0.2118	0.2628	0.2373
2010001J22Rik	Z00050086-1	1	92	1	100	0	0	0	0	0	0	0	0	0	0	0	0	0	0	0	0	0	0	0	0	0	0	0	1	1	1	1	1	1	1	0	1	0	0	0	0	0	1	2.2423	1.2032	0	0.1983	0.192	0.1952
2010001M09Rik	Z00051280-1	0	16	1	95	0	0	0	0	0	0	0	0	0	0	0	0	0	0	0	0	0	0	0	0	0	0	1	0	1	0	0	1	1	0	0	0	0	0	0	0	1	0	2.9442	1.4323	0	0.1085	0.0906	0.0996
2010002M12Rik	Z00060923-1	0	8	0	23	0	0	0	0	0	0	0	0	0	0	0	0	0	0	0	0	0	0	0	1	1	0	0	0	0	0	0	1	0	1	0	0	0	0	0	0	0	0	1.5932	1.1423	0	0.35	0.2814	0.3157
2010002N04Rik	Z00039115-1	1	95	0	38	0	0	0	0	0	0	0	0	0	0	0	0	0	0	0	0	0	0	0	0	0	0	0	0	0	0	0	1	0	0	0	1	0	0	0	0	0	1	3.1444	2.3399	0	0.2913	0.3396	0.3155
2010003K11Rik	Z00051201-1	0	13	0	27	0	0	0	0	0	0	0	0	0	0	0	0	0	0	0	0	1	1	0	0	0	0	0	0	1	1	1	1	0	1	0	0	0	0	0	0	0	0	1.1862	0.5553	0	0.3123	0.2161	0.2642
2010004A03Rik	Z00036563-1	0	19	0	11	0	0	0	0	0	0	0	0	0	0	0	0	0	0	1	0	0	0	0	0	0	0	0	0	0	0	0	0	0	0	0	1	0	0	0	0	0	0	1.672	1.3328	0	0.9525	0.4308	0.6917
2010005H15Rik	Z00036982-1	0	0	0	1	0	1	0	0	0	0	0	0	0	0	0	0	0	0	0	0	0	0	0	0	0	0	0	0	0	0	0	0	0	0	0	0	0	0	0	0	1	0	1.6206	0.2702	0	0.5612	0.8635	0.7124
2010005J08Rik	Z00075470-1	1	124	0	13	0	0	0	0	0	0	0	0	0	1	0	0	0	1	0	0	1	0	0	0	0	0	0	0	0	0	0	0	0	0	1	1	0	0	0	0	0	1	3.1988	1.388	0	0.6889	0.3051	0.497
2010007H06Rik	Z00042051-1	1	12	1	71	0	0	0	0	0	0	0	0	0	0	0	0	0	0	0	0	0	0	0	0	0	0	0	0	0	0	0	1	0	1	0	0	0	1	0	0	0	1	1.2517	0.8088	0	0.503	0.2515	0.3773
2010007H12Rik	Z00036921-1	1	289	0	10	0	1	0	0	0	0	0	0	1	0	0	0	0	0	0	0	1	0	0	0	1	0	0	1	1	0	1	0	1	1	0	1	0	0	0	0	0	1	3.5289	2.0171	0	0.0916	0.0935	0.0926
2010010A06Rik	Z00062752-1	0	12	0	25	0	0	0	0	0	0	0	0	0	0	0	0	0	0	0	0	0	0	0	0	1	0	1	1	1	0	1	1	1	1	0	0	0	0	0	0	1	0	1.6349	1.1307	0	0.324	0.325	0.3245
2010010I01Rik	Z00031925-1	0	4	0	17	0	0	0	0	0	0	0	0	0	0	0	1	1	0	0	0	0	0	1	0	0	0	1	1	1	0	0	1	1	1	0	0	0	0	0	0	0	0	2.1623	0.9735	0	0.2073	0.3385	0.2729
2010011I20Rik	Z00047245-1	1	111	0	40	0	1	0	0	0	0	0	0	0	0	0	0	0	0	1	0	0	0	0	0	0	0	0	0	0	0	0	1	0	0	0	1	0	0	0	0	0	1	1.2802	2.0166	0	0.6345	0.1839	0.4092
2010012O05Rik	Z00018977-1	1	133	0	10	0	0	0	0	0	0	0	0	0	1	0	1	1	0	0	0	0	0	0	0	0	0	0	0	1	0	0	0	0	0	0	0	1	0	1	0	0	1	1.7177	1.9809	0	0.2178	0.1573	0.1876
2010012P19Rik	Z00030203-1	1	13	0	14	0	0	0	0	0	0	0	0	0	0	0	1	1	0	0	0	0	0	0	0	0	0	1	1	1	0	0	1	0	1	0	0	0	0	0	0	1	0	1.8761	1.2028	0	0.1101	0.5726	0.3414
2010013B24Rik	Z00061332-1	0	17	0	39	0	0	0	0	0	0	0	0	0	0	0	0	0	0	0	0	0	0	0	0	0	0	0	0	0	0	0	0	1	0	0	1	0	0	0	0	0	0	2.1999	0.7745	0	0.2145	0.3863	0.3004
2010015L04Rik	Z00074882-1	1	99	0	31	0	0	0	0	0	0	0	0	0	0	1	0	1	0	0	0	0	0	0	0	0	0	0	0	0	0	0	1	1	1	0	0	1	0	0	0	0	1	3.3322	1.8905	0	0.1277	0.3009	0.2143
2010100O12Rik	Z00036146-1	1	315	0	9	0	0	0	0	0	0	0	0	0	1	1	1	1	1	0	1	1	0	0	0	0	0	0	0	0	0	0	0	0	0	0	1	1	0	0	0	0	1	4.5561	2.7949	0	0.1721	0.1154	0.1438
2010106C02Rik	Z00062734-1	0	11	0	32	0	0	0	0	0	0	0	0	0	0	0	0	0	0	0	0	0	0	0	0	0	0	1	0	0	0	0	0	0	1	0	0	0	0	0	0	0	0	1.2385	1.1588	0	0.3251	0.1698	0.2475
2010106G01Rik	Z00046086-1	1	133	0	20	0	0	0	0	0	0	0	0	0	0	1	0	1	0	1	0	1	0	0	0	0	0	0	1	0	0	0	1	0	0	0	1	0	0	0	0	0	1	2.7312	2.2088	0	0.3291	0.0931	0.2111
2010107E04Rik	Z00012960-1	1	175	0	10	1	0	0	0	0	0	0	0	0	0	1	0	1	1	1	0	0	0	0	0	0	0	0	0	0	0	0	0	0	1	1	0	1	0	1	0	0	1	4.5534	3.2195	0	0.0852	0.0897	0.0875
2010107G12Rik	Z00056138-1	0	4	0	44	0	0	0	0	0	0	0	0	0	0	0	0	0	0	0	0	0	0	0	0	0	0	1	1	0	0	1	1	0	1	0	0	0	0	0	0	0	0	1.5019	2.0029	0	0.2857	0.2998	0.2928
2010107G23Rik	Z00008299-1	1	143	0	36	0	0	0	0	0	0	0	0	0	0	0	0	0	1	0	1	0	0	0	0	0	0	0	0	0	0	0	0	0	0	0	1	0	0	0	0	0	1	3.4826	2.3164	0	0.3576	0.1213	0.2395
2010109A12Rik	Z00049732-1	1	98	0	13	0	0	0	0	0	0	0	0	1	1	0	0	1	0	0	0	0	0	0	0	0	0	0	0	1	0	0	0	0	0	0	1	1	0	0	0	1	1	1.2486	0.9021	0	0.1703	0.3948	0.2826
2010109I03Rik	Z00043843-1	0	4	0	29	0	0	0	0	0	0	0	0	0	0	0	0	0	0	0	0	0	0	0	0	0	0	0	0	0	0	0	0	0	1	0	0	0	0	0	0	1	0	1.205	0.3367	0	0.3214	0.2079	0.2647
2010109K11Rik	Z00042180-1	1	104	0	11	0	0	0	0	0	0	0	0	0	0	0	0	0	0	1	0	0	0	0	0	0	0	0	0	0	0	0	0	0	1	0	0	0	1	0	0	0	1	3.0188	1.7814	0	0.193	0.1074	0.1502
2010109N14Rik	Z00036142-1	1	334	0	12	1	0	0	0	0	0	0	0	0	1	1	0	0	0	0	0	0	0	1	0	0	0	0	0	0	0	1	0	0	1	0	0	1	0	0	0	1	1	4.6396	3.1777	0	0.1421	0.137	0.1396
2010110K16Rik	Z00000532-1	1	106	0	22	0	1	0	0	0	0	0	0	1	0	0	0	0	1	1	0	0	0	0	0	0	0	0	1	0	0	0	0	0	1	0	1	1	1	0	0	0	1	3.6031	2.6246	0	0.111	0.1974	0.1542
2010110K18Rik	Z00030210-1	1	169	0	14	0	0	0	0	0	0	0	0	0	0	0	0	0	0	0	0	0	0	0	0	0	0	0	1	1	0	0	0	1	1	0	0	0	0	0	0	1	1	2.1765	1.0865	0	0.219	0.2027	0.2109
2010110P09Rik	Z00054804-1	0	20	0	56	0	0	0	0	0	0	0	0	0	0	0	0	0	0	1	0	0	0	0	0	0	0	0	0	0	0	0	0	0	0	0	0	0	0	0	0	0	0	1.4364	1.0039	0	0.5491	0.2197	0.3844
2010111I01Rik	Z00070108-1	0	6	0	23	1	0	0	0	0	0	0	0	0	0	0	0	0	0	0	0	0	0	0	0	0	0	0	0	0	0	0	0	0	0	0	0	0	1	0	0	0	0	3.7103	1.904	0	0.4469	0.3674	0.4072
2010200O16Rik	Z00016077-1	1	156	0	14	0	0	0	0	0	0	0	0	1	0	0	0	1	0	0	0	0	0	0	0	0	0	0	1	1	0	0	0	1	1	0	1	1	0	0	0	0	1	2.937	2.5293	0	0.1205	0.0639	0.0922
2010203O07Rik	Z00040867-1	1	125	0	14	0	0	0	0	0	0	0	0	0	1	0	0	0	1	0	0	0	0	0	0	0	0	0	0	1	0	0	0	1	1	0	0	1	1	0	0	0	1	3.213	2.1613	0	0.174	0.1671	0.1706
2010204K13Rik	Z00035253-1	0	4	0	9	0	0	0	0	0	0	0	0	0	0	0	0	0	0	0	0	0	0	0	0	0	0	0	0	0	0	0	1	0	0	0	0	0	0	0	0	0	0	4.0627	3.2147	0	0.1132	0.3066	0.2099
2010204N08Rik	Z00046188-1	0	0	0	3	0	0	0	0	0	0	0	0	0	0	0	0	0	0	0	0	0	0	0	0	0	0	0	0	0	0	0	0	0	0	0	0	0	0	0	0	0	0	1.6953	0.7799	0	0.4607	0.6632	0.562
2010205J10Rik	Z00078108-1	0	6	0	13	0	0	0	0	0	0	0	0	0	0	0	0	0	0	0	0	0	0	0	0	0	0	0	0	0	0	0	0	0	0	0	0	0	0	0	0	0	0	2.3599	2.0063	0	0.3182	0.2813	0.2998
2010209O12Rik	Z00034814-1	1	175	0	19	0	0	0	0	0	0	0	0	0	0	0	0	1	0	0	0	0	0	0	0	1	0	1	1	1	1	0	1	1	1	0	1	0	0	0	0	0	1	1.5357	1.8222	0	0.4446	0.214	0.3293
2010300C02Rik	Z00003177-1	1	85	1	105	0	0	0	0	0	0	0	0	0	0	0	0	0	0	0	0	0	0	0	0	0	0	0	0	0	0	0	0	0	1	0	0	0	0	0	0	0	1	2.5256	1.428	0	0.4998	0.0692	0.2845
2010301N04Rik	Z00012222-1	1	130	0	26	0	0	0	0	0	0	0	0	0	1	1	0	0	0	0	0	0	0	0	0	0	0	0	0	0	0	0	0	0	1	0	1	0	0	1	0	0	1	3.4007	2.6493	0	0.169	0.0949	0.132
2010305A19Rik	Z00014514-1	1	168	0	7	0	0	0	0	0	0	0	0	1	0	1	1	1	1	0	0	0	0	0	0	0	0	0	0	0	0	0	0	1	1	0	1	0	1	1	0	0	1	4.1422	2.214	0	0.0342	0.1383	0.0863
2010305C02Rik	Z00035797-1	1	68	0	29	0	0	0	0	0	0	0	0	1	0	0	0	0	0	0	0	0	0	0	0	0	0	0	0	1	0	1	1	1	1	1	0	0	0	0	0	0	0	2.4934	2.1458	0	0.6472	0.1175	0.3824
2010309E21Rik	Z00033817-1	1	222	1	27	0	0	0	0	0	0	0	0	1	0	0	0	0	0	0	0	0	0	0	0	0	0	0	1	1	1	1	0	0	1	1	0	1	1	0	0	0	1	3.8708	2.2038	0	0.1126	0.3556	0.2341
2010311D03Rik	Z00012449-1	1	142	0	13	1	0	0	0	0	0	0	0	0	1	1	0	1	0	0	0	1	0	0	0	0	0	0	0	0	0	0	0	0	1	0	1	0	1	0	0	0	1	4.121	3.3934	0	0.0806	0.0708	0.0757
2010315B03Rik	Z00064597-1	0	0	0	0	0	0	0	0	0	0	0	0	0	0	0	0	0	0	0	0	0	0	0	0	0	0	0	0	0	0	0	0	0	0	0	1	0	0	0	0	0	0	2.4496	1.72664	1	0.2686	0.2344	0.2515
2010316F05Rik	Z00045225-1	1	201	0	6	0	0	0	0	0	0	1	0	0	0	0	1	1	0	0	0	0	0	0	0	0	0	0	0	1	0	0	0	1	0	0	1	0	1	0	0	0	1	3.299	2.173	0	0.0779	0.1277	0.1028
2010317E24Rik	Z00035816-1	1	336	0	46	1	0	0	0	0	0	0	0	0	1	1	1	1	1	0	0	0	0	0	0	0	0	0	0	0	0	0	0	1	1	0	0	0	0	0	0	1	1	3.5262	2.1404	0	0.174	0.1027	0.1384
2010321M09Rik	Z00004901-1	1	159	0	10	1	0	0	0	0	0	0	0	0	1	1	1	1	0	0	0	0	0	0	0	0	0	0	0	0	0	0	0	0	1	0	0	0	0	0	1	0	1	3.8734	2.507	0	0.1001	0.0636	0.0819
2200001I15Rik	Z00057834-1	1	20	0	14	0	0	0	0	0	0	0	0	0	0	0	0	0	0	0	0	0	0	1	1	0	0	1	1	1	1	1	1	1	1	0	0	0	1	0	0	1	0	4.2153	3.2481	0	0.4725	0.886	0.6793
2200002D01Rik	Z00053430-1	1	88	0	19	0	0	0	0	0	0	1	0	1	0	1	0	0	1	0	0	0	0	0	0	0	0	0	0	0	0	0	0	0	1	1	1	0	0	0	0	0	0	3.4544	2.0644	0	0.7579	0.472	0.615
2200002J24Rik	Z00059343-1	0	13	0	20	0	0	0	0	0	0	0	0	1	0	0	0	0	0	0	0	0	0	0	0	0	0	0	0	0	0	0	1	0	0	0	0	0	0	0	0	0	0	1.4642	0.6437	0	0.8412	0.3664	0.6038
2200002K05Rik	Z00041755-1	1	86	0	45	0	0	0	0	0	1	0	0	0	0	0	0	0	0	0	0	0	0	0	0	0	0	0	0	0	0	0	1	1	1	1	0	0	0	0	0	0	1	2.0132	1.7416	0	0.9653	0.3044	0.6349
2210008F06Rik	Z00076272-1	1	82	1	106	0	0	0	0	0	0	0	0	0	0	0	0	0	0	0	0	0	0	0	1	1	0	1	1	1	0	0	1	1	1	0	1	0	0	0	0	0	1	1.4173	1.2169	0	0.2203	0.3327	0.2765
2210009G21Rik	Z00007665-1	1	209	0	5	0	0	0	0	0	0	0	0	1	0	0	0	1	1	1	0	0	0	0	1	0	0	0	0	1	0	0	0	0	0	0	1	0	1	0	0	1	1	2.3431	2.1276	0	0.1859	0.1928	0.1894
2210009P08Rik	Z00078110-1	0	6	0	20	0	0	0	0	0	0	0	0	0	0	0	0	0	0	0	1	1	0	0	0	0	0	0	0	0	0	0	0	0	0	0	0	0	0	0	0	0	0	1.3497	0.2033	0	0.397	0.2466	0.3218
2210010B09Rik	Z00054896-1	1	125	0	15	0	0	0	0	0	0	0	0	1	0	1	0	0	0	0	0	0	0	0	0	0	0	0	0	0	0	0	0	0	0	0	1	0	1	1	0	0	1	1.7421	2.6119	0	0.1813	0.2972	0.2393
2210010C17Rik	Z00016332-1	1	30	0	24	0	0	0	0	0	0	0	0	0	0	0	0	0	0	0	0	0	0	0	0	0	0	0	0	1	0	0	1	1	1	0	0	0	0	0	0	0	0	1.6726	1.7942	0	0.2368	0.2621	0.2495
2210010L05Rik	Z00050301-1	1	88	1	75	0	0	0	0	0	0	0	0	0	0	0	0	0	0	0	0	0	0	0	0	0	0	0	0	0	0	0	0	0	1	0	1	0	1	0	0	0	1	1.8804	1.5081	0	0.6321	0.3028	0.4675
2210010N04Rik	Z00020090-1	1	181	0	15	0	0	0	0	0	1	0	0	1	0	0	0	0	0	1	0	1	0	0	0	0	0	0	0	0	0	0	1	0	1	0	1	1	0	0	0	1	1	3.6956	2.1485	0	0.1574	0.1351	0.1463
2210011C24Rik	Z00043164-1	1	257	1	123	0	0	0	0	0	0	0	0	0	0	0	0	0	0	0	0	1	0	0	1	0	0	1	1	1	1	1	1	1	1	0	0	0	0	0	0	0	1	3.0152	2.8034	0	0.5148	0.2964	0.4056
2210012G02Rik	Z00012654-1	1	286	0	13	0	0	0	0	0	0	0	0	0	1	0	0	0	0	0	0	0	0	0	0	0	0	0	0	1	0	0	0	0	1	0	1	0	1	1	0	0	1	2.9321	1.6646	0	0.179	0.0921	0.1356
2210013O21Rik	Z00047039-1	1	45	0	3	0	0	0	0	0	0	0	0	0	0	1	0	0	0	0	0	0	0	0	0	0	0	0	1	0	0	0	0	0	1	0	0	0	1	0	0	1	1	4.2244	2.5396	0	0.1599	0.2591	0.2095
2210015D19Rik	Z00044949-1	1	246	0	17	0	0	0	1	0	0	0	0	0	1	1	1	1	1	0	0	0	0	0	0	0	0	0	0	0	0	0	0	0	0	0	0	1	1	0	0	0	1	2.7794	2.3793	0	0.1637	0.1345	0.1491
2210016F16Rik	Z00074818-1	1	169	0	14	1	0	0	0	0	0	0	0	0	1	0	0	0	0	0	0	0	0	0	0	0	0	1	0	0	0	0	0	0	1	0	1	0	0	0	0	0	1	3.0397	2.8422	0	0.1998	0.0582	0.129
2210016H18Rik	Z00043693-1	0	7	0	35	0	0	0	0	0	0	0	0	0	0	0	0	0	0	0	0	0	0	0	0	0	0	0	0	0	0	0	0	0	0	0	0	0	0	0	0	0	0	1.4929	0.6474	0	1.9415	0.2046	1.0731
2210016L21Rik	Z00000959-1	1	148	0	7	0	0	0	0	0	1	0	0	0	0	1	0	1	0	0	0	0	0	0	0	0	0	0	1	0	0	0	0	1	0	0	0	0	1	1	0	0	1	3.3314	2.3107	0	0.0585	0.1779	0.1182
2210018M11Rik	Z00000934-1	1	401	0	8	1	0	0	0	1	0	0	0	0	0	0	0	0	0	0	0	1	0	0	0	0	0	0	0	1	0	0	0	0	0	1	0	1	1	1	0	0	1	3.4058	2.3828	0	0.0491	0.1499	0.0995
2210019G11Rik	Z00052374-1	0	10	0	34	0	0	0	0	0	0	0	0	0	0	0	0	0	0	0	0	0	0	0	0	0	0	1	0	1	0	0	0	0	1	0	0	0	0	0	0	0	0	1.2512	0.6567	0	0.2663	0.2748	0.2706
2210019I11Rik	Z00035147-1	1	15	1	234	0	0	0	0	0	0	0	0	0	0	0	0	0	0	0	0	0	0	0	0	0	0	0	0	0	0	0	1	1	1	0	1	0	0	0	0	1	1	1.2054	0.5564	0	0.2445	0.3365	0.2905
2210020M01Rik	Z00026221-1	0	8	0	27	0	0	0	0	0	0	0	0	0	0	0	0	0	1	0	0	0	0	0	0	0	0	1	1	0	0	0	0	1	1	0	0	0	1	0	0	0	0	1.7779	0.9221	0	0.5803	0.5226	0.5515
2210021J22Rik	Z00000864-1	1	179	0	18	0	0	0	0	0	0	0	0	1	0	1	1	0	0	0	0	0	0	0	1	0	0	0	1	0	0	1	0	1	0	0	1	1	0	0	0	0	1	3.6609	2.5544	0	0.1031	0.0746	0.0889
2210023G05Rik	Z00033363-1	0	3	0	8	0	0	0	0	0	0	0	0	0	0	0	0	0	0	0	0	0	0	0	0	0	0	0	0	0	0	0	0	0	0	0	0	0	0	0	0	0	0	1.1729	0.7494	0	0.1702	0.143	0.1566
2210037E17Rik	Z00078111-1	0	2	0	7	0	0	0	0	0	0	0	0	0	0	0	0	0	0	0	0	0	0	0	0	0	0	0	0	0	0	0	0	0	0	0	0	0	0	1	0	1	0	2.3264	1.2463	0	0.1151	0.1189	0.117
2210039B01Rik	Z00061625-1	0	12	0	34	0	0	0	0	0	0	0	0	0	1	0	0	0	0	0	0	1	0	1	0	1	0	1	0	0	0	0	0	1	1	1	1	0	0	1	0	0	0	1.9102	0.6563	0	0.4967	0.3593	0.428
2210403K04Rik	Z00034533-1	1	199	0	13	0	0	0	0	0	0	0	0	1	0	0	0	0	0	0	0	0	0	0	0	0	0	0	0	1	0	1	1	1	1	1	0	0	1	0	0	0	1	2.215	2.1252	0	0.6988	0.2133	0.4561
2210404O07Rik	Z00038167-1	0	19	0	28	0	0	0	0	0	0	0	0	0	1	0	1	1	0	0	0	0	0	0	0	0	0	1	0	1	0	0	1	1	1	0	0	0	0	0	0	0	0	1.4996	1.5211	0	0.5879	0.2564	0.4222
2210406O10Rik	Z00054169-1	1	307	0	16	0	0	0	0	0	0	0	0	0	0	0	0	0	0	0	0	0	0	0	0	0	0	0	0	1	0	0	1	0	1	1	0	0	1	0	0	0	1	1.3844	0.5916	0	0.405	0.3775	0.3913
2210408F21Rik	Z00061294-1	1	67	1	136	0	0	0	0	0	0	0	0	0	0	0	0	0	0	0	0	0	0	1	1	0	0	0	0	0	0	1	1	1	0	0	1	0	1	0	0	0	0	2.1065	1.135	0	0.7215	0.2429	0.4822
2210408I21Rik	Z00066236-1	1	179	0	6	0	0	0	0	0	0	0	0	0	0	1	0	0	0	0	0	0	0	0	0	0	0	0	1	0	0	0	0	0	0	0	1	0	1	0	0	0	1	2.2609	1.7624	0	0.1628	0.1753	0.1691
2210409E12Rik	Z00009096-1	1	7	0	13	0	0	0	0	0	0	0	0	0	0	0	0	0	0	0	0	0	0	1	1	0	0	0	0	1	0	1	1	1	1	0	0	0	1	0	0	0	1	2.6898	1.9156	0	1.804	1.0193	1.4117
2210411K11Rik	Z00047440-1	1	212	0	23	0	0	0	0	0	0	0	0	0	0	0	0	0	0	0	0	0	0	0	0	0	0	0	1	1	1	1	0	0	1	0	0	0	1	0	0	0	1	2.9388	1.7642	0	0.2424	0.5578	0.4001
2210411M09Rik	Z00061968-1	0	7	0	21	0	0	0	0	0	0	0	0	0	0	0	0	0	0	0	0	0	0	0	0	0	0	0	0	1	0	0	0	1	0	0	1	0	0	0	0	0	0	1.3958	0.78	0	0.1726	0.2693	0.221
2210412D01Rik	Z00019873-1	1	189	0	13	0	0	0	0	0	0	0	0	0	1	0	0	0	0	0	0	0	0	0	0	0	0	0	0	0	0	0	1	0	0	0	1	0	0	1	1	0	1	4.2234	2.5092	0	0.145	0.097	0.121
2210415F13Rik	Z00042124-1	0	5	0	33	0	0	0	0	0	0	0	0	0	0	0	0	0	0	0	0	1	0	0	0	0	0	0	0	0	0	0	0	1	0	0	0	0	0	0	0	0	0	1.1794	0.6862	0	0.3159	0.3157	0.3158
2210417A02Rik	Z00078112-1	1	33	0	17	0	0	0	0	0	0	0	0	1	0	0	0	0	0	0	0	0	0	1	1	0	0	0	0	1	0	0	1	1	1	0	1	0	0	1	0	0	0	2.4153	1.463	0	0.2331	0.2907	0.2619
2210417D09Rik	Z00075182-1	0	6	0	15	0	0	0	0	0	0	0	0	0	0	0	0	0	0	0	0	0	0	0	0	0	0	0	1	1	1	1	1	1	0	0	0	0	0	0	0	1	0	2.6429	1.2158	0	0.4828	0.2099	0.3464
2210417K05Rik	Z00031792-1	1	283	0	26	0	0	0	0	0	0	0	0	0	0	1	0	0	0	0	0	0	0	0	1	0	0	1	0	0	0	0	1	1	0	0	0	0	0	0	0	0	1	3.6695	1.7184	0	0.3649	0.3883	0.3766
2210418O10Rik	Z00072167-1	0	0	0	0	0	0	0	0	0	0	0	0	0	0	0	0	0	0	0	0	0	0	0	0	0	0	0	0	0	0	0	0	0	0	0	0	0	1	0	0	0	0	2.8711	2.6187	0	0.1325	0.7527	0.4426
2210419I08Rik	Z00017675-1	0	1	0	7	0	0	0	0	0	0	0	0	0	0	0	0	0	0	0	0	0	0	0	0	0	0	0	0	0	0	0	0	0	0	0	0	0	1	0	0	0	0	2.2889	0.9668	0	0.8815	0.3252	0.6034
2210420H20Rik	Z00061838-1	1	22	0	33	0	0	0	0	0	0	0	0	0	0	0	0	0	0	0	0	0	0	0	0	0	0	1	0	1	0	0	1	0	1	0	1	0	0	0	0	0	0	2.3187	0.7745	0	0.1398	0.1669	0.1534
2300002D11Rik	Z00027816-1	1	118	1	115	0	1	0	0	0	0	0	0	0	1	0	0	0	0	0	0	0	1	0	1	0	0	0	0	1	0	0	1	1	1	0	0	1	0	0	0	1	1	2.9977	1.5067	0	0.5818	0.2459	0.4139
2300002M23Rik	Z00049267-1	1	20	0	26	0	0	0	0	0	0	0	0	0	0	0	0	0	0	0	0	0	0	0	0	0	0	1	0	1	0	0	0	1	1	0	0	0	0	1	0	1	0	1.1976	1.1032	0	0.8192	0.4238	0.6215
2300006N05Rik	Z00032935-1	0	0	0	5	0	0	0	0	0	0	0	0	0	0	0	0	0	0	0	0	0	0	0	0	0	0	0	0	0	0	0	0	0	0	0	0	0	0	0	0	1	0	2.6046	-0.0453	0	0.6176	0.5142	0.5659
2300009A05Rik	Z00043028-1	1	250	0	15	0	0	0	0	0	0	0	0	1	1	1	1	1	0	1	0	0	0	0	0	0	0	0	0	0	0	0	1	0	0	0	0	1	0	0	0	0	1	3.0528	1.581	0	0.0951	0.2384	0.1668
2310001A20Rik	Z00074429-1	1	168	0	30	0	1	0	0	0	0	0	0	1	0	1	0	0	0	0	0	1	0	0	0	0	0	0	0	0	0	0	1	0	1	0	0	0	0	0	0	0	1	3.5334	2.0665	0	0.1575	0.0723	0.1149
2310001H17Rik	Z00028188-1	1	32	0	11	0	0	0	0	0	0	0	0	0	0	0	0	0	0	0	0	0	0	0	0	0	0	0	0	0	0	0	0	1	1	0	1	0	0	0	0	1	0	1.2512	1.3882	0	0.188	0.3567	0.2724
2310002B06Rik	Z00034763-1	1	218	0	13	0	0	0	0	0	0	0	0	0	0	1	0	0	0	1	0	0	0	0	0	0	0	0	0	0	0	0	0	0	0	0	1	1	0	0	0	0	1	3.6271	2.4587	0	0.1153	0.1048	0.1101
2310002F09Rik	Z00062239-1	1	102	0	66	0	0	0	0	0	0	0	0	0	0	0	0	0	0	0	0	0	0	0	0	0	0	0	0	0	0	0	0	1	0	0	0	0	0	0	0	0	1	1.178	1.6128	0	0.2321	0.2923	0.2622
2310002J15Rik	Z00040191-1	1	41	0	38	0	0	0	0	0	1	0	0	0	0	0	0	0	0	0	0	0	0	0	0	0	0	1	1	1	0	0	1	1	1	0	0	0	0	0	0	0	1	1.9527	1.3504	0	0.8339	0.5446	0.6893
2310002J21Rik	Z00034529-1	1	188	0	6	0	0	0	0	0	0	0	0	1	0	0	0	0	0	0	0	1	0	0	0	0	0	0	1	0	0	0	0	0	0	0	1	0	0	0	0	0	1	2.3981	2.0134	0	0.2157	0.1935	0.2046
2310002L09Rik	Z00042096-1	0	2	0	3	0	0	0	0	0	0	0	0	0	0	0	0	0	0	0	0	0	0	0	0	0	0	0	0	0	0	0	0	0	0	0	0	0	0	0	0	0	0	1.2207	-0.0205	0	0.2871	0.2421	0.2646
2310002L13Rik	Z00040026-1	0	1	0	8	0	0	0	0	0	0	0	0	0	0	0	0	0	0	0	0	0	0	0	0	0	0	0	0	0	0	0	0	0	0	0	0	0	0	0	0	0	0	1.1759	0.9521	0	0.2476	0.1889	0.2183
2310003C23Rik	Z00038144-1	1	37	0	15	1	0	0	0	0	0	0	0	0	0	0	0	0	0	0	0	0	1	1	1	1	1	1	1	1	1	1	1	1	1	0	0	0	0	0	0	0	0	3.9345	2.9296	0	0.054	0.3294	0.1917
2310003F16Rik	Z00070109-1	1	179	0	13	1	0	0	0	0	0	0	0	0	1	1	0	1	0	1	0	0	0	0	0	0	0	1	0	0	0	0	1	0	0	0	1	0	1	0	0	0	1	1.9146	1.36174	1	0.2354	0.1932	0.2143
2310003H01Rik	Z00035237-1	1	180	0	21	0	0	0	0	0	0	0	0	1	0	0	0	0	0	0	0	0	0	0	0	0	0	0	0	0	0	0	1	1	1	0	0	0	1	0	0	0	1	2.8688	2.2081	0	0.1285	0.2562	0.1924
2310003L22Rik	Z00054363-1	1	323	0	10	0	0	0	0	0	0	0	0	1	0	1	0	1	1	0	0	1	0	0	0	0	0	0	0	0	1	0	0	0	1	0	0	1	0	0	0	0	1	3.8046	2.4756	0	0.193	0.1704	0.1817
2310004I24Rik	Z00006601-1	1	296	0	13	1	0	0	0	0	0	0	0	1	1	0	0	0	0	0	0	0	0	0	0	0	0	0	0	1	0	0	1	0	1	0	1	0	0	0	0	0	1	3.0884	2.9711	0	0.1274	0.1943	0.1609
2310004N24Rik	Z00050447-1	1	164	0	11	0	0	0	0	0	0	0	0	0	1	1	0	1	0	0	0	0	0	0	0	0	0	0	0	0	0	0	0	1	0	0	0	1	1	0	0	0	1	4.1175	2.6793	0	0.1672	0.1022	0.1347
2310005E10Rik	Z00074810-1	1	101	0	20	0	0	0	0	0	0	0	0	0	0	1	0	0	0	1	0	0	0	0	0	0	0	0	0	0	0	0	1	0	1	0	1	0	1	0	0	0	0	3.7872	2.5362	0	0.2952	0.208	0.2516
2310005E17Rik	Z00025991-1	0	6	0	31	0	0	0	0	0	0	0	0	0	0	0	0	0	0	0	0	0	0	0	0	0	0	1	0	0	0	0	1	1	0	0	0	0	0	0	0	0	0	1.4648	0.4817	0	0.188	0.2609	0.2245
2310005G13Rik	Z00056992-1	0	5	0	8	0	0	0	0	0	0	0	0	0	0	0	0	0	0	0	0	0	0	0	0	0	0	0	0	1	0	0	0	0	0	0	0	0	0	0	0	0	0	1.2187	0.6831	0	0.2023	0.2459	0.2241
2310005L22Rik	Z00063631-1	1	296	0	6	1	0	0	0	0	0	0	0	1	1	0	1	0	0	0	0	0	0	0	0	0	0	0	0	1	0	0	1	0	1	0	0	0	0	1	0	1	1	4.2634	2.96365	1	0.0767	0.1819	0.1293
2310005N01Rik	Z00063825-1	1	267	0	20	0	0	0	0	0	0	0	0	1	0	1	0	0	1	0	0	0	0	0	0	0	0	0	0	0	0	0	0	0	1	1	1	1	1	0	0	0	1	2.8333	2.473	0	0.1059	0.1679	0.1369
2310005N03Rik	Z00044912-1	1	256	0	15	1	0	0	0	0	0	0	0	0	1	0	1	1	0	0	0	1	1	0	0	0	0	1	0	1	0	0	1	0	1	0	1	0	1	0	0	0	1	3.7368	3.0205	0	0.1532	0.2095	0.1814
2310006M14Rik	Z00041322-1	0	5	0	35	0	0	0	0	0	0	0	0	0	0	0	0	0	0	0	0	0	0	0	0	1	0	1	0	0	0	0	1	1	1	0	0	0	0	0	0	0	0	1.6148	1.3504	0	1.0962	0.2282	0.6622
2310007A19Rik	Z00040193-1	0	12	0	41	0	0	0	0	0	0	0	0	0	0	0	0	0	0	0	0	0	0	1	0	0	0	0	0	0	0	0	0	0	0	0	1	0	0	0	0	0	1	2.2787	1.0977	0	0.3	0.1023	0.2012
2310007B03Rik	Z00043993-1	0	8	0	61	0	0	0	0	0	0	0	0	0	0	0	0	0	0	0	0	0	0	0	0	0	0	0	0	0	0	0	0	0	1	0	0	0	1	0	0	0	0	2.1573	1.3653	0	0.9897	0.6391	0.8144
2310007D09Rik	Z00043911-1	0	9	0	20	1	0	0	0	0	0	0	0	0	0	0	0	0	0	0	0	0	0	0	0	0	0	1	1	1	0	1	1	1	1	0	0	0	0	0	0	0	0	3.1688	2.7455	0	0.0678	0.0746	0.0712
2310007F21Rik	Z00004580-1	1	254	0	15	0	0	0	0	0	0	0	0	1	1	1	0	1	0	0	0	1	0	0	0	0	0	0	0	0	0	0	0	0	1	0	1	1	1	0	0	0	1	4.0747	2.8102	0	0.0767	0.0922	0.0845
2310007H09Rik	Z00010917-1	1	78	0	49	0	0	0	0	0	0	0	0	0	0	0	1	0	0	0	0	1	0	1	1	0	0	0	1	0	0	0	1	1	0	0	0	0	1	1	0	1	1	3.5599	2.4457	0	0.6978	0.3954	0.5466
2310007O11Rik	Z00070182-1	0	8	0	4	0	0	0	0	0	0	0	0	0	0	0	0	0	0	0	0	0	0	0	0	0	0	0	0	1	0	0	1	0	1	0	0	0	0	0	0	0	0	3.9574	0.6529	0	0.1362	0.1105	0.1234
2310008H04Rik	Z00050323-1	1	157	0	6	0	0	0	0	0	0	0	0	0	0	1	0	0	0	0	0	0	1	0	0	0	0	0	0	0	0	0	0	0	1	0	1	0	0	0	0	0	1	3.8571	2.5243	0	0.048	0.1474	0.0977
2310008H09Rik	Z00034710-1	1	269	0	15	1	0	0	0	0	0	0	0	0	1	1	1	1	0	0	0	0	1	1	0	0	0	0	0	0	0	0	1	1	0	0	0	0	0	0	0	1	1	3.947	3.0752	0	0.0936	0.23	0.1618
2310008M10Rik	Z00035070-1	1	172	0	13	1	0	0	0	0	0	0	0	0	0	1	0	1	0	0	0	0	0	0	0	0	0	0	1	0	1	0	1	0	1	0	0	1	0	0	0	0	1	4.058	3.6231	0	0.0883	0.0852	0.0868
2310008N11Rik	Z00063304-1	0	8	0	38	0	0	0	0	0	0	0	0	0	0	0	0	0	0	0	0	0	0	0	0	0	0	0	0	0	0	0	0	0	0	0	1	0	0	0	0	0	0	1.7938	0.9652	0	0.8356	0.4188	0.6272
2310009A05Rik	Z00070110-1	1	264	0	12	0	0	0	0	0	0	0	0	0	0	1	0	0	0	0	0	0	0	0	1	0	0	0	0	0	1	1	0	0	1	0	1	0	0	0	1	0	1	3.8302	3.4258	0	0.1569	0.2774	0.2172
2310009B15Rik	Z00006318-1	1	14	0	5	0	0	0	0	0	0	0	0	0	0	1	0	0	0	0	0	0	1	0	0	0	0	0	0	0	0	0	0	1	0	0	1	1	0	0	0	0	1	3.6831	2.3946	0	0.1318	0.079	0.1054
2310010J17Rik	Z00063292-1	1	162	0	16	0	0	0	0	0	0	0	0	0	0	0	0	1	0	0	0	1	0	0	0	0	0	0	0	1	0	0	0	0	0	0	0	1	1	0	0	0	1	3.5427	2.555	0	0.0747	0.3511	0.2129
2310010M24Rik	Z00054312-1	1	77	1	135	0	0	0	0	0	0	0	0	0	0	0	0	0	1	0	0	0	0	0	0	0	0	0	0	0	0	0	0	0	1	0	0	0	0	0	0	0	1	2.1993	1.2743	0	0.8221	0.9118	0.867
2310011J03Rik	Z00001286-1	1	132	0	40	0	0	0	0	0	0	0	0	0	0	1	0	0	0	0	0	0	0	0	0	0	0	1	0	0	0	1	0	0	0	0	1	0	0	0	0	0	1	3.6735	2.6167	0	0.1156	0.1947	0.1552
2310014F06Rik	Z00073985-1	1	240	0	16	0	0	0	0	0	0	0	0	0	1	0	0	0	0	0	0	0	1	1	1	1	1	1	0	1	0	0	1	1	1	0	0	0	0	0	0	0	1	2.0637	1.2276	0	0.6679	0.1493	0.4086
2310014G06Rik	Z00036165-1	1	61	0	34	0	0	0	0	0	0	0	0	1	1	1	0	0	0	0	0	0	0	0	0	0	0	0	0	0	1	0	0	0	1	0	1	0	0	0	0	0	1	3.3138	2.484	0	0.4369	0.318	0.3775
2310014H01Rik	Z00074998-1	1	167	0	21	0	0	0	0	0	0	0	0	0	0	0	0	0	0	0	0	0	0	0	0	0	0	0	0	1	0	0	1	1	1	1	0	0	1	0	0	0	1	4.2763	2.9234	0	0.7695	0.1807	0.4751
2310014L17Rik	Z00074068-1	1	84	1	77	0	0	0	0	0	0	0	0	1	1	1	1	1	0	0	1	0	0	0	0	0	0	0	0	0	0	0	1	1	0	0	0	0	0	0	0	0	1	2.442	1.6893	0	0.898	0.2188	0.5584
2310015A05Rik	Z00034878-1	1	71	0	32	0	0	0	0	0	0	0	0	1	0	0	0	0	0	0	0	0	0	0	0	0	0	0	0	1	0	0	1	0	1	0	0	1	0	0	0	0	1	2.75	1.5212	0	0.0979	0.1661	0.132
2310015A10Rik	Z00062528-1	1	89	0	37	0	0	0	0	0	0	0	0	0	0	0	0	0	0	1	0	0	0	0	0	0	0	1	1	1	0	0	0	0	1	0	0	0	0	0	0	0	1	1.4249	1.3008	0	0.3207	0.2819	0.3013
2310015B20Rik	Z00040854-1	0	5	0	17	0	0	0	0	0	0	0	0	0	0	0	0	0	0	0	0	0	0	0	0	0	0	0	0	0	0	0	0	0	1	0	0	0	0	0	0	0	0	1.3014	0.3069	0	1.3334	0.3354	0.8344
2310016C08Rik	Z00003400-1	1	140	0	15	0	1	0	0	0	0	0	0	0	0	1	1	1	0	1	0	0	0	0	0	0	0	0	0	0	0	0	1	0	1	0	0	1	0	0	0	0	1	3.7069	2.2317	0	0.292	0.1372	0.2146
2310016C16Rik	Z00053113-1	1	49	0	30	0	0	0	0	0	0	0	0	0	0	0	0	0	0	0	0	0	0	0	1	0	0	0	0	0	0	0	1	0	1	0	1	0	1	0	0	0	0	3.4171	2.8313	0	0.579	0.083	0.331
2310016D03Rik	Z00062512-1	0	3	0	13	0	0	0	0	0	0	0	0	0	0	0	0	0	0	0	0	0	0	0	0	0	0	0	0	0	0	0	0	0	0	0	0	0	0	1	0	0	0	1.7995	1.0467	0	0.1583	0.2826	0.2205
2310016D23Rik	Z00061037-1	0	5	0	17	0	0	0	0	0	0	0	0	1	0	0	0	0	0	0	0	1	0	0	0	0	0	0	0	0	0	0	0	0	0	0	0	0	0	0	0	0	0	1.2246	1.0853	0	0.2311	0.2448	0.238
2310016E02Rik	Z00052869-1	1	259	0	13	0	0	0	0	0	0	0	0	0	0	0	0	0	0	0	0	0	0	0	1	0	0	1	1	1	0	1	1	1	1	0	1	0	0	0	0	0	1	2.0779	2.8519	0	0.2146	0.1281	0.1714
2310016M24Rik	Z00010857-1	1	258	0	13	0	0	0	0	0	0	0	0	1	1	1	0	0	0	1	0	0	0	0	0	0	0	0	0	0	0	0	1	0	1	0	1	0	0	1	0	0	1	4.6791	2.7754	0	0.2318	0.1361	0.184
2310020H05Rik	Z00062589-1	0	6	0	8	0	0	0	0	0	0	0	0	0	0	0	0	0	0	0	0	0	0	1	1	0	0	0	0	1	0	0	0	1	1	0	0	0	0	0	0	1	0	1.2802	1.0391	0	0.2197	0.3044	0.2621
2310021P13Rik	Z00018842-1	1	166	0	27	0	0	0	0	0	0	0	0	0	1	1	1	0	1	0	0	0	0	0	0	0	0	0	0	0	0	1	0	1	1	1	1	0	0	1	0	0	1	3.0533	2.5467	0	0.4785	0.0644	0.2715
2310022A10Rik	Z00035707-1	1	229	0	11	1	0	0	0	0	0	0	0	1	1	1	1	1	0	0	0	0	0	0	0	0	0	0	0	0	0	0	1	1	0	0	1	1	0	0	0	0	1	3.8871	2.4974	0	0.0937	0.1155	0.1046
2310022B05Rik	Z00047707-1	1	176	0	30	0	0	0	0	0	0	0	0	0	0	0	0	0	0	0	0	1	0	0	0	0	0	0	1	0	0	0	0	1	1	0	1	0	1	0	0	1	1	3.119	2.3351	0	0.3509	0.1282	0.2396
2310022M17Rik	Z00045733-1	1	114	0	8	1	0	0	0	0	0	0	0	0	0	1	0	0	0	0	0	0	0	0	0	0	0	1	0	0	0	0	0	0	1	0	0	1	0	1	0	0	1	4.4446	3.0507	0	0.0389	0.0566	0.0478
2310026E23Rik	Z00020854-1	1	138	0	39	0	1	0	0	0	0	0	0	1	0	0	0	0	0	0	0	0	0	0	0	0	0	0	1	0	0	1	0	1	0	1	0	0	0	0	0	0	1	2.7716	1.8003	0	0.6013	0.4367	0.519
2310026L22Rik	Z00030165-1	1	83	0	15	0	0	0	0	0	0	0	0	0	0	0	0	0	0	0	0	1	1	0	0	0	0	1	1	1	0	1	0	1	0	0	0	0	0	0	0	1	1	1.2388	1.3056	0	0.378	0.1893	0.2837
2310028H24Rik	Z00053475-1	1	91	1	56	0	0	0	1	0	0	0	0	1	0	0	0	0	0	0	1	0	0	0	0	0	0	0	0	0	0	0	0	1	0	0	1	1	0	1	0	0	1	2.2054	1.6556	0	0.5053	0.1669	0.3361
2310028O11Rik	Z00006096-1	1	215	0	9	0	0	0	0	0	0	0	0	0	1	1	0	0	0	0	0	0	0	0	0	0	0	0	0	0	0	0	1	0	1	0	1	0	1	0	1	0	1	4.5931	2.9563	0	0.1109	0.0879	0.0994
2310029O18Rik	Z00063194-1	0	7	0	17	0	0	0	0	0	0	0	0	0	0	0	0	0	0	0	0	0	0	1	0	0	0	0	0	0	0	0	0	1	1	0	0	0	0	0	0	0	0	2.9732	1.0965	0	0.1667	0.1427	0.1547
2310030A07Rik	Z00061950-1	0	0	0	9	0	0	0	0	0	0	0	0	0	0	0	0	0	0	0	0	0	0	0	0	0	0	0	0	0	0	0	0	0	0	0	0	0	0	0	0	0	0	1.864	1.3974	0	0.2555	0.4767	0.3661
2310030G06Rik	Z00042044-1	1	87	0	25	0	0	0	0	0	0	0	0	0	0	1	0	0	0	0	0	0	0	0	0	0	0	0	1	0	0	0	1	1	1	0	1	0	0	0	0	0	0	2.6124	1.8147	0	0.8451	0.1916	0.5184
2310030N02Rik	Z00007054-1	1	233	0	13	1	0	0	0	0	0	0	0	0	1	1	0	0	0	0	0	1	0	0	1	0	0	0	0	0	1	1	1	1	1	1	0	0	0	0	0	0	1	3.7806	2.7158	0	0.1238	0.2012	0.1625
2310031A18Rik	Z00026990-1	1	170	1	88	0	0	0	0	0	0	0	0	1	0	0	0	0	0	0	0	0	0	0	0	0	0	0	0	0	0	0	0	0	1	0	1	0	1	0	0	0	1	2.6973	1.4775	0	1.0189	0.3604	0.6897
2310033E01Rik	Z00075743-1	1	81	0	13	0	0	0	0	0	0	0	0	0	0	0	0	0	0	0	0	0	0	0	0	0	0	0	1	1	0	0	1	1	1	0	0	0	0	0	0	1	1	1.7553	1.051	0	0.6123	0.2333	0.4228
2310033K02Rik	Z00055847-1	0	10	0	24	0	0	0	0	0	0	0	0	0	0	0	0	0	0	0	0	0	0	0	0	0	0	0	0	0	0	0	0	1	1	0	0	0	0	0	0	0	0	1.7256	1.1069	0	0.2046	0.1677	0.1862
2310033P09Rik	Z00044674-1	1	193	0	19	1	0	0	0	0	0	0	0	0	0	0	0	1	0	0	0	0	0	0	0	0	0	0	0	1	0	0	0	1	1	0	0	1	1	0	0	0	1	4.0457	2.6854	0	0.0628	0.066	0.0644
2310034G01Rik	Z00062779-1	1	238	0	40	0	0	0	0	0	0	0	0	1	1	0	1	1	0	0	1	0	0	0	1	0	0	0	0	1	0	0	1	1	0	0	0	1	0	1	0	0	1	2.6196	0.5612	0	0.254	0.381	0.3175
2310035C23Rik	Z00016560-1	1	345	0	9	1	0	0	0	0	0	0	0	0	1	1	0	0	0	0	0	0	0	0	0	0	0	0	0	0	0	0	0	0	1	0	0	0	1	0	1	0	1	3.7185	2.6374	0	0.1126	0.0927	0.1027
2310035K24Rik	Z00035986-1	1	149	0	20	0	0	0	0	0	0	0	0	0	1	1	0	1	1	0	1	0	0	0	0	0	0	0	0	0	1	0	0	0	0	0	0	0	1	1	0	0	1	2.9055	1.614	0	0.1958	0.1575	0.1767
2310036O22Rik	Z00035128-1	1	362	0	11	1	0	0	1	0	0	0	0	0	0	0	0	0	0	0	0	0	0	0	0	0	0	1	1	1	1	1	1	1	1	1	0	0	1	0	0	0	1	4.6388	3.5212	0	0.1055	0.0506	0.0781
2310037I24Rik	Z00008009-1	1	223	0	19	1	0	0	0	0	0	0	0	0	0	1	1	1	0	0	0	0	0	0	0	0	0	0	0	0	0	0	0	0	0	0	1	0	1	1	0	0	1	4.403	3.0705	0	0.093	0.1245	0.1088
2310038H17Rik	Z00053025-1	1	246	0	25	1	0	0	0	0	0	0	0	0	0	1	0	0	0	0	0	0	0	0	0	0	0	0	1	0	0	1	1	1	1	0	1	1	0	0	0	0	1	3.1214	2.1247	0	0.0811	0.1139	0.0975
2310039D24Rik	Z00056369-1	0	5	0	13	0	0	0	0	0	0	0	0	0	0	0	0	0	0	0	0	0	0	0	0	0	0	0	0	0	0	0	0	1	0	0	1	0	0	0	0	0	0	1.2	0.94	0	0.2069	0.3961	0.3015
2310039E09Rik	Z00048214-1	0	5	0	10	1	0	0	0	0	0	0	0	0	0	0	0	0	0	0	0	0	0	0	0	0	0	0	0	0	0	0	1	0	0	0	0	0	0	0	0	0	1	2.9455	1.4614	0	0.2705	0.548	0.4093
2310039H08Rik	Z00058191-1	1	331	0	15	0	0	0	0	1	0	0	0	0	0	0	0	1	0	0	0	0	0	0	0	0	0	0	1	1	1	0	1	0	1	0	1	0	0	1	1	0	1	3.9833	2.8342	0	0.135	0.3051	0.2201
2310040A07Rik	Z00053188-1	0	9	0	94	0	0	0	0	0	0	0	0	0	0	0	0	0	0	0	0	0	0	0	0	1	0	0	0	0	0	0	1	1	1	0	0	0	0	0	0	0	0	3.4469	1.7542	0	0.468	0.23	0.349
2310040C09Rik	Z00005950-1	1	159	1	88	0	0	0	0	0	0	0	0	0	1	0	0	0	0	0	0	0	0	0	0	0	0	0	0	1	0	1	0	1	1	0	0	0	0	0	0	0	1	3.2684	1.9671	0	0.2625	0.2315	0.247
2310040G24Rik	Z00030166-1	1	48	0	8	0	0	0	0	0	0	0	0	0	0	0	0	0	0	0	0	0	0	0	0	0	0	0	1	1	0	0	1	1	1	0	1	0	0	0	0	1	0	3.1806	2.0254	0	0.0796	0.5499	0.3148
2310042D19Rik	Z00076093-1	0	0	0	0	0	0	0	0	0	0	0	0	0	0	0	0	0	0	0	0	0	0	0	0	0	0	0	0	0	0	0	0	0	0	0	0	0	0	0	0	0	0	1.1842	0.7651	0	0.3882	0.2229	0.3056
2310042E22Rik	Z00059241-1	0	0	0	1	0	0	0	0	0	0	0	0	0	0	0	0	0	0	0	0	1	0	0	0	0	0	0	0	0	0	0	1	1	0	0	0	0	0	0	0	0	0	1.6915	0.2615	0	0.3249	0.5707	0.4478
2310043D23Rik	Z00062618-1	0	5	0	18	0	0	0	0	0	0	0	0	0	0	0	0	0	0	0	0	1	0	0	0	0	0	1	1	1	0	0	0	0	0	0	0	0	1	0	0	0	0	1.1852	0.9909	0	0.322	0.2776	0.2998
2310043J07Rik	Z00030723-1	0	13	0	23	0	0	0	0	0	0	0	0	0	0	0	0	0	0	0	0	0	0	0	0	1	0	0	0	0	0	0	1	1	1	0	0	0	0	0	0	0	0	2.5114	1.565	0	0.4362	0.6151	0.5257
2310043L19Rik	Z00061966-1	0	9	0	51	0	0	0	0	0	0	0	0	0	0	0	0	0	0	0	0	0	0	0	0	0	0	0	0	0	0	0	0	1	0	0	0	0	0	0	0	0	0	1.1682	1.3902	0	0.8338	0.2605	0.5472
2310043M15Rik	Z00026220-1	0	19	0	24	0	0	0	0	0	0	1	0	1	0	0	0	1	0	1	0	1	0	0	0	0	0	0	0	1	0	0	0	0	1	0	0	0	0	0	0	0	0	2.8542	2.121	0	0.3332	0.8901	0.6117
2310043N10Rik	Z00016366-1	1	207	0	12	0	0	0	0	0	0	0	0	0	0	0	0	1	0	0	0	0	1	1	1	1	1	1	1	1	0	0	1	1	1	0	0	0	0	0	0	1	1	3.2989	2.5328	0	0.5551	0.2207	0.3879
2310044G17Rik	Z00020795-1	1	382	0	19	1	0	0	0	0	0	0	0	1	1	0	0	1	0	0	0	1	1	1	1	0	0	0	0	1	0	0	1	1	1	0	0	1	1	0	1	0	1	3.7131	2.548	0	0.1681	0.2278	0.198
2310044H10Rik	Z00045435-1	1	242	0	13	0	0	0	1	0	0	0	0	1	0	0	0	1	0	0	0	0	0	1	1	1	0	0	1	1	0	0	1	1	1	1	0	1	1	0	0	0	1	3.9655	3.1119	0	0.1411	0.0535	0.0973
2310045A20Rik	Z00021244-1	1	76	1	163	0	1	0	0	0	0	0	0	0	0	0	0	0	0	0	0	0	0	0	0	0	0	1	0	0	0	0	1	0	0	0	0	0	1	0	0	0	1	2.0619	1.1753	0	1.0412	0.671	0.8561
2310046K01Rik	Z00075588-1	1	24	0	36	0	0	0	0	0	0	0	0	0	0	0	0	0	0	0	0	0	0	0	0	0	0	1	0	0	0	0	1	0	1	0	0	1	0	1	0	0	1	3.3813	1.5416	0	0.5507	0.6188	0.5848
2310046O06Rik	Z00027149-1	1	193	0	10	0	0	0	0	0	0	0	0	1	0	1	1	1	0	1	0	1	0	0	0	0	0	0	0	0	0	0	1	0	1	0	0	1	1	0	0	0	1	2.7791	1.8601	0	0.1054	0.0741	0.0898
2310047A01Rik	Z00035809-1	1	146	0	35	0	0	0	0	0	0	0	0	0	0	0	0	0	0	0	0	0	1	0	0	0	0	1	1	1	0	0	1	1	0	0	1	0	0	0	0	0	1	2.95	2.2084	0	0.4066	0.1396	0.2731
2310047B19Rik	Z00031522-1	1	147	0	7	0	0	0	0	0	0	0	0	0	0	1	0	0	0	0	0	0	0	0	0	0	0	1	0	0	1	1	1	0	1	0	1	0	1	0	0	1	1	2.4994	1.6144	0	0.0983	0.2369	0.1676
2310047D07Rik	Z00076443-1	0	5	0	25	0	0	0	0	0	0	0	0	0	0	0	0	0	0	0	0	0	0	0	0	1	0	1	0	1	0	0	1	0	0	0	1	0	0	0	0	0	1	1.615	1.2311	0	0.2947	0.3497	0.3222
2310047D13Rik	Z00073879-1	1	177	1	70	1	1	0	0	0	0	0	0	0	1	0	0	0	0	0	0	0	0	0	0	0	0	0	0	1	0	0	0	1	1	0	0	0	0	0	0	1	1	2.9859	2.2843	0	0.7891	0.1341	0.4616
2310047K21Rik	Z00051020-1	1	201	0	9	0	0	0	0	0	0	0	0	0	0	0	1	0	0	0	1	0	0	0	1	0	0	0	1	1	0	0	1	1	0	0	0	0	0	0	0	0	1	2.2716	1.6248	0	0.2167	0.3806	0.2987
2310047M10Rik	Z00054086-1	1	291	0	20	0	1	0	0	0	0	0	0	0	0	0	0	0	0	1	0	0	1	1	0	0	0	1	1	1	0	1	1	0	1	0	1	1	0	0	0	0	1	2.9709	1.9679	0	0.1841	0.1013	0.1427
2310047O13Rik	Z00008028-1	1	188	0	17	0	0	0	0	0	0	0	0	0	0	0	0	0	0	0	0	0	0	0	0	0	0	1	0	0	0	0	0	1	0	0	1	0	0	0	0	0	1	3.6333	2.8189	0	0.1168	0.2738	0.1953
2310050B05Rik	Z00033007-1	1	8	0	55	0	0	0	0	0	0	0	0	0	0	0	0	0	0	0	0	0	0	0	0	0	1	1	1	1	1	1	1	0	1	0	0	0	0	0	0	1	1	1.2897	0.6133	0	0.158	0.3749	0.2665
2310050C09Rik	Z00042935-1	0	8	0	25	0	0	0	0	0	0	0	0	0	0	0	0	0	0	0	0	0	0	0	0	0	0	0	0	0	0	0	0	0	0	0	0	0	0	0	0	1	0	1.1766	0.858436	1	0.2482	0.2444	0.2463
2310051F07Rik	Z00039485-1	0	8	0	14	0	0	0	0	0	0	0	0	0	1	0	1	1	0	0	0	0	0	0	0	0	0	0	0	1	0	0	0	1	0	0	0	0	0	0	0	0	0	4.0609	2.4472	0	0.2175	0.1067	0.1621
2310056P07Rik	Z00034255-1	1	316	0	13	1	1	0	0	0	0	0	0	0	1	1	1	1	0	0	0	1	0	0	0	0	0	0	0	0	0	0	1	1	0	1	0	1	0	0	0	0	1	4.609	3.8061	0	0.1746	0.274	0.2243
2310057B04Rik	Z00061644-1	1	228	0	12	0	0	0	0	0	0	0	0	0	0	1	0	0	0	0	0	0	1	1	1	0	0	1	1	0	0	1	1	1	1	0	0	0	1	0	0	0	1	1.7991	0.8934	0	0.1898	0.2346	0.2122
2310057J16Rik	Z00045602-1	1	222	0	8	1	0	0	0	0	0	0	0	0	0	0	0	0	0	0	0	0	0	0	0	0	0	1	1	1	1	1	1	1	0	0	0	0	0	0	0	0	1	3.6458	2.5335	0	0.2213	0.265	0.2432
2310057M21Rik	Z00008523-1	1	263	0	13	1	0	0	0	0	0	0	0	1	0	0	0	0	0	0	0	0	0	0	0	0	0	0	1	1	0	1	0	0	1	0	1	1	0	1	0	0	1	3.4057	2.4897	0	0.1216	0.132	0.1268
2310057N15Rik	Z00040631-1	0	2	0	3	0	0	0	0	0	0	0	0	0	0	0	0	0	0	0	0	0	0	0	0	0	0	0	0	0	0	0	0	0	0	0	0	0	1	0	0	1	0	1.2068	-0.1403	0	0.2002	0.3612	0.2807
2310058D17Rik	Z00052813-1	1	375	0	19	0	0	0	0	0	0	0	0	0	0	1	0	1	0	0	0	0	0	0	0	0	0	0	0	0	1	0	1	1	1	0	1	1	1	0	0	0	1	1.5606	1.6797	0	0.2442	0.2005	0.2224
2310061C15Rik	Z00008437-1	1	361	0	15	0	0	0	0	0	0	0	0	0	0	1	0	0	1	0	0	0	0	0	0	0	0	0	1	0	0	1	0	0	1	0	0	1	0	0	0	0	1	3.4549	2.6731	0	0.1231	0.118	0.1206
2310061F22Rik	Z00038147-1	1	236	0	20	1	0	0	0	0	0	0	0	1	1	1	1	1	0	0	0	0	0	0	0	0	0	0	0	0	0	0	1	0	1	0	0	0	1	0	0	0	1	3.7648	2.585	0	0.0869	0.2815	0.1842
2310061G22Rik	Z00030206-1	0	9	0	37	0	0	0	0	0	0	0	0	0	0	0	0	0	0	0	0	1	0	0	0	0	0	0	0	0	0	0	1	1	0	0	0	0	0	1	0	1	0	2.1051	0.6598	0	0.109	0.1343	0.1217
2310061I04Rik	Z00031213-1	1	153	0	8	1	0	0	0	0	0	0	0	0	1	0	1	1	1	0	0	0	0	0	0	0	0	0	0	1	0	0	0	0	0	0	1	1	0	0	0	0	1	4.29	2.7675	0	0.063	0.0876	0.0753
2310065F04Rik	Z00026897-1	0	4	0	20	0	0	0	0	0	0	0	0	0	0	0	0	0	0	0	0	0	0	0	0	0	0	0	0	0	0	0	0	0	1	0	0	0	0	0	0	1	0	1.6248	0.4502	0	0.7484	0.0014	0.3749
2310065K24Rik	Z00012089-1	1	432	0	17	1	0	0	0	0	0	0	0	0	1	1	0	0	0	1	0	0	0	0	0	0	0	0	0	0	0	0	0	0	0	0	1	0	0	0	0	0	1	3.9949	2.9091	0	0.0632	0.1477	0.1055
2310066E14Rik	Z00054870-1	1	25	0	37	0	0	0	0	0	0	0	0	0	0	0	0	0	0	0	0	1	1	0	0	0	0	0	1	1	0	0	1	1	1	0	0	0	0	0	0	0	0	3.9417	2.1865	0	0.5739	0.1518	0.3629
2310067B10Rik	Z00037351-1	1	160	0	11	0	0	0	0	0	0	0	0	1	1	1	0	0	0	0	0	0	0	0	0	0	0	0	0	0	0	0	0	1	0	1	1	0	1	0	0	0	1	2.869	2.3991	0	0.0539	0.0762	0.0651
2310067E19Rik	Z00040458-1	0	6	0	16	0	0	0	0	0	0	0	0	0	0	0	0	0	0	0	0	1	0	0	0	0	0	0	0	0	0	0	1	1	0	0	0	0	0	0	0	1	0	2.862	1.0912	0	0.2883	0.577	0.4327
2310068J16Rik	Z00051203-1	1	286	0	6	0	0	0	0	0	0	0	0	0	1	1	1	1	0	0	0	0	0	0	0	0	0	0	0	0	0	0	1	0	0	0	0	0	0	0	0	0	1	1.7509	1.3922	0	0.4659	0.4133	0.4396
2310069B03Rik	Z00026999-1	1	26	0	19	0	0	0	0	0	0	0	0	0	0	0	0	0	0	0	0	0	0	0	0	0	0	0	0	0	0	0	1	0	1	0	0	0	0	1	0	1	0	1.2939	0.8603	0	1.3569	0.2673	0.8121
2310076G13Rik	Z00050354-1	0	1	0	7	0	0	0	0	0	0	0	0	0	0	0	0	0	0	0	0	0	0	0	0	1	0	1	1	1	0	1	0	0	0	0	0	0	0	0	0	1	0	1.5807	2.213	0	0.3045	0.2971	0.3008
2310076L09Rik	Z00043445-1	1	74	0	114	0	0	0	0	0	0	0	0	0	0	0	0	0	0	0	0	1	0	0	0	0	0	0	0	0	0	0	1	0	1	0	0	0	0	0	0	0	1	2.9333	1.7397	0	0.2003	0.3285	0.2644
2310079F23Rik	Z00075164-1	1	235	0	20	1	0	0	0	0	0	0	0	0	1	0	0	0	0	0	0	0	0	0	0	0	0	0	0	1	0	0	0	0	1	0	1	0	0	0	0	0	1	2.7791	1.8683	0	0.1187	0.2858	0.2023
2310079G19Rik	Z00046653-1	0	2	0	6	0	0	0	0	0	0	0	0	0	0	0	0	0	0	0	0	0	0	0	0	0	0	0	0	0	0	0	0	0	0	0	1	0	0	0	0	1	0	1.5937	0.2279	0	0.1772	0.254	0.2156
2310079N02Rik	Z00013197-1	1	162	0	36	0	0	0	0	0	0	0	0	0	1	1	0	1	0	0	0	0	0	0	0	0	0	0	0	0	0	0	0	1	1	0	0	1	0	0	0	0	1	3.5682	2.6579	0	0.2879	0.3756	0.3318
2310081J21Rik	Z00030146-1	0	0	0	0	0	0	0	0	0	0	0	0	0	0	0	0	0	0	0	0	0	0	0	0	0	0	0	0	0	0	0	0	0	0	0	0	0	0	0	0	0	0	1.3192	0.0599	0	0.2934	0.3658	0.3296
2400001E08Rik	Z00060877-1	1	249	0	9	1	0	0	0	0	0	0	0	0	0	1	0	1	0	0	0	0	0	0	0	0	0	0	0	0	1	0	0	0	1	0	1	0	0	1	0	0	1	4.0325	2.4256	0	0.0718	0.0951	0.0835
2400003C14Rik	Z00056380-1	1	292	0	20	1	0	0	0	0	0	0	0	0	1	0	0	1	0	0	0	0	0	0	1	0	0	0	0	1	0	0	1	1	1	0	1	0	1	0	0	0	1	3.1742	2.9225	0	0.1352	0.1283	0.1318
2400006E01Rik	Z00030261-1	0	6	0	11	1	0	0	0	0	0	0	0	0	0	0	0	0	0	0	0	0	0	0	0	0	0	0	0	1	0	0	0	1	0	0	0	0	0	0	0	0	0	3.7653	3.2672	0	0.048	0.239	0.1435
2400009B08Rik	Z00026578-1	1	165	0	13	0	0	0	0	0	0	1	0	0	0	0	0	0	1	0	0	1	0	0	0	0	0	1	0	1	0	1	0	1	1	0	0	0	1	0	0	0	0	3.0449	2.5948	0	0.2074	0.1965	0.202
2410001C21Rik	Z00054402-1	1	203	0	7	1	0	0	0	0	0	0	0	1	1	1	0	1	0	0	0	0	0	0	0	0	0	0	0	0	0	0	1	0	1	0	1	0	0	0	0	0	1	3.8872	2.5498	0	0.0839	0.1928	0.1384
2410002F23Rik	Z00030312-1	1	235	0	16	1	0	0	0	0	0	0	0	0	0	0	0	0	0	0	0	0	0	0	0	0	0	0	0	1	1	1	1	1	0	1	1	0	1	0	0	0	1	3.7188	2.6503	0	0.0896	0.1882	0.1389
2410002I01Rik	Z00064325-1	1	395	0	17	0	0	0	0	0	0	0	0	0	0	1	0	1	0	0	0	0	0	0	0	0	0	0	1	0	0	0	1	1	1	0	1	0	1	0	0	0	1	1.6833	2.388	0	0.2392	0.1225	0.1809
2410002O22Rik	Z00010129-1	1	294	0	13	1	0	0	0	0	0	0	0	0	0	1	0	0	0	0	0	0	0	0	0	0	0	0	1	0	0	1	0	0	0	0	0	1	0	1	0	0	1	3.4058	3.1573	0	0.1255	0.2916	0.2086
2410003J06Rik	Z00052281-1	1	29	0	3	0	0	0	0	0	0	0	0	0	0	1	0	0	0	1	0	0	0	0	0	0	0	0	0	0	0	0	0	0	0	0	1	1	0	0	0	0	0	4.1512	1.9876	0	0.2043	0.1127	0.1585
2410003K15Rik	Z00045490-1	1	298	0	13	1	0	0	0	0	0	0	0	0	1	1	0	1	0	0	0	0	0	0	0	0	0	0	0	0	0	0	0	0	0	0	1	0	0	0	0	0	1	4.4018	2.4757	0	0.0752	0.0824	0.0788
2410003L11Rik	Z00030168-1	0	7	0	9	1	0	0	0	0	0	0	0	0	0	0	0	0	0	0	0	0	0	0	0	0	0	1	1	1	1	1	0	0	1	0	0	0	0	0	0	0	0	3.679	3.1405	0	0.0842	0.3114	0.1978
2410004A20Rik	Z00051117-1	1	54	1	63	0	0	0	0	0	0	0	0	0	0	0	0	0	0	0	0	0	0	0	0	1	0	1	0	1	1	1	1	0	1	0	0	0	0	0	0	1	1	3.9795	2.3664	0	0.6858	1.0372	0.8615
2410004B18Rik	Z00046069-1	1	106	0	6	1	0	0	0	0	0	0	0	1	0	0	0	0	0	0	0	0	0	0	0	0	0	0	0	1	0	0	0	0	1	0	1	0	0	0	0	0	1	4.2973	2.7051	0	0.0443	0.0794	0.0619
2410004I01Rik	Z00030169-1	1	43	1	60	0	0	0	0	0	0	0	0	0	0	0	0	0	0	0	0	0	0	0	0	0	0	0	0	0	0	0	0	0	1	0	0	0	0	0	0	0	1	1.8961	1.3644	0	0.5244	0.4928	0.5086
2410004L22Rik	Z00036667-1	1	268	0	17	0	0	0	0	0	0	0	0	1	0	0	1	1	0	1	0	0	0	0	0	0	0	0	0	1	0	0	1	0	1	0	1	0	1	0	0	0	1	3.7942	2.846	0	0.1031	0.1104	0.1068
2410004N09Rik	Z00030170-1	1	223	0	31	1	0	0	0	0	0	0	0	0	1	0	1	1	0	0	0	0	0	0	0	0	0	0	0	1	0	0	1	1	1	0	1	0	1	1	0	1	1	4.3422	2.9961	0	0.0789	0.3031	0.191
2410004P03Rik	Z00041609-1	1	58	1	53	0	0	0	0	0	0	0	0	1	0	0	0	0	0	0	1	0	0	0	0	0	0	0	0	1	0	0	1	0	0	0	1	1	0	0	0	0	0	3.1446	1.1739	0	0.1136	0.3687	0.2412
2410005O16Rik	Z00034236-1	1	84	0	29	0	0	0	0	0	0	1	0	0	0	1	0	0	0	0	0	0	0	0	0	0	0	0	0	0	0	0	0	0	1	0	1	1	0	0	0	0	1	3.0133	1.6767	0	0.2692	0.1747	0.222
2410006H16Rik	Z00030147-1	1	491	0	21	1	0	0	0	0	0	0	0	0	1	0	1	1	0	0	0	0	0	1	0	0	1	0	0	1	0	0	1	0	1	0	0	0	1	0	0	0	1	4.0863	3.8189	0	0.1399	0.2603	0.2001
2410008K03Rik	Z00014022-1	1	198	0	24	0	0	0	0	0	0	0	0	1	1	1	0	0	0	1	0	1	0	0	0	0	0	0	0	0	0	0	1	0	1	0	0	0	0	0	0	0	1	3.8107	2.3476	0	0.2058	0.2941	0.25
2410012H22Rik	Z00020625-1	1	198	0	12	0	0	0	0	0	0	0	0	0	0	1	1	1	0	0	0	1	0	0	0	0	0	0	0	0	0	0	1	1	1	0	1	1	1	0	0	0	1	3.9578	2.5842	0	0.126	0.1097	0.1179
2410012M07Rik	Z00038211-1	1	102	0	27	0	0	0	0	0	0	0	0	1	0	1	0	0	0	0	0	0	0	0	0	0	0	0	1	0	0	0	0	0	1	0	0	0	1	1	0	0	1	2.8595	1.4612	0	0.1896	0.2306	0.2101
2410014A08Rik	Z00021679-1	1	326	0	18	1	0	0	0	0	0	0	0	0	1	0	0	0	0	0	0	0	0	1	1	0	0	1	0	1	1	1	0	1	1	0	1	0	1	0	0	0	1	3.0434	3.2423	0	0.1039	0.0814	0.0927
2410015M20Rik	Z00060423-1	1	226	0	15	1	0	0	0	0	0	0	0	0	0	0	0	0	0	1	0	0	1	0	0	0	0	1	1	1	1	1	0	0	1	0	1	1	0	1	0	0	1	3.8707	3.1136	0	0.0484	0.1058	0.0771
2410015N17Rik	Z00005912-1	1	211	0	17	1	0	0	0	0	0	0	0	0	0	0	1	0	0	0	1	0	1	0	0	0	0	1	1	1	0	1	0	1	0	1	0	0	1	0	0	0	1	5.0447	3.8972	0	0.1344	0.3414	0.2379
2410016O06Rik	Z00036007-1	1	224	0	36	0	1	0	0	0	0	0	0	0	1	1	0	0	0	0	0	0	0	0	0	0	0	0	0	0	0	1	0	1	0	0	1	0	0	0	0	0	1	3.7895	2.3644	0	0.157	0.2469	0.202
2410017I17Rik	Z00061801-1	0	16	0	5	0	0	0	0	0	0	0	0	0	0	0	0	0	0	0	0	0	0	0	0	0	0	0	0	0	0	0	1	0	0	0	0	0	0	1	0	1	0	1.8791	1.2278	0	0.0975	0.2014	0.1495
2410017P07Rik	Z00075410-1	1	206	0	13	0	1	0	0	0	0	0	0	0	0	1	1	0	0	0	0	0	0	0	0	0	0	1	0	0	0	1	0	1	0	0	0	1	0	1	0	0	1	3.6585	2.896	0	0.2574	0.2333	0.2454
2410018C17Rik	Z00018372-1	1	281	0	10	1	0	0	0	0	0	0	0	0	1	1	1	1	0	0	0	0	0	0	0	0	0	0	0	0	0	0	0	1	1	0	0	1	0	0	0	0	1	4.0598	2.6341	0	0.1473	0.1508	0.1491
2410018C20Rik	Z00052177-1	1	321	0	14	1	0	0	0	0	0	0	0	1	1	0	1	1	0	0	0	0	0	0	0	0	0	0	0	1	0	0	0	0	1	0	1	1	0	0	0	1	1	3.6773	2.5983	0	0.0813	0.3003	0.1908
2410018G20Rik	Z00035138-1	1	254	0	21	0	0	0	0	0	0	0	0	1	0	1	0	0	0	0	0	0	0	0	0	0	0	0	0	0	0	0	0	1	1	0	0	1	0	0	0	0	1	3.9966	2.8644	0	0.1193	0.1723	0.1458
2410018L13Rik	Z00075924-1	0	2	0	1	0	0	0	0	0	0	0	0	0	0	0	0	0	0	0	0	0	0	0	0	0	0	0	0	0	0	0	0	0	0	0	1	0	0	0	0	0	1	3.094	2.16611	1	0.233	0.1159	0.1745
2410018M08Rik	Z00034219-1	1	110	0	17	0	0	0	0	0	0	0	0	1	1	0	1	0	0	0	0	0	1	1	1	0	0	0	0	1	0	1	1	0	0	0	1	0	0	0	0	1	1	3.1785	2.7167	0	0.2978	0.5955	0.4467
2410019A14Rik	Z00028902-1	1	224	0	10	1	0	0	0	0	0	0	0	0	1	1	1	1	0	0	0	0	0	0	0	0	0	0	0	0	0	0	0	0	0	0	0	0	0	0	0	0	1	2.2924	1.4198	0	0.6281	0.1605	0.3943
2410022L05Rik	Z00013818-1	1	238	0	12	1	0	0	0	0	0	0	0	0	1	1	0	1	1	0	0	1	0	0	0	0	0	0	0	0	0	0	0	0	1	0	0	1	0	0	0	0	1	4.6424	3.2459	0	0.0621	0.0548	0.0585
2410025L10Rik	Z00047600-1	1	157	0	54	1	0	0	0	0	0	0	0	1	0	0	0	0	0	0	0	0	0	0	0	0	0	0	1	1	0	0	0	0	1	0	0	0	0	0	0	0	1	3.1596	1.917	0	0.279	0.0857	0.1824
2410042D21Rik	Z00030407-1	1	102	0	4	0	0	0	1	0	0	0	0	1	1	1	0	1	1	0	1	0	0	0	0	0	0	0	0	0	1	0	0	1	0	1	0	0	0	0	0	0	1	4.0658	2.82889	1	0.0769	0.2206	0.1488
2410057H14Rik	Z00030262-1	1	110	1	138	0	0	0	0	0	0	0	0	0	0	0	0	0	0	0	0	0	0	0	0	0	0	0	0	0	0	0	0	0	0	0	0	0	0	0	0	0	1	1.687	0.613	0	0.4985	0.4402	0.4694
2410066E13Rik	Z00041664-1	1	154	0	46	0	0	0	0	0	0	0	0	0	0	0	0	0	0	0	0	0	0	0	0	0	0	0	0	0	0	0	1	1	0	0	0	0	0	0	0	0	1	2.9377	1.4788	0	0.4637	0.2369	0.3503
2410076I21Rik	Z00056445-1	0	16	0	24	0	0	0	0	0	0	0	0	0	0	0	0	0	0	0	0	0	0	0	0	0	0	0	1	0	0	0	1	1	1	0	1	0	0	0	0	0	1	2.7003	1.9235	0	0.3421	0.3511	0.3466
2410080I02Rik	Z00026532-1	1	180	0	11	0	0	0	0	0	0	0	0	0	0	0	0	0	0	0	0	0	1	1	1	1	1	1	1	1	1	1	1	1	1	0	0	0	0	0	0	0	1	3.3872	1.0423	0	0.098	0.7874	0.4427
2410081M15Rik	Z00010249-1	1	121	0	5	1	0	0	0	0	0	0	0	0	0	0	0	0	0	0	0	0	0	0	0	1	0	1	1	1	0	0	1	1	1	1	0	0	0	0	0	0	1	3.995	2.6834	0	0.1249	0.6354	0.3802
2410088K16Rik	Z00026746-1	0	7	0	9	0	0	0	0	0	0	0	0	0	0	0	0	0	0	0	0	0	0	0	0	0	0	0	1	0	0	0	0	0	1	0	1	0	0	1	0	0	0	2.524	1.3775	0	0.1878	0.749	0.4684
2410089E03Rik	Z00016433-1	1	178	0	10	1	0	0	0	0	0	0	0	1	1	1	0	0	0	0	0	0	0	0	1	1	0	0	0	0	0	1	1	1	0	0	0	1	1	0	0	0	1	2.5822	2.2946	0	0.1962	0.2114	0.2038
2410091C18Rik	Z00038908-1	1	302	0	13	0	0	0	0	0	0	0	0	0	0	1	1	1	0	0	0	1	0	0	0	0	0	0	0	0	0	0	0	1	0	0	1	0	0	1	0	1	1	3.4799	2.4171	0	0.1156	0.1786	0.1471
2410114N07Rik	Z00032197-1	1	40	0	9	0	0	0	0	0	0	0	0	0	0	1	0	0	0	0	0	1	0	1	0	0	0	0	0	0	0	0	1	1	1	0	0	0	0	0	0	1	0	1.701	0.3371	0	0.3063	0.2578	0.2821
2410124H12Rik	Z00043515-1	1	25	0	36	0	0	0	0	0	1	0	0	0	0	0	0	0	1	0	0	0	0	0	0	0	0	1	1	1	0	1	0	1	1	0	0	0	0	0	0	0	1	1.8156	1.5284	0	0.5179	0.3737	0.4458
2410127E18Rik	Z00019359-1	1	173	0	10	0	0	0	0	0	0	0	0	1	0	0	0	0	0	0	0	1	0	0	0	0	0	0	0	1	0	1	0	0	1	1	1	0	0	0	0	0	1	2.8081	2.5089	0	0.1142	0.0885	0.1014
2410127L17Rik	Z00011390-1	1	134	0	7	1	0	0	0	0	0	0	0	0	1	0	0	0	0	0	0	0	0	0	1	0	0	0	0	1	0	0	1	1	0	0	1	1	0	0	0	0	1	4.3762	2.5261	0	0.1187	0.2878	0.2033
2410129H14Rik	Z00011899-1	1	333	0	12	0	0	0	0	0	0	0	0	1	1	0	0	1	0	0	0	0	0	1	1	1	0	0	0	1	0	0	1	1	0	0	1	0	0	0	0	0	1	1.6835	2.7463	0	0.1748	0.356	0.2654
2410131K14Rik	Z00001728-1	1	245	0	18	1	0	0	1	0	0	0	0	0	0	1	1	1	1	1	0	0	0	0	0	0	0	0	1	0	0	0	0	0	1	0	1	1	1	0	0	0	1	2.633	1.8955	0	0.1182	0.1117	0.115
2410133F24Rik	Z00044715-1	1	253	0	8	1	0	0	0	0	0	0	0	1	1	1	0	0	0	0	1	0	0	0	0	0	0	0	0	0	0	0	0	1	0	0	0	0	0	0	0	0	1	1.5185	1.0622	0	0.4537	0.201	0.3274
2410137F16Rik	Z00030086-1	0	15	0	18	0	0	0	0	0	0	0	0	0	0	0	0	0	0	0	0	1	1	1	0	1	0	1	0	1	0	0	1	1	1	0	0	0	0	0	0	1	0	2.4275	1.4089	0	0.8096	0.4525	0.6311
2410137M14Rik	Z00074791-1	1	72	0	15	0	0	0	0	0	0	0	0	0	0	0	0	0	0	0	0	0	1	1	1	1	1	1	1	1	1	1	1	1	0	0	0	0	0	0	0	0	0	3.5324	2.1262	0	0.2336	0.8579	0.5458
2410152P15Rik	Z00030269-1	1	26	0	31	0	0	0	0	0	0	0	0	0	0	0	0	0	0	0	0	0	0	0	0	0	0	1	1	1	0	0	1	1	1	0	0	0	0	1	0	0	0	1.868	0.4594	0	0.3477	0.8966	0.6222
2410166I05Rik	Z00051356-1	1	9	0	19	1	0	0	0	0	0	0	0	0	0	0	0	0	0	0	0	0	0	0	0	0	0	1	0	1	0	1	1	1	1	0	0	0	0	0	0	0	0	3.7178	3.0629	0	0.0683	0.1343	0.1013
2410187C16Rik	Z00055333-1	1	182	0	14	1	0	0	1	0	0	0	0	1	1	1	1	1	0	0	0	1	0	0	0	0	0	0	0	0	0	0	0	1	0	1	0	1	0	0	0	0	1	3.4438	2.4807	0	0.2314	0.293	0.2622
2410198J08Rik	Z00030267-1	1	191	0	7	0	0	0	0	0	0	0	0	0	0	0	0	0	0	0	0	0	1	0	1	0	0	1	1	1	1	1	1	1	1	0	1	1	0	0	0	1	1	2.0228	1.6154	0	0.1857	0.3365	0.2611
2500002B13Rik	Z00010165-1	1	322	0	7	1	0	0	0	0	0	0	0	0	0	0	0	1	0	0	0	0	0	0	1	0	0	1	0	1	0	0	0	1	0	0	0	0	0	1	0	0	1	3.3759	2.7793	0	0.1167	0.6403	0.3785
2500003M10Rik	Z00068305-1	1	213	0	14	1	0	0	0	0	1	0	0	0	0	0	1	1	0	0	0	0	0	0	0	0	0	0	1	1	0	0	0	1	0	0	0	0	1	0	0	0	1	4.2456	2.9663	0	0.0481	0.1322	0.0902
2500004C02Rik	Z00026416-1	1	230	0	9	0	0	0	0	0	0	0	0	0	0	0	1	1	0	0	0	0	0	1	0	1	0	0	0	1	0	0	1	0	0	0	0	1	0	1	0	0	1	1.5932	1.4012	0	0.6239	0.1729	0.3984
2510002D24Rik	Z00034502-1	1	199	0	13	0	0	0	0	0	0	0	0	0	1	0	0	0	0	0	0	0	0	0	0	0	0	0	0	1	0	1	0	0	1	0	0	0	1	0	0	0	1	2.9877	2.8893	0	0.1242	0.0759	0.1001
2510003B16Rik	Z00030268-1	1	271	0	12	0	0	0	1	0	0	0	0	1	0	1	0	0	0	0	0	0	0	0	1	0	0	0	0	0	0	0	1	0	1	0	0	0	0	0	0	1	1	2.8152	1.179	0	0.0408	0.1856	0.1132
2510003D18Rik	Z00030200-1	0	1	0	31	0	0	0	0	0	0	0	0	0	0	0	0	0	0	0	0	0	0	0	0	0	0	0	0	0	0	0	0	0	0	0	0	0	0	0	0	0	0	1.6356	0.7542	0	0.295	0.4037	0.3494
2510003E04Rik	Z00070120-1	1	170	0	6	0	0	0	0	0	0	0	0	0	1	1	0	0	0	0	0	0	1	0	0	0	0	0	0	0	0	0	1	0	1	0	0	0	0	0	0	0	1	4.0021	2.7449	0	0.1968	0.0672	0.132
2510006D16Rik	Z00061225-1	1	258	0	18	0	0	0	0	0	0	0	0	0	0	0	0	1	0	0	0	0	0	0	0	0	0	1	1	1	1	0	0	1	1	0	1	0	0	0	0	0	1	3.9614	2.6276	0	0.0543	0.1012	0.0778
2510009E07Rik	Z00036359-1	1	218	1	194	0	1	0	0	0	0	0	0	1	0	0	0	0	0	0	0	0	1	0	0	0	0	0	0	0	0	0	1	1	0	1	0	1	0	0	0	0	1	1.2108	1.558	0	1.138	0.2711	0.7046
2510012J08Rik	Z00062886-1	1	272	0	15	1	0	0	0	0	0	0	0	0	0	1	0	0	0	0	0	0	0	0	0	0	0	1	1	0	0	1	1	1	1	0	1	1	0	0	0	0	1	4.6879	2.2271	0	0.1024	0.0637	0.0831
2510039O18Rik	Z00040541-1	1	135	0	14	1	0	0	0	0	0	0	0	0	0	1	0	0	0	0	0	0	0	0	0	0	0	1	0	0	0	0	0	1	1	0	0	0	0	0	0	0	1	4.1778	2.854	0	0.2752	0.0728	0.174
2510048L02Rik	Z00048254-1	1	171	0	7	0	0	0	0	0	0	0	0	1	0	0	0	0	0	0	0	0	1	0	1	0	0	0	0	1	0	0	1	1	0	0	0	1	0	0	0	0	1	2.3407	1.5721	0	0.319	0.2352	0.2771
2510049I19Rik	Z00011952-1	1	196	0	10	0	0	0	0	0	0	0	0	0	1	1	0	1	0	0	0	0	0	0	0	0	0	0	0	0	0	0	0	1	1	0	1	0	0	1	0	0	1	3.4486	3.2922	0	0.0787	0.2124	0.1456
2600006L11Rik	Z00030270-1	0	6	0	56	0	0	0	0	0	0	0	0	0	0	0	0	0	0	0	0	0	0	0	0	0	0	0	1	1	0	0	1	0	1	0	1	0	1	0	0	0	0	3.6217	1.0535	0	0.0974	0.2424	0.1699
2600009E05Rik	Z00043229-1	1	181	0	14	0	0	0	0	0	0	0	0	0	1	0	1	0	1	1	0	0	0	0	0	0	0	0	0	1	0	1	0	0	1	0	1	1	0	0	0	0	1	3.3327	2.7757	0	0.1424	0.1692	0.1558
2600010E01Rik	Z00034817-1	1	130	1	143	0	0	0	0	0	0	0	0	0	0	1	0	0	0	0	0	1	0	0	0	0	0	0	0	0	0	1	1	0	1	0	0	1	0	0	0	0	1	2.1526	1.5753	0	0.6993	0.5392	0.6193
2600011E07Rik	Z00040138-1	1	56	1	190	0	1	0	0	0	0	0	0	0	0	0	0	0	0	0	0	0	0	0	0	0	0	1	0	0	0	0	0	0	0	0	0	1	0	0	0	0	1	2.0722	0.9383	0	0.3243	0.6371	0.4807
2610001J05Rik	Z00048470-1	1	112	0	6	0	0	0	0	0	0	0	0	0	0	1	0	0	0	0	0	0	0	0	0	0	0	0	0	0	0	0	0	1	0	0	0	0	0	1	0	1	0	1.4501	2.6219	0	0.407	0.2344	0.3207
2610002D18Rik	Z00040161-1	1	182	0	12	1	0	0	1	0	0	0	0	0	1	1	1	1	1	1	0	0	0	0	0	0	0	0	0	0	0	0	0	0	0	0	0	0	0	0	0	0	1	4.1817	2.2244	0	0.098	0.2847	0.1914
2610002J02Rik	Z00075690-1	1	183	0	11	0	0	0	0	0	0	0	0	1	0	1	1	1	0	0	0	0	0	0	0	0	0	0	1	0	0	0	0	0	1	0	1	0	1	0	0	0	1	3.7809	2.5919	0	0.1247	0.2336	0.1792
2610002J23Rik	Z00017770-1	0	4	0	10	1	0	0	0	0	0	0	0	0	0	0	0	0	0	0	0	0	0	0	0	0	0	1	1	1	0	0	0	0	1	0	1	0	0	0	0	0	0	3.5365	2.7649	0	0.0763	0.0931	0.0847
2610002M06Rik	Z00045870-1	1	29	0	14	0	0	0	0	0	0	0	0	0	0	0	0	0	0	0	1	0	0	0	0	0	0	0	0	0	0	0	0	0	0	0	1	0	1	0	0	0	1	3.1537	2.0349	0	0.2034	0.2418	0.2226
2610003J06Rik	Z00075376-1	1	160	0	26	1	0	0	0	0	0	0	0	0	0	0	1	0	0	0	1	0	0	0	0	0	0	1	1	1	0	1	1	1	0	0	1	0	0	0	0	0	1	3.3853	2.0145	0	0.069	0.2541	0.1616
2610008E11Rik	Z00025807-1	1	60	0	10	0	0	0	0	0	0	0	0	0	0	1	0	0	0	0	0	0	0	0	0	0	0	0	0	0	0	0	0	0	0	0	0	1	1	0	0	0	1	2.7751	2.3196	0	0.3193	0.1958	0.2576
2610008G14Rik	Z00078114-1	1	347	0	6	0	0	0	0	0	0	0	0	0	0	1	0	0	0	0	0	0	0	0	1	0	0	0	0	0	0	0	0	1	1	0	1	0	0	0	1	0	1	3.0968	1.2541	0	0.0929	0.2153	0.1541
2610014I16Rik	Z00062231-1	1	215	1	55	0	0	0	0	0	0	0	0	0	0	0	0	0	1	0	0	0	0	0	0	1	0	0	0	1	0	1	0	1	1	1	0	0	0	0	0	0	1	3.1514	1.3168	0	0.3392	0.173	0.2561
2610015P09Rik	Z00035086-1	0	1	0	6	0	0	0	0	0	0	0	0	0	0	0	0	0	0	0	0	1	0	0	1	0	0	0	0	0	0	0	0	0	0	0	0	0	0	0	0	1	0	3.7727	2.0838	0	0.0688	0.2848	0.1768
2610016C23Rik	Z00037432-1	1	123	0	3	1	0	0	0	0	0	0	0	0	0	1	0	0	0	0	0	0	0	0	0	0	0	0	0	0	0	0	0	0	1	1	1	1	0	0	0	1	1	3.3627	2.563	0	0.135	0.1114	0.1232
2610017I09Rik	Z00020628-1	1	51	1	182	0	0	0	0	0	0	0	0	0	0	0	0	0	0	0	0	0	0	0	0	0	0	0	0	0	0	0	1	0	1	0	0	0	1	1	0	0	1	1.2501	2.5201	0	0.7918	0.2623	0.5271
2610018G03Rik	Z00022711-1	1	49	0	27	0	0	0	0	0	0	0	0	0	0	0	0	0	0	0	0	0	0	0	0	0	0	0	1	0	0	0	0	0	0	0	0	0	0	0	0	0	1	2.7325	2.4796	0	0.2832	0.4422	0.3627
2610019A05Rik	Z00049713-1	1	219	0	10	0	0	0	0	0	0	0	0	1	1	1	0	0	0	1	0	1	0	0	1	0	0	0	0	0	0	0	1	0	0	1	0	0	0	0	0	0	1	3.9879	2.4592	0	0.1179	0.0875	0.1027
2610019E17Rik	Z00030183-1	1	402	0	18	0	0	0	0	0	1	0	0	0	0	0	0	1	0	0	0	0	0	0	0	0	0	0	1	1	0	0	0	1	1	1	1	0	0	1	1	1	1	4.0336	2.5799	0	0.0884	0.1471	0.1178
2610019F03Rik	Z00034708-1	1	223	0	41	0	0	0	0	0	0	0	0	1	0	0	0	0	0	0	0	0	1	0	1	1	0	0	0	1	0	0	0	1	1	0	0	0	0	0	0	0	1	2.2713	2.1339	0	0.4298	0.1538	0.2918
2610020H08Rik	Z00034731-1	1	158	0	7	0	0	0	0	0	0	0	0	1	0	1	1	0	0	1	0	0	0	0	0	0	0	0	0	0	0	0	0	0	1	0	1	1	0	0	0	0	1	1.806	1.8332	0	0.3178	0.1144	0.2161
2610021A01Rik	Z00044825-1	1	127	0	3	1	0	0	0	0	0	0	0	0	0	0	0	0	0	0	0	1	0	0	0	0	0	0	0	0	0	0	0	0	0	0	1	1	0	0	0	0	1	2.5116	3.296	0	0.1413	0.3934	0.2674
2610021K21Rik	Z00041524-1	1	214	0	10	0	0	0	0	0	0	0	0	0	0	0	0	0	0	0	0	0	0	0	0	0	0	0	0	1	1	1	0	1	0	0	0	0	0	0	0	0	1	1.7527	1.7877	0	0.3243	0.25	0.2872
2610024B07Rik	Z00004750-1	0	5	0	8	0	0	0	0	0	0	0	0	0	0	0	0	0	0	0	0	0	0	0	0	0	0	0	0	0	0	0	0	1	0	0	0	0	1	0	0	0	0	3.7431	3.136	0	0.4491	0.1904	0.3198
2610024E20Rik	Z00074254-1	1	271	0	14	1	0	0	0	0	0	0	0	1	0	0	0	0	0	1	0	0	0	0	0	0	0	0	0	1	0	0	0	0	0	0	1	1	1	0	0	0	1	3.5114	2.7906	0	0.1559	0.0851	0.1205
2610024G14Rik	Z00008666-1	1	412	0	41	1	0	0	0	0	0	0	0	0	1	1	1	1	0	0	0	0	0	0	0	0	0	0	0	0	0	0	0	0	1	0	1	1	0	0	1	0	1	3.4666	2.8592	0	0.2203	0.2528	0.2366
2610027C15Rik	Z00022236-1	1	179	0	26	0	0	0	0	0	0	0	0	0	0	0	0	0	0	0	0	0	0	0	0	0	0	1	1	1	0	0	1	1	1	0	0	0	0	0	0	0	1	3.6434	2.713	0	0.4315	0.1976	0.3146
2610027F03Rik	Z00047339-1	0	0	0	23	0	0	0	0	0	0	0	0	0	0	0	0	0	0	0	0	0	0	0	0	0	0	0	0	0	0	0	1	0	1	0	0	0	0	0	0	1	0	1.2172	0.3249	0	0.3933	0.3043	0.3488
2610027L16Rik	Z00006128-1	1	223	0	15	1	0	0	0	0	0	0	0	0	1	0	0	1	0	0	0	0	0	0	0	0	0	0	0	0	0	0	0	1	1	0	1	0	0	0	0	0	1	3.9064	2.6655	0	0.142	0.1577	0.1499
2610028A01Rik	Z00034879-1	1	236	0	19	1	0	0	0	0	0	0	0	1	1	1	1	1	0	0	0	0	0	0	0	0	0	0	0	0	0	0	0	0	1	1	0	0	0	0	0	0	1	3.5397	2.9852	0	0.1368	0.3019	0.2194
2610028E06Rik	Z00071941-1	1	27	0	51	0	0	0	0	0	0	0	0	0	0	0	0	0	0	0	0	0	0	0	1	0	0	0	1	0	0	0	1	0	1	0	0	0	0	0	0	0	0	1.2128	0.7144	0	1.0216	0.2646	0.6431
2610028H24Rik	Z00061505-1	0	5	0	20	0	0	0	0	0	0	0	0	0	0	0	0	1	0	0	0	0	0	0	0	0	0	0	0	1	0	0	1	1	1	1	0	0	0	0	0	0	0	1.3752	1.1561	0	0.2445	0.3663	0.3054
2610029G23Rik	Z00001039-1	1	123	0	2	0	0	0	0	0	0	0	0	0	0	1	0	0	0	0	0	0	0	0	0	0	0	0	0	0	0	0	0	0	0	0	1	1	0	0	0	0	1	4.2401	3.3489	0	0.116	0.2205	0.1683
2610029I01Rik	Z00047406-1	1	69	0	6	0	0	0	0	0	0	0	0	0	0	0	0	0	0	0	1	0	0	0	0	0	0	1	1	1	0	0	0	0	0	0	0	0	0	0	0	0	1	3.4405	2.4226	0	0.3668	0.22	0.2934
2610030H06Rik	Z00074178-1	1	113	0	3	0	0	0	0	0	0	0	0	0	0	1	0	0	0	0	0	0	0	0	0	0	0	0	0	0	0	0	0	0	0	0	1	1	0	0	0	0	1	3.5324	2.1162	0	0.1194	0.1561	0.1378
2610034B18Rik	Z00048359-1	1	74	0	52	0	0	0	0	0	0	0	0	1	1	1	0	0	0	1	0	0	0	0	0	0	0	0	0	0	0	0	1	0	0	0	0	0	0	0	0	0	1	1.5542	1.7225	0	0.9246	0.3181	0.6214
2610034M16Rik	Z00050949-1	0	1	0	4	0	0	0	0	0	0	0	0	0	0	0	0	0	0	0	0	1	0	0	0	0	0	0	0	0	0	0	0	0	0	0	0	0	0	1	0	0	0	2.2956	0.8224	0	0.3397	1.0482	0.694
2610035D17Rik	Z00017492-1	0	8	0	24	0	0	0	0	0	0	0	0	0	0	0	0	0	0	0	0	0	0	0	0	0	0	0	0	0	0	0	1	0	0	0	0	0	0	0	0	0	0	1.3812	0.99798	1	1.4888	0.1849	0.8369
2610036D13Rik	Z00035177-1	0	4	0	12	1	0	0	0	0	0	0	0	0	0	0	0	0	0	0	0	1	0	0	0	0	0	0	0	0	0	0	0	0	0	0	0	0	1	0	0	0	0	3.3849	2.5215	0	0.0655	0.1292	0.0974
2610036L11Rik	Z00011535-1	1	119	0	8	0	0	0	0	0	0	0	0	1	1	1	0	1	0	0	0	1	0	0	0	0	0	0	0	0	0	0	0	0	0	0	1	0	1	0	0	0	1	4.3275	2.6847	0	0.0651	0.1921	0.1286
2610039C10Rik	Z00071958-1	1	257	0	19	0	0	0	0	0	0	0	0	0	0	1	0	0	0	0	0	0	0	0	0	0	0	0	0	0	0	0	1	0	0	0	0	1	0	0	0	0	1	3.7194	1.5928	0	0.0689	0.119	0.094
2610044O15Rik	Z00056399-1	1	175	0	2	0	0	0	0	0	0	0	0	0	0	1	0	0	1	0	0	0	1	0	0	0	0	0	0	0	0	0	0	1	0	1	0	0	0	0	0	0	0	3.0654	1.6173	0	0.1165	0.3648	0.2407
2610101N10Rik	Z00008535-1	1	468	0	10	1	0	0	1	0	0	0	0	0	1	0	1	1	0	0	0	0	0	1	0	1	0	1	0	1	0	0	1	1	1	0	1	1	1	0	0	1	1	3.9004	3.4002	0	0.1169	0.1968	0.1569
2610110G12Rik	Z00035209-1	1	105	0	10	0	0	0	0	0	0	0	0	0	1	0	0	0	0	0	0	0	1	0	0	0	0	1	0	1	1	1	1	0	1	0	1	0	0	0	0	0	1	1.8852	2.4211	0	0.5184	0.1542	0.3363
2610201A13Rik	Z00073816-1	0	10	0	11	0	0	0	0	0	0	0	0	0	0	0	0	0	0	0	0	0	0	0	0	0	0	0	1	1	1	1	1	0	1	0	0	0	0	0	0	1	0	3.4746	2.6516	0	0.0892	0.1659	0.1276
2610203C22Rik	Z00070124-1	0	18	0	23	0	0	0	0	0	0	0	0	0	0	0	0	0	0	0	0	0	0	0	0	0	0	0	0	0	0	0	0	1	1	0	1	0	0	0	0	0	0	1.2181	0.7861	0	0.2111	0.2198	0.2155
2610204G07Rik	Z00063529-1	0	5	0	5	0	0	0	0	0	0	0	0	0	0	0	0	0	0	0	0	1	0	0	0	0	0	0	0	0	0	0	0	0	0	0	0	0	0	1	0	0	0	1.1969	0.5707	0	0.2773	0.235	0.2562
2610204G22Rik	Z00030024-1	1	325	0	17	0	0	0	0	0	0	0	0	0	0	0	1	0	0	0	0	0	0	0	0	0	0	1	1	1	0	1	1	1	1	0	1	1	0	0	1	0	1	1.3088	1.2293	0	0.3019	0.2163	0.2591
2610204K14Rik	Z00000240-1	1	301	0	14	0	0	0	0	0	0	0	0	1	0	1	0	0	0	1	0	0	0	0	0	0	0	0	0	0	0	0	0	0	1	0	1	0	0	0	1	0	1	3.9012	1.9636	0	0.099	0.1113	0.1052
2610204M08Rik	Z00035771-1	1	136	1	104	0	0	0	0	0	0	0	0	1	0	0	0	0	0	0	0	0	0	0	0	0	0	0	1	1	0	0	0	0	0	0	0	0	0	0	0	0	1	3.8144	1.9776	0	0.3383	0.1787	0.2585
2610205E22Rik	Z00039920-1	1	260	0	14	1	1	0	0	0	0	0	0	0	1	1	1	1	0	0	0	0	1	1	1	0	0	1	0	0	0	0	1	1	1	0	1	0	0	0	0	0	1	4.112	3.0611	0	0.1614	0.2696	0.2155
2610207I05Rik	Z00070255-1	1	231	0	13	1	0	0	0	0	0	0	0	0	0	0	0	0	0	0	0	0	1	0	1	0	0	1	1	1	1	1	1	1	1	0	0	0	0	0	0	0	1	3.1456	2.6435	0	0.1126	0.202	0.1573
2610208M17Rik	Z00060293-1	1	49	0	8	0	0	0	0	0	0	0	0	1	0	1	0	1	0	0	0	0	0	0	0	0	0	0	0	0	0	0	0	0	0	0	0	0	1	0	0	0	1	3.3592	2.34695	1	0.1699	0.1004	0.1352
2610209A20Rik	Z00040149-1	1	179	0	37	0	0	0	0	0	0	0	0	0	0	1	0	0	0	0	0	0	0	0	0	0	0	1	1	0	0	1	1	1	0	0	0	1	0	0	0	0	1	2.1443	2.342	0	0.1671	0.2662	0.2167
2610209M04Rik	Z00010807-1	1	194	0	13	1	0	0	0	0	0	0	0	0	1	1	0	0	0	0	0	0	0	0	0	0	0	0	0	0	0	0	0	0	1	1	1	0	0	0	0	0	1	3.3756	3.7797	0	0.1047	0.1952	0.15
2610300M13Rik	Z00030212-1	0	8	0	5	0	0	0	0	0	0	0	0	0	0	0	0	0	0	0	0	0	1	1	0	0	0	0	0	0	0	0	0	0	1	0	0	0	0	0	0	0	0	1.8428	1.246	0	0.5798	0.6333	0.6066
2610301B20Rik	Z00036374-1	1	222	0	10	0	0	0	0	0	0	0	0	0	0	1	0	0	1	0	0	0	0	0	1	0	0	0	1	0	0	0	0	1	0	0	0	1	1	0	0	0	1	3.2858	2.6303	0	0.1909	0.1755	0.1832
2610301F02Rik	Z00077655-1	1	51	0	42	0	0	0	0	0	0	0	0	0	0	0	0	0	0	0	0	1	0	0	0	0	0	0	0	0	0	0	1	1	1	0	0	0	0	0	0	1	1	1.1935	1.1882	0	0.2069	0.2393	0.2231
2610301G19Rik	Z00018426-1	1	144	0	22	1	0	0	0	0	0	0	0	0	1	0	0	0	0	0	0	0	0	0	0	0	0	1	0	1	0	0	0	1	1	0	1	0	0	0	0	0	1	3.0799	2.5113	0	0.1647	0.1322	0.1485
2610301H18Rik	Z00031523-1	1	255	0	10	0	0	0	0	0	0	0	0	1	1	0	0	0	0	0	0	0	0	0	0	0	0	0	0	1	1	1	0	0	0	1	0	0	0	0	0	0	1	1.9224	1.2981	0	0.1233	0.2245	0.1739
2610304G08Rik	Z00054386-1	1	316	0	14	1	0	0	0	0	0	0	0	0	0	0	0	0	0	0	0	1	0	0	0	0	0	0	0	1	0	0	0	0	1	0	0	1	1	0	0	0	1	3.555	2.2764	0	0.1012	0.06	0.0806
2610306M01Rik	Z00041328-1	1	243	0	15	0	0	0	0	0	0	0	0	0	1	1	0	0	0	0	0	0	0	0	0	0	0	0	0	0	0	0	1	1	0	0	1	1	0	1	0	0	1	2.7172	1.7924	0	0.1273	0.1682	0.1478
2610307P16Rik	Z00027497-1	1	65	1	106	0	0	0	0	1	0	0	0	0	0	1	0	0	0	0	0	0	0	0	0	0	0	1	1	0	0	0	1	1	0	1	0	0	0	0	0	0	1	2.174	1.6399	0	0.2541	0.7765	0.5153
2610316D01Rik	Z00030215-1	1	53	1	235	0	0	0	0	0	0	0	0	0	0	0	0	0	0	0	0	0	0	0	0	0	0	0	0	0	0	0	0	0	1	0	0	0	0	0	0	0	1	1.3058	0.6425	0	0.2319	0.1842	0.2081
2610318N02Rik	Z00074500-1	1	195	0	20	1	0	0	0	0	0	0	0	0	0	0	1	1	0	0	0	0	0	0	0	0	0	1	0	1	0	0	0	0	1	0	0	0	1	0	1	0	1	3.3276	2.6466	0	0.2232	0.3458	0.2845
2610507B11Rik	Z00034682-1	1	174	0	21	1	0	0	0	0	0	0	0	0	1	1	0	0	0	1	0	1	1	1	0	0	0	0	0	0	0	0	1	0	1	0	1	1	0	0	0	0	1	3.6788	3.5547	0	0.3188	0.1286	0.2237
2610510H03Rik	Z00040975-1	1	147	0	14	1	0	0	0	0	0	0	0	0	1	1	0	1	0	0	0	0	0	0	0	0	0	0	0	0	0	0	0	0	1	0	0	0	0	1	0	0	1	3.9507	2.4876	0	0.048	0.184	0.116
2610528A11Rik	Z00030190-1	0	11	0	23	0	0	0	0	0	1	0	0	1	0	0	0	0	0	1	0	1	0	0	0	0	0	0	0	0	0	0	0	0	0	0	0	0	0	0	0	1	0	2.4277	0.8561	0	0.4142	0.0984	0.2563
2610528E23Rik	Z00056994-1	1	189	0	12	0	0	0	0	0	0	0	0	1	0	1	1	1	0	0	0	1	0	0	0	0	0	0	0	0	0	0	0	0	1	0	0	0	0	0	0	0	1	4.4882	2.6225	0	0.1794	0.3417	0.2606
2610528J11Rik	Z00034158-1	1	47	0	22	0	0	0	0	0	0	1	0	0	0	0	0	0	0	0	0	0	1	1	1	0	0	0	0	0	0	0	1	1	0	0	1	1	0	0	0	0	0	2.5358	2.0974	0	0.3169	1.0616	0.6893
2610528K11Rik	Z00020887-1	1	78	0	35	0	1	0	0	0	0	0	0	0	0	0	0	0	0	0	0	1	0	0	0	0	0	1	1	1	0	0	0	1	1	0	0	0	0	0	0	0	1	3.1253	1.865	0	0.8534	0.1396	0.4965
2700007P21Rik	Z00035414-1	1	157	0	14	1	0	0	0	0	0	0	0	0	1	1	1	0	0	0	0	0	0	0	0	0	0	0	0	0	0	0	0	0	1	0	1	0	0	0	0	0	1	2.546	2.7195	0	0.1173	0.2323	0.1748
2700008G24Rik	Z00029226-1	0	4	0	7	0	0	0	0	0	0	0	0	0	0	0	0	0	0	0	0	0	0	0	0	0	0	0	0	0	0	0	0	0	0	0	1	0	0	0	0	1	0	1.2141	1.6637	0	0.2675	0.2661	0.2668
2700012I20Rik	Z00030219-1	1	226	0	14	0	0	0	0	0	0	0	0	0	0	0	0	0	0	0	0	0	0	0	0	0	0	0	1	1	1	1	1	1	1	0	0	0	0	0	0	0	1	2.0204	0.4745	0	0.1507	0.1867	0.1687
2700023E23Rik	Z00030189-1	1	204	0	7	0	0	0	0	0	0	0	0	0	0	0	0	0	0	0	0	1	0	0	0	0	0	0	1	1	1	1	1	1	0	0	0	0	0	0	0	0	1	3.4213	3.0218	0	0.0761	0.2818	0.179
2700029M09Rik	Z00027807-1	1	197	0	22	1	0	0	0	0	0	0	0	1	1	1	0	1	0	0	0	0	0	0	0	0	0	0	0	0	0	0	0	0	0	0	1	0	0	0	0	0	1	4.4985	3.1663	0	0.1199	0.1135	0.1167
2700033H19Rik	Z00030220-1	0	6	0	25	0	0	0	0	0	0	0	0	0	0	0	0	0	0	1	0	0	0	0	0	0	0	1	0	1	0	1	1	0	1	0	0	0	0	0	0	0	0	1.1886	0.866596	1	0.269	0.3561	0.3126
2700033N17Rik	Z00033300-1	1	70	1	161	0	0	0	1	0	0	0	0	1	0	0	0	0	0	0	0	0	0	0	0	1	0	0	0	1	0	0	0	1	1	1	0	0	0	0	0	0	1	2.1682	0.6936	0	0.5668	0.3736	0.4702
2700038C09Rik	Z00044989-1	1	224	0	28	0	0	0	0	1	0	0	0	0	0	1	0	0	0	0	0	0	0	0	0	0	0	1	1	0	0	0	1	1	1	0	0	1	0	0	0	0	1	4.4071	2.6758	0	0.1093	0.3441	0.2267
2700038G22Rik	Z00040846-1	0	33	0	2	1	0	0	0	0	0	0	0	1	0	0	1	1	0	1	1	1	0	0	0	0	0	0	1	1	0	0	0	0	0	0	1	0	0	0	0	0	1	3.3091	3.8705	0	0.1109	0.258	0.1845
2700046G09Rik	Z00049778-1	1	233	1	79	0	0	0	0	0	0	0	0	0	0	1	0	1	0	0	0	1	0	0	0	0	0	0	0	0	0	0	1	1	1	1	0	1	1	0	0	0	1	1.2515	1.5121	0	0.229	0.2996	0.2643
2700049A03Rik	Z00055179-1	1	268	0	9	1	0	0	1	0	0	0	0	0	1	1	1	1	1	0	0	0	0	0	0	0	0	0	0	0	0	0	0	0	1	0	0	1	0	0	0	0	1	4.0239	2.4806	0	0.0914	0.0946	0.093
2700049P18Rik	Z00013791-1	1	276	0	24	0	0	0	0	0	0	0	0	0	1	1	1	0	0	0	0	1	0	0	0	0	0	1	0	0	0	1	0	0	0	0	1	0	0	0	0	1	1	3.561	1.9986	0	0.2429	0.1954	0.2192
2700050L05Rik	Z00039936-1	1	252	0	21	1	0	0	1	0	0	0	0	1	0	1	1	1	0	0	0	1	0	0	0	0	0	0	1	0	0	0	1	0	1	1	1	0	1	0	1	0	1	3.2628	2.6279	0	0.0707	0.1685	0.1196
2700059D21Rik	Z00008121-1	1	141	0	2	1	0	0	0	0	0	0	0	1	0	1	1	0	0	0	0	0	0	0	0	0	0	0	0	0	0	0	0	0	1	0	1	1	0	1	0	0	1	3.844	2.8356	0	0.1082	0.1016	0.1049
2700060E02Rik	Z00006574-1	1	167	0	4	1	1	0	0	0	0	0	0	0	0	1	0	0	0	0	0	0	0	0	0	0	0	0	1	0	0	0	0	1	1	0	1	0	0	0	0	0	1	3.9295	4.2944	0	0.061	0.2183	0.1397
2700062C07Rik	Z00055053-1	1	52	0	19	0	1	0	0	0	0	0	0	0	1	1	0	0	0	0	0	0	0	0	0	0	0	0	0	0	0	0	0	1	1	0	1	0	0	1	0	0	1	3.7683	1.9702	0	0.0801	0.2373	0.1587
2700068H02Rik	Z00046282-1	0	2	0	23	0	0	0	0	0	0	0	0	0	0	0	0	0	0	0	0	0	0	0	0	0	0	1	1	1	1	1	1	0	0	0	0	0	0	0	0	1	0	1.2008	0.916	0	0.3167	0.3401	0.3284
2700078E11Rik	Z00025792-1	1	141	0	7	0	0	0	1	0	0	0	0	0	0	1	0	0	0	0	0	1	0	0	0	0	0	0	1	0	0	0	0	0	0	0	1	1	0	0	0	0	1	3.8288	2.7231	0	0.1457	0.0813	0.1135
2700078K21Rik	Z00035670-1	1	152	0	21	0	0	0	0	0	1	0	0	0	1	1	0	0	0	0	0	0	0	0	0	0	0	0	0	0	0	0	1	0	1	0	1	0	0	1	0	0	1	3.8644	2.2574	0	0.2045	0.1259	0.1652
2700081L22Rik	Z00030221-1	1	214	0	7	0	0	0	0	0	0	0	0	1	0	0	0	0	0	0	0	1	0	0	0	0	0	0	0	1	1	0	0	0	0	0	0	0	0	0	0	1	1	1.4578	0.9746	0	0.2436	0.3498	0.2967
2700081O15Rik	Z00026016-1	0	18	1	106	0	0	0	0	0	0	0	0	0	0	0	0	0	0	0	0	0	0	0	0	0	0	0	1	1	0	1	1	1	1	0	0	0	0	0	0	0	0	3.0062	1.9073	0	0.112	0.2898	0.2009
2700086A05Rik	Z00026405-1	0	8	1	213	0	0	0	0	0	0	0	0	0	0	0	0	0	0	0	0	1	0	0	0	0	0	0	0	0	0	0	1	0	1	0	1	0	0	0	0	1	1	1.7852	0.3854	0	0.3771	0.3083	0.3427
2700089E24Rik	Z00019058-1	1	158	0	10	0	0	0	0	0	0	0	0	0	1	0	1	0	0	0	0	0	0	0	0	0	0	1	0	1	0	0	0	0	0	1	0	0	0	0	0	0	1	3.3839	2.4315	0	0.1651	0.1727	0.1689
2700089I24Rik	Z00026328-1	0	3	0	14	0	0	0	0	0	0	0	0	0	0	0	0	0	0	0	0	0	0	0	0	0	0	0	0	0	0	0	0	0	0	0	0	0	0	0	0	0	0	1.3141	1.2158	0	0.1755	0.3193	0.2474
2700090O03Rik	Z00039337-1	0	4	0	3	1	0	0	0	0	0	0	0	0	0	0	0	0	0	0	0	1	0	0	0	0	0	0	0	0	0	0	0	1	1	0	0	0	0	0	0	0	0	1.1815	0.8012	0	0.3496	0.2461	0.2979
2700094K13Rik	Z00035973-1	1	218	0	7	1	0	0	0	0	0	0	0	1	0	0	0	0	0	0	0	0	0	0	0	0	0	0	1	1	0	0	1	1	1	0	0	0	0	0	0	0	1	5.0522	3.4639	0	0.0947	0.2137	0.1542
2700097O09Rik	Z00036001-1	0	41	0	4	0	0	0	0	0	0	0	0	0	1	1	0	0	0	0	0	1	0	0	0	0	0	0	0	0	0	0	0	0	0	0	1	1	0	1	0	0	1	4.2215	3.1001	0	0.0485	0.1527	0.1006
2810001A02Rik	Z00063352-1	1	339	0	7	0	0	0	0	0	0	0	0	0	0	1	0	1	0	0	0	0	0	0	0	0	0	0	0	0	0	0	1	0	1	0	1	0	0	0	0	0	1	3.8753	2.2941	0	0.136	0.1818	0.1589
2810001G20Rik	Z00061566-1	1	233	0	8	0	0	0	0	0	0	0	0	0	0	1	1	1	0	0	0	0	1	1	1	0	0	1	0	0	0	0	1	1	0	0	1	0	1	0	0	0	1	3.4121	1.7917	0	0.2296	0.0773	0.1535
2810002D19Rik	Z00025983-1	1	6	0	17	1	0	0	0	0	0	0	0	0	0	0	0	0	0	0	0	1	0	0	0	0	0	0	0	1	0	0	0	0	0	0	0	0	0	0	0	0	0	2.8063	1.2592	0	0.1434	0.2938	0.2186
2810002I04Rik	Z00043607-1	1	68	0	46	0	0	0	0	0	0	0	0	0	0	1	0	0	0	0	0	0	0	0	0	0	0	1	0	0	0	0	0	0	1	0	0	1	0	0	0	1	1	1.1832	1.1435	0	0.2098	0.1599	0.1849
2810002N01Rik	Z00037253-1	1	247	0	28	0	0	0	0	0	0	0	0	0	0	1	1	1	0	0	0	0	0	1	1	0	0	0	1	0	0	0	1	1	1	1	1	0	1	0	1	0	1	4.0008	2.7415	0	0.0552	0.1127	0.084
2810002O09Rik	Z00070126-1	1	94	0	8	0	0	0	0	0	0	0	0	0	0	0	0	0	0	0	0	0	0	0	0	0	0	0	1	0	0	0	0	0	1	0	1	0	0	0	0	1	1	4.0066	2.1836	0	0.1015	0.2602	0.1809
2810003C17Rik	Z00021745-1	1	83	1	101	0	1	0	0	0	0	0	0	0	0	0	0	0	0	0	0	0	0	0	0	0	0	0	0	0	0	0	1	0	1	0	0	0	0	0	0	0	1	3.3879	2.469	0	0.5887	0.1395	0.3641
2810004I08Rik	Z00078116-1	0	3	0	5	0	0	0	0	0	0	0	0	0	0	0	0	0	0	0	0	1	0	0	0	0	0	0	1	1	1	1	0	0	1	0	0	0	0	1	0	1	1	2.4184	1.4651	0	0.0757	0.2908	0.1833
2810004N23Rik	Z00035121-1	1	596	0	13	1	0	0	0	0	0	0	0	1	1	1	1	1	0	0	0	0	0	0	0	0	0	0	0	0	0	0	0	0	1	0	1	1	1	0	0	0	1	3.6884	3.2857	0	0.0754	0.2409	0.1582
2810006K23Rik	Z00039628-1	1	276	0	15	0	0	0	0	0	0	0	0	0	0	0	0	0	0	0	0	0	0	0	1	0	0	0	1	1	1	1	0	1	0	1	1	1	0	0	0	0	1	2.9398	2.8905	0	0.0682	0.213	0.1406
2810007J24Rik	Z00040462-1	0	1	0	3	0	0	0	0	0	0	0	0	0	0	0	0	0	0	0	0	0	0	0	0	0	0	0	0	0	0	0	0	0	0	0	0	0	0	0	0	0	0	2.7954	0.78	0	0.1088	0.1246	0.1167
2810008D09Rik	Z00030222-1	1	252	0	10	1	0	0	0	0	0	0	0	0	0	0	1	0	0	0	0	0	1	0	1	0	0	1	1	1	0	1	1	1	1	0	1	0	0	1	0	1	1	4.0714	3.1697	0	0.1316	0.2699	0.2008
2810008M24Rik	Z00012953-1	1	300	0	8	1	0	0	0	0	0	0	0	1	0	1	1	1	0	0	0	0	0	0	0	0	0	0	0	0	0	0	0	1	1	1	1	0	0	0	0	0	1	3.7951	3.3183	0	0.0721	0.1425	0.1073
2810011L19Rik	Z00031729-1	0	7	0	26	0	0	0	0	0	0	0	0	0	0	0	0	0	0	0	0	1	0	0	1	0	0	0	0	0	0	0	0	1	0	0	0	0	1	0	0	1	0	2.4432	2.0494	0	1.0222	0.3472	0.6847
2810012G03Rik	Z00034662-1	1	184	0	19	0	0	0	0	0	0	0	0	0	0	0	0	0	0	1	0	0	0	0	0	0	0	0	1	1	0	0	0	0	0	0	0	0	0	1	0	0	1	2.9548	2.4623	0	0.1779	0.1791	0.1785
2810021B07Rik	Z00013013-1	1	217	0	4	0	0	0	0	0	0	0	0	0	1	1	0	0	1	1	0	0	0	0	1	0	0	0	0	0	0	0	0	0	0	0	1	0	1	0	0	1	1	4.097	2.551	0	0.1353	0.2199	0.1776
2810021J22Rik	Z00034390-1	1	152	0	7	0	0	0	0	0	0	0	0	0	0	1	0	0	0	1	0	0	0	0	0	0	0	0	0	0	0	0	0	0	0	0	1	0	1	0	0	1	1	2.3095	2.1623	0	0.156	0.1255	0.1408
2810022L02Rik	Z00041009-1	1	164	1	82	0	1	0	0	0	0	0	0	1	1	0	0	0	0	0	0	0	0	0	1	0	0	0	0	0	0	0	0	0	0	0	0	1	0	0	0	0	1	2.8144	1.9677	0	0.8787	0.5328	0.7058
2810025M15Rik	Z00006456-1	1	144	0	14	0	0	0	0	0	0	0	0	0	1	1	0	1	0	1	0	0	0	0	0	0	0	0	0	0	0	0	0	0	0	0	0	0	0	0	0	0	1	4.3355	3.1419	0	0.2287	0.2194	0.2241
2810026P18Rik	Z00005752-1	1	303	0	19	1	0	0	0	0	0	0	0	0	1	1	1	1	0	0	0	0	0	1	0	0	1	0	0	0	0	0	1	1	0	0	0	0	0	0	0	1	1	4.621	3.4281	0	0.0437	0.2546	0.1492
2810029C07Rik	Z00032368-1	1	247	0	25	0	0	0	0	0	0	0	0	0	1	1	0	0	0	0	0	0	0	0	0	0	0	0	0	0	0	0	0	1	1	0	1	0	1	0	0	0	1	1.4484	1.7536	0	0.3038	0.3012	0.3025
2810032G03Rik	Z00052160-1	0	3	1	48	0	0	0	0	0	0	0	0	0	0	0	0	0	0	0	0	0	0	0	0	0	0	0	0	0	0	0	0	0	1	0	0	0	1	0	0	0	0	1.2297	0.8417	0	0.3351	0.2691	0.3021
2810037O22Rik	Z00078117-1	0	6	0	26	0	0	0	0	0	0	0	0	0	0	0	0	0	0	0	0	0	0	0	0	0	0	0	0	0	0	0	0	0	0	0	1	0	0	1	0	0	0	1.2064	0.7136	0	0.2397	0.2664	0.2531
2810038L03Rik	Z00072028-1	1	132	1	64	0	0	0	0	0	0	0	0	0	1	0	1	0	0	0	0	0	0	0	1	0	0	1	0	1	0	1	1	0	1	0	1	0	0	0	0	0	1	1.9781	0.6265	0	0.2098	0.2396	0.2247
2810040C05Rik	Z00078118-1	0	10	0	10	0	0	0	0	0	0	0	0	0	0	0	0	0	0	0	0	1	0	0	0	0	0	0	1	0	0	1	1	1	0	0	0	0	0	0	0	0	0	3.5783	1.5098	0	0.1781	0.2	0.1891
2810046L04Rik	Z00035851-1	1	296	0	10	1	0	0	0	0	0	0	0	0	1	0	1	0	0	0	0	0	1	1	0	0	0	0	0	1	0	0	1	1	1	0	1	0	1	0	0	0	1	3.38	1.9469	0	0.1569	0.3156	0.2363
2810048G17Rik	Z00030533-1	1	57	0	42	0	0	0	0	0	0	0	0	0	0	0	0	0	0	0	0	0	0	1	1	1	0	1	1	1	0	0	1	1	0	0	1	0	0	0	0	0	0	2.0822	0.9722	0	0.4505	0.188	0.3193
2810049E08Rik	Z00030224-1	0	0	0	10	0	0	0	0	0	0	0	0	0	0	0	0	0	0	0	0	0	0	0	0	0	0	0	0	0	0	0	0	0	0	0	0	0	0	0	0	0	0	1.2023	0.5641	0	0.4412	0.3854	0.4133
2810055F11Rik	Z00049537-1	1	336	0	13	0	0	0	0	0	0	0	0	0	0	0	0	0	0	0	0	0	1	1	0	1	0	0	1	1	1	1	0	1	1	1	0	0	1	0	0	0	1	2.6178	1.359	0	0.3423	0.3587	0.3505
2810055G20Rik	Z00045309-1	0	8	0	19	0	0	0	0	0	0	0	0	0	0	0	0	0	0	0	0	0	0	0	0	0	0	0	0	0	0	0	0	0	0	0	0	0	0	0	0	1	0	1.1709	0.495	0	0.214	0.2169	0.2155
2810403A07Rik	Z00006192-1	1	309	0	7	1	0	0	0	0	1	0	0	1	1	0	0	1	0	0	0	0	0	0	0	0	0	0	0	1	1	0	1	0	1	0	1	0	1	0	0	0	1	3.4315	2.7823	0	0.0438	0.15	0.0969
2810403D21Rik	Z00035051-1	1	67	0	4	0	0	0	0	0	0	0	0	0	0	0	0	0	0	0	0	0	0	0	0	0	0	0	0	0	0	0	0	1	0	0	1	0	0	0	0	0	1	1.8201	2.0615	0	0.2488	0.3003	0.2746
2810403G07Rik	Z00030185-1	0	15	0	12	0	0	0	0	0	0	0	0	0	0	0	0	0	0	0	0	0	0	1	0	0	0	0	1	1	0	0	1	1	1	0	0	0	0	0	0	1	0	1.4294	0.7415	0	0.5013	0.3975	0.4494
2810404M03Rik	Z00030186-1	0	3	0	15	0	0	0	0	0	0	0	0	0	0	0	0	0	0	0	0	0	0	0	0	0	0	0	0	0	0	0	0	0	1	0	0	0	0	0	0	1	0	1.2436	0.5593	0	0.2186	0.258	0.2383
2810405J04Rik	Z00047200-1	1	151	0	13	1	1	0	0	0	0	0	0	0	0	1	0	1	0	0	0	0	1	1	1	0	0	0	0	0	0	0	0	0	0	0	0	1	0	0	0	0	1	4.0667	2.4829	0	0.0971	0.1083	0.1027
2810405K02Rik	Z00050185-1	1	142	0	34	0	0	0	0	0	0	0	0	0	0	1	0	0	0	0	0	0	0	0	0	0	0	0	0	0	1	1	0	0	1	0	0	1	0	0	0	0	1	3.8573	2.0143	0	0.2473	0.2313	0.2393
2810406K13Rik	Z00051133-1	0	5	1	117	1	0	0	0	0	0	0	0	0	0	0	0	0	0	0	0	0	0	0	0	0	0	1	1	1	1	1	1	1	1	0	0	0	0	0	0	1	0	1.7798	0.8801	0	0.2875	0.232	0.2598
2810407C02Rik	Z00031028-1	1	128	0	15	1	0	0	0	0	0	0	0	0	1	1	0	1	1	0	0	0	0	0	0	0	0	0	0	0	0	0	0	1	0	0	1	1	0	0	0	0	1	4.559	3.2598	0	0.2088	0.1394	0.1741
2810408A11Rik	Z00056626-1	1	211	0	14	0	0	0	0	1	1	0	0	1	0	0	0	0	0	0	0	0	0	0	0	0	0	0	1	1	0	0	1	1	1	0	1	0	0	0	0	0	1	2.5383	2.5025	0	0.0729	0.3154	0.1942
2810408I11Rik	Z00073840-1	1	199	0	24	0	0	0	0	0	0	0	0	1	0	1	0	0	0	0	0	0	0	0	0	0	0	0	1	0	0	0	1	1	1	0	0	0	0	0	0	0	1	2.9231	2.9566	0	0.181	0.2308	0.2059
2810408M09Rik	Z00051969-1	1	92	0	17	0	0	0	0	0	0	0	0	0	1	1	0	1	0	0	0	0	0	0	0	0	0	0	0	0	0	0	0	0	1	0	1	0	0	0	0	0	1	2.5774	1.9436	0	0.0902	0.1367	0.1135
2810409K11Rik	Z00041154-1	1	51	0	23	0	0	0	0	0	0	0	0	0	0	0	0	0	0	0	1	0	0	0	0	0	0	0	0	1	0	0	0	0	0	0	1	0	0	1	0	1	0	2.5042	1.8601	0	0.1424	0.2168	0.1796
2810410C14Rik	Z00054506-1	0	8	0	32	0	0	0	0	0	0	0	0	0	1	1	0	0	0	0	0	0	0	0	1	0	0	0	0	0	0	0	0	1	0	0	0	0	0	0	0	0	0	3.086	1.7808	0	0.0747	0.3278	0.2013
2810410D24Rik	Z00078119-1	1	218	0	11	0	0	0	0	0	0	0	0	0	0	1	0	0	0	0	0	1	0	0	0	0	0	0	0	0	0	0	0	0	1	0	1	0	0	0	0	0	1	2.7917	2.0335	0	0.1898	0.1386	0.1642
2810410L24Rik	Z00058958-1	1	67	1	108	0	0	0	0	0	0	0	0	0	0	0	0	0	0	0	0	1	0	0	1	0	0	1	1	1	0	1	1	1	0	0	0	0	0	0	0	1	1	1.3821	0.9559	0	0.4288	0.2169	0.3229
2810416G20Rik	Z00073964-1	0	2	0	12	0	0	0	0	0	0	0	0	0	0	0	0	0	0	0	0	0	0	0	0	0	0	0	0	0	0	0	0	0	1	0	0	0	0	0	0	0	0	2.9489	2.2407	0	0.2588	0.1541	0.2065
2810417H13Rik	Z00058479-1	1	111	0	23	0	0	0	0	0	0	0	0	1	0	1	0	0	0	0	0	1	0	0	0	0	0	0	0	0	0	1	0	1	1	0	0	0	0	0	0	0	1	4.1439	1.504	0	0.2499	0.2772	0.2636
2810422J05Rik	Z00034258-1	1	235	0	12	1	0	0	0	0	1	0	0	0	0	0	1	0	0	0	0	0	0	0	0	0	0	1	1	1	0	1	1	1	1	0	1	1	0	0	0	1	1	4.0975	3.6107	0	0.0563	0.1423	0.0993
2810422O20Rik	Z00007025-1	1	275	0	13	0	0	0	0	0	0	0	0	0	0	1	0	0	0	0	0	1	0	0	0	0	0	0	0	0	0	0	0	1	1	0	1	0	0	0	0	0	1	2.7459	2.4663	0	0.1623	0.3356	0.249
2810426N06Rik	Z00060955-1	1	187	0	9	0	0	0	0	0	0	0	0	0	0	0	0	0	0	0	0	0	0	0	0	0	0	0	0	0	0	0	0	0	0	1	0	0	1	0	0	0	1	1.9484	2.3226	0	0.1374	0.1726	0.155
2810428I15Rik	Z00025882-1	1	215	0	38	0	0	0	0	0	1	0	0	0	0	0	0	0	0	0	1	0	0	0	0	0	0	1	1	1	1	1	0	1	0	0	0	0	0	0	0	0	1	3.5333	3.2487	0	0.0746	0.1166	0.0956
2810428J06Rik	Z00047246-1	0	3	0	12	0	0	0	0	0	0	0	0	0	0	0	0	0	0	0	0	0	0	0	0	0	0	1	1	1	0	1	0	1	0	0	0	0	0	0	0	0	0	1.3287	0.892	0	0.3239	0.3054	0.3147
2810430I11Rik	Z00025812-1	1	141	1	130	0	0	0	0	0	0	0	0	0	0	0	0	0	0	0	0	0	0	0	0	0	0	1	0	0	0	0	0	0	1	0	0	0	0	0	0	0	1	1.244	0.9514	0	0.3016	0.1942	0.2479
2810432D09Rik	Z00019280-1	1	195	0	23	0	0	0	0	0	0	0	0	0	0	0	0	1	0	0	0	0	1	0	0	0	0	0	0	1	0	0	1	1	1	0	0	0	1	0	0	0	1	4.7131	2.4448	0	0.09	0.1647	0.1274
2810432L12Rik	Z00041555-1	1	174	1	61	0	1	0	0	0	0	0	0	0	1	0	0	0	0	0	0	0	0	0	0	0	0	0	0	0	0	0	1	0	0	0	1	0	0	0	0	0	1	1.1774	1.8155	0	0.2836	0.2833	0.2835
2810433D01Rik	Z00026507-1	0	16	0	32	0	0	0	0	0	0	0	0	0	0	0	0	0	0	0	0	0	0	0	0	0	0	0	1	1	0	0	0	1	1	0	1	0	0	1	0	0	0	1.8649	1.2144	0	0.1132	0.1025	0.1079
2810433K01Rik	Z00043113-1	1	93	0	11	1	1	0	0	0	0	0	0	0	0	0	0	0	0	0	0	0	0	1	1	1	0	1	0	1	0	0	0	0	1	0	0	1	1	0	0	0	1	3.9079	3.0658	0	0.0991	0.2444	0.1718
2810439F02Rik	Z00008219-1	1	105	1	91	0	1	0	0	0	0	0	0	1	0	0	0	0	0	0	0	0	0	0	0	0	0	0	0	1	0	0	1	1	0	0	1	0	0	0	0	0	1	2.428	1.5463	0	0.6329	0.0947	0.3638
2810442I21Rik	Z00028093-1	1	119	0	15	0	0	0	0	0	1	0	0	1	0	0	0	0	0	0	0	0	1	0	0	0	0	0	0	1	1	1	0	1	1	0	1	0	0	1	0	0	1	2.5565	1.5303	0	0.3913	0.2887	0.34
2810442N19Rik	Z00030227-1	0	7	0	26	0	0	0	0	0	0	0	0	0	0	0	0	0	0	0	0	0	0	0	0	0	0	0	0	0	0	0	0	1	1	0	0	0	0	0	0	0	0	1.2204	0.2076	0	0.2194	0.2405	0.23
2810449G22Rik	Z00061962-1	1	281	0	10	0	0	0	0	0	0	0	0	0	0	0	0	0	0	0	0	1	0	0	1	0	0	0	0	1	0	1	0	0	1	0	1	0	0	0	0	1	1	1.2099	1.1048	0	0.5137	0.1765	0.3451
2810451A06Rik	Z00043250-1	1	72	1	139	0	1	0	0	0	0	0	0	1	0	0	0	0	0	1	0	0	0	0	0	0	0	0	0	1	1	1	1	0	1	0	1	0	0	0	0	0	1	2.9078	2.4127	0	0.2511	0.6456	0.4484
2810452K22Rik	Z00075917-1	1	330	0	21	1	0	0	0	0	0	0	0	0	0	1	1	1	0	0	0	0	0	0	0	0	0	1	0	0	0	0	0	1	1	0	1	0	0	0	0	0	1	3.1856	2.6854	0	0.1548	0.1215	0.1382
2810453I06Rik	Z00057731-1	1	88	0	11	0	0	0	0	0	0	0	0	0	0	1	0	1	0	0	1	0	0	0	1	0	0	0	0	0	0	0	1	1	0	0	0	1	0	0	0	0	1	3.4924	2.2763	0	0.0897	0.1668	0.1283
2810455D13Rik	Z00073803-1	0	4	0	11	0	0	0	0	0	0	0	0	0	0	0	0	0	0	0	0	0	0	0	0	0	0	0	0	0	0	0	0	0	0	0	0	0	0	0	0	0	0	1.743	2.15	0	0.7419	0.1987	0.4703
2810455K09Rik	Z00030712-1	1	169	0	20	1	0	0	1	0	0	0	0	0	0	1	0	0	0	0	0	0	0	0	1	0	0	0	1	0	0	0	1	1	1	0	1	0	1	0	0	0	1	2.663	2.0678	0	0.1098	0.2014	0.1556
2810455O05Rik	Z00073806-1	0	8	0	14	0	0	0	0	0	0	0	0	0	0	0	0	0	0	0	0	0	0	0	0	0	0	0	0	1	0	0	1	1	1	0	0	0	0	0	0	1	1	1.5988	1.3671	0	0.4295	0.2385	0.334
2810459M11Rik	Z00045453-1	1	94	1	189	0	0	0	0	0	0	0	0	0	0	0	0	0	0	0	0	0	0	0	0	0	0	0	1	1	0	0	0	1	1	0	1	0	0	0	0	0	1	1.695	0.9635	0	0.9878	0.6375	0.8127
2810468N07Rik	Z00028670-1	1	164	1	196	0	0	0	0	0	0	0	0	0	0	0	0	0	1	0	1	0	0	0	0	0	0	1	0	1	1	1	0	1	0	0	0	0	0	0	0	0	1	2.415	1.3696	0	0.4809	0.2468	0.3639
2810471M01Rik	Z00030230-1	0	5	0	15	0	0	0	0	0	0	0	0	0	0	0	0	0	0	0	0	1	0	0	0	0	0	0	0	0	0	0	0	0	0	0	0	0	0	0	0	0	0	2.6103	0.897	0	0.1164	0.1421	0.1293
2810474C18Rik	Z00053045-1	1	280	0	22	0	0	0	0	0	0	0	0	1	0	0	0	0	0	0	0	0	0	0	0	0	0	0	1	1	0	0	1	0	1	0	0	0	1	0	0	0	1	2.0949	1.8106	0	0.1821	0.2134	0.1978
2810474O19Rik	Z00035686-1	1	165	0	7	0	1	0	0	0	0	0	0	0	1	0	0	0	0	0	0	1	0	0	0	0	1	0	0	1	0	0	1	0	0	1	1	0	0	0	0	0	1	4.3523	3.0053	0	0.0958	0.3252	0.2105
2810485I05Rik	Z00006978-1	1	335	0	9	1	0	0	0	0	0	0	0	0	1	1	0	1	0	1	0	0	0	0	0	0	0	0	0	0	0	0	0	0	0	1	0	0	0	0	0	0	1	3.639	2.9771	0	0.0414	0.2227	0.1321
2810488O17Rik	Z00030229-1	0	2	0	7	0	0	0	0	0	0	0	0	0	0	0	0	0	0	0	0	0	0	0	0	0	0	0	0	0	0	0	1	1	0	0	0	0	0	0	0	1	0	2.2987	1.0817	0	0.4771	0.2958	0.3865
2900002K06Rik	Z00030207-1	1	146	0	10	0	0	0	0	0	0	0	0	0	0	0	0	0	0	0	0	0	0	0	0	0	0	0	1	1	1	1	0	1	0	0	1	0	0	0	0	0	1	1.8903	1.5218	0	0.2065	0.2483	0.2274
2900005J15Rik	Z00048426-1	1	101	1	190	0	0	0	0	0	0	0	0	0	0	0	0	0	0	0	0	0	0	0	0	0	0	1	0	0	0	0	0	0	0	0	1	0	0	0	0	0	1	1.4128	1.3997	0	0.6412	0.3072	0.4742
2900006K08Rik	Z00039715-1	1	147	0	15	0	0	0	0	0	0	0	0	0	0	0	0	0	1	1	0	0	0	0	0	0	0	0	1	1	0	0	0	0	0	0	0	1	1	0	0	0	1	1.4794	1.771	0	0.4638	0.3449	0.4044
2900009I07Rik	Z00049058-1	1	263	0	14	0	0	0	0	0	0	0	0	0	1	1	0	0	0	0	0	0	0	1	1	0	1	0	0	0	0	0	0	0	0	0	0	1	1	0	1	0	1	2.1384	1.9095	0	0.2751	0.1161	0.1956
2900009J20Rik	Z00052967-1	0	8	0	9	0	0	0	0	0	0	0	0	0	0	0	0	0	0	0	0	0	0	0	0	0	0	0	0	0	0	0	1	0	0	0	0	0	0	0	0	0	0	2.9076	1.328	0	0.3783	0.1208	0.2496
2900010J23Rik	Z00004962-1	1	191	0	11	1	0	0	0	0	0	0	0	1	1	1	0	1	0	0	0	0	0	0	0	0	0	0	0	0	0	0	1	1	1	1	1	0	0	0	0	0	1	5.1348	4.2115	0	0.0576	0.1146	0.0861
2900010M23Rik	Z00064407-1	1	112	0	32	1	0	0	0	0	0	0	0	0	1	0	0	1	0	0	1	0	0	0	0	0	0	0	0	0	0	0	1	1	0	0	1	1	1	0	0	0	1	4.6488	4.211	0	0.1416	0.0753	0.1085
2900011G08Rik	Z00026326-1	0	6	0	18	0	0	0	0	0	0	0	0	0	0	0	0	0	0	0	0	0	0	1	1	0	0	0	0	0	0	0	0	1	0	0	0	0	0	0	0	0	0	1.2782	0.9491	0	0.3355	0.2999	0.3177
2900011O08Rik	Z00074673-1	1	77	0	25	0	0	0	0	0	0	0	0	0	0	0	0	0	0	0	0	0	0	1	1	1	0	0	0	1	0	0	1	0	0	1	0	0	0	0	0	0	0	3.301	2.2656	0	0.1846	0.5057	0.3452
2900019G14Rik	Z00040056-1	0	1	0	17	0	0	0	0	0	0	0	0	0	0	0	0	0	0	0	0	0	1	0	0	0	0	0	0	0	0	0	0	0	0	0	0	0	0	0	0	1	0	1.1881	0.6586	0	0.7674	0.2548	0.5111
2900022B07Rik	Z00030271-1	0	5	0	19	0	0	0	0	0	0	0	0	0	0	0	0	0	0	0	1	0	0	0	0	0	0	0	0	0	0	0	0	0	0	0	0	0	0	0	0	0	0	2.7045	0.2509	0	0.0641	0.116	0.0901
2900022M12Rik	Z00071580-1	0	5	0	31	0	0	0	0	0	0	0	0	0	0	0	0	0	0	0	0	0	0	0	1	0	0	0	0	1	0	0	1	1	1	0	0	0	0	0	0	0	0	1.1982	0.9117	0	1.079	0.2382	0.6586
2900024C23Rik	Z00018798-1	1	218	0	21	1	0	0	0	0	0	0	0	0	0	0	0	0	0	0	0	1	0	0	0	0	0	0	0	1	1	0	0	0	1	0	0	1	0	0	0	0	1	2.7036	1.8057	0	0.1119	0.1998	0.1559
2900024O10Rik	Z00050027-1	1	409	0	21	0	0	0	0	0	0	0	0	1	0	1	0	0	0	0	0	0	0	0	0	0	0	0	1	0	0	0	0	0	0	0	1	0	0	0	1	0	1	2.5372	1.5072	0	0.3584	0.1638	0.2611
2900026A02Rik	Z00034064-1	1	27	0	30	0	0	0	0	0	0	0	0	0	0	0	0	0	0	0	0	0	0	0	0	0	0	1	1	0	0	0	0	1	1	0	0	0	0	0	0	0	0	1.5636	1.8741	0	0.7473	0.2453	0.4963
2900041M22Rik	Z00026340-1	1	47	0	15	0	0	0	0	0	0	0	0	0	0	0	0	0	0	0	0	0	1	1	1	0	0	0	1	1	0	1	1	1	0	0	1	0	0	0	0	0	0	1.7699	1.6776	0	0.2298	0.5484	0.3891
2900042B11Rik	Z00014182-1	1	154	0	17	0	0	0	0	0	0	0	0	1	1	0	0	1	0	1	0	1	0	0	0	0	0	0	0	0	0	0	0	0	1	0	1	1	0	0	0	0	1	3.5238	2.603	0	0.2538	0.287	0.2704
2900046G09Rik	Z00011843-1	1	23	1	54	0	0	0	0	0	0	0	0	0	0	0	0	0	0	0	0	0	0	0	0	0	0	1	1	1	1	1	0	0	1	0	1	0	0	0	0	1	1	2.7834	1.8349	0	0.4264	0.3837	0.4051
2900052L18Rik	Z00031355-1	1	226	0	40	0	0	0	0	0	0	0	0	0	0	0	0	0	0	0	0	0	0	0	0	1	0	1	1	1	1	1	0	1	0	0	1	0	1	1	0	0	1	2.5635	2.0633	0	0.2529	0.2292	0.2411
2900053A13Rik	Z00010784-1	1	243	0	18	0	0	0	0	0	0	0	0	0	0	1	0	0	0	0	0	0	0	0	0	0	0	1	0	0	0	0	1	0	1	0	1	0	0	0	0	0	1	3.5335	3.5418	0	0.0684	0.1345	0.1015
2900056M20Rik	Z00076403-1	0	2	0	2	0	0	0	0	0	0	0	0	0	0	0	0	0	0	0	0	0	0	0	1	0	0	0	0	1	0	0	0	1	1	0	1	0	0	0	0	0	0	3.5135	1.6593	0	0.0536	0.226	0.1398
2900057B20Rik	Z00063175-1	0	5	0	27	0	0	0	0	0	0	0	0	0	0	0	0	0	0	0	0	0	0	0	0	1	0	1	0	0	0	0	1	1	0	0	1	0	0	0	0	0	0	1.1729	2.0143	0	0.2866	0.1692	0.2279
2900062L11Rik	Z00074534-1	1	17	0	6	0	0	0	0	0	0	0	0	0	0	0	0	0	0	0	0	0	0	0	0	0	0	0	0	0	0	0	0	0	0	0	0	1	0	0	0	0	1	3.9237	2.4724	0	0.091	0.3506	0.2208
2900064A13Rik	Z00074482-1	1	224	0	6	1	0	0	0	0	0	0	0	0	1	1	0	0	0	0	0	0	0	0	0	0	0	0	0	0	0	0	0	1	1	0	1	0	1	0	0	0	1	4.1362	2.0613	0	0.19	0.083	0.1365
2900072N19Rik	Z00030232-1	1	168	1	104	0	0	0	0	0	0	0	0	0	0	0	0	0	0	0	0	0	0	0	0	0	0	1	1	1	1	1	1	0	1	0	1	0	0	0	0	1	1	1.234	1.0074	0	0.2381	0.2388	0.2385
2900073G15Rik	Z00060672-1	1	148	0	13	1	0	0	1	0	0	0	0	0	0	0	0	0	0	0	0	0	0	0	0	0	0	1	0	1	0	0	1	1	0	0	1	1	0	0	0	0	1	4.7395	3.5181	0	0.2775	0.0769	0.1772
2900075B16Rik	Z00044275-1	1	188	0	18	0	0	0	0	0	0	0	0	0	1	0	0	0	0	0	0	0	0	0	0	0	0	0	0	1	0	1	1	0	1	0	0	0	0	1	0	0	1	2.9569	2.3179	0	0.1539	0.5251	0.3395
2900076A07Rik	Z00061357-1	1	196	0	15	0	0	0	0	0	0	0	0	0	0	1	0	1	0	0	0	0	1	0	0	0	0	0	0	0	0	0	0	0	1	0	1	1	0	0	0	0	1	3.2413	1.027	0	0.132	0.1613	0.1467
2900083I11Rik	Z00051745-1	1	28	0	26	0	0	0	0	0	0	0	0	1	0	0	0	1	1	0	1	0	1	0	1	1	0	0	0	1	0	0	0	1	0	0	1	0	1	0	0	0	0	2.2638	0.9705	0	0.3993	0.4569	0.4281
2900089D17Rik	Z00028438-1	0	4	0	22	0	0	0	0	0	0	0	0	0	0	0	0	0	0	0	0	1	0	0	0	0	0	1	1	1	0	0	1	1	1	0	0	0	0	0	0	0	0	1.2789	0.9199	0	0.312	0.1746	0.2433
2900092C05Rik	Z00059168-1	0	5	0	8	0	0	0	0	0	0	0	0	0	0	0	0	0	0	0	0	0	0	0	0	0	0	0	0	0	0	0	0	0	0	0	0	0	0	0	0	0	0	1.1986	0.9644	0	0.1539	0.2093	0.1816
2900092E17Rik	Z00046838-1	1	196	0	20	0	0	0	0	0	0	0	0	0	0	0	0	0	0	0	0	0	0	0	0	0	0	1	1	1	0	1	1	1	1	0	0	1	1	0	0	0	1	2.7102	2.5124	0	0.5972	0.1661	0.3817
2900097C17Rik	Z00032180-1	1	17	0	9	0	0	0	0	0	0	0	0	0	0	0	0	0	0	0	0	0	0	0	0	0	0	0	1	0	0	0	0	1	1	0	1	0	0	1	0	0	1	3.7606	1.7057	0	0.1272	0.1523	0.1398
3000004C01Rik	Z00075065-1	1	266	0	9	1	0	0	0	0	0	0	0	0	0	1	0	1	0	1	0	0	0	0	0	0	0	0	0	0	0	0	0	0	1	0	0	1	0	0	0	0	1	3.8463	2.9019	0	0.134	0.2096	0.1718
3010003L21Rik	Z00026239-1	1	417	0	8	0	0	0	0	0	0	0	0	0	0	0	0	0	0	0	0	0	1	1	1	1	0	1	1	1	1	1	1	1	1	0	0	0	0	0	0	1	1	3.0256	0.5053	0	0.0981	0.1967	0.1474
3010026O09Rik	Z00052820-1	1	194	0	19	1	0	0	0	0	0	0	0	1	0	1	1	1	0	0	0	0	0	0	0	0	0	0	0	0	0	0	1	1	1	0	0	0	0	0	0	0	1	3.5794	2.3661	0	0.1687	0.1066	0.1377
3100002H09Rik	Z00045283-1	0	6	0	34	0	0	0	0	0	0	0	0	0	0	0	0	0	0	0	0	0	0	1	0	0	0	1	0	0	0	0	1	1	0	0	0	0	1	0	0	0	0	2.2286	0.7024	0	0.2375	0.6188	0.4282
3100002J23Rik	Z00044113-1	0	10	0	15	0	0	0	0	0	0	0	0	0	0	0	0	0	0	0	0	0	0	0	0	0	0	0	0	0	0	0	0	0	1	0	0	0	0	0	0	0	0	2.977	1.8687	0	0.3159	0.7274	0.5217
3100003L05Rik	Z00030235-1	0	5	0	17	0	0	0	0	0	0	0	0	0	0	0	0	0	0	0	0	0	0	0	0	0	0	0	0	0	0	0	0	0	0	0	0	0	0	1	0	0	0	1.3259	0.656	0	1.5921	0.2134	0.9028
3110001A13Rik	Z00035612-1	1	106	0	50	0	0	0	0	0	0	0	0	1	1	0	0	0	0	1	0	1	0	0	0	0	0	0	0	0	0	0	0	0	0	1	0	0	0	0	0	0	1	3.2513	2.6679	0	0.3717	0.1113	0.2415
3110001D03Rik	Z00007981-1	1	77	0	3	0	0	0	0	0	0	0	0	0	0	1	0	0	0	0	0	0	0	1	1	0	0	1	0	0	0	0	1	1	0	0	1	0	1	1	0	0	1	4.1024	2.6894	0	0.0696	0.2371	0.1534
3110001I20Rik	Z00038399-1	1	81	0	15	0	0	0	1	0	0	0	0	1	1	1	0	0	0	1	0	0	0	0	0	0	0	0	0	0	0	0	0	0	0	0	0	0	0	0	0	0	1	2.3186	1.8455	0	0.269	0.3981	0.3336
3110001K24Rik	Z00048792-1	1	287	0	9	0	0	0	0	0	0	0	0	0	1	0	1	1	1	0	0	0	1	1	1	0	1	1	0	1	0	0	0	1	0	0	0	1	0	0	0	0	1	2.808	2.2889	0	0.131	0.3188	0.2249
3110002H16Rik	Z00010086-1	1	165	0	20	1	0	0	0	0	0	0	0	1	1	1	0	1	0	0	0	0	0	0	1	0	0	0	0	0	0	0	0	0	1	1	1	0	0	0	0	0	1	3.1023	2.6716	0	0.1349	0.1161	0.1255
3110003A17Rik	Z00019122-1	1	102	0	31	0	1	0	0	0	0	0	0	0	0	1	1	1	0	0	0	0	0	0	0	0	0	0	0	0	0	0	0	0	0	0	1	0	1	0	1	0	1	3.7999	3.1822	0	0.2508	0.2388	0.2448
3110003A22Rik	Z00016111-1	1	150	0	12	0	0	0	0	0	0	0	0	0	0	1	0	1	0	0	0	0	0	0	0	0	0	0	0	0	0	0	0	0	0	0	1	0	1	0	0	0	1	2.7279	2.2459	0	0.07	0.228	0.149
3110004A20Rik	Z00030236-1	0	4	0	13	0	0	0	0	0	0	0	0	0	0	0	0	0	0	0	0	0	0	0	0	0	0	0	0	0	0	0	0	1	1	0	0	0	0	1	0	1	0	1.2771	0.926995	1	0.3243	0.5179	0.4211
3110005L24Rik	Z00040175-1	1	151	0	18	0	0	0	0	0	0	0	0	0	1	1	0	0	1	0	0	0	0	0	0	0	0	0	0	0	0	0	0	0	1	0	0	0	0	1	0	1	1	1.4519	0.5695	0	0.3125	0.2812	0.2969
3110006E14Rik	Z00021474-1	1	132	1	216	0	0	0	0	0	0	0	0	0	0	0	0	0	0	0	0	0	0	0	0	0	0	0	0	0	0	0	0	1	1	0	0	0	1	0	0	0	1	1.5234	1.342	0	1.2931	0.244	0.7686
3110006O06Rik	Z00030237-1	0	8	1	57	0	0	0	0	0	0	0	0	0	0	0	0	0	0	0	0	0	0	0	0	0	0	1	0	0	0	0	1	1	1	0	0	0	0	0	0	1	0	1.3938	0.7906	0	0.2629	0.2406	0.2518
3110009E18Rik	Z00054236-1	1	224	0	14	0	0	0	0	0	0	0	0	0	1	1	0	1	0	1	0	0	0	0	0	0	0	0	0	0	0	0	1	0	0	1	1	1	0	0	0	0	1	3.7586	1.8585	0	0.1733	0.1649	0.1691
3110009F21Rik	Z00062944-1	0	3	0	24	0	0	0	0	0	0	0	0	0	0	0	0	0	0	0	0	1	0	0	0	0	0	0	0	0	0	0	0	0	0	0	0	0	0	0	0	0	0	1.728	0.66	0	0.1549	0.207	0.181
3110021A11Rik	Z00038152-1	1	295	0	12	0	0	0	0	0	0	0	0	0	1	1	0	0	0	0	0	0	0	0	0	0	0	1	0	0	0	0	0	0	0	1	0	0	0	0	0	0	1	2.1346	1.5488	0	0.1605	0.1887	0.1746
3110032G18Rik	Z00047815-1	1	23	1	53	0	0	0	0	0	0	0	0	0	0	0	0	0	0	1	0	0	0	0	0	0	0	0	0	0	0	0	0	0	1	0	0	0	1	0	0	0	0	1.9882	1.5386	0	0.8697	0.2544	0.5621
3110037I16Rik	Z00003531-1	1	176	0	11	0	0	0	0	0	0	0	0	1	1	1	0	0	0	0	0	0	0	0	0	0	0	0	0	0	0	0	0	1	0	0	1	0	0	0	1	1	1	3.2599	2.8833	0	0.1217	0.0917	0.1067
3110040N11Rik	Z00046348-1	1	278	0	10	0	0	0	0	0	0	0	0	0	0	1	0	0	0	0	0	0	0	0	0	0	0	0	0	0	0	0	1	0	0	0	1	1	0	0	0	0	1	2.9923	2.0503	0	0.0997	0.1446	0.1222
3110043A19Rik	Z00050469-1	1	194	0	23	0	0	0	0	0	0	0	0	1	1	1	0	1	0	0	0	0	0	0	0	0	0	0	0	0	0	0	0	0	1	0	0	1	0	0	0	0	1	1.9777	1.0538	0	0.1756	0.1777	0.1767
3110043J09Rik	Z00034328-1	1	122	0	34	1	0	0	0	0	0	0	0	0	1	0	0	0	0	0	0	0	0	0	1	0	0	1	0	1	0	1	1	1	0	0	0	0	0	0	0	0	0	3.3932	2.2422	0	0.2527	0.4063	0.3295
3110043O21Rik	Z00053356-1	1	269	0	51	0	0	0	0	0	0	0	0	0	0	0	0	0	0	0	0	0	0	0	0	0	0	0	0	1	0	0	0	0	0	0	0	0	0	0	0	0	1	3.1274	2.543	0	0.1798	0.1284	0.1541
3110045C21Rik	Z00031578-1	1	110	0	9	0	0	0	0	0	0	0	0	0	0	1	0	0	0	0	0	0	0	0	0	0	0	0	0	0	0	0	0	0	0	0	0	0	0	0	0	0	1	1.6356	1.285	0	0.2683	0.2028	0.2356
3110047P20Rik	Z00048277-1	1	74	1	189	0	0	0	0	0	0	0	0	0	0	0	0	0	0	0	0	0	0	0	0	0	0	0	0	0	0	0	1	0	0	0	1	0	0	0	0	0	1	1.2035	0.87681	1	0.1824	0.4157	0.2991
3110048E14Rik	Z00008606-1	1	221	0	44	1	0	0	0	0	0	0	0	1	0	1	1	0	0	0	0	0	0	0	0	0	0	0	0	0	0	1	0	1	1	0	0	1	0	0	0	0	1	2.9229	2.6714	0	0.0964	0.1031	0.0998
3110048L19Rik	Z00017429-1	0	1	0	7	0	0	0	0	0	0	0	0	0	0	0	0	0	0	0	0	0	0	0	0	0	0	0	0	0	0	0	1	0	0	0	0	0	0	0	0	0	0	2.7369	0.869	0	0.1657	0.1574	0.1616
3110049J23Rik	Z00039468-1	1	238	0	13	0	0	0	0	0	0	0	0	1	0	1	1	1	0	0	0	1	0	0	0	0	0	0	0	0	0	0	1	1	0	0	0	1	0	0	0	0	1	1.6025	1.101	0	0.8896	0.3288	0.6092
3110050N22Rik	Z00031228-1	1	111	0	15	0	0	0	0	0	0	0	0	1	0	0	0	0	0	0	0	1	0	0	1	0	0	0	1	0	0	0	0	0	1	0	0	0	0	0	0	0	1	3.458	2.627	0	0.1022	0.2695	0.1859
3110054G05Rik	Z00031493-1	1	280	0	17	0	0	0	1	0	0	0	0	1	0	1	1	1	1	0	1	0	0	0	0	0	0	0	1	0	0	0	0	1	0	1	0	0	0	0	0	1	1	1.3203	0.8465	0	0.2821	0.1574	0.2198
3110056K07Rik	Z00073823-1	1	307	0	7	1	0	0	0	0	0	0	0	0	0	1	1	1	0	1	0	0	0	0	1	0	0	1	0	0	0	0	1	0	0	1	1	1	1	0	0	0	1	2.695	1.49	0	0.1544	0.1533	0.1539
3110056O03Rik	Z00074784-1	1	342	0	22	0	0	0	1	0	0	0	0	1	1	1	0	1	1	1	0	0	0	0	0	0	0	0	0	0	0	0	0	0	0	0	0	1	1	0	0	0	1	3.9466	1.6245	0	0.312	0.0812	0.1966
3110057O12Rik	Z00039965-1	0	35	0	3	0	0	0	0	0	0	0	0	0	0	0	0	0	0	0	0	0	0	0	0	0	0	0	0	1	0	0	0	1	0	0	1	1	0	0	1	0	1	2.0628	1.8533	0	0.1679	0.1623	0.1651
3110062M04Rik	Z00041824-1	1	141	0	34	0	0	0	0	0	0	0	0	0	0	1	0	0	0	0	1	0	0	0	0	0	0	0	0	0	0	0	1	1	0	0	1	0	0	0	0	0	1	3.0545	1.9259	0	0.0685	0.1588	0.1137
3110070M22Rik	Z00044633-1	1	146	0	37	0	0	0	0	0	0	0	0	0	0	0	0	0	0	0	1	0	0	0	0	0	0	0	0	0	0	0	0	1	0	0	0	0	0	0	0	0	1	1.218	1.0074	0	0.1857	0.2125	0.1991
3110079O15Rik	Z00048455-1	0	9	0	46	0	0	0	0	0	0	0	0	0	0	0	0	0	0	0	0	0	0	0	0	0	0	1	0	0	0	1	1	1	0	0	0	1	0	0	0	0	0	1.9303	1.1387	0	0.9834	0.4074	0.6954
3110082I17Rik	Z00060603-1	1	202	0	15	1	0	0	0	0	0	0	0	1	0	1	1	1	0	0	0	0	0	0	0	0	0	0	0	0	0	0	0	0	1	0	0	0	1	0	0	0	1	3.6229	3.4839	0	0.1856	0.309	0.2473
3110083C13Rik	Z00030241-1	1	91	0	34	0	0	0	0	0	0	0	0	1	0	1	0	1	0	0	0	0	0	0	0	0	0	0	0	0	0	0	0	0	0	0	1	0	1	0	1	0	1	2.5212	1.1955	0	0.2306	0.4741	0.3524
3200002M19Rik	Z00076785-1	1	165	0	7	0	0	0	0	0	0	0	0	0	0	0	0	0	0	0	0	0	0	0	0	0	0	0	0	1	1	1	0	0	0	0	1	0	0	0	0	0	1	3.9041	2.9392	0	0.0903	0.1325	0.1114
3222401L13Rik	Z00075706-1	1	109	0	13	0	0	0	0	1	0	0	0	0	0	0	0	0	0	0	0	0	0	0	0	0	0	0	0	1	0	1	1	1	1	0	1	1	0	0	0	0	1	2.369	1.5372	0	0.3465	0.1926	0.2696
3222402P14Rik	Z00034356-1	1	106	0	36	1	0	0	0	0	0	0	0	0	0	0	0	0	0	0	0	1	0	0	0	0	0	0	0	0	0	0	0	1	0	0	1	0	0	0	0	0	1	1.2703	2.0023	0	0.3613	0.1803	0.2708
3230401D17Rik	Z00011712-1	1	358	0	5	0	0	0	0	0	0	0	0	0	1	0	1	0	0	0	0	0	1	0	0	0	0	1	0	1	0	1	0	1	0	0	0	1	0	0	0	0	1	4.0618	2.1166	0	0.1219	0.1222	0.1221
3300001A09Rik	Z00049813-1	1	55	0	39	0	0	0	0	0	0	0	0	0	0	0	0	0	0	0	1	1	0	0	0	1	0	0	0	1	0	0	0	0	0	0	0	0	0	0	0	1	1	2.7894	0.9524	0	1.1008	0.1804	0.6406
3300001G02Rik	Z00046224-1	1	182	0	16	0	0	0	0	0	0	0	0	0	0	1	0	0	0	0	0	0	0	0	0	0	0	0	1	0	0	0	1	0	1	0	1	1	0	0	0	0	1	4.6536	3.482	0	0.4825	0.0304	0.2565
3300001P08Rik	Z00013023-1	1	363	0	11	1	0	0	0	0	0	0	0	0	0	1	1	1	0	0	0	0	0	1	0	0	0	1	1	0	0	0	1	0	1	0	0	0	1	0	0	0	1	3.4099	2.9752	0	0.1097	0.1414	0.1256
3300002A11Rik	Z00035170-1	0	16	0	13	0	0	0	0	0	0	0	0	0	0	0	0	0	1	0	0	0	0	0	1	0	0	1	0	0	0	0	0	1	0	0	1	0	1	0	0	0	0	1.7351	0.9435	0	0.2244	0.2831	0.2538
3300002I08Rik	Z00072357-1	1	47	0	3	0	0	0	0	0	0	1	0	0	0	1	0	0	0	0	0	1	0	0	0	0	0	0	0	0	0	0	0	0	0	0	1	0	1	0	0	0	0	1.8481	1.2398	0	0.2358	0.1797	0.2078
3300005D01Rik	Z00030012-1	0	6	0	38	0	0	0	0	0	0	0	0	0	0	0	0	0	0	0	0	1	0	0	0	0	0	0	0	0	0	0	0	0	1	0	0	0	0	0	0	0	0	2.2439	0.613	0	0.1636	0.0828	0.1232
3321401G04Rik	Z00021198-1	1	96	0	27	0	0	0	0	0	0	0	0	0	0	0	0	0	0	0	0	1	0	0	0	0	0	0	0	0	0	0	0	0	0	0	1	0	0	0	0	0	0	2.0615	2.4377	0	0.7335	0.2173	0.4754
3322402L07Rik	Z00031776-1	0	3	0	49	0	0	0	0	0	0	0	0	0	0	0	0	0	0	0	0	0	0	0	0	0	0	1	0	1	0	0	0	0	1	0	0	0	0	0	0	0	0	2.4837	0.8024	0	0.0805	0.325	0.2028
3425401B19Rik	Z00065760-1	0	5	0	47	0	0	0	0	0	0	0	0	0	0	0	0	0	0	0	0	0	0	0	0	0	0	0	0	0	0	0	0	1	0	0	0	0	0	0	0	0	0	1.1887	0.862	0	0.285	0.1873	0.2362
3632451O06Rik	Z00051808-1	1	133	0	18	0	0	0	0	0	0	0	0	1	0	1	0	0	0	0	0	0	0	0	0	0	0	0	0	0	0	0	0	0	1	0	0	0	0	1	0	0	0	2.571	2.0224	0	0.2659	0.2765	0.2712
3732407C23Rik	Z00026160-1	0	9	0	41	0	0	0	0	0	0	0	0	0	0	0	0	0	0	1	0	0	0	0	0	0	0	0	0	0	0	0	0	0	0	0	0	0	0	0	0	0	0	1.7636	0.5533	0	0.4182	0.2383	0.3283
3830403N18Rik	Z00031167-1	0	0	0	0	0	0	0	0	0	0	0	0	0	0	0	0	0	0	0	0	0	0	0	0	0	0	0	0	0	0	0	0	0	0	0	1	0	0	0	0	0	0	1.3273	0.5718	0	0.5716	0.3615	0.4666
3830406C13Rik	Z00008023-1	1	127	0	10	0	0	0	0	0	0	0	0	1	0	1	0	0	0	0	0	1	0	0	0	0	0	0	1	0	0	0	0	0	0	0	1	0	1	0	0	0	1	2.7393	1.885	0	0.1629	0.2002	0.1816
3830408C21Rik	Z00061668-1	1	197	0	12	0	0	0	0	0	0	0	0	1	1	0	0	1	1	0	0	1	0	0	0	0	0	0	0	1	1	0	0	1	0	0	0	1	0	0	0	0	1	2.4419	1.4462	0	0.1816	0.2935	0.2376
3830408D24Rik	Z00015119-1	0	11	1	46	0	0	0	0	0	0	0	0	0	0	0	0	0	0	0	0	1	0	0	0	0	0	0	1	0	0	0	0	0	1	0	0	0	0	0	0	0	0	1.2134	1.1463	0	0.7689	0.1418	0.4554
3830417A13Rik	Z00055592-1	0	2	0	18	0	0	0	0	0	0	0	0	0	0	0	0	0	0	0	0	0	0	0	0	0	0	0	0	0	0	0	0	0	0	0	1	0	0	1	0	0	0	1.6888	2.5636	0	1.5077	0.4646	0.9862
3830431G21Rik	Z00039137-1	1	180	1	147	0	0	0	0	0	0	0	0	0	0	0	0	0	0	0	0	0	0	0	0	0	0	1	0	0	0	0	1	1	1	0	0	0	0	1	0	1	1	2.8779	2.0155	0	0.1289	0.2292	0.1791
3830432H09Rik	Z00033881-1	0	4	0	27	0	0	0	0	0	0	0	0	0	1	1	1	1	0	0	0	0	0	0	0	0	0	1	0	0	0	0	0	0	1	0	0	0	0	0	0	0	0	1.8168	0.6981	0	0.4922	0.2926	0.3924
3830612M24	Z00026123-1	0	3	0	15	0	0	0	0	0	0	0	0	0	0	0	0	0	0	0	0	0	0	0	0	0	0	0	0	0	0	0	0	0	0	0	0	0	0	0	0	1	0	2.7642	1.2228	0	0.5016	0.4573	0.4795
3930401K13Rik	Z00070128-1	1	354	0	11	1	0	0	0	0	0	0	0	0	1	1	1	0	0	0	0	1	0	0	0	0	0	0	0	0	0	0	0	0	1	0	1	1	1	0	0	0	1	4.3525	3.5382	0	0.1525	0.0934	0.123
4121402D02Rik	Z00013025-1	1	270	0	33	1	0	0	0	0	0	0	0	0	1	0	0	0	0	0	0	0	1	0	0	0	0	1	0	1	1	1	1	1	1	0	0	1	1	0	0	0	1	3.1045	3.2054	0	0.2765	0.1726	0.2246
4122401K19Rik	Z00028792-1	1	113	1	96	0	0	0	0	0	0	0	0	0	0	0	0	0	0	0	0	0	0	0	0	0	0	0	0	0	0	0	0	0	1	0	0	0	0	0	0	0	1	1.1929	0.7525	0	0.2154	0.249	0.2322
4430402I18Rik	Z00013902-1	1	131	0	56	0	0	0	0	0	0	0	0	1	0	0	0	1	0	0	0	0	0	0	0	0	0	0	0	0	0	0	0	0	1	0	1	0	0	0	0	0	1	1.209	1.0005	0	0.2272	0.416	0.3216
4432412L15Rik	Z00066374-1	1	78	0	25	1	0	0	0	0	0	0	0	0	1	0	0	0	0	0	0	1	0	0	1	0	0	1	0	1	1	1	1	1	1	0	0	0	0	0	0	0	0	3.6483	2.6902	0	0.2565	0.1739	0.2152
4432416J03Rik	Z00019317-1	0	1	0	23	0	0	0	0	0	0	0	0	0	0	0	0	0	0	0	0	0	0	0	0	0	0	0	0	0	0	0	0	0	1	0	1	0	0	0	0	0	0	2.0197	0.718	0	0.0732	0.4074	0.2403
4631405J19Rik	Z00027958-1	0	7	0	44	0	0	0	0	0	0	0	0	0	0	0	0	0	0	0	0	0	0	0	0	0	0	0	0	0	0	0	1	0	1	0	0	0	0	0	0	0	0	1.2516	0.7746	0	0.2577	0.1881	0.2229
4631405K08Rik	Z00026322-1	1	75	0	16	0	0	0	0	0	0	0	0	0	0	1	0	0	0	0	0	1	0	0	0	0	0	1	0	0	0	0	0	1	1	0	0	0	0	0	0	0	0	2.5929	1.2461	0	0.2194	0.4351	0.3273
4631416L12Rik	Z00034203-1	1	109	1	139	0	1	0	0	0	0	0	0	0	0	0	0	0	0	0	0	0	0	0	0	0	0	0	0	0	0	0	0	0	0	0	1	0	0	1	0	0	1	2.9823	1.5942	0	0.5038	0.4296	0.4667
4631422O05Rik	Z00016546-1	0	9	0	9	0	0	0	0	0	0	0	0	0	0	0	0	0	0	0	0	1	0	0	0	0	0	0	0	0	0	0	1	0	1	0	0	0	0	0	0	0	0	2.8583	2.2838	0	0.2137	0.0922	0.153
4631426J05Rik	Z00021398-1	1	180	1	205	0	1	0	0	0	0	0	0	0	0	0	0	0	0	0	0	0	0	0	0	0	0	0	0	0	0	0	0	0	0	0	0	0	0	1	0	0	1	2.3924	1.9221	0	0.6939	0.2376	0.4658
4632404H12Rik	Z00052594-1	1	192	0	19	0	0	0	0	0	0	0	0	0	1	0	1	1	1	1	0	0	0	0	0	0	0	0	0	0	0	0	0	0	1	0	1	0	1	0	0	0	1	2.3767	1.3349	0	0.1423	0.5404	0.3414
4632404H22Rik	Z00009464-1	1	73	0	5	0	0	0	0	0	0	0	0	0	0	0	0	0	0	0	0	0	0	0	1	0	0	0	0	1	0	0	1	1	0	0	1	0	0	0	0	0	1	3.1366	2.2151	0	0.2097	0.1822	0.196
4632411B12Rik	Z00075558-1	1	149	0	26	1	0	0	1	0	0	0	0	0	1	1	0	1	0	1	0	0	0	0	0	0	0	0	0	0	0	0	1	0	0	0	1	1	0	0	0	0	1	4.1662	2.0168	0	0.1965	0.1251	0.1608
4632411P08Rik	Z00027960-1	1	282	0	26	0	0	0	0	0	0	0	0	0	0	0	1	0	0	0	0	0	0	0	0	0	0	1	1	1	0	0	1	0	1	0	1	0	0	0	0	0	1	1.2054	0.7974	0	0.3622	0.2484	0.3053
4632412N22Rik	Z00029963-1	0	3	0	32	0	0	0	0	0	0	0	0	0	0	0	0	0	0	0	0	1	0	0	0	0	0	0	0	0	0	0	0	0	0	0	0	0	0	0	0	0	0	1.4827	0.9509	0	0.1841	0.1512	0.1677
4632413I24Rik	Z00038373-1	0	12	0	25	0	0	0	0	0	0	0	0	0	0	0	0	0	0	0	0	0	0	0	0	0	0	0	0	0	0	0	0	0	0	0	0	0	0	0	0	0	0	2.2704	1.2805	0	0.5912	0.3029	0.4471
4632415K11Rik	Z00052124-1	1	122	0	34	0	0	0	0	0	1	0	0	0	0	0	0	0	0	0	0	0	0	0	0	0	0	1	0	0	0	0	0	0	1	0	0	0	0	1	0	0	0	2.8796	2.0354	0	0.3023	0.1201	0.2112
4632415L05Rik	Z00049588-1	1	210	0	22	0	0	0	0	0	0	0	0	0	1	0	0	0	1	0	0	0	0	0	1	0	0	0	0	1	0	0	0	0	1	0	0	0	0	1	0	1	1	2.4345	2.1535	0	0.1163	0.3322	0.2243
4632417K18Rik	Z00002931-1	1	55	0	17	0	0	0	0	0	0	0	0	1	0	0	0	0	0	0	0	0	0	0	0	0	0	0	0	1	0	0	0	1	0	0	0	0	0	0	0	0	0	3.2036	2.4684	0	0.5646	0.4644	0.5145
4632417N05Rik	Z00053637-1	0	5	0	23	0	0	0	0	0	0	0	0	0	0	0	0	0	0	0	0	0	0	0	0	0	0	0	0	0	0	0	0	1	1	0	0	0	0	0	0	0	0	3.0959	1.4307	0	0.1844	0.5208	0.3526
4632419I22Rik	Z00016215-1	1	174	0	9	0	0	0	0	0	0	0	0	0	0	1	0	0	0	0	0	0	0	0	0	0	0	0	0	0	0	0	0	0	0	0	1	0	0	0	0	0	1	3.1843	2.165	0	0.1682	0.0532	0.1107
4632419K20Rik	Z00003668-1	1	178	0	5	1	0	0	0	0	0	0	0	1	0	1	0	0	0	0	0	1	0	0	0	0	0	0	1	0	0	0	1	1	1	1	0	0	1	0	0	0	1	3.6567	2.4018	0	0.1012	0.095	0.0981
4632427E13Rik	Z00009736-1	0	3	0	4	1	0	0	0	0	0	0	0	0	0	0	0	0	0	0	0	0	0	0	1	0	0	0	1	1	1	1	0	1	0	0	0	0	0	0	0	0	0	3.2324	1.6623	0	0.182	0.2128	0.1974
4632428N05Rik	Z00055008-1	1	62	1	55	0	0	0	0	0	0	0	0	0	0	1	0	0	1	0	1	0	0	0	0	0	0	0	0	0	0	0	0	1	0	0	1	0	0	0	0	0	1	2.1781	1.9547	0	0.9363	0.3676	0.652
4632433K11Rik	Z00050146-1	0	7	0	82	0	0	0	0	0	0	0	0	0	0	0	0	0	0	0	0	0	0	0	1	0	0	1	1	1	0	0	0	1	1	0	0	0	0	0	0	1	0	1.9396	1.37879	1	0.2921	0.2788	0.2855
4632434I11Rik	Z00009858-1	1	332	0	16	0	1	0	0	0	0	0	0	1	0	0	0	1	0	0	1	0	0	0	0	0	0	0	0	1	0	0	0	0	0	1	1	0	0	0	0	0	1	3.6532	3.1453	0	0.0969	0.1948	0.1459
4732414G09Rik	Z00029962-1	1	191	1	180	0	0	0	0	0	0	0	0	1	0	0	0	0	0	0	0	0	0	0	0	0	0	0	1	1	0	1	1	0	1	0	0	0	0	1	0	0	1	1.6647	1.2046	0	0.1735	0.2258	0.1997
4732418C07Rik	Z00035834-1	1	186	0	15	0	0	0	0	0	0	0	0	0	0	1	0	0	0	0	0	1	0	0	0	0	0	0	0	0	0	0	0	1	1	0	1	0	0	0	1	0	1	1.2862	2.5251	0	0.1932	0.3128	0.253
4732423E21Rik	Z00078142-1	0	6	0	19	0	0	0	0	0	0	0	0	0	0	0	0	0	0	0	0	0	0	0	0	0	0	0	0	0	0	0	0	0	1	0	0	0	0	0	0	0	0	3.2043	0.9207	0	0.5278	0.5155	0.5217
4732429D16Rik	Z00040050-1	0	4	0	14	0	0	0	0	0	0	0	0	0	0	0	0	0	0	0	0	0	0	0	0	0	0	0	0	0	0	0	0	0	0	0	0	0	0	0	0	0	0	1.288	1.3148	0	0.2866	0.2238	0.2552
4732440D04Rik	Z00072406-1	1	182	0	7	0	0	0	0	0	0	0	0	0	1	1	0	1	1	1	0	0	0	0	0	0	0	0	0	0	0	0	0	0	0	0	0	0	0	0	0	0	1	2.3605	1.1489	0	0.2788	0.1844	0.2316
4732454E20Rik	Z00037584-1	0	2	0	18	0	0	0	0	0	0	0	0	0	0	0	0	0	0	0	0	1	0	0	1	0	0	1	0	0	0	0	0	0	1	0	0	0	1	0	0	1	0	1.1978	1.0095	0	0.2915	0.2601	0.2758
4732460K03Rik	Z00026023-1	1	99	0	18	0	0	0	0	0	0	0	0	0	0	0	0	0	0	0	0	0	0	0	0	0	0	0	0	0	0	0	1	0	0	0	0	0	0	1	0	1	0	2.9049	1.7765	0	0.4688	0.1375	0.3032
4732465J04Rik	Z00028171-1	0	1	0	23	0	0	0	0	0	0	0	0	0	0	0	0	0	0	0	0	1	0	0	0	0	0	0	0	0	0	0	0	0	0	0	1	0	0	0	0	0	0	1.1879	0.8082	0	1.0845	0.3296	0.7071
4732471D19Rik	Z00075249-1	0	14	0	12	1	0	0	0	0	0	0	0	0	0	0	0	0	0	0	0	0	0	0	0	0	0	0	0	0	0	0	0	0	1	0	1	0	0	0	0	0	0	3.059	2.6158	0	0.3828	0.3135	0.3482
4732471J01Rik	Z00026769-1	1	75	0	33	0	0	0	1	0	0	0	0	0	1	1	1	1	0	0	0	0	0	0	0	1	0	0	0	0	0	0	0	0	1	0	0	0	0	0	0	0	1	1.9259	0.9526	0	0.1962	0.3101	0.2532
4732473B16Rik	Z00053767-1	1	137	0	45	0	0	0	0	0	0	0	0	0	0	1	0	0	0	0	0	0	1	0	1	0	0	1	1	0	0	0	0	0	1	0	0	0	1	0	0	1	1	3.1266	1.8809	0	0.561	0.2089	0.385
4732479N06Rik	Z00045173-1	0	21	0	7	0	0	0	0	0	0	0	0	0	0	0	0	0	1	0	0	0	0	0	0	0	0	0	0	0	0	0	0	0	0	0	1	0	0	1	0	0	1	2.3252	2.0572	0	0.3705	0.1712	0.2709
4732490B19Rik	Z00026437-1	0	18	0	37	0	0	0	0	0	0	0	0	0	0	0	0	0	0	0	0	0	0	0	0	0	0	0	0	1	0	0	1	1	0	0	0	0	0	0	0	0	0	1.4262	0.746	0	0.4079	0.2757	0.3418
4732491K20Rik	Z00026170-1	1	321	0	19	0	0	0	0	0	0	0	0	1	1	1	0	1	0	0	0	0	0	0	0	0	0	0	0	0	0	0	0	0	0	0	0	0	1	0	0	0	1	1.1896	1.5465	0	0.3104	0.1927	0.2516
4732496O08Rik	Z00008480-1	1	74	0	8	1	1	0	0	0	0	0	0	0	0	0	0	0	0	0	0	0	0	0	0	0	0	0	0	1	0	0	1	1	1	0	1	0	1	0	0	0	1	3.6895	2.3293	0	0.2273	0.1239	0.1756
4733401H18Rik	Z00062365-1	1	309	0	19	0	0	0	0	1	0	1	0	0	0	0	0	0	0	0	0	0	1	0	0	0	0	1	1	1	0	1	1	1	1	0	1	0	1	0	0	1	1	3.2779	2.5033	0	0.2266	0.1799	0.2033
4733401H21Rik	Z00038274-1	0	1	0	7	0	0	0	0	0	0	0	0	0	0	0	0	0	0	0	0	0	0	0	0	0	0	0	0	0	0	0	0	0	0	0	0	0	0	1	0	1	0	1.7142	0.599	0	0.2085	0.4444	0.3265
4733401I12Rik	Z00041252-1	0	1	0	11	0	0	0	0	0	0	0	0	0	0	0	0	0	0	0	0	0	0	1	0	0	0	0	0	0	0	0	0	1	1	0	0	0	0	0	0	0	0	1.69	1.20856	1	0.1447	0.1908	0.1678
4831410D14	Z00026072-1	1	95	1	313	1	0	0	0	0	0	0	0	0	0	0	0	0	0	0	0	0	0	0	0	0	0	0	0	0	0	0	0	1	0	0	1	0	0	0	0	0	1	1.2153	-0.0947	0	0.8183	0.2343	0.5263
4831426I19Rik	Z00052836-1	1	123	1	87	0	1	0	0	0	0	0	0	0	0	0	0	0	0	0	0	0	0	0	1	0	0	1	0	0	1	1	1	1	1	0	0	0	0	0	0	0	1	2.0128	1.1579	0	1.0364	0.1877	0.6121
4831440D22Rik	Z00027962-1	0	7	0	13	0	0	0	0	0	0	0	0	0	0	0	0	0	0	0	0	0	0	0	0	0	0	0	0	0	0	0	0	0	1	0	0	0	0	0	0	1	0	1.6854	0.5792	0	0.1653	0.2746	0.22
4831440E17Rik	Z00031349-1	1	288	0	21	0	0	0	0	0	0	0	0	0	0	0	0	0	0	0	0	0	0	0	1	0	0	0	1	0	0	0	1	0	0	1	0	1	0	0	0	0	1	2.1723	1.0705	0	0.1998	0.3646	0.2822
4832428D23Rik	Z00026631-1	0	2	0	11	0	0	0	0	0	0	0	0	0	0	0	0	0	0	0	0	0	0	0	0	0	0	0	0	0	0	0	0	0	1	0	0	0	0	0	0	0	0	1.1892	0.7478	0	0.2067	0.3135	0.2601
4833403J16Rik	Z00078124-1	0	4	0	4	0	0	0	0	0	0	0	0	0	0	0	0	0	0	0	0	0	0	0	0	0	0	1	0	0	0	1	0	0	1	0	0	0	0	0	0	0	0	3.4193	2.38794	1	0.062	0.2238	0.1429
4833405L11Rik	Z00076274-1	0	6	0	28	0	0	0	0	0	0	0	0	0	0	0	0	0	0	0	0	0	0	0	0	0	0	0	0	0	0	0	0	0	1	0	0	0	0	0	0	0	0	1.2998	0.2363	0	0.1643	0.2716	0.218
4833408A19Rik	Z00076104-1	1	280	0	35	0	0	0	0	0	0	0	0	0	1	0	0	0	0	0	0	0	0	0	0	0	0	0	0	1	0	0	1	1	1	0	0	0	0	0	0	0	1	1.4778	1.3183	0	0.1978	0.2602	0.229
4833408D11Rik	Z00073832-1	0	3	0	10	0	0	0	0	0	0	0	0	0	0	0	0	0	0	0	0	1	0	0	0	0	0	0	0	1	0	0	0	1	0	0	0	0	0	1	0	0	0	2.4616	1.7593	0	0.2016	0.2834	0.2425
4833409A17Rik	Z00019962-1	1	55	0	24	0	0	0	0	0	0	0	0	0	0	0	0	0	0	0	0	0	0	0	0	0	0	0	0	0	0	0	0	0	1	0	1	0	0	0	0	0	0	1.6422	1.0091	0	0.3688	0.2701	0.3195
4833412C05Rik	Z00028050-1	1	36	0	67	0	0	0	0	0	0	0	0	0	0	0	0	0	0	0	1	1	0	0	0	0	0	1	0	0	0	1	0	0	0	0	0	0	0	0	0	0	1	1.2514	1.2838	0	0.9094	0.2303	0.5699
4833412L08Rik	Z00028054-1	0	6	0	15	0	0	0	0	0	0	0	0	0	0	0	0	0	0	0	0	0	0	0	0	0	0	0	0	1	0	0	0	1	0	0	0	0	1	0	0	0	0	3.0256	1.3209	0	0.156	0.1513	0.1537
4833413E03Rik	Z00036791-1	1	16	0	14	0	0	0	0	0	0	0	0	0	0	0	0	0	0	0	0	1	0	0	0	0	0	0	1	1	1	1	0	1	0	0	0	0	0	0	0	0	0	1.3069	0.1323	0	0.1932	0.3098	0.2515
4833414E09Rik	Z00047597-1	0	2	0	17	0	0	0	0	0	0	0	0	0	0	0	0	0	0	0	0	0	0	0	1	0	0	0	0	0	0	0	0	1	0	0	0	0	0	1	0	0	0	1.9774	1.0149	0	0.3444	0.6426	0.4935
4833418A01Rik	Z00053364-1	1	230	0	12	0	0	0	0	0	0	0	0	1	1	1	0	1	0	0	0	0	0	0	0	0	0	0	0	0	0	0	0	0	1	1	1	0	1	1	0	0	1	3.713	3.1309	0	0.0698	0.1828	0.1263
4833418N02Rik	Z00029414-1	1	298	0	65	0	0	0	0	0	0	0	0	0	0	1	0	0	0	0	0	0	0	0	0	0	0	0	0	0	1	0	1	1	0	0	0	0	0	0	0	0	1	1.5368	1.2171	0	0.4312	0.3	0.3656
4833419E13Rik	Z00050436-1	0	11	0	12	0	0	0	0	0	0	0	0	0	0	0	0	0	0	0	0	0	1	0	1	0	1	1	1	1	1	1	1	1	1	0	0	0	0	0	0	0	0	1.5314	1.3417	0	0.5122	0.4574	0.4848
4833419F23Rik	Z00032083-1	1	108	1	69	0	0	0	0	0	0	0	0	0	0	0	0	0	0	1	0	0	0	0	0	0	0	0	0	0	0	0	0	0	0	0	1	0	1	1	0	0	1	1.4957	1.0301	0	0.2374	0.2946	0.266
4833419K08Rik	Z00026528-1	0	4	0	25	0	0	0	0	0	0	0	0	0	1	0	0	0	0	0	0	0	0	1	1	0	0	0	0	0	0	0	0	1	1	0	0	0	0	1	0	0	0	1.7968	0.9156	0	0.249	0.2939	0.2715
4833420G17Rik	Z00007619-1	1	215	0	15	1	0	0	0	0	0	0	0	1	0	1	0	0	0	1	0	1	0	0	0	0	0	0	0	0	0	0	0	0	1	0	1	0	0	0	0	0	1	3.532	2.1341	0	0.0704	0.1846	0.1275
4833422F24Rik	Z00047469-1	0	8	0	25	0	0	0	0	0	0	0	0	0	0	0	0	0	0	0	0	0	0	0	0	0	0	0	1	1	0	0	0	0	1	0	1	0	0	0	0	0	0	1.8768	0.961	0	0.4232	0.1721	0.2977
4833422M21Rik	Z00042449-1	1	35	0	17	0	0	0	0	0	0	0	0	0	0	0	0	0	0	0	0	0	0	0	1	0	0	1	0	1	0	0	1	1	0	0	0	0	0	0	0	1	1	1.6066	0.9121	0	0.302	0.5631	0.4326
4833424O15Rik	Z00063811-1	1	57	1	128	0	0	0	0	0	0	0	0	0	0	0	0	0	0	0	0	0	0	0	0	0	0	0	0	0	0	0	0	0	0	0	0	0	0	0	0	0	1	1.5116	0.7871	0	0.2568	0.3119	0.2844
4833426J09Rik	Z00036757-1	1	220	0	28	1	0	0	0	0	1	0	0	0	0	0	0	1	0	0	0	0	0	0	0	0	0	1	1	1	1	0	1	1	1	0	1	1	0	0	0	1	1	3.034	2.5607	0	0.3312	0.1247	0.228
4833427F10Rik	Z00028057-1	0	7	0	23	0	0	0	0	0	0	0	0	0	0	0	0	0	0	0	0	1	0	0	0	0	0	0	0	0	0	0	0	1	1	0	0	0	0	0	0	0	0	1.3278	1.0048	0	0.2224	0.2518	0.2371
4833427G06Rik	Z00046166-1	0	14	1	76	0	0	0	0	0	0	0	0	0	0	0	0	0	0	0	0	0	0	0	0	0	0	0	0	0	0	0	1	1	0	0	0	0	0	0	0	0	0	1.311	0.7033	0	0.5089	0.3191	0.414
4833428C12Rik	Z00045533-1	0	3	0	10	0	0	0	0	0	0	0	0	0	0	0	0	0	0	0	0	0	0	0	0	0	0	0	0	0	0	1	0	0	1	0	0	0	1	1	0	0	1	2.6492	1.6638	0	0.1251	0.0795	0.1023
4833432E10Rik	Z00031491-1	1	49	1	81	0	0	0	0	0	0	0	0	0	0	0	0	0	0	0	0	0	0	0	0	0	0	1	1	1	0	0	1	1	1	0	0	0	0	0	0	1	1	1.2293	0.7843	0	0.5088	0.3509	0.4299
4833436C18Rik	Z00031525-1	1	42	1	69	0	0	0	0	0	0	0	0	0	0	0	0	0	0	0	0	0	0	0	0	0	0	1	1	1	0	0	1	1	1	0	0	0	0	0	0	0	0	2.0143	1.5918	0	0.4204	0.244	0.3322
4833438C02Rik	Z00052034-1	1	251	0	46	0	0	0	0	0	0	0	0	0	0	0	0	0	0	0	0	0	0	0	0	0	0	0	0	0	0	0	1	0	1	1	0	0	0	0	0	0	1	2.1069	1.7615	0	0.3182	0.2006	0.2594
4833439F03Rik	Z00031496-1	1	83	1	68	0	0	0	0	0	0	0	0	0	0	0	0	0	0	0	0	1	0	1	0	0	0	1	1	0	0	0	0	1	1	0	1	0	0	0	0	0	1	1.1641	0.7846	0	0.5895	0.1822	0.3859
4833439L19Rik	Z00034651-1	1	212	0	9	1	0	0	0	0	0	0	0	0	0	0	0	0	0	0	0	0	0	0	0	0	0	0	1	1	0	0	1	1	1	0	1	0	0	1	1	0	1	3.4275	3.1179	0	0.0556	0.1373	0.0965
4833442J19Rik	Z00061334-1	1	199	0	8	1	0	0	0	0	0	0	0	0	0	1	1	0	0	0	0	1	1	1	1	1	1	1	0	0	0	0	1	1	1	0	0	0	1	0	0	0	1	3.1082	2.1245	0	0.2038	0.5714	0.3876
4833444G19Rik	Z00058584-1	0	4	0	13	0	0	0	0	0	0	0	0	0	0	0	0	0	0	0	0	0	0	0	0	0	0	0	0	0	0	0	0	1	1	0	0	0	1	1	0	0	0	3.3543	0.9215	0	0.1634	0.2205	0.192
4833445I07Rik	Z00029917-1	1	305	0	17	0	0	0	0	1	0	1	0	0	0	0	0	0	0	0	0	0	1	0	0	0	0	1	1	1	0	1	1	1	1	0	1	0	1	0	0	0	1	2.1445	1.0761	0	0.6659	0.2334	0.4497
4833447P13Rik	Z00032581-1	1	146	0	37	0	0	0	0	0	0	0	0	0	0	0	1	0	0	0	0	0	0	0	1	0	0	1	1	1	0	1	1	1	1	0	1	0	0	0	0	0	1	1.9643	1.3716	0	0.4389	0.4522	0.4456
4921501E09Rik	Z00046856-1	0	4	0	17	0	0	0	0	0	0	0	0	0	0	0	0	0	0	0	0	0	1	1	1	0	1	0	0	0	0	0	1	0	0	0	0	0	0	0	0	0	0	1.1939	0.9812	0	0.196	0.2224	0.2092
4921505C17Rik	Z00034222-1	1	141	0	18	1	0	0	0	0	0	0	0	0	1	1	0	1	0	0	0	0	0	0	0	0	0	0	0	0	0	0	1	0	1	1	0	0	1	0	1	0	1	2.6091	2.3307	0	0.1388	0.2064	0.1726
4921506J03Rik	Z00003490-1	1	82	0	13	0	1	0	0	0	0	0	0	0	1	1	0	0	0	0	0	1	0	0	0	0	0	0	0	0	0	0	0	0	0	0	1	1	0	0	0	0	1	4.357	2.6403	0	0.168	0.1594	0.1637
4921506M07Rik	Z00055174-1	0	1	0	16	0	0	0	0	0	0	0	0	0	0	0	0	0	0	0	0	1	0	0	0	0	0	0	0	0	0	0	1	1	1	0	0	0	0	0	0	0	0	1.2042	0.8608	0	0.3833	0.2492	0.3163
4921507P07Rik	Z00038977-1	1	73	1	83	0	0	0	0	0	0	0	0	0	0	0	0	0	0	0	0	0	0	0	0	0	0	0	0	0	0	0	1	0	1	0	1	0	0	0	0	0	1	2.0438	1.3872	0	0.2669	0.4728	0.3699
4921508A21Rik	Z00050892-1	0	4	0	36	0	0	0	0	0	0	0	0	0	0	0	0	0	0	0	0	0	0	0	0	0	0	0	0	0	0	0	1	0	1	0	0	0	0	0	0	0	0	1.1759	0.4859	0	0.3743	0.2634	0.3189
4921509B22Rik	Z00048067-1	1	57	0	24	0	0	0	0	0	0	0	0	0	0	0	0	0	0	0	0	0	0	0	0	0	0	0	0	0	0	0	0	0	0	0	0	1	1	1	1	0	1	1.1762	0.8104	0	0.3333	0.2645	0.2989
4921509C19Rik	Z00049990-1	0	0	0	1	0	0	0	0	0	0	0	0	0	0	0	0	0	0	0	0	1	0	0	0	0	0	0	0	0	0	0	0	0	0	0	0	0	0	0	0	1	0	1.1902	-0.2581	0	0.1959	0.2662	0.2311
4921509E07Rik	Z00051856-1	0	4	0	16	0	0	0	0	0	0	0	0	0	0	0	0	0	0	0	0	0	0	0	0	0	0	0	0	0	0	0	0	0	0	0	0	0	1	0	0	0	0	1.189	0.6202	0	0.3173	0.2514	0.2844
4921509J17Rik	Z00045687-1	0	2	0	10	0	0	0	0	0	0	0	0	0	0	0	0	0	0	0	0	0	0	0	0	0	0	1	1	1	1	1	0	0	1	0	0	0	0	1	0	0	0	1.2521	1.397	0	0.2216	0.2916	0.2566
4921510J17Rik	Z00042166-1	0	3	0	19	0	0	0	0	0	0	0	0	0	0	0	0	0	0	0	0	1	0	0	0	0	0	0	0	0	0	0	0	0	0	0	0	0	0	0	0	1	0	1.265	0.9877	0	0.2254	0.2417	0.2336
4921511C04Rik	Z00054195-1	0	7	0	9	0	0	0	0	0	0	0	0	0	0	0	0	0	0	0	0	0	0	0	0	0	0	0	0	0	0	0	0	0	1	0	0	0	1	0	0	1	0	2.006	1.42409	1	0.4755	0.662	0.5688
4921511C10Rik	Z00061165-1	0	6	0	12	0	0	0	0	0	0	0	0	0	0	0	0	0	0	0	0	0	0	1	1	0	0	0	0	0	0	0	1	0	1	0	0	0	0	0	0	0	0	1.2482	0.2125	0	0.5279	0.4091	0.4685
4921511H03Rik	Z00038744-1	0	2	0	11	0	0	0	0	0	0	0	0	0	0	0	0	0	0	0	0	0	0	0	0	0	0	0	0	0	0	0	0	0	0	0	0	0	0	0	0	0	0	1.244	0.6009	0	0.2242	0.2583	0.2413
4921511H13Rik	Z00016569-1	1	174	0	13	1	0	0	0	0	0	0	0	0	0	0	0	0	0	0	0	0	0	0	0	0	0	0	0	0	0	0	0	0	1	0	1	0	0	0	0	0	1	3.8835	1.9821	0	0.0785	0.2332	0.1559
4921511I17Rik	Z00062503-1	0	5	0	14	0	0	0	0	0	0	0	0	0	0	0	0	0	0	0	0	0	0	0	0	0	0	0	0	0	0	0	0	0	1	0	1	0	0	0	0	0	1	1.4717	0.2253	0	0.264	0.2449	0.2545
4921513D11Rik	Z00055488-1	0	5	0	31	0	0	0	0	0	0	0	0	0	0	0	0	0	0	0	0	0	0	0	0	0	0	0	1	1	0	0	1	0	0	0	0	0	1	0	0	0	0	2.1517	0.4325	0	0.4678	0.1752	0.3215
4921513D23Rik	Z00032699-1	1	194	0	8	1	0	0	0	0	0	0	0	0	0	0	0	0	0	0	0	1	0	0	1	0	0	1	1	1	1	1	0	1	1	0	1	0	0	0	0	0	1	2.2731	2.5305	0	0.0682	0.2573	0.1628
4921515J06Rik	Z00031375-1	1	44	1	84	0	1	0	0	0	0	0	0	0	0	0	0	0	0	0	0	0	0	0	0	0	0	0	0	0	0	0	0	0	1	0	1	1	0	0	0	1	1	2.857	1.0255	0	0.1185	0.3972	0.2579
4921517D21Rik	Z00046955-1	0	7	0	56	0	0	0	0	0	0	0	0	0	0	0	0	0	0	0	0	0	0	0	0	0	0	1	0	0	0	1	1	1	1	0	0	0	0	0	0	0	0	1.3325	1.4416	0	0.291	0.3013	0.2962
4921517L17Rik	Z00075600-1	1	199	0	8	0	0	0	0	0	0	0	0	0	0	0	0	0	0	0	0	0	0	0	0	0	0	0	1	1	0	1	0	0	1	1	1	0	0	0	0	1	1	1.9913	1.3954	0	0.7381	0.2751	0.5066
4921518J05Rik	Z00031646-1	0	11	0	37	0	0	0	0	0	0	0	0	0	0	0	0	0	0	0	0	0	0	0	0	0	0	0	0	1	0	0	1	0	1	0	0	0	0	0	0	0	0	1.2542	0.6284	0	0.2444	0.2095	0.227
4921520G13Rik	Z00040460-1	0	2	0	11	0	0	0	0	0	0	0	0	0	0	0	0	0	0	0	0	0	0	0	1	0	0	0	0	1	1	1	1	0	1	0	0	0	1	0	0	1	0	1.6866	0.5037	0	1.443	0.3522	0.8976
4921521D15Rik	Z00061182-1	0	1	0	14	0	0	0	0	0	0	0	0	0	0	0	0	0	0	0	0	0	0	0	0	0	0	0	0	0	0	0	0	0	0	0	0	0	0	0	0	1	0	1.5806	0.489	0	0.2196	0.2415	0.2306
4921521F21Rik	Z00060299-1	0	3	0	17	0	0	0	0	0	0	0	0	0	0	0	0	0	0	0	0	0	1	1	1	0	0	0	0	0	0	0	1	1	1	0	0	0	0	0	0	1	0	1.62	1.2231	0	0.5684	0.5107	0.5396
4921523A10Rik	Z00051452-1	0	3	0	8	0	0	0	0	0	0	0	0	0	0	0	0	0	0	0	0	0	0	0	0	0	0	0	1	1	0	0	0	0	1	0	0	0	0	1	0	1	0	1.3675	0.5518	0	0.2246	0.2617	0.2432
4921524J17Rik	Z00015528-1	1	150	0	9	0	0	0	0	0	0	0	0	0	1	1	1	1	0	0	0	1	0	1	1	0	0	0	0	0	0	0	1	1	0	0	1	1	1	0	0	0	1	3.5915	2.698	0	0.2105	0.1082	0.1594
4921528I01Rik	Z00057088-1	0	8	0	15	0	0	0	0	0	0	0	0	0	0	0	0	0	0	0	0	0	0	0	0	0	0	0	0	0	0	0	0	0	0	0	0	0	0	0	0	0	0	1.1826	0.868	0	0.2328	0.2815	0.2572
4921529L05Rik	Z00029980-1	0	4	0	19	0	0	0	0	0	0	0	0	0	0	0	0	0	0	0	0	0	0	0	0	0	0	0	0	1	0	0	1	1	1	0	0	0	0	0	0	1	0	1.2175	0.886308	1	0.2482	0.6219	0.4351
4921530G04Rik	Z00075469-1	0	3	0	30	0	1	0	0	0	0	0	0	0	0	0	0	0	0	0	0	0	0	0	0	0	0	0	0	0	0	0	0	0	1	0	0	1	0	0	0	1	0	3.3791	1.5094	0	0.412	0.2586	0.3353
4921530L18Rik	Z00027970-1	1	269	0	5	0	0	0	0	0	0	0	0	0	1	0	0	1	0	1	0	1	0	0	0	0	0	0	0	1	0	0	0	0	0	0	0	0	0	0	1	0	1	1.9884	1.0647	0	0.376	0.153	0.2645
4921531C22Rik	Z00026253-1	1	99	0	25	0	0	0	0	0	0	0	0	0	0	0	0	0	0	0	0	0	0	0	1	0	0	0	0	1	0	0	0	0	0	0	0	1	1	0	0	1	1	2.5975	1.2082	0	0.2179	0.2522	0.2351
4921531P14Rik	Z00062757-1	0	3	0	15	0	0	0	0	0	0	0	0	0	0	0	0	0	0	0	0	0	0	0	0	0	0	0	0	0	0	0	0	0	0	0	0	0	0	1	0	0	1	1.1925	0.843	0	0.2217	0.249	0.2354
4921533I20Rik	Z00029982-1	0	0	0	10	0	0	0	0	0	0	0	0	0	0	0	0	0	0	0	0	0	0	0	0	0	0	0	0	0	0	0	0	0	0	0	0	0	0	1	0	1	0	1.5518	1.7004	0	0.2866	0.2997	0.2932
4921533L14Rik	Z00034141-1	0	2	0	4	0	0	0	0	0	0	0	0	0	0	0	0	0	0	0	0	0	0	0	0	0	0	0	1	1	0	0	1	0	0	0	0	0	0	0	0	1	0	3.1543	2.831	0	0.2605	0.1294	0.195
4921536K21Rik	Z00074965-1	1	165	0	40	0	0	0	0	0	0	0	0	0	0	1	0	0	0	1	0	0	0	0	0	0	0	0	0	0	0	0	0	0	0	0	1	0	0	0	0	0	1	2.3075	1.2881	0	0.2153	0.1459	0.1806
4922501C03Rik	Z00045330-1	1	142	0	11	0	0	0	0	0	0	0	0	0	1	1	0	0	0	0	0	0	0	0	0	0	0	0	0	0	0	0	0	0	1	0	1	1	0	1	0	0	1	3.4424	2.2321	0	0.104	0.1291	0.1166
4922501K12Rik	Z00076334-1	0	8	0	65	0	0	0	0	0	0	0	0	0	0	0	0	0	0	0	0	0	0	0	0	0	0	1	0	0	0	0	0	1	0	0	0	0	0	1	0	0	0	1.3829	0.778	0	0.8329	0.2556	0.5443
4922501L14Rik	Z00031617-1	0	4	0	11	0	0	0	0	0	0	0	0	0	0	0	0	0	0	0	0	0	0	0	0	0	0	0	0	0	0	0	0	1	0	0	0	0	0	0	0	0	0	1.2169	0.8782	0	0.8175	0.1281	0.4728
4922502H24Rik	Z00062591-1	0	6	0	10	0	0	0	0	0	0	0	0	0	0	0	0	0	0	0	0	0	0	0	0	0	0	0	0	0	0	0	0	0	0	0	0	0	0	0	0	0	0	1.5482	0.7405	0	0.2757	0.1339	0.2048
4922502N22Rik	Z00062222-1	0	2	0	8	0	0	0	0	0	0	0	0	0	0	0	0	0	0	0	0	0	0	0	0	0	0	0	0	0	0	0	0	0	0	0	1	0	1	0	0	0	0	1.1991	1.7021	0	0.2953	0.3141	0.3047
4922503N01Rik	Z00046743-1	1	85	1	103	0	1	0	0	0	0	0	0	0	1	0	0	0	1	0	0	0	0	0	0	0	0	0	0	1	0	0	0	1	1	0	0	1	1	0	0	0	1	2.4668	2.1579	0	0.5398	0.3447	0.4423
4922505E12Rik	Z00045183-1	1	46	1	104	0	0	0	0	0	0	0	0	0	0	0	0	0	1	0	0	0	0	0	0	0	0	0	0	0	0	0	0	1	0	0	0	0	0	0	0	0	1	1.7903	0.8632	0	0.2048	0.3648	0.2848
4922505G16Rik	Z00048534-1	1	317	0	14	0	0	0	0	0	0	0	0	0	1	1	0	1	0	0	0	0	0	0	0	0	0	0	0	0	0	0	1	0	1	0	1	0	0	1	0	0	1	1.2136	1.0421	0	0.4929	0.1687	0.3308
4930401A09Rik	Z00038586-1	0	6	0	17	0	0	0	0	0	0	0	0	0	0	0	0	0	0	0	0	0	0	0	0	0	0	0	0	0	0	0	0	0	0	0	1	0	0	0	0	0	0	1.2088	0.4214	0	0.2592	0.3198	0.2895
4930401B06Rik	Z00026367-1	1	69	0	13	0	0	0	0	0	0	0	0	0	0	0	0	0	1	0	0	0	0	1	0	0	0	0	1	1	1	1	0	1	1	0	0	0	0	0	0	0	1	1.8768	1.0756	0	0.3849	0.1984	0.2917
4930401F20Rik	Z00052974-1	0	15	0	22	0	0	0	0	0	0	0	0	0	0	0	0	0	0	0	0	0	0	0	0	0	0	1	0	0	0	0	0	1	0	0	0	0	0	0	0	0	0	1.368	1.0996	0	0.3613	0.4605	0.4109
4930402C01Rik	Z00028062-1	0	3	0	31	0	0	0	0	0	0	0	0	0	0	0	0	0	0	0	0	1	0	0	0	0	0	1	0	1	0	1	0	1	1	0	0	0	1	0	0	1	0	1.8147	0.5928	0	0.2169	0.204	0.2105
4930402D18Rik	Z00071863-1	0	4	0	15	0	0	0	0	0	0	0	0	0	0	0	0	0	0	0	0	0	0	0	0	0	0	0	0	0	0	0	0	0	0	0	0	0	0	0	0	0	0	2.634	0.3092	0	0.2344	0.1489	0.1917
4930402E16Rik	Z00012598-1	1	132	0	14	1	0	0	0	0	0	0	0	0	0	0	0	0	0	0	0	0	0	0	0	0	0	0	1	1	0	0	1	0	1	0	1	1	0	0	1	0	1	3.6422	2.4156	0	0.1178	0.0843	0.1011
4930402H24Rik	Z00011933-1	1	194	0	8	0	1	0	0	0	0	0	0	1	1	0	0	0	0	0	0	0	0	0	0	0	0	0	0	0	0	0	1	1	0	0	1	1	1	0	0	0	1	2.6942	1.9167	0	0.6878	0.189	0.4384
4930403C10Rik	Z00050586-1	1	33	0	19	0	0	0	0	1	1	0	0	1	0	1	1	1	1	1	0	0	0	0	0	0	0	0	1	0	0	0	0	0	1	1	0	0	0	0	0	0	0	1.9778	1.1963	0	0.475	0.1491	0.3121
4930403N07Rik	Z00062525-1	0	3	0	19	0	0	0	0	0	0	0	0	0	0	0	0	0	0	0	0	0	0	0	0	0	0	0	0	0	0	0	1	0	0	0	0	0	0	0	0	0	0	2.6585	1.1248	0	0.0527	0.1384	0.0956
4930404A12Rik	Z00071406-1	1	36	0	44	0	0	0	0	0	0	0	0	0	0	0	0	0	0	0	0	0	0	0	0	0	0	0	0	0	0	0	1	1	1	0	0	0	0	0	0	0	1	1.6539	0.6167	0	0.2031	0.204	0.2036
4930404H21Rik	Z00052592-1	0	4	0	31	0	0	0	0	0	0	0	0	0	0	0	0	0	0	0	0	1	0	0	1	0	0	0	0	0	0	0	0	0	0	0	0	0	0	0	0	0	0	1.204	1.2732	0	0.2181	0.2527	0.2354
4930404O17Rik	Z00062643-1	0	1	0	4	0	0	0	0	0	0	0	0	0	0	0	0	0	0	0	1	0	0	0	0	0	0	0	0	0	0	0	0	0	0	0	1	0	0	0	0	0	0	1.3412	-0.0625	0	0.2369	0.2305	0.2337
4930405A10Rik	Z00062601-1	0	3	0	16	0	0	0	0	0	0	0	0	0	0	0	0	0	0	0	0	0	0	0	0	0	0	0	0	0	0	0	0	0	0	0	0	0	0	0	0	0	0	1.3011	1.0901	0	0.2306	0.2562	0.2434
4930405A21Rik	Z00062027-1	1	215	0	19	0	0	0	0	0	0	0	0	0	0	1	0	1	1	0	1	0	0	0	0	0	0	1	0	0	0	0	0	1	0	0	0	1	0	0	0	0	1	2.3374	1.316	0	0.1382	0.2104	0.1743
4930405E02Rik	Z00061399-1	0	2	0	7	0	0	0	0	0	0	0	0	0	0	0	0	0	0	0	0	0	0	0	0	0	0	0	0	0	0	0	0	1	1	0	0	0	0	0	0	1	0	1.213	1.0927	0	0.2985	0.2148	0.2567
4930405H06Rik	Z00040528-1	0	5	0	32	0	0	0	0	0	0	0	0	0	0	0	0	0	0	0	0	0	0	0	0	1	0	0	0	0	0	0	0	1	1	0	0	0	1	0	0	0	0	1.2575	0.5747	0	0.2275	0.2783	0.2529
4930405J17Rik	Z00062379-1	0	17	0	10	0	0	0	0	0	0	0	0	0	0	0	0	0	0	0	0	0	0	0	0	0	0	0	1	0	0	1	1	1	0	0	0	0	0	1	0	0	0	1.216	-0.8665	0	0.4804	0.2187	0.3496
4930405M20Rik	Z00056791-1	1	35	0	11	0	0	0	0	0	0	0	0	0	0	1	0	0	0	0	0	0	0	0	0	0	0	0	0	0	0	0	0	0	1	0	1	1	1	0	0	0	0	2.0331	1.5499	0	0.6178	0.1749	0.3964
4930405N21Rik	Z00070707-1	1	31	0	11	1	0	0	0	0	0	0	0	0	0	0	0	0	0	0	0	0	1	1	1	1	0	1	1	1	1	1	1	0	1	0	0	0	0	0	0	0	0	1.8616	1.2119	0	0.2073	0.6893	0.4483
4930405O22Rik	Z00033640-1	0	4	0	16	0	0	0	0	0	0	0	0	0	0	0	0	0	0	0	0	0	0	0	0	0	0	0	0	0	0	0	0	1	1	0	0	0	0	0	0	1	0	1.2176	0.7633	0	0.2003	0.3	0.2502
4930406D14Rik	Z00078194-1	0	5	0	16	0	0	0	0	0	0	0	0	0	0	0	0	0	0	0	0	0	0	0	0	0	0	0	0	0	0	0	1	1	0	0	0	0	0	0	0	0	0	1.2107	1.1006	0	0.1886	0.2588	0.2237
4930406D18Rik	Z00062973-1	0	6	0	38	0	0	0	0	0	0	0	0	0	0	0	0	0	0	0	0	0	0	0	0	0	0	0	0	0	0	0	1	1	1	0	0	0	0	0	0	0	0	1.1946	1.027	0	0.2908	0.2592	0.275
4930407I10Rik	Z00059784-1	0	8	0	41	0	0	0	0	0	0	0	0	0	0	1	0	0	0	0	0	0	0	0	1	0	0	1	0	0	1	1	0	1	1	0	1	0	0	0	0	0	0	1.7184	0.9996	0	0.1645	0.2783	0.2214
4930408O17Rik	Z00049602-1	1	85	0	51	0	0	0	0	0	0	0	0	0	0	0	0	0	0	0	0	0	0	0	0	0	0	0	0	0	0	0	1	1	0	0	1	0	0	0	0	0	1	1.4285	0.5541	0	0.2839	0.3002	0.2921
4930408O21Rik	Z00049447-1	0	5	0	22	1	0	0	0	0	0	0	0	0	0	0	0	0	0	0	1	0	0	0	0	0	0	1	1	0	0	0	0	1	0	0	0	0	0	0	0	0	0	1.2228	0.805	0	0.2124	0.2048	0.2086
4930412C18Rik	Z00061195-1	1	50	0	11	0	0	0	0	0	0	0	0	0	0	1	0	0	0	0	0	1	0	1	1	0	0	0	0	0	0	0	0	0	1	0	0	1	0	0	0	0	1	1.1932	0.869743	1	0.279	0.2583	0.2687
4930412D23Rik	Z00050744-1	0	1	0	6	0	0	0	0	0	0	0	0	0	0	0	0	0	0	0	0	0	0	0	0	0	0	0	0	0	0	0	0	0	0	0	0	0	0	0	0	0	0	1.1885	0.5612	0	0.2722	0.2358	0.254
4930412F15Rik	Z00025765-1	1	72	0	56	0	0	0	0	0	0	0	0	0	0	0	0	0	0	0	0	0	0	0	0	0	0	0	1	1	0	0	1	1	1	0	0	0	0	1	0	0	1	1.4221	0.8603	0	0.2044	0.3191	0.2618
4930412L05Rik	Z00028067-1	1	43	0	30	0	0	0	0	0	0	0	0	0	0	0	0	0	0	0	0	0	0	0	0	0	0	0	0	0	0	0	1	0	1	0	0	1	0	0	0	0	1	1.1906	1.3323	0	0.8692	0.3124	0.5908
4930412M03Rik	Z00029923-1	1	151	0	22	0	0	0	0	0	0	1	0	0	0	1	0	0	0	0	1	0	0	0	1	0	0	0	1	0	1	0	0	1	0	0	1	0	0	0	0	0	1	1.7061	1.5382	0	0.2578	0.4013	0.3296
4930412O13Rik	Z00052043-1	1	41	1	273	0	0	0	0	0	0	0	0	0	0	0	0	0	0	0	0	0	0	1	1	0	0	0	0	0	0	0	0	1	1	0	0	0	0	0	0	1	1	2.0044	1.1559	0	0.1068	0.2945	0.2007
4930413E15Rik	Z00061269-1	0	3	0	34	0	0	0	0	0	0	0	0	0	0	0	0	0	0	0	0	0	0	1	1	0	0	0	0	0	0	0	0	1	1	0	1	0	1	0	0	0	0	1.2062	0.7925	0	0.1614	0.2954	0.2284
4930415F15Rik	Z00025970-1	0	1	0	14	0	0	0	0	0	0	0	0	0	0	0	0	0	0	0	0	0	0	1	0	0	0	0	0	0	0	0	0	0	1	0	0	0	0	0	0	0	0	1.6054	1.0632	0	0.3078	0.3755	0.3417
4930415O20Rik	Z00043292-1	0	12	0	15	0	0	0	0	0	0	0	0	0	0	0	0	0	0	0	0	0	0	0	0	0	0	0	1	1	1	0	1	1	1	1	1	0	0	0	0	0	0	1.6514	1.2269	0	0.7263	0.2645	0.4954
4930417G10Rik	Z00031544-1	0	9	0	21	0	0	0	0	0	0	0	0	0	0	0	0	0	0	0	0	0	0	0	0	0	0	0	0	0	0	0	0	0	1	0	1	0	0	0	0	0	0	1.261	0.7918	0	0.2658	0.338	0.3019
4930417M19Rik	Z00041037-1	1	35	0	14	0	0	0	0	0	0	0	0	0	0	0	0	0	0	1	1	0	0	0	0	0	0	0	0	0	0	0	0	0	0	0	1	0	1	0	0	0	0	1.5706	1.5118	0	0.254	0.3241	0.2891
4930417O13Rik	Z00061323-1	0	14	1	68	0	0	0	0	0	0	0	0	0	0	0	0	0	0	0	0	0	0	0	0	0	0	0	0	0	0	0	1	0	1	0	0	0	0	1	0	0	0	1.2024	0.9277	0	0.2377	0.3079	0.2728
4930417O22Rik	Z00042926-1	0	7	0	41	0	0	0	0	0	0	0	0	0	0	0	0	0	0	0	0	0	1	0	0	0	0	0	0	0	0	0	1	1	0	0	1	0	0	1	0	1	1	1.335	0.8235	0	0.3662	0.2834	0.3248
4930418C01Rik	Z00061851-1	0	8	0	20	0	0	0	0	0	0	0	0	0	0	0	0	0	0	0	0	0	0	0	1	0	0	0	0	0	0	0	0	0	0	0	0	0	1	0	0	0	0	1.4899	0.5612	0	0.2619	0.2725	0.2672
4930418G15Rik	Z00043310-1	1	43	0	24	0	0	0	0	0	0	0	0	0	0	0	0	0	0	1	0	0	0	0	0	0	0	0	0	0	0	0	0	0	1	0	0	0	0	0	0	0	1	1.2305	1.2375	0	0.8381	0.2035	0.5208
4930420K17Rik	Z00076386-1	1	147	1	67	1	0	0	0	0	0	0	0	0	0	0	0	0	0	1	0	0	0	0	0	0	0	0	0	0	0	0	0	0	1	0	1	0	0	0	0	0	1	2.6588	2.4539	0	0.235	0.1843	0.2097
4930421J07Rik	Z00062548-1	1	135	0	19	0	0	0	0	0	0	0	0	0	0	0	0	0	0	0	0	0	0	0	0	0	0	1	0	1	0	0	0	0	1	0	0	0	0	0	0	0	1	1.8588	1.133	0	0.521	0.2772	0.3991
4930421P07Rik	Z00058082-1	0	8	0	12	0	0	0	0	0	0	0	0	0	0	1	0	0	0	0	0	0	0	0	0	0	0	0	0	0	0	1	1	1	1	0	0	0	0	0	0	0	0	2.685	0.9047	0	0.2374	0.3335	0.2855
4930422C21Rik	Z00064237-1	0	10	0	18	0	0	0	0	0	0	0	0	0	0	0	0	0	0	0	0	0	0	0	0	0	0	0	0	0	0	0	0	0	0	0	0	0	0	1	0	0	0	1.1868	0.7881	0	0.4156	0.3239	0.3698
4930422G04Rik	Z00074109-1	1	215	0	10	1	0	0	0	0	0	0	0	0	0	0	0	1	0	0	0	0	1	0	1	0	0	0	0	0	0	0	0	0	1	0	1	1	1	0	0	0	1	3.6657	2.4228	0	0.1199	0.1061	0.113
4930422I07Rik	Z00027150-1	1	194	0	8	0	0	0	0	0	0	0	0	0	0	1	0	0	0	0	0	0	0	0	0	0	0	0	0	0	0	0	0	0	1	1	0	0	1	1	0	0	1	2.8885	2.4195	0	0.2564	0.2222	0.2393
4930425F17Rik	Z00043340-1	0	2	0	6	0	0	0	0	0	0	0	0	0	0	0	0	0	0	0	0	0	0	0	0	0	0	0	0	0	0	0	0	0	0	0	1	0	0	0	0	0	0	1.1798	-0.0357	0	0.2505	0.2603	0.2554
4930425K10Rik	Z00062165-1	0	4	0	11	0	0	0	0	0	0	0	0	0	0	0	0	0	0	0	0	1	0	0	0	0	0	1	0	0	0	0	0	0	0	0	0	0	0	0	0	0	0	1.1932	0.4493	0	0.2907	0.2838	0.2873
4930425O10Rik	Z00062082-1	0	17	0	30	0	0	0	0	0	0	0	0	0	0	0	0	0	0	0	0	0	0	0	0	0	0	0	0	0	0	0	0	1	1	0	0	0	0	0	0	0	0	1.2043	0.428	0	0.2741	0.2711	0.2726
4930426I24Rik	Z00028242-1	1	187	1	232	0	0	0	0	0	0	0	0	1	0	0	0	0	0	0	0	1	0	0	0	0	0	0	0	1	0	0	0	1	1	0	0	0	0	0	0	0	1	1.444	0.4314	0	0.4705	0.3757	0.4231
4930427A07Rik	Z00075285-1	1	206	0	18	0	0	0	0	0	0	0	0	0	0	1	0	0	0	0	0	0	0	1	0	0	0	1	1	0	0	1	1	1	1	1	1	1	0	0	0	0	1	2.8444	2.3235	0	0.1023	0.2373	0.1698
4930428F12Rik	Z00049846-1	0	4	0	13	0	0	0	0	0	0	0	0	0	0	0	0	0	0	0	0	0	0	0	1	0	0	0	1	0	0	0	0	0	0	0	0	0	0	0	0	0	0	1.2116	0.6637	0	0.1948	0.2792	0.237
4930428O21Rik	Z00031309-1	0	4	0	40	0	0	0	0	0	0	0	0	0	0	0	0	0	0	0	0	0	0	0	0	0	0	0	0	0	0	0	0	1	0	0	0	0	0	0	0	1	0	1.3553	0.679	0	0.2475	0.286	0.2668
4930429E23Rik	Z00028080-1	1	173	0	11	0	0	0	0	0	0	0	0	0	1	1	1	1	0	0	1	0	1	1	1	0	0	1	0	0	0	0	1	1	0	1	1	0	0	1	0	0	1	1.3596	0.7725	0	0.1949	0.3742	0.2846
4930429F11Rik	Z00062730-1	0	7	0	23	0	0	0	0	0	0	0	0	0	0	0	0	0	0	0	0	0	0	0	0	0	0	0	0	0	0	0	0	0	0	0	0	0	1	0	0	0	0	1.2087	0.3742	0	0.2351	0.232	0.2336
4930429F24Rik	Z00061457-1	1	164	0	4	0	0	0	0	0	0	0	0	0	0	1	0	0	0	0	0	1	0	0	0	0	0	1	0	0	0	0	0	0	1	0	1	1	0	1	0	0	1	1.2495	0.6942	0	0.2476	0.2542	0.2509
4930430A15Rik	Z00048758-1	0	3	0	5	0	0	0	0	0	0	0	0	0	0	0	0	0	0	0	0	0	0	0	0	0	0	0	0	0	0	0	0	0	0	0	0	1	0	0	0	0	0	1.1888	0.6771	0	0.2846	0.2418	0.2632
4930430D24Rik	Z00064529-1	0	1	0	6	0	0	0	0	0	0	0	0	0	0	0	0	0	0	0	0	0	0	0	0	0	0	0	0	0	0	0	0	0	0	0	0	0	0	0	0	0	0	2.4241	0.7803	0	0.3161	0.3434	0.3298
4930430E16Rik	Z00037524-1	0	7	0	17	0	0	0	0	0	0	0	0	0	0	0	0	0	0	0	0	0	0	0	0	0	0	0	1	1	0	0	0	1	1	0	0	0	0	0	0	0	0	2.9605	2.4169	0	0.4431	0.1221	0.2826
4930430F08Rik	Z00056555-1	1	105	0	10	1	1	0	0	0	0	0	0	0	0	1	0	0	0	0	0	0	0	0	0	0	0	0	0	0	0	0	0	0	0	0	1	1	0	1	0	0	1	3.4231	1.9116	0	0.0791	0.205	0.1421
4930430F21Rik	Z00063654-1	0	4	0	16	0	0	0	0	0	0	0	0	0	0	0	0	0	0	0	0	0	0	0	0	0	0	0	0	0	0	0	0	0	0	0	0	0	0	0	0	1	0	1.1955	0.0611	0	0.2587	0.2193	0.239
4930430J02Rik	Z00028068-1	0	7	0	11	0	0	0	0	0	0	0	0	0	0	0	0	0	0	0	0	1	0	0	0	0	0	0	0	0	0	0	0	0	0	0	0	0	0	0	0	1	0	1.2667	0.8769	0	0.6092	0.3157	0.4625
4930430O22Rik	Z00042076-1	1	34	0	31	0	0	0	0	0	0	0	0	0	0	0	0	0	0	0	0	0	0	0	0	0	0	1	0	0	0	0	1	1	1	0	0	0	1	0	0	0	1	1.2689	0.8383	0	0.2187	0.5948	0.4068
4930431B09Rik	Z00003757-1	1	144	1	125	0	0	0	0	0	0	0	0	0	0	0	0	0	0	0	0	1	0	0	0	0	0	0	0	1	0	0	0	0	0	0	0	1	0	0	0	0	1	2.7687	1.4808	0	0.4215	0.2512	0.3364
4930431P03Rik	Z00062610-1	0	4	0	14	0	0	0	0	0	0	0	0	0	0	0	0	0	0	0	0	0	0	0	0	0	0	0	0	0	0	0	0	0	0	0	0	0	0	0	0	0	0	1.1982	0.6659	0	0.3247	0.2778	0.3013
4930431P19Rik	Z00031553-1	1	198	0	39	0	0	0	0	0	0	0	0	1	1	1	0	0	1	0	0	0	0	0	0	0	0	0	0	0	0	0	0	0	1	0	1	1	0	0	0	0	1	3.3086	1.517	0	0.0779	0.2042	0.1411
4930432B10Rik	Z00062377-1	1	227	0	16	0	0	0	0	0	0	0	0	0	0	1	1	1	1	0	0	0	0	0	0	0	0	1	1	0	0	0	0	0	0	0	0	0	0	0	0	1	1	1.6063	0.3336	0	0.3545	0.211	0.2828
4930432J01Rik	Z00028079-1	0	0	0	0	0	0	0	0	0	0	0	0	0	0	0	0	0	0	0	0	0	0	0	0	0	0	0	0	0	0	0	0	0	0	0	0	0	0	0	0	0	0	2.3779	1.67776	1	0.1703	0.7891	0.4797
4930432K21Rik	Z00074679-1	1	244	0	21	0	0	0	0	0	0	0	0	1	1	1	1	1	0	1	0	0	1	0	1	0	0	0	0	0	0	0	1	0	0	1	1	1	0	1	0	0	1	2.8791	1.7921	0	0.2569	0.3367	0.2968
4930432M17Rik	Z00066916-1	0	7	0	23	0	0	0	0	0	0	0	0	0	0	0	0	0	0	0	0	0	0	0	0	0	0	0	0	0	0	0	0	0	0	0	0	0	0	0	0	0	0	2.8111	0.6215	0	0.0814	0.13	0.1057
4930432N10Rik	Z00026314-1	1	49	0	25	0	0	0	0	0	1	0	0	0	1	0	0	0	1	0	0	0	1	1	0	1	0	0	0	1	0	0	0	1	0	1	0	0	0	0	0	0	0	1.3158	0.75	0	0.2093	0.2843	0.2468
4930432O21Rik	Z00008390-1	0	26	0	5	0	0	0	0	0	0	0	0	0	0	1	0	0	0	0	0	0	0	0	0	0	0	0	0	0	0	0	0	0	0	0	1	0	0	0	0	0	1	2.2173	1.5682	1	0.0978	0.146	0.1219
4930433J02Rik	Z00026668-1	0	4	0	32	0	0	0	0	0	0	0	0	0	0	0	0	0	0	0	0	0	0	0	0	1	0	0	0	1	0	0	0	0	0	0	0	0	0	0	0	0	0	1.1883	0.4937	0	0.3553	0.2804	0.3179
4930433N12Rik	Z00039883-1	0	19	0	6	0	0	0	0	0	0	0	0	0	0	1	0	0	0	0	0	1	0	0	0	0	0	0	0	0	0	0	0	0	0	0	1	0	0	1	0	0	1	1.8413	1.3868	0	0.2597	0.4238	0.3418
4930434E21Rik	Z00053216-1	1	33	0	23	0	0	0	0	0	0	0	0	0	0	0	0	0	0	0	0	1	0	0	0	0	0	0	0	0	0	0	1	1	1	0	0	0	0	0	0	0	1	2.7271	1.1027	0	0.4545	0.7123	0.5834
4930435E12Rik	Z00056978-1	0	7	0	16	0	0	0	0	0	0	0	0	0	0	0	0	0	0	0	0	0	0	0	0	0	0	0	0	0	0	0	0	0	0	0	0	0	0	1	0	0	0	1.3597	0.8737	0	0.3522	0.4181	0.3852
4930435F05Rik	Z00028088-1	0	2	0	15	0	0	0	0	0	0	0	0	0	0	0	0	0	0	0	0	0	0	0	0	0	0	0	0	0	0	0	0	0	0	0	0	0	0	0	0	0	0	1.1817	0.9375	0	0.2989	0.2323	0.2656
4930435H24Rik	Z00062155-1	0	2	0	5	0	0	0	0	0	0	0	0	0	0	0	0	0	0	0	0	0	0	0	0	0	0	0	0	0	0	0	0	0	0	0	0	0	0	0	0	0	0	1.1892	0.867019	1	0.1746	0.2607	0.2177
4930438A08Rik	Z00038295-1	0	3	0	22	0	0	0	0	0	0	0	0	0	0	0	0	0	0	0	0	0	0	0	0	0	0	0	0	0	0	0	0	0	0	0	1	0	0	0	0	0	0	1.1857	0.8923	0	0.2268	0.1791	0.203
4930439D14Rik	Z00076442-1	1	178	0	15	0	0	0	0	0	0	0	0	0	1	1	0	0	1	0	0	0	1	0	1	0	0	1	0	0	0	0	0	0	1	1	1	1	1	0	0	0	1	1.5487	0.601	0	0.4265	0.332	0.3793
4930441O14Rik	Z00037106-1	1	55	0	7	0	0	0	0	0	0	0	0	0	0	0	0	0	0	1	0	0	0	0	0	0	0	0	0	1	0	1	1	0	0	0	1	0	1	1	0	0	0	1.1813	1.2189	0	0.3237	0.3378	0.3308
4930443O20Rik	Z00062000-1	0	5	0	13	0	0	0	0	0	0	0	0	0	0	0	0	0	0	0	0	0	0	0	0	0	0	0	0	0	0	0	1	1	1	0	0	0	0	0	0	0	0	1.3816	0.4971	0	0.1788	0.2359	0.2074
4930444A02Rik	Z00011091-1	1	152	0	24	1	0	0	0	0	0	0	0	1	1	1	0	0	0	1	1	0	0	0	0	0	0	0	0	0	0	1	1	0	0	0	1	1	0	0	0	0	1	2.2388	2.6903	0	0.1713	0.1469	0.1591
4930444E06Rik	Z00026770-1	0	5	0	19	0	0	0	0	0	0	0	0	0	0	0	0	0	0	0	0	0	0	0	0	0	0	0	0	0	0	0	0	1	0	1	0	0	0	0	0	0	0	1.9107	0.7317	0	0.1301	0.1986	0.1644
4930444G20Rik	Z00040890-1	0	1	0	1	0	0	0	0	0	0	0	0	0	0	0	0	0	0	0	0	0	0	0	1	0	0	0	0	1	0	0	0	0	0	0	0	0	0	0	0	1	0	1.3291	0.9444	0	0.3671	0.2678	0.3175
4930445E18Rik	Z00030701-1	0	6	0	11	0	0	0	0	0	0	0	0	0	0	0	0	0	0	0	0	0	0	1	0	0	1	1	0	0	0	0	1	0	0	0	0	0	0	0	0	1	0	1.2349	1.0921	0	0.1457	0.3263	0.236
4930445K14Rik	Z00036213-1	1	297	0	13	0	0	0	0	0	0	1	0	1	0	1	0	1	0	0	0	0	1	0	0	0	0	0	1	0	0	0	1	1	1	1	0	1	1	0	0	0	1	2.6176	1.7893	0	0.1409	0.1625	0.1517
4930447F24Rik	Z00028087-1	0	4	0	19	0	0	0	0	0	0	0	0	0	0	0	0	0	0	0	0	0	0	0	0	0	0	0	1	1	0	0	1	1	1	0	0	0	0	0	0	0	0	2.0399	1.2636	0	0.0929	0.1461	0.1195
4930447I22Rik	Z00028084-1	1	374	0	20	0	0	0	0	0	0	0	0	0	1	0	0	0	0	0	1	1	0	1	1	1	0	1	0	1	1	1	1	1	0	1	1	0	1	0	0	0	1	1.3096	1.7515	0	0.3203	0.2176	0.269
4930447J18Rik	Z00063531-1	0	7	0	17	0	0	0	0	0	0	0	0	0	0	0	0	0	0	0	0	0	0	0	0	0	0	0	0	0	0	0	0	1	0	0	1	0	0	0	0	0	0	1.6663	0.6351	0	0.2722	0.3382	0.3052
4930448I18Rik	Z00061252-1	0	1	0	10	0	0	0	0	0	0	0	0	0	0	0	0	0	0	0	0	1	0	0	0	0	0	0	0	0	0	0	0	0	0	0	0	0	0	1	0	0	0	1.2449	0.9448	0	0.2898	0.3088	0.2993
4930448K20Rik	Z00076485-1	0	4	0	11	0	0	0	0	0	0	0	0	0	0	0	0	0	0	0	0	0	0	0	0	0	0	0	0	0	0	0	0	0	0	0	1	0	0	1	0	0	0	4.0647	1.2342	0	0.0911	0.1404	0.1158
4930449E01Rik	Z00045500-1	0	7	0	19	0	0	0	0	0	0	0	0	0	0	0	0	0	0	0	0	0	0	0	1	0	0	0	1	0	0	0	1	0	0	0	0	0	0	0	0	0	0	1.7817	0.4958	0	0.2775	0.6211	0.4493
4930449I04Rik	Z00068357-1	1	122	0	22	0	0	0	0	0	0	0	0	0	0	1	1	1	0	0	0	0	0	0	0	0	0	0	0	0	0	0	0	0	0	0	1	0	0	1	0	0	1	1.5816	0.4864	0	0.2601	0.3123	0.2862
4930451C15Rik	Z00011134-1	1	60	0	37	0	0	0	0	0	0	0	0	0	0	1	0	0	0	0	0	0	0	0	0	0	0	0	0	0	0	1	1	0	1	0	0	0	0	0	0	0	0	1.2254	1.1562	0	0.3593	0.2458	0.3026
4930451E10Rik	Z00056771-1	0	5	0	12	0	0	0	0	0	0	0	0	0	0	0	0	0	0	0	0	0	0	0	0	0	0	0	0	0	0	0	0	0	0	0	0	0	0	0	0	0	1	2.6888	0.8294	0	0.0478	0.0881	0.068
4930451G09Rik	Z00055368-1	1	255	0	14	0	0	0	0	0	0	0	0	0	1	1	0	0	0	1	0	0	0	0	0	0	0	0	0	0	0	0	0	0	0	1	1	0	0	0	0	0	1	1.6792	1	0	0.1467	0.237	0.1919
4930451I11Rik	Z00056279-1	1	48	0	44	0	0	0	0	0	0	0	0	0	0	0	0	0	0	0	0	0	0	0	0	0	0	0	0	0	0	0	1	0	1	0	0	0	0	0	0	0	0	1.5114	0.765	0	0.2551	0.2414	0.2483
4930452A19Rik	Z00062703-1	0	7	0	17	0	0	0	0	0	0	0	0	0	0	0	0	0	0	0	0	1	0	0	0	0	0	0	0	0	0	0	0	0	0	0	1	0	1	0	0	0	0	1.2851	0.4198	0	0.2216	0.2116	0.2166
4930452B06Rik	Z00074858-1	1	104	0	6	0	0	0	0	0	0	0	0	1	1	1	0	0	0	0	0	0	0	0	0	0	0	0	0	0	0	0	1	0	0	0	1	1	0	0	0	0	1	3.1627	2.2749	0	0.54	0.4324	0.4862
4930452G13Rik	Z00061714-1	0	7	0	31	0	0	0	0	0	0	0	0	0	0	0	0	0	0	0	0	0	0	0	0	0	0	0	0	0	0	0	0	0	0	0	0	0	0	1	0	0	0	1.1715	0.853	0	1.1257	0.3286	0.7272
4930452L02Rik	Z00062459-1	0	5	0	20	0	0	0	0	0	0	0	0	0	0	0	0	0	0	0	0	0	0	0	0	0	0	0	0	0	0	0	1	1	0	0	0	0	0	0	0	1	0	1.193	0.464	0	0.204	0.2682	0.2361
4930452L12Rik	Z00062392-1	0	2	0	23	0	0	0	0	0	0	0	0	0	0	0	0	0	0	0	0	0	0	1	1	0	0	0	1	1	0	0	1	1	0	0	0	0	0	0	0	1	0	1.5089	0.4586	0	0.2135	0.2374	0.2255
4930453H23Rik	Z00063216-1	0	1	0	4	0	0	0	0	0	0	0	0	0	0	0	0	0	0	0	0	0	0	0	0	0	0	0	0	0	0	0	0	0	0	0	0	0	0	0	0	0	0	1.663	0.7516	0	0.3037	0.6435	0.4736
4930453N24Rik	Z00064797-1	1	180	0	8	0	0	0	0	0	0	0	0	0	1	1	0	1	0	1	0	1	0	0	0	0	0	1	0	0	0	0	0	0	0	0	1	1	0	1	0	1	1	3.3192	2.1418	0	0.1103	0.3115	0.2109
4930453O03Rik	Z00061935-1	0	10	0	40	0	0	0	0	0	0	0	0	0	0	0	0	0	0	0	0	0	0	0	0	0	0	0	0	0	0	0	0	0	1	0	0	0	0	1	0	0	0	1.2015	0.9225	0	0.2463	0.2852	0.2658
4930455B14Rik	Z00061675-1	1	102	0	7	0	0	0	0	0	0	0	0	1	1	1	0	0	0	0	0	0	0	0	0	0	0	0	0	0	0	0	1	0	0	0	1	1	0	0	0	0	1	2.0194	0.739	0	0.5382	0.5026	0.5204
4930455C21Rik	Z00031526-1	1	170	0	12	1	0	0	0	0	0	0	0	0	0	1	0	1	0	1	0	0	0	1	0	0	0	0	0	0	0	0	0	0	1	0	1	0	1	0	0	0	1	3.3499	2.7507	0	0.1124	0.0733	0.0929
4930455F23Rik	Z00058043-1	1	55	0	17	0	0	0	0	0	0	0	0	0	1	1	0	0	0	0	0	0	0	0	0	0	0	0	0	0	0	0	0	0	0	0	1	1	0	0	0	0	1	2.9217	2.5442	0	0.1337	0.1724	0.1531
4930455H04Rik	Z00061181-1	0	15	0	22	0	0	0	0	0	0	0	0	0	0	0	0	0	0	0	0	0	0	0	0	0	0	0	0	0	0	0	0	1	1	0	0	0	0	0	0	1	1	1.1732	0.2148	0	0.267	0.3179	0.2925
4930456A14Rik	Z00026215-1	1	244	0	14	0	0	0	1	0	0	0	0	1	0	1	1	0	0	1	1	0	0	0	0	0	0	0	1	0	0	1	0	0	0	0	1	1	1	0	0	0	1	2.2392	0.7514	0	0.1362	0.1775	0.1569
4930458D05Rik	Z00026879-1	1	109	1	137	0	0	0	0	0	0	0	0	1	0	0	0	0	0	0	0	0	0	0	0	0	0	0	1	0	0	0	0	1	0	0	0	0	0	0	0	0	1	2.2836	1.0365	0	0.1691	0.2942	0.2317
4930458L03Rik	Z00058117-1	0	2	0	11	0	0	0	0	0	0	0	0	0	0	0	0	0	0	0	0	0	0	0	0	0	0	0	0	0	0	0	0	0	1	0	0	0	0	0	0	0	0	2.1183	1.1759	0	0.1523	0.2112	0.1818
4930465K10Rik	Z00038931-1	1	192	0	13	0	0	0	0	0	0	0	0	0	1	0	0	0	0	0	0	0	0	0	1	0	0	0	0	1	1	1	1	1	1	0	1	0	1	0	0	0	1	1.8891	1.3572	0	0.3114	0.2545	0.283
4930465M20Rik	Z00062546-1	0	9	0	28	0	0	0	0	0	0	0	0	0	0	0	0	0	0	0	0	0	0	0	0	0	0	0	0	0	0	0	1	0	0	0	1	0	1	0	0	0	0	1.2958	0.6991	0	0.2626	0.333	0.2978
4930467D21Rik	Z00061263-1	1	90	0	16	0	0	0	0	0	0	0	0	0	1	1	0	0	0	0	0	0	0	0	0	0	0	0	0	0	0	0	0	0	0	0	1	0	1	0	0	0	1	1.2041	1.2153	0	0.2427	0.2515	0.2471
4930467K11Rik	Z00062393-1	1	95	0	5	0	0	0	0	0	0	0	0	0	0	1	0	0	0	0	0	1	1	1	1	0	0	1	1	0	0	0	1	1	0	0	0	1	0	0	0	0	1	1.1885	0.7569	0	0.2396	0.3246	0.2821
4930468A15Rik	Z00033765-1	0	0	0	4	0	0	0	0	0	0	0	0	0	0	0	0	0	0	0	0	0	0	0	0	0	0	0	0	0	0	0	0	0	0	0	0	0	0	0	0	1	0	1.1913	0.4716	0	0.3695	0.1958	0.2827
4930470B04Rik	Z00061028-1	0	4	0	21	0	0	0	0	0	0	0	0	0	0	0	0	0	0	0	0	0	0	0	1	0	0	0	0	0	0	0	1	1	1	0	1	0	0	0	0	0	0	1.1885	0.7869	0	0.2742	0.2227	0.2485
4930470H14Rik	Z00026027-1	0	0	0	8	0	0	0	0	0	0	0	0	0	0	0	0	0	0	0	0	0	0	1	1	0	0	0	0	0	0	0	0	1	0	0	0	0	0	0	0	0	0	2.1194	0.5975	0	0.0758	0.1917	0.1338
4930471C06Rik	Z00061222-1	0	9	0	17	0	0	0	0	0	0	0	0	0	0	0	0	0	0	0	0	0	0	0	0	0	0	0	0	0	0	0	0	0	1	0	1	0	0	0	0	0	0	1.2184	1.0201	0	0.2939	0.2969	0.2954
4930471G03Rik	Z00063319-1	0	4	0	29	0	0	0	0	0	0	0	0	0	0	0	0	0	0	0	0	0	0	0	0	0	0	0	0	0	0	1	0	1	0	0	1	0	0	0	0	1	0	1.759	0.524	0	0.1779	0.1398	0.1589
4930471I20Rik	Z00062025-1	0	8	0	18	0	0	0	0	0	0	0	0	0	0	0	0	0	0	0	0	0	0	1	1	0	0	0	0	0	0	0	0	0	0	0	0	0	0	0	0	0	0	1.1927	0.675	0	0.2406	0.3407	0.2907
4930471M23Rik	Z00006343-1	1	122	0	17	0	0	0	0	0	0	0	0	0	0	1	0	0	0	0	0	0	1	0	1	1	0	0	0	0	0	0	1	1	1	0	1	0	0	1	0	0	1	2.6453	2.0451	0	0.1788	0.1065	0.1427
4930472D16Rik	Z00032501-1	0	3	0	1	0	0	0	0	0	0	0	0	0	0	0	0	0	0	0	0	0	0	0	0	0	0	0	0	0	0	0	0	0	0	0	0	0	0	0	0	0	0	1.1758	0.857913	1	0.3228	0.3623	0.3426
4930473A06Rik	Z00049158-1	1	256	0	11	0	0	0	1	0	0	0	0	0	1	1	0	1	0	0	0	1	0	1	1	0	0	0	0	0	1	0	1	1	1	0	1	1	0	0	0	0	1	1.7021	1.7775	0	0.207	0.3276	0.2673
4930474G06Rik	Z00063540-1	0	1	0	3	0	0	0	0	0	0	0	0	0	0	0	0	0	0	0	0	0	0	0	0	0	0	0	0	0	0	0	0	0	0	0	0	0	1	1	0	0	0	1.1861	1.4357	0	0.2333	0.2018	0.2176
4930479M11Rik	Z00026901-1	1	24	0	11	0	0	0	0	0	0	0	0	0	1	1	0	0	0	0	0	0	0	0	0	0	0	0	0	0	0	0	0	0	1	0	0	0	0	0	0	0	0	2.0349	1.2479	0	0.2213	0.459	0.3402
4930480E11Rik	Z00047648-1	0	3	0	2	0	0	0	0	0	0	0	0	0	0	0	0	0	0	0	0	0	0	0	0	0	0	0	0	0	0	0	0	0	0	0	0	0	0	0	0	0	0	1.2039	0.6921	0	0.2253	0.2684	0.2469
4930481A15Rik	Z00027814-1	1	25	0	24	0	0	0	0	0	0	0	0	0	0	1	0	0	1	0	0	0	0	0	0	0	0	0	0	0	0	0	0	0	1	0	0	1	1	0	0	0	1	2.7603	1.93849	1	0.1288	0.1919	0.1604
4930481B07Rik	Z00042141-1	1	340	0	19	0	0	0	0	0	1	0	0	0	0	1	0	0	0	0	0	0	0	0	0	0	0	1	1	0	1	0	0	1	1	1	0	0	1	0	0	0	1	1.8275	1.9826	0	0.2247	0.3522	0.2885
4930481F22Rik	Z00061411-1	0	12	0	21	0	0	0	0	0	0	0	0	0	0	1	0	0	0	0	0	0	0	0	0	0	0	0	0	0	0	0	0	1	1	0	0	1	1	0	0	0	0	1.5001	1.07904	1	0.2817	0.2192	0.2505
4930483C13Rik	Z00062425-1	0	7	0	17	0	0	0	0	0	0	0	0	0	0	0	0	0	0	0	0	1	0	0	0	0	0	0	0	0	0	0	1	0	0	0	0	0	0	0	0	0	0	1.999	0.9041	0	0.1027	0.1106	0.1067
4930483J18Rik	Z00039931-1	1	192	0	13	0	0	0	0	0	0	0	0	1	1	1	0	0	0	0	0	1	0	0	0	0	0	0	0	0	0	0	1	0	1	0	0	0	0	0	0	0	1	1.607	0.837	0	0.3191	0.2392	0.2792
4930485B16Rik	Z00045504-1	1	61	0	20	0	0	0	0	0	0	0	0	0	0	0	0	0	0	0	1	1	0	0	0	0	0	0	0	0	0	0	0	0	0	0	1	0	1	0	0	0	1	1.1788	0.8189	0	0.2427	0.2537	0.2482
4930485G23Rik	Z00048115-1	1	192	0	12	0	0	0	0	0	0	0	0	0	1	1	0	0	0	0	0	1	0	0	0	0	0	0	0	0	0	0	0	0	1	0	0	0	0	0	0	0	1	2.6121	0.952	0	0.1348	0.1815	0.1582
4930486G11Rik	Z00029166-1	1	77	0	9	0	0	0	0	0	0	0	0	0	0	1	1	1	0	0	1	0	0	0	0	0	0	0	0	0	0	0	0	0	0	0	0	0	0	1	0	0	1	2.0563	1.8646	0	0.393	0.4155	0.4043
4930486L24Rik	Z00001239-1	0	4	0	9	0	0	0	0	0	0	0	0	0	0	0	0	0	0	0	0	0	0	0	0	0	0	0	0	0	0	0	0	0	0	0	0	0	0	0	0	0	0	2.7088	1.4978	0	0.268	0.5534	0.4107
4930488B01Rik	Z00041034-1	0	5	0	43	0	0	0	0	0	0	0	0	0	0	0	0	0	0	0	0	0	0	0	0	0	0	0	0	1	0	0	0	0	1	0	0	0	0	0	0	1	0	2.0244	0.86	0	0.4942	0.1831	0.3387
4930488E11Rik	Z00040130-1	1	29	0	4	0	0	0	0	0	1	0	0	0	0	0	0	0	0	0	0	0	0	0	0	0	0	0	0	0	0	0	0	0	1	0	0	0	0	0	0	0	0	4.0139	2.79351	1	0.0999	0.1611	0.1305
4930488L21Rik	Z00026037-1	1	20	1	100	0	0	0	0	0	0	0	0	0	0	0	0	0	0	0	0	0	0	0	0	0	0	1	0	0	0	1	0	1	0	0	0	0	0	0	0	0	1	1.2204	0.8074	0	0.2845	0.3019	0.2932
4930500H12Rik	Z00061776-1	0	8	0	25	0	0	0	0	0	0	0	0	0	0	0	0	0	0	0	1	0	1	1	1	0	1	0	0	0	0	0	0	1	0	0	0	0	0	0	0	1	0	1.2099	0.3296	0	0.2238	0.2093	0.2166
4930500J02Rik	Z00031056-1	1	35	0	7	0	0	0	0	0	0	0	0	0	0	0	0	0	0	0	0	0	0	0	0	0	0	0	1	1	0	0	0	1	0	0	1	0	1	0	0	0	0	3.6385	2.9449	0	0.2367	0.665	0.4509
4930500O05Rik	Z00061208-1	1	74	0	55	0	0	0	0	0	0	0	0	0	0	1	0	0	0	0	0	0	0	0	0	0	0	0	1	0	0	0	1	1	1	0	0	0	0	1	0	0	1	3.2092	1.4242	0	0.0749	0.1546	0.1148
4930500O09Rik	Z00030614-1	0	5	0	39	0	0	0	0	0	0	0	0	0	0	0	0	0	0	0	0	0	0	0	0	0	0	0	0	0	0	0	1	0	1	0	0	0	0	0	0	0	0	1.4202	1.0574	0	0.7403	0.4511	0.5957
4930502C15Rik	Z00049483-1	0	8	0	27	0	0	0	0	0	0	0	0	0	0	0	0	0	0	0	0	0	1	1	0	0	0	0	0	0	0	0	1	1	0	0	0	0	1	0	0	0	0	1.8468	0.5343	0	0.1829	0.5691	0.376
4930502E09Rik	Z00061577-1	1	224	0	19	0	0	0	0	0	0	0	0	0	1	1	1	1	1	0	1	0	0	0	0	0	0	0	0	0	0	0	0	0	0	0	1	1	0	0	0	0	1	1.5789	0.9378	0	0.2307	0.2865	0.2586
4930502E18Rik	Z00042066-1	0	6	0	9	0	0	0	0	0	0	0	0	0	0	0	0	0	0	0	0	0	0	0	0	0	0	0	1	0	0	0	0	0	0	0	0	0	0	0	0	0	0	2.2812	1.6049	0	0.5005	0.6593	0.5799
4930503B20Rik	Z00070635-1	0	3	0	34	0	0	0	0	0	0	0	0	0	0	0	0	0	0	0	0	0	0	0	1	0	0	0	0	0	0	0	0	0	0	0	0	0	0	0	0	0	0	1.546	1.0116	0	0.1444	0.2115	0.178
4930503E14Rik	Z00060810-1	0	0	0	0	0	0	0	0	0	0	0	0	0	0	0	0	0	0	0	0	0	0	0	0	0	0	0	0	0	0	0	0	0	0	0	0	0	0	0	0	0	0	2.5353	0.5372	0	0.5433	0.5455	0.5444
4930503F20Rik	Z00030715-1	0	2	0	14	0	0	0	0	0	0	0	0	0	0	0	0	0	0	0	0	1	0	0	0	0	0	0	0	0	0	0	0	0	0	0	0	0	0	0	0	0	0	1.1852	0.7425	0	0.4053	0.2519	0.3286
4930503L19Rik	Z00034376-1	1	128	0	14	0	0	0	0	0	0	0	0	0	0	1	0	1	0	0	0	0	0	0	0	0	0	1	0	0	0	0	0	1	1	0	1	0	1	0	0	0	1	2.9974	2.6551	0	0.0898	0.1856	0.1377
4930504D19Rik	Z00064761-1	0	7	0	34	0	0	0	0	0	0	0	0	0	0	0	0	0	0	0	0	0	0	0	0	0	0	0	0	0	0	0	0	0	1	0	0	0	0	0	0	0	0	1.6205	0.5918	0	0.2417	0.1653	0.2035
4930504E06Rik	Z00015060-1	1	179	0	11	1	0	0	1	0	0	0	0	1	0	0	0	0	0	0	0	0	0	1	1	1	0	0	1	1	1	1	1	1	1	0	1	0	0	0	0	0	1	3.7597	2.7287	0	0.1583	0.2275	0.1929
4930504H06Rik	Z00051920-1	1	38	0	14	0	0	0	0	0	0	0	0	0	0	0	0	0	0	1	0	0	0	0	0	0	0	0	0	0	0	0	1	0	1	0	0	0	0	1	0	0	0	2.5339	2.2475	0	0.5799	0.3117	0.4458
4930505A04Rik	Z00049567-1	1	37	0	18	0	0	0	0	0	0	0	0	1	0	0	0	1	0	0	0	0	0	0	0	0	0	0	0	0	0	0	0	0	0	1	0	1	0	0	0	0	0	1.2374	1.3428	0	0.2454	0.167	0.2062
4930505G20Rik	Z00063580-1	0	2	0	6	0	0	0	0	0	0	0	0	0	0	0	0	0	0	0	0	0	0	0	0	0	0	0	0	0	0	0	0	0	0	0	0	0	0	0	0	0	0	1.2857	1.146	0	0.2785	0.4168	0.3477
4930505K14Rik	Z00063354-1	0	1	0	27	0	0	0	0	0	0	0	0	0	0	0	0	0	0	0	0	0	0	0	0	0	0	0	0	0	0	0	0	1	1	0	0	0	0	0	0	0	0	1.2215	0.9853	0	0.2789	0.2545	0.2667
4930505M18Rik	Z00061341-1	0	8	0	24	0	0	0	0	0	0	0	0	0	0	0	0	0	0	0	0	0	0	0	0	0	0	0	0	0	0	0	0	0	0	0	1	0	0	0	0	0	0	2.7939	0.8891	0	0.1091	0.2515	0.1803
4930506A18Rik	Z00061404-1	0	6	0	39	0	0	0	0	0	0	0	0	0	0	0	0	0	0	0	0	0	1	1	0	0	0	0	0	0	0	0	0	0	1	0	0	0	0	0	0	0	0	1.2084	0.6835	0	0.1953	0.2155	0.2054
4930506C21Rik	Z00041349-1	1	131	0	10	0	0	0	0	0	0	0	0	0	0	0	0	0	0	0	0	0	0	0	0	0	0	0	0	0	0	0	0	0	1	0	1	0	0	1	0	0	1	1.3463	0.506	0	0.3732	0.3551	0.3642
4930506M07Rik	Z00040911-1	1	135	1	115	0	0	0	0	0	0	0	0	0	0	0	0	0	0	0	0	0	0	0	0	0	0	0	0	0	0	0	0	0	1	0	0	0	0	0	0	0	1	3.3147	1.5446	0	0.6259	0.1445	0.3852
4930507D10Rik	Z00062469-1	0	3	0	31	0	0	0	0	0	0	0	0	0	0	0	0	0	0	0	0	0	0	0	0	0	0	0	0	0	0	0	0	1	1	0	0	0	0	0	0	0	0	1.1868	0.6013	0	0.2002	0.2491	0.2247
4930509E16Rik	Z00030755-1	1	138	0	7	0	0	0	0	0	0	0	0	0	0	0	0	0	0	1	0	0	1	0	0	0	0	0	1	1	0	0	0	0	1	0	0	0	0	0	1	0	1	2.6841	1.9381	0	0.3364	0.6694	0.5029
4930509G22Rik	Z00033869-1	1	319	0	20	0	0	0	0	0	0	0	0	1	0	1	0	0	0	1	0	0	0	0	0	0	0	0	0	0	0	1	0	0	1	1	1	0	0	0	0	0	1	1.1883	0.9558	0	0.3969	0.1284	0.2627
4930511A02Rik	Z00061600-1	1	33	1	70	0	0	0	0	0	0	0	0	0	0	0	0	0	0	0	0	0	0	0	0	0	0	0	0	0	0	0	0	0	1	0	0	0	0	0	0	0	1	1.2767	0.8094	0	0.3156	0.2378	0.2767
4930511H11Rik	Z00049129-1	1	90	0	9	0	0	0	0	0	0	1	0	0	0	1	0	0	0	0	0	0	0	0	0	0	0	0	0	0	0	0	0	0	0	0	1	0	0	1	0	0	1	2.389	1.3088	0	0.3208	0.2714	0.2961
4930511I11Rik	Z00060272-1	0	9	0	30	0	0	0	0	0	0	0	0	1	0	0	0	0	0	0	0	0	0	0	0	0	0	0	1	1	1	1	1	1	1	1	0	0	0	0	0	0	0	3.4337	0.7043	0	0.0524	0.2473	0.1499
4930511J11Rik	Z00046506-1	1	53	1	196	0	0	0	0	0	0	0	0	0	0	0	0	0	0	0	0	0	0	0	0	0	0	0	0	0	0	0	0	0	1	0	0	0	0	0	0	0	1	1.6278	0.8274	0	0.9201	0.2763	0.5982
4930511M06Rik	Z00066284-1	0	11	0	14	0	0	0	0	0	0	0	0	0	0	0	0	0	0	0	0	0	0	0	0	0	0	0	0	0	0	0	1	1	1	0	0	1	0	0	0	0	0	1.2039	0.8246	0	0.2416	0.2902	0.2659
4930511M11Rik	Z00051068-1	0	3	0	5	0	0	0	0	0	0	0	0	0	1	1	0	0	0	0	0	1	0	0	0	0	0	0	0	0	0	0	0	1	1	0	0	0	0	0	0	0	0	1.1777	0.6646	0	0.2017	0.3129	0.2573
4930511O05Rik	Z00061646-1	0	3	0	2	0	0	0	0	0	0	0	0	0	0	0	0	0	0	0	0	0	0	0	0	0	0	0	0	0	0	0	0	0	0	0	0	0	0	0	0	0	0	1.2179	0.6962	0	0.3087	0.3445	0.3266
4930513L16Rik	Z00067705-1	0	3	0	18	0	0	0	0	0	0	0	0	0	0	0	0	0	0	0	0	1	0	0	0	0	0	0	0	0	0	0	0	0	1	0	0	0	0	0	0	0	0	1.5495	0.9813	0	0.2792	0.2302	0.2547
4930513N10Rik	Z00026772-1	1	348	0	14	0	0	0	0	0	0	0	0	0	1	0	0	0	0	0	0	0	0	0	0	0	0	1	0	1	0	1	1	0	0	0	1	0	1	0	0	0	1	2.3117	1.4556	0	0.1786	0.3229	0.2508
4930515B02Rik	Z00028107-1	0	14	0	40	0	0	0	0	0	0	0	0	0	0	0	0	0	0	0	0	0	0	0	0	0	0	0	0	0	0	0	1	1	1	0	0	0	0	0	0	1	0	2.0668	0.6466	0	0.1038	0.1843	0.1441
4930515G01Rik	Z00026204-1	1	311	0	35	0	0	0	0	0	0	0	0	0	1	0	0	0	0	0	0	0	0	0	0	0	0	0	0	1	0	0	1	1	1	1	1	1	0	0	0	1	1	1.3704	0.9347	0	0.1831	0.2446	0.2139
4930515G13Rik	Z00026730-1	0	0	0	3	0	0	0	0	0	0	0	0	0	0	0	0	0	0	0	0	0	0	0	0	0	0	0	0	0	0	0	0	0	0	0	0	0	0	0	0	0	1	2.0812	0.5615	0	0.2061	0.2261	0.2161
4930515G16Rik	Z00051527-1	0	5	0	4	0	0	0	0	0	0	0	0	0	0	0	0	0	0	0	0	0	0	0	0	0	0	0	0	0	0	0	0	0	0	0	0	0	0	0	0	0	0	1.5084	0.4864	0	0.2262	0.4341	0.3302
4930515I15	Z00029993-1	1	249	0	18	0	0	0	0	0	0	0	0	0	1	1	0	0	0	0	0	0	0	0	0	0	0	0	0	0	0	0	0	0	1	0	1	1	1	0	0	0	1	1.5358	0.9926	0	0.2533	0.3279	0.2906
4930518C04Rik	Z00070148-1	0	14	0	13	0	0	0	0	0	0	0	0	0	0	0	0	0	0	0	0	1	0	0	1	0	0	0	0	0	0	0	0	0	0	0	0	0	0	0	0	0	0	1.193	0.7754	0	0.2331	0.201	0.2171
4930518P08Rik	Z00061899-1	0	2	0	3	0	0	0	0	0	0	0	0	0	0	0	0	0	0	0	0	1	0	0	0	0	0	0	0	0	0	0	0	0	1	0	1	0	0	0	0	0	0	1.6179	0.6825	0	0.3912	0.2356	0.3134
4930519A11Rik	Z00061602-1	1	72	0	15	0	0	0	0	0	0	0	0	0	0	0	0	0	0	0	0	0	0	0	0	0	0	1	1	1	0	1	1	0	0	0	0	0	0	0	0	1	0	1.2526	1.3649	0	0.2846	0.3919	0.3383
4930519D14Rik	Z00063203-1	0	1	0	20	0	0	0	0	0	0	0	0	0	0	0	0	0	0	0	0	0	0	0	0	0	0	0	0	0	0	0	0	0	0	0	0	0	0	1	0	0	0	2.6414	0.6432	0	0.1151	0.603	0.3591
4930519F16Rik	Z00042295-1	0	2	0	4	0	0	0	0	0	0	0	0	0	0	0	0	0	0	0	0	0	0	0	1	0	0	0	0	0	0	1	0	0	1	0	0	0	0	0	0	0	0	2.0147	1.5504	0	0.3261	0.9226	0.6244
4930519N13Rik	Z00025914-1	1	173	1	61	1	0	0	0	0	0	0	0	1	1	1	0	0	0	0	0	0	0	0	0	0	0	0	0	0	0	0	0	0	1	0	0	0	0	0	1	0	1	3.8428	2.1349	0	0.5845	0.2058	0.3952
4930519P11Rik	Z00038463-1	1	230	0	8	0	0	0	0	0	0	0	0	0	1	0	0	0	1	0	0	0	0	0	0	0	0	0	0	1	1	1	0	1	1	1	0	0	1	0	0	0	1	1.9307	1.1845	0	0.105	0.101	0.103
4930520P13Rik	Z00028103-1	1	14	0	28	0	0	0	0	0	0	0	0	0	0	0	0	0	0	0	0	0	0	0	0	0	0	0	0	0	0	0	0	0	1	0	0	0	1	0	0	0	0	1.6501	0.9432	0	0.2181	0.1764	0.1973
4930522L14Rik	Z00063579-1	0	22	0	0	0	0	0	0	0	0	0	0	0	0	0	0	0	0	0	0	1	1	0	0	0	0	0	0	0	0	0	0	0	0	0	0	0	0	0	0	0	0	2.4672	0.2307	0	0.3284	0.2036	0.266
4930523C11Rik	Z00042325-1	0	0	0	5	0	0	0	0	0	0	0	0	0	0	0	0	0	0	0	0	0	0	0	0	0	0	0	0	0	0	0	0	0	1	0	0	0	0	0	0	0	0	1.5319	-0.0575	0	0.1938	0.3314	0.2626
4930524B17Rik	Z00062190-1	0	1	0	5	0	0	0	0	0	0	0	0	0	0	0	0	0	0	0	0	0	0	0	0	0	0	0	0	0	0	0	0	0	0	0	0	0	0	0	0	0	0	1.3253	0.6587	0	0.2208	0.2439	0.2324
4930524C18Rik	Z00061718-1	0	3	0	20	0	0	0	0	0	0	0	0	0	0	0	0	0	0	0	0	0	0	0	0	0	0	0	0	0	0	0	0	0	1	0	0	0	0	0	0	0	0	3.0399	0.8036	0	0.0591	0.1493	0.1042
4930524E20Rik	Z00050711-1	0	2	0	3	0	0	0	0	0	0	0	0	0	0	0	0	0	0	0	0	0	0	0	0	0	0	0	0	0	0	0	0	0	0	0	1	0	1	0	0	1	0	3.0836	0.7433	0	0.0948	0.2947	0.1948
4930524J08Rik	Z00049807-1	1	176	0	15	0	0	0	0	0	0	0	0	0	0	1	1	1	0	0	0	0	0	0	0	0	0	1	1	0	0	0	1	0	0	0	1	0	1	0	0	1	1	2.985	1.1079	0	0.1916	0.1061	0.1489
4930524O05Rik	Z00062760-1	0	8	1	62	0	0	0	0	0	0	0	0	0	0	0	0	0	0	0	0	0	0	0	0	0	0	0	0	0	0	0	0	0	1	0	0	0	0	0	0	0	0	2.3176	1.2212	0	0.1554	0.4283	0.2919
4930524O07Rik	Z00070094-1	1	284	0	22	0	0	0	0	0	0	0	0	0	0	0	0	1	0	0	0	0	0	0	0	0	0	1	1	1	0	0	1	0	1	0	1	0	1	0	0	0	1	1.2015	1.4075	0	0.2443	0.3167	0.2805
4930524O08Rik	Z00063144-1	0	17	0	29	0	0	0	0	0	0	0	0	0	0	0	0	0	0	0	0	0	0	0	0	0	0	0	1	0	0	0	0	0	1	0	0	0	0	0	0	0	0	1.1777	0.5798	0	0.2381	0.3208	0.2795
4930525M21Rik	Z00076375-1	0	1	0	6	0	0	0	0	0	0	0	0	0	0	0	0	0	0	0	0	0	0	0	0	0	0	0	0	0	0	0	0	0	0	0	0	0	0	0	0	0	0	1.187	-0.0458	0	0.2601	0.273	0.2666
4930526D03Rik	Z00041191-1	1	18	0	59	0	0	0	0	0	0	0	0	0	0	0	0	1	0	0	0	0	0	0	0	0	0	0	0	0	0	0	1	0	1	0	0	0	0	0	0	0	1	1.4575	1.222	0	0.2087	0.3514	0.2801
4930526L06Rik	Z00061845-1	0	8	0	6	0	0	0	0	0	0	0	0	1	0	0	0	0	0	0	0	0	0	0	0	0	0	0	0	0	0	0	0	0	1	0	0	0	1	0	0	0	0	1.199	1.3754	0	0.1939	0.2536	0.2238
4930527J03Rik	Z00053129-1	0	4	0	41	0	0	0	0	0	0	0	0	0	0	0	0	0	0	0	0	0	0	0	1	0	0	0	1	0	0	0	1	1	0	0	0	0	0	1	0	1	0	1.2529	0.8737	0	0.2658	0.3108	0.2883
4930528D03Rik	Z00070151-1	1	19	0	17	0	0	0	0	0	0	0	0	0	0	0	0	0	0	0	0	0	0	0	0	0	0	0	0	1	0	1	0	0	1	0	1	0	0	0	0	1	0	1.2301	1.096	0	0.2907	0.2573	0.274
4930528F23Rik	Z00055433-1	0	2	0	20	0	0	0	0	0	0	0	0	0	0	0	0	0	0	0	0	1	0	0	0	0	0	0	0	0	0	0	0	0	1	0	0	0	0	1	1	1	0	2.2814	1.9964	0	0.5041	0.4825	0.4933
4930528J11Rik	Z00031694-1	1	34	0	68	0	0	0	0	0	0	0	0	0	0	0	0	0	0	0	0	0	0	0	0	0	0	0	0	0	0	0	1	1	0	0	0	0	0	0	0	0	1	1.7194	0.7527	0	0.4937	0.198	0.3459
4930529F24Rik	Z00061689-1	0	2	0	7	0	0	0	0	0	0	0	0	0	0	0	0	0	0	0	0	0	0	0	0	0	0	0	0	0	0	0	0	0	0	0	0	0	0	0	0	1	0	1.8394	0.632	0	0.1613	0.2065	0.1839
4930529K09Rik	Z00061715-1	0	6	0	19	0	0	0	0	0	0	0	0	0	0	0	0	0	0	0	0	0	0	0	0	0	0	0	0	0	0	0	0	0	0	0	0	0	0	0	0	0	0	1.1935	0.6499	0	0.3408	0.2466	0.2937
4930529M08Rik	Z00043913-1	1	224	0	22	0	0	0	0	0	0	0	0	0	0	1	0	0	1	0	0	0	0	0	0	0	0	0	0	0	0	0	0	1	1	0	1	0	0	1	0	0	1	1.1773	1.322	0	0.9188	0.498	0.7084
4930532M18Rik	Z00061060-1	0	4	0	23	0	0	0	0	0	0	0	0	0	0	0	0	0	0	0	0	1	0	0	0	0	0	0	0	0	0	0	0	0	0	0	0	0	0	0	0	0	0	2.6134	0.6641	0	0.0663	0.2838	0.1751
4930533B01Rik	Z00062006-1	0	3	0	15	0	0	0	0	0	0	0	0	0	0	0	0	0	0	0	0	0	0	0	0	0	0	0	0	0	0	0	0	0	0	0	1	0	0	0	0	1	0	2.5214	0.8127	0	0.1119	0.4362	0.2741
4930533B18Rik	Z00027017-1	0	5	0	67	0	0	0	0	0	0	0	0	0	0	0	0	0	0	0	0	0	1	0	0	0	0	0	0	0	0	0	0	1	1	0	0	0	1	0	0	0	0	1.8806	0.8503	0	0.3568	0.6082	0.4825
4930534B04Rik	Z00056730-1	1	132	0	12	0	0	0	0	0	0	1	0	0	1	0	0	0	0	1	0	0	0	0	0	0	0	0	0	0	0	0	0	0	0	0	0	0	0	1	1	0	1	3.6125	1.9437	0	0.1375	0.1885	0.163
4930534H18Rik	Z00026092-1	1	204	0	17	0	0	0	0	0	0	0	0	0	1	1	0	1	0	1	0	0	0	0	0	0	0	0	0	0	0	0	1	0	1	0	1	1	0	0	0	0	1	1.2124	0.5271	0	0.2359	0.2165	0.2262
4930535B03Rik	Z00019849-1	1	316	0	9	1	0	0	0	0	0	0	0	0	0	0	0	0	0	0	0	0	1	0	1	0	0	0	1	1	0	1	1	0	0	1	0	1	1	0	0	0	1	3.8092	2.4741	0	0.0973	0.0691	0.0832
4930535C22Rik	Z00062462-1	0	5	0	42	0	0	0	0	0	0	0	0	0	0	0	0	0	0	0	0	0	0	0	0	0	0	0	0	0	0	0	0	0	1	0	1	0	0	0	0	0	0	1.8161	0.6568	0	0.1837	0.1333	0.1585
4930535I16Rik	Z00025975-1	1	282	0	9	0	0	0	1	0	0	0	0	1	1	1	1	1	1	0	0	0	0	0	0	0	0	0	0	0	0	0	0	0	0	0	0	0	0	0	0	0	1	1.7834	1.1154	0	0.2539	0.3402	0.2971
4930537H20Rik	Z00028109-1	1	187	0	8	0	0	0	0	0	0	0	0	0	0	0	0	0	0	0	0	0	0	0	0	0	0	0	1	1	0	0	0	1	0	0	1	0	0	0	0	0	1	1.5946	0.715	0	0.2667	0.1491	0.2079
4930539E08Rik	Z00057036-1	0	6	0	12	0	0	0	0	0	0	0	0	0	0	0	0	0	0	0	0	0	0	1	0	0	0	0	1	1	0	0	1	1	1	0	1	0	0	0	0	1	0	2.9507	1.6179	0	0.3283	0.3857	0.357
4930540M05Rik	Z00028113-1	1	178	0	10	0	0	0	0	0	0	0	0	0	0	1	0	0	0	0	0	0	0	0	0	0	0	0	0	0	1	1	1	1	0	0	0	0	0	0	0	0	1	1.1836	0.7718	0	0.2712	0.2623	0.2668
4930542C21Rik	Z00061767-1	0	8	0	19	0	0	0	0	0	0	0	0	0	0	0	0	0	0	0	0	0	0	0	0	0	0	0	0	0	0	0	0	1	0	0	0	0	0	0	0	0	0	1.5725	1.0652	0	0.223	0.2798	0.2514
4930542N07Rik	Z00048378-1	0	1	0	3	0	0	0	0	0	0	0	0	0	0	0	0	0	0	0	0	0	0	0	0	0	0	0	0	0	0	0	0	0	0	0	0	0	0	0	0	0	0	1.2711	0.922867	1	0.2996	0.2336	0.2666
4930544F09Rik	Z00028114-1	0	10	0	16	0	0	0	0	0	0	0	0	0	0	0	0	0	0	0	0	0	0	0	0	0	0	0	0	0	1	1	1	1	1	0	0	0	0	0	0	0	0	2.1997	1.0146	0	0.1234	0.4166	0.27
4930544G11Rik	Z00044404-1	0	5	0	13	0	0	0	0	0	0	0	0	0	0	0	0	0	0	0	0	0	0	0	0	0	0	0	0	0	0	0	0	0	0	0	0	1	0	0	0	0	0	1.4698	1.191	0	0.3253	0.2298	0.2776
4930544M13Rik	Z00030001-1	0	2	0	26	0	0	0	0	0	0	0	0	0	0	0	0	0	0	0	0	0	0	0	0	0	0	0	0	0	0	0	0	0	0	0	0	0	0	0	0	0	0	1.2685	0.4247	0	0.2138	0.169	0.1914
4930545H06Rik	Z00064280-1	0	3	0	29	0	0	0	0	0	0	0	0	0	0	0	0	0	0	0	0	0	0	0	0	0	0	0	0	0	0	0	0	0	1	0	0	0	0	0	0	0	0	1.2334	0.4564	0	0.1718	0.3319	0.2519
4930545L23Rik	Z00028117-1	0	2	0	9	0	0	0	0	0	0	0	0	0	0	0	0	0	0	0	0	0	0	0	0	0	0	0	0	0	0	0	1	1	0	0	0	0	0	0	0	0	0	1.8671	0.3251	0	0.105	0.1463	0.1257
4930546C10Rik	Z00037662-1	0	0	0	21	0	0	0	0	0	0	0	0	0	0	0	0	0	0	0	0	1	0	0	0	0	0	0	0	0	0	0	1	1	1	0	1	0	0	0	0	1	0	1.2241	0.5924	0	0.296	0.5283	0.4122
4930546H06Rik	Z00061791-1	1	11	0	18	0	0	0	0	0	0	0	0	0	0	0	0	0	1	0	0	0	0	0	1	0	0	1	1	1	0	0	0	1	1	0	1	0	0	0	0	0	0	2.0748	1.6352	0	0.4511	0.6025	0.5268
4930546K05Rik	Z00027820-1	0	7	0	25	0	0	0	0	0	0	0	0	0	0	0	0	0	0	0	0	0	0	0	0	0	0	0	0	1	0	0	1	1	1	0	0	0	0	0	0	0	0	1.2016	1.8715	0	0.2854	0.3865	0.336
4930546O09Rik	Z00062682-1	0	9	0	14	0	0	0	0	0	0	0	0	0	0	0	0	0	0	0	0	0	0	0	0	0	0	0	0	0	0	0	0	1	1	0	0	0	0	0	0	0	0	1.2198	1.3504	0	0.2211	0.3913	0.3062
4930547C10Rik	Z00039362-1	0	1	0	29	0	0	0	0	0	0	0	0	0	0	0	0	0	0	0	0	0	0	0	0	0	0	0	0	1	0	0	0	0	0	0	0	0	0	1	0	1	0	1.2784	1.1669	0	0.2993	0.3993	0.3493
4930547E08Rik	Z00062004-1	0	1	0	16	0	0	0	0	1	0	0	0	0	0	0	0	0	0	0	0	0	0	0	1	0	0	1	1	1	1	1	1	1	0	0	0	0	0	1	0	1	0	1.3608	0.7591	0	0.2803	0.2318	0.2561
4930547M16Rik	Z00061494-1	1	185	0	20	0	0	0	0	0	0	0	0	1	1	1	0	1	0	0	0	0	0	0	0	0	0	0	0	0	0	0	0	0	1	0	1	1	0	1	0	0	1	1.238	1.0754	0	0.2069	0.2383	0.2226
4930547N16Rik	Z00032829-1	1	298	0	6	0	0	0	0	0	0	0	0	0	0	1	0	0	0	0	0	1	0	0	0	0	0	0	0	0	0	0	0	0	0	1	1	0	0	0	0	0	1	1.5519	2.9778	0	0.2427	0.2873	0.265
4930548G14Rik	Z00050550-1	0	1	0	7	0	0	0	0	0	0	0	0	0	0	0	0	0	0	0	0	0	0	0	0	0	0	0	0	0	0	0	0	0	0	0	0	0	0	0	0	0	0	1.2283	0.8314	0	0.2148	0.3407	0.2778
4930548H24Rik	Z00049187-1	0	7	0	21	1	0	0	0	0	0	0	0	0	0	0	0	0	0	0	0	0	0	0	0	1	0	1	1	1	1	1	1	0	0	0	1	0	0	0	0	0	0	1.6632	1.19029	1	0.1911	0.2275	0.2093
4930548J01Rik	Z00063019-1	0	3	0	7	0	0	0	0	0	0	0	0	0	0	0	0	0	0	0	0	0	0	0	0	0	0	0	0	0	0	0	0	0	1	0	0	0	0	0	0	0	0	1.1914	0.6631	0	0.2449	0.2968	0.2709
4930550C14Rik	Z00014679-1	1	135	0	16	0	0	0	0	0	0	0	0	0	0	1	1	0	0	0	0	1	0	0	0	0	0	0	0	0	0	1	0	1	1	0	0	0	0	0	0	1	0	2.6219	1.8813	0	0.2036	0.3821	0.2929
4930550C17Rik	Z00028120-1	0	7	0	58	0	0	0	0	0	0	0	0	0	0	0	0	0	0	0	0	0	1	1	1	0	0	0	0	1	0	0	0	1	1	0	0	0	0	0	0	1	0	2.1136	0.7703	0	0.1796	0.1278	0.1537
4930550G17Rik	Z00037562-1	1	177	0	9	0	0	0	1	0	0	0	0	0	0	0	1	1	0	0	0	1	0	0	0	0	0	1	1	1	0	0	1	1	1	0	1	0	0	0	1	0	1	2.0332	1.1997	0	0.2191	0.277	0.2481
4930550L05Rik	Z00061085-1	1	54	0	9	0	0	0	0	0	0	0	0	0	0	0	0	0	0	0	0	1	0	0	0	0	0	0	0	1	1	1	0	0	0	1	0	0	0	0	0	0	1	1.8247	1.3011	0	0.1632	0.1862	0.1747
4930550L24Rik	Z00046212-1	0	1	0	6	0	0	0	0	0	0	0	0	0	0	0	0	0	0	0	0	0	0	0	0	0	0	0	0	0	0	0	0	0	0	0	0	0	1	0	0	0	0	1.335	0.8067	0	0.2738	0.2281	0.251
4930551E15Rik	Z00061365-1	0	3	0	11	0	0	0	0	0	0	0	0	0	0	0	0	0	0	0	0	0	0	0	0	0	0	0	0	0	0	0	0	0	0	0	1	0	0	0	0	0	0	1.6016	0.5698	0	0.3035	0.3039	0.3037
4930551L18Rik	Z00062114-1	0	6	0	42	0	0	0	0	0	0	0	0	0	0	0	0	0	0	0	0	0	0	0	0	0	0	0	0	0	0	0	0	0	0	0	0	0	0	0	0	0	0	1.2224	0.3255	0	0.2371	0.2476	0.2424
4930552P12Rik	Z00026820-1	0	15	0	31	0	0	0	0	0	0	0	0	0	0	0	0	0	0	0	0	0	0	1	1	0	0	1	0	1	0	0	1	1	0	0	0	0	0	0	0	1	0	1.1888	0.5226	0	0.3252	0.2569	0.2911
4930553D19Rik	Z00054054-1	1	47	0	27	0	0	0	0	0	0	0	0	0	0	0	0	0	0	0	0	0	0	0	0	0	0	0	0	0	0	0	0	0	0	0	0	0	0	0	0	0	1	2.6836	1.1564	0	0.1368	0.2373	0.1871
4930555A03Rik	Z00029315-1	0	3	0	10	0	0	0	0	0	0	0	0	0	0	0	0	0	0	0	0	0	0	0	0	0	0	0	0	0	0	0	0	0	0	0	0	0	0	0	0	0	0	1.4034	1.0577	0	0.184	0.3625	0.2733
4930555G01Rik	Z00077213-1	0	0	0	0	0	0	0	0	0	0	0	0	0	0	0	0	0	0	0	0	0	0	0	0	0	0	0	0	0	0	0	0	0	0	0	0	0	0	0	0	0	0	3.0293	2.12199	1	0.4422	0.4502	0.4462
4930555I21Rik	Z00041449-1	1	32	0	13	0	0	0	0	0	0	0	0	0	0	0	0	0	0	0	0	0	0	0	0	0	0	0	1	1	0	0	1	1	1	0	0	0	0	0	0	0	1	1.4155	1.3347	0	0.7062	0.2556	0.4809
4930555O08Rik	Z00062443-1	0	6	0	25	0	0	0	0	0	0	0	0	0	0	0	0	0	0	0	0	0	0	0	0	0	0	0	0	0	0	0	0	0	0	0	0	0	0	0	0	1	0	1.2572	1.7451	0	0.3878	0.3144	0.3511
4930556A17Rik	Z00076394-1	0	8	0	15	0	0	0	0	0	0	0	0	0	0	0	0	0	0	0	0	0	0	0	0	0	0	0	0	0	0	0	0	0	0	0	1	0	0	0	0	0	0	1.1747	1.5242	0	0.235	0.1926	0.2138
4930556A20Rik	Z00063585-1	0	4	0	21	0	0	0	0	0	0	0	0	0	0	0	0	0	0	0	0	0	0	0	1	0	0	0	0	0	0	0	0	1	1	0	0	0	0	0	0	0	0	1.1893	0.5403	0	0.1678	0.2798	0.2238
4930556I23Rik	Z00063490-1	0	7	0	37	0	0	0	0	0	0	0	0	0	0	0	0	0	0	0	0	0	0	0	0	0	0	0	0	0	0	0	1	0	0	0	0	0	0	0	0	0	0	3.1197	1.7696	0	0.2054	0.2857	0.2456
4930556J02Rik	Z00061700-1	0	5	0	27	0	0	0	0	0	0	0	0	0	0	0	0	0	0	0	0	0	0	0	0	0	0	0	0	0	0	0	0	0	1	0	1	0	1	0	0	0	0	1.7947	0.8782	0	0.3214	0.2366	0.279
4930556M19Rik	Z00070971-1	1	179	0	30	0	0	0	0	0	0	0	0	0	0	0	0	0	0	0	0	0	1	1	1	1	1	1	1	1	0	1	1	1	1	0	0	0	0	0	0	0	1	3.2416	2.2668	1	0.197	0.3919	0.2945
4930556N08Rik	Z00062513-1	1	38	0	14	0	0	0	0	0	0	0	0	0	0	0	0	0	0	1	0	0	0	0	0	0	0	0	0	0	0	0	1	0	1	0	0	0	1	0	0	1	0	1.2123	0.9157	0	0.2742	0.2466	0.2604
4930556N09Rik	Z00028123-1	0	7	0	30	0	0	0	0	0	0	0	0	0	0	0	0	0	0	0	0	1	0	0	0	0	0	0	0	0	0	0	0	0	0	0	1	0	0	0	0	0	0	1.2218	0.5068	0	0.2853	0.3996	0.3425
4930557B06Rik	Z00037094-1	0	1	0	25	0	0	0	0	0	0	0	0	0	0	0	0	0	0	0	0	1	0	1	0	0	0	1	1	0	0	0	0	1	1	0	0	0	1	0	0	1	0	1.2053	1.4444	0	0.2367	0.254	0.2454
4930557J02Rik	Z00028126-1	0	4	0	33	0	0	0	0	0	0	0	0	0	0	0	0	0	0	0	0	0	0	0	0	0	0	0	0	0	0	0	0	0	1	0	1	0	1	1	0	0	0	1.2137	0.7277	0	0.2759	0.2759	0.2759
4930558C23Rik	Z00025969-1	0	8	0	10	0	0	0	0	0	0	0	0	0	0	0	0	0	0	0	0	0	0	0	0	0	0	0	0	0	0	0	0	0	1	0	0	0	0	0	0	0	0	2.7798	1.2062	0	0.2336	1.2785	0.7561
4930558J18Rik	Z00026651-1	1	188	0	17	0	0	0	0	0	0	0	0	0	1	1	0	1	0	0	0	0	0	0	0	0	0	0	0	0	0	0	0	0	0	1	1	0	0	0	0	0	1	2.1779	1.7582	0	0.1142	0.3335	0.2239
4930558K02Rik	Z00026690-1	1	69	0	9	0	0	0	1	0	0	0	0	1	0	0	0	0	0	0	0	0	0	0	0	0	0	0	1	1	0	0	0	0	1	0	1	0	0	0	0	0	1	1.6586	0.7868	0	0.1988	0.1886	0.1937
4930558O21Rik	Z00051318-1	0	9	0	17	0	0	0	0	0	0	0	0	0	0	0	0	0	0	0	0	1	0	0	1	1	1	1	0	1	0	1	1	1	1	0	0	0	0	0	0	0	0	1.8855	2.1844	0	0.8011	0.709	0.7551
4930559C10Rik	Z00070647-1	0	1	0	13	0	0	0	0	0	0	0	0	0	0	0	0	0	0	0	0	0	0	0	0	0	0	0	0	0	0	0	0	0	0	0	0	0	0	0	0	0	1	1.1992	0.7101	0	0.2749	0.2993	0.2871
4930560E09Rik	Z00040242-1	1	238	0	8	0	0	0	0	1	0	0	0	1	1	1	1	1	0	0	0	0	0	0	0	0	0	0	0	0	0	0	0	0	1	0	1	1	0	0	0	0	1	1.1718	0.8864	0	0.2456	0.2636	0.2546
4930562D19Rik	Z00026203-1	1	245	0	14	0	0	0	0	0	0	0	0	1	0	1	0	0	0	0	0	0	0	0	0	0	0	0	1	0	1	1	1	0	0	0	1	0	1	1	0	0	1	1.2784	1.8035	0	0.3073	0.2282	0.2678
4930562D21Rik	Z00067653-1	0	5	0	15	0	0	0	0	0	0	0	0	0	0	0	0	0	0	0	0	0	0	0	0	0	0	0	0	0	0	0	0	0	0	0	0	0	1	0	0	0	0	1.197	-0.2692	0	0.1968	0.2545	0.2257
4930563D23Rik	Z00049810-1	0	6	0	29	0	0	0	0	0	0	0	0	0	0	0	0	0	0	0	0	0	0	0	0	0	0	0	0	0	0	0	1	1	1	0	0	0	0	0	0	0	0	1.1818	0.6728	0	0.3147	0.3519	0.3333
4930563E18Rik	Z00061816-1	1	106	1	65	0	0	0	0	0	0	0	0	0	0	1	0	0	1	0	0	0	0	0	0	0	0	0	0	0	0	0	0	0	0	0	0	0	0	0	0	0	1	1.1849	0.6503	0	0.2298	0.3179	0.2739
4930563I02Rik	Z00026685-1	1	46	0	43	0	0	0	0	0	0	0	0	0	0	0	0	0	0	0	0	1	0	0	0	0	0	0	0	0	0	0	0	0	0	0	0	0	0	0	0	0	1	1.195	0.8507	0	0.3179	0.2015	0.2597
4930564B18Rik	Z00043334-1	0	5	0	31	0	0	0	0	0	0	0	0	0	0	0	0	0	0	0	0	0	0	0	0	0	0	0	0	0	0	0	0	0	1	0	0	0	0	0	0	0	0	1.1927	0.5339	0	0.3742	0.1905	0.2824
4930564K09Rik	Z00040607-1	1	32	1	75	0	0	0	0	0	0	0	0	1	0	0	0	0	0	0	0	0	0	0	0	0	0	0	0	0	0	0	0	0	1	0	1	0	0	0	0	0	1	1.1845	1.136	0	0.2823	0.2288	0.2556
4930565A17	Z00028121-1	0	7	0	21	0	0	0	0	0	0	0	0	0	0	0	0	0	0	0	0	0	0	0	0	0	0	0	0	0	0	0	1	1	0	0	0	0	0	0	0	1	0	1.9961	0.7471	0	0.1034	0.1577	0.1306
4930565B19Rik	Z00026550-1	0	9	0	23	0	0	0	0	0	0	0	0	0	0	0	0	0	0	0	0	0	0	0	0	0	0	0	0	0	0	0	0	1	0	0	0	0	0	0	0	0	0	3.3598	1.1732	0	0.2428	0.0947	0.1688
4930565D16Rik	Z00026778-1	0	10	0	28	0	0	0	0	0	0	0	0	0	0	0	0	0	0	0	0	1	0	0	0	0	0	0	0	0	0	0	0	0	0	0	0	0	0	0	0	1	0	1.1781	0.6193	0	0.2848	0.2378	0.2613
4930565O14	Z00010122-1	1	154	0	10	1	0	0	0	0	0	0	0	0	0	0	1	1	0	0	0	1	0	0	0	0	0	0	0	1	0	0	0	1	1	0	0	0	1	0	0	0	1	1.9036	0.7479	0	0.2281	0.5507	0.3894
4930567H12Rik	Z00061423-1	0	11	0	32	0	0	0	0	0	0	0	0	0	0	0	0	0	0	0	0	0	0	0	0	0	0	0	1	1	0	0	1	1	1	0	1	0	0	0	0	1	0	1.6863	1.0522	0	0.1247	0.2031	0.1639
4930567K20Rik	Z00076381-1	0	7	0	6	0	0	0	0	0	0	0	0	0	0	0	0	0	0	0	0	0	0	0	0	0	0	0	0	0	0	0	0	0	0	0	0	0	0	0	0	0	0	1.2907	0.936279	1	0.2298	0.2263	0.2281
4930568B11Rik	Z00032237-1	1	200	1	88	0	0	0	0	0	0	0	0	0	0	1	0	1	0	0	0	0	0	0	0	0	0	0	0	0	0	0	0	1	0	1	1	1	0	0	0	0	1	1.998	1.0387	0	0.2243	0.4691	0.3467
4930568D16Rik	Z00047213-1	0	1	0	17	0	0	0	0	0	0	0	0	0	0	0	0	0	0	0	0	0	0	0	0	0	0	0	0	0	0	0	0	0	1	1	0	0	0	0	0	0	0	1.3166	1.2456	0	0.1659	0.2181	0.192
4930568K20Rik	Z00061275-1	0	6	0	22	0	0	0	0	0	0	0	0	0	0	0	0	0	0	0	0	0	0	0	0	0	0	0	0	0	1	1	0	1	0	0	0	0	1	0	0	0	0	1.1805	0.7654	0	0.2602	0.2757	0.268
4930569F06Rik	Z00041514-1	0	11	0	34	0	0	0	0	0	0	0	0	0	0	0	0	0	0	0	0	1	0	0	0	1	0	1	0	0	0	0	0	0	0	0	0	0	0	0	0	0	0	1.3212	1.6532	0	0.1215	0.3034	0.2125
4930570C03Rik	Z00075007-1	1	95	0	25	0	0	0	0	0	0	0	0	0	1	0	0	0	0	0	0	0	0	0	0	0	0	0	0	1	0	0	1	1	1	0	0	0	0	0	0	0	1	3.1609	2.3622	0	0.1733	0.1728	0.1731
4930570D08Rik	Z00062805-1	0	1	0	6	0	0	0	0	0	0	0	0	0	0	0	0	0	0	1	0	0	0	0	0	0	0	0	0	0	0	0	0	0	0	0	0	0	0	0	0	1	0	1.921	1.3339	0	0.1828	0.1532	0.168
4930571C24Rik	Z00051003-1	0	21	1	212	0	0	0	0	0	0	0	0	0	0	0	0	0	0	0	0	0	0	0	0	0	0	1	0	0	0	0	1	1	1	0	0	0	0	0	0	0	0	2.0839	1.201	0	0.1127	0.1329	0.1228
4930572J05Rik	Z00026103-1	1	251	1	93	0	1	0	1	0	0	1	0	0	0	1	0	1	0	0	0	0	0	0	0	0	0	0	1	0	1	0	1	0	1	0	0	0	0	0	0	0	1	3.5767	2.2298	0	0.1758	0.2914	0.2336
4930572K03Rik	Z00061279-1	0	5	0	13	0	0	0	0	0	0	0	0	0	0	0	0	0	0	0	0	0	0	0	1	0	0	0	0	0	0	0	1	0	1	0	0	0	0	0	0	0	0	1.1858	0.599	0	0.2498	0.3243	0.2871
4930573C15Rik	Z00063336-1	0	4	0	28	0	0	0	0	0	0	0	0	0	0	0	0	0	0	0	0	0	0	0	0	0	0	0	0	0	0	0	0	0	1	0	0	0	0	0	0	1	1	2.0401	0.9682	0	0.1894	0.1816	0.1855
4930573H18Rik	Z00030726-1	0	0	0	1	0	0	0	0	0	0	0	0	0	0	0	0	0	0	0	0	1	0	0	0	0	0	0	0	0	0	0	1	0	1	0	0	0	0	0	1	0	0	1.1906	0.7683	0	0.2494	0.2888	0.2691
4930573I19Rik	Z00075087-1	1	337	0	21	0	0	0	0	0	0	0	0	1	0	1	1	1	0	1	0	0	0	0	0	0	0	0	0	0	0	0	0	0	1	0	1	0	0	0	0	0	1	3.4137	1.7077	0	0.1702	0.1311	0.1507
4930578E11Rik	Z00062740-1	0	2	0	1	0	0	0	0	0	0	0	0	0	0	0	0	0	0	0	0	0	0	0	0	0	0	0	0	0	0	0	0	0	0	0	0	0	0	0	0	0	0	1.2896	0.5336	0	0.2102	0.2296	0.2199
4930578I06Rik	Z00046111-1	0	4	0	37	0	0	0	0	0	0	0	0	0	0	0	0	0	0	0	0	0	0	0	0	0	0	1	0	0	0	0	1	0	0	0	0	0	0	0	0	0	0	1.5725	0.7809	0	0.224	0.2192	0.2216
4930578I07Rik	Z00038587-1	0	5	0	24	0	0	0	0	0	0	0	0	0	0	0	0	0	0	0	0	0	0	0	0	0	0	0	0	0	0	0	0	0	0	0	0	0	0	0	0	0	0	1.1874	0.7899	0	0.3011	0.3118	0.3065
4930578L24Rik	Z00029013-1	1	143	0	22	0	0	0	0	0	0	0	0	0	0	1	1	0	0	0	0	0	0	0	0	0	0	0	1	0	0	1	0	1	0	1	1	1	1	0	0	0	1	1.2106	1.1112	0	0.3319	0.3448	0.3384
4930578N16Rik	Z00026242-1	1	171	0	18	0	0	0	0	0	0	0	0	0	0	1	0	0	0	1	0	1	0	0	0	0	0	1	1	0	0	1	1	0	1	0	1	1	0	0	0	0	1	3.0047	1.8294	0	0.0769	0.1459	0.1114
4930579C15Rik	Z00055977-1	0	3	0	21	0	0	0	0	0	0	0	0	0	0	0	0	0	0	0	0	1	0	0	0	0	0	0	0	0	0	0	0	0	0	0	0	0	0	1	0	0	0	1.5388	1.2773	0	0.1857	0.1743	0.18
4930579E17Rik	Z00062827-1	1	97	1	52	0	0	0	1	0	0	0	0	1	1	0	0	0	0	0	0	0	0	0	0	1	0	0	0	0	0	1	0	0	1	0	0	0	0	0	0	0	1	2.205	1.2164	0	0.4529	0.1277	0.2903
4930579G18Rik	Z00043725-1	0	15	0	14	1	0	0	0	0	0	0	0	0	0	0	0	0	0	0	0	0	0	0	0	0	0	0	1	0	0	0	0	0	1	0	0	0	0	0	0	0	0	1.255	1.1481	0	0.3098	0.2341	0.272
4930579G22Rik	Z00054619-1	1	167	0	16	0	0	0	0	1	0	0	0	0	0	0	1	0	0	0	0	0	0	0	0	0	0	1	1	1	0	1	1	1	1	0	0	0	0	0	0	0	1	2.6449	1.0495	0	0.2216	0.194	0.2078
4930579G24Rik	Z00052413-1	1	266	0	14	0	0	0	0	0	0	0	0	0	0	1	0	0	0	1	0	0	0	0	0	0	0	0	0	0	0	0	0	0	0	0	0	1	0	1	0	0	1	2.962	1.2033	0	0.0695	0.1935	0.1315
4930579J09Rik	Z00057132-1	0	11	0	53	0	0	0	0	0	0	0	0	0	0	0	0	0	0	0	0	0	0	0	0	0	0	0	0	0	0	0	0	0	1	0	0	0	0	1	0	0	0	2.0572	1.2934	0	0.112	0.2352	0.1736
4930579J19Rik	Z00062569-1	0	5	0	26	0	0	0	0	0	0	0	0	0	0	0	0	0	0	0	0	0	0	0	0	0	0	0	0	0	0	0	0	0	1	0	0	0	0	0	0	0	0	1.2686	0.5456	0	0.2182	0.2062	0.2122
4930579K19Rik	Z00020506-1	1	223	0	20	0	0	0	0	0	0	0	0	0	0	1	0	0	0	0	0	0	0	0	0	0	0	0	0	0	0	0	0	0	0	0	1	1	0	0	1	0	1	1.9049	0.9363	0	0.3428	0.2133	0.2781
4930579K21	Z00062450-1	0	5	0	27	0	0	0	0	0	0	0	0	0	0	0	0	0	0	0	0	0	0	0	0	0	0	1	0	0	0	0	0	0	1	0	0	0	0	0	0	0	0	1.6918	0.4196	0	0.3997	0.3623	0.381
4930579P08Rik	Z00063520-1	0	12	0	35	0	0	0	0	0	0	0	0	0	0	0	0	0	0	1	0	0	0	0	0	0	0	0	0	0	0	0	0	0	0	0	0	1	0	0	0	0	0	1.2389	1.8802	0	0.2682	0.3208	0.2945
4930580A09Rik	Z00063549-1	1	123	0	7	0	0	0	0	0	0	0	0	0	0	1	0	0	0	0	0	1	0	0	0	0	0	0	0	0	0	0	0	0	1	0	1	1	0	0	0	0	1	1.8929	0.7582	0	0.1818	0.2493	0.2156
4930581F22Rik	Z00035640-1	1	189	0	52	0	0	0	0	0	0	0	0	0	1	1	0	0	0	0	0	0	1	0	1	1	0	1	0	0	0	0	1	1	0	0	0	0	0	0	0	1	1	1.605	1.15058	1	0.1615	0.4011	0.2813
4930583H14Rik	Z00042556-1	1	103	0	25	0	0	0	0	0	0	0	0	1	0	0	0	0	0	0	0	0	0	0	0	0	0	0	0	1	0	0	1	1	1	0	0	0	0	1	0	0	1	3.0105	2.5242	0	0.842	0.2205	0.5313
4930583K01Rik	Z00052615-1	1	199	0	13	0	0	0	1	0	0	0	0	1	0	1	0	0	0	0	0	0	0	0	1	0	0	0	1	0	1	1	1	1	1	0	0	0	0	0	0	0	1	1.2126	0.2057	0	0.2564	0.2001	0.2283
4930588N13Rik	Z00041655-1	1	50	0	42	0	0	0	0	0	0	0	0	0	0	0	0	0	0	0	0	0	0	0	0	0	0	0	0	0	0	0	0	0	1	0	0	0	0	1	0	0	1	2.0547	1.3873	0	0.5867	0.2864	0.4366
4930589L23Rik	Z00072753-1	1	110	0	17	0	0	0	0	0	0	0	0	0	0	0	0	1	0	0	0	0	1	0	0	0	0	1	0	1	1	0	0	0	1	0	0	0	0	0	1	0	1	1.6508	0.9596	0	0.1317	0.2935	0.2126
4930589M24Rik	Z00074037-1	1	87	1	92	0	1	0	0	0	0	0	0	0	0	0	0	0	0	0	0	1	0	0	0	0	0	0	0	0	0	0	1	0	0	0	1	0	1	0	0	0	1	2.8136	2.1813	0	0.3556	0.3295	0.3426
4930589O11Rik	Z00076352-1	0	17	0	21	0	0	0	0	0	0	0	0	0	0	0	0	0	0	0	0	0	0	0	0	0	0	1	0	1	0	0	1	1	1	0	0	0	0	1	0	0	0	1.2225	1.0356	0	0.2691	0.2175	0.2433
4930590A17Rik	Z00055412-1	0	2	0	13	0	0	0	0	0	0	0	0	0	0	0	0	0	0	0	0	0	0	0	0	0	0	0	0	0	0	0	0	0	0	0	0	0	0	0	0	0	0	1.261	1.2482	0	0.2422	0.2171	0.2297
4930591A17Rik	Z00042742-1	0	9	0	28	0	0	0	0	0	0	0	0	0	0	0	0	0	0	0	0	1	1	0	0	0	0	0	0	1	0	0	0	0	0	0	0	0	1	0	0	0	0	1.7704	1.4833	0	0.2227	0.3419	0.2823
4930592A05Rik	Z00038109-1	0	4	0	10	0	0	0	0	0	0	0	0	0	0	0	0	0	0	0	0	0	0	0	0	0	0	0	0	0	0	0	0	0	0	0	0	0	1	0	0	0	0	1.2049	1.0743	0	0.2239	0.1918	0.2079
4930592C13Rik	Z00055940-1	1	286	0	8	0	0	0	0	0	0	0	0	1	0	1	0	0	0	0	0	0	0	0	0	0	0	0	1	0	0	1	1	1	1	0	1	0	1	0	0	0	1	1.3142	0.9682	0	0.4525	0.2425	0.3475
4930592I03Rik	Z00030004-1	0	14	0	27	0	0	0	0	0	0	0	0	0	0	0	0	0	0	0	0	0	0	0	1	0	0	0	0	0	0	0	1	1	1	0	0	0	0	0	0	0	0	1.1814	1.1861	0	0.2055	0.2009	0.2032
4930594M17Rik	Z00062755-1	0	1	0	28	0	0	0	0	0	0	0	0	0	0	0	0	0	0	0	0	0	0	0	0	0	0	0	0	0	0	0	0	0	1	0	0	0	0	0	0	0	0	1.25	0.7362	0	0.1939	0.2126	0.2033
4930594M22Rik	Z00031658-1	1	159	0	29	0	0	0	0	0	0	0	0	1	0	1	0	1	1	0	0	1	0	0	0	0	0	0	0	0	0	0	0	0	0	0	1	0	0	0	1	0	1	2.1562	0.9657	0	0.2606	0.3226	0.2916
4930594O21Rik	Z00028132-1	0	4	0	37	0	0	0	0	0	0	0	0	0	0	0	0	0	0	0	0	0	0	0	0	0	0	0	0	0	0	0	0	0	1	0	1	0	0	0	0	0	0	1.1924	0.6731	0	0.2194	0.1926	0.206
4930595D18Rik	Z00062549-1	1	19	0	38	0	0	0	0	0	0	0	0	0	0	0	0	0	0	0	0	1	0	0	0	0	0	0	0	0	0	0	0	1	1	0	0	0	0	0	0	1	0	1.2016	0.3711	0	0.1886	0.2612	0.2249
4930596D02Rik	Z00064360-1	0	2	0	10	0	0	0	0	0	0	0	0	0	0	0	0	0	0	0	0	0	0	0	0	0	0	0	0	0	0	0	0	0	0	0	0	0	0	0	0	0	0	1.3608	0.7869	0	0.262	0.1932	0.2276
4930597A21Rik	Z00055072-1	0	2	0	11	0	0	0	0	0	0	0	0	0	0	0	0	0	0	0	0	0	0	0	0	0	0	0	0	0	0	0	0	0	1	0	0	0	0	0	0	0	0	1.7065	0.485	0	0.177	0.2834	0.2302
4930597O21Rik	Z00032247-1	0	6	0	16	0	0	0	0	0	0	0	0	0	0	0	0	0	0	0	0	0	0	0	0	0	0	0	0	0	0	0	0	1	1	0	1	0	0	0	0	1	0	1.3898	0.4244	0	0.3447	0.2646	0.3047
4930599N23Rik	Z00029004-1	1	139	1	118	0	0	0	0	0	0	0	0	0	1	1	0	1	0	0	0	0	0	0	1	0	0	0	0	0	0	0	1	1	1	0	0	0	1	0	0	0	1	1.8793	0.1374	0	0.642	0.4882	0.5651
4931400O07Rik	Z00049982-1	0	0	0	2	0	0	0	0	0	0	0	0	0	0	0	0	0	0	0	0	0	0	0	0	0	0	0	0	0	0	0	0	0	0	0	0	0	1	1	0	0	0	1.6464	1.0583	0	0.1875	0.2228	0.2052
4931402G19Rik	Z00063413-1	0	4	0	27	0	0	0	0	0	0	0	0	0	0	0	0	0	0	0	0	1	0	0	0	0	0	0	1	0	0	0	1	0	1	0	0	0	0	0	0	0	0	1.2053	0.5157	0	0.3769	0.2314	0.3042
4931402H11Rik	Z00062066-1	1	10	0	39	0	0	0	0	0	0	0	0	0	0	0	0	0	0	0	0	0	0	0	0	0	0	0	0	0	0	0	0	1	1	0	0	0	0	0	0	0	0	3.1897	0.9603	0	0.0877	0.1801	0.1339
4931406C07Rik	Z00022011-1	0	4	0	6	0	0	0	0	0	0	0	0	0	0	0	0	0	0	0	0	0	0	0	1	0	0	1	1	1	1	1	0	1	0	0	0	0	0	0	0	0	0	3.7419	2.5921	0	0.1347	0.1211	0.1279
4931406H21Rik	Z00071381-1	0	14	0	53	0	0	0	0	0	0	0	0	0	0	0	0	0	0	0	0	0	1	0	0	0	0	1	0	0	1	1	1	1	0	0	0	0	0	0	0	0	0	1.4289	0.8532	0	0.5898	0.2216	0.4057
4931406I20Rik	Z00034530-1	1	101	1	105	1	1	0	0	0	0	0	0	0	0	0	0	0	0	0	0	0	1	1	0	1	0	0	0	0	0	0	1	1	0	0	0	1	0	1	0	1	1	4.6124	3.511	0	0.1426	0.0914	0.117
4931406P16Rik	Z00017939-1	0	10	0	3	0	0	0	0	0	0	0	0	0	0	0	0	0	0	0	0	0	0	0	0	0	0	0	0	0	0	0	0	0	0	0	1	0	0	0	0	1	0	3.8568	2.5881	0	0.212	0.0629	0.1375
4931407G18Rik	Z00037900-1	0	2	0	8	0	0	0	0	0	0	0	0	0	0	0	0	0	0	0	0	0	0	0	0	0	0	0	0	0	0	0	0	0	0	0	0	0	0	1	0	0	0	2.6002	1.0862	0	0.6918	1.5297	1.1108
4931408A02Rik	Z00027192-1	1	150	1	193	0	1	0	0	0	0	0	0	0	0	0	0	0	0	0	0	0	0	0	0	0	0	0	0	0	0	0	0	0	1	0	0	1	1	0	0	0	1	2.1867	1.2318	0	0.4449	0.1889	0.3169
4931408C20Rik	Z00057538-1	0	15	0	39	0	0	0	0	0	0	0	0	1	0	0	0	0	0	0	0	0	0	0	0	0	0	0	0	0	0	0	0	0	0	0	1	0	1	0	0	1	0	1.1918	0.69	0	1.1244	0.3391	0.7318
4931408D14Rik	Z00027972-1	0	19	0	21	0	0	0	0	0	0	0	0	0	0	0	0	0	0	0	0	0	0	0	1	0	0	0	0	1	0	0	0	1	1	0	0	0	0	0	0	0	0	1.1826	0.6796	0	0.2198	0.2695	0.2447
4931409K22Rik	Z00037122-1	0	11	0	36	0	0	0	0	0	0	0	0	0	0	0	0	0	0	0	0	0	0	0	0	0	0	0	0	0	0	0	1	0	0	0	0	0	0	1	0	0	1	1.3518	1.1763	0	0.2289	0.232	0.2305
4931412M21	Z00027977-1	0	1	0	12	0	0	0	0	0	0	0	0	0	0	0	0	0	0	0	0	0	0	0	1	0	0	0	0	0	0	0	0	0	1	0	0	0	0	1	0	0	0	1.554	0.7067	0	0.6476	0.2714	0.4595
4931415C17Rik	Z00031692-1	1	341	0	40	0	0	0	0	0	0	0	0	0	0	1	0	0	0	0	0	0	0	0	0	0	0	1	0	0	0	0	0	1	1	0	1	1	1	0	1	0	1	1.9627	1.0139	0	0.1311	0.2714	0.2013
4931417G12Rik	Z00049590-1	1	37	0	10	0	0	0	0	0	0	0	0	0	1	0	0	0	0	0	0	0	0	0	0	0	0	0	0	1	0	0	1	0	1	0	0	0	0	0	0	1	0	2.4509	0.9364	0	0.3646	0.4512	0.4079
4931417G19	Z00031612-1	0	9	0	14	0	0	0	0	0	0	0	0	0	0	0	0	0	0	0	0	1	0	0	0	0	0	0	0	0	0	0	0	0	1	0	1	1	0	0	0	0	0	2.5204	0.718	0	0.1337	0.1871	0.1604
4931419H13Rik	Z00061162-1	1	109	1	56	0	0	0	0	0	0	0	0	0	0	0	0	0	0	1	0	0	0	0	0	0	0	0	0	0	0	0	1	0	1	0	1	0	0	0	0	0	1	2.5724	1.1162	0	0.0979	0.3217	0.2098
4931420L22Rik	Z00061775-1	0	0	0	9	0	0	0	0	0	0	0	0	0	0	0	0	0	0	0	0	0	0	0	1	0	0	0	0	0	0	0	0	0	0	0	1	0	0	0	0	0	0	2.3731	1.67445	1	0.4734	0.2805	0.377
4931422A03Rik	Z00059543-1	1	197	0	16	0	0	0	0	0	0	0	0	0	1	0	0	0	0	0	0	0	0	0	0	0	0	0	0	0	0	0	1	1	1	0	1	0	0	0	1	0	1	1.47	0.4571	0	0.1489	0.358	0.2535
4931423N10Rik	Z00050875-1	0	7	0	17	0	0	0	0	0	0	0	0	0	0	0	0	0	0	0	1	1	0	0	0	0	0	0	0	0	0	0	0	0	0	0	0	1	0	0	0	0	0	1.6386	1.0101	0	0.2331	0.4113	0.3222
4931428F04Rik	Z00070600-1	1	163	1	48	0	0	0	1	1	0	1	0	0	0	0	0	0	0	0	0	0	0	0	1	0	0	1	1	1	1	1	1	1	1	0	0	0	0	0	0	1	1	3.3631	1.9805	0	0.2584	0.235	0.2467
4931429I11Rik	Z00043281-1	1	54	1	95	0	0	0	0	0	0	0	0	0	0	0	0	0	1	1	0	0	0	0	0	0	0	0	0	0	0	0	0	0	0	0	0	0	0	0	0	0	1	1.168	0.8435	0	1.3365	0.1682	0.7524
4931429L15Rik	Z00059585-1	0	7	0	35	0	0	0	0	0	0	0	0	0	0	0	0	0	0	0	0	0	0	1	0	0	0	0	1	1	0	0	1	1	1	0	0	0	0	0	0	1	0	1.7344	0.9047	0	0.1374	0.3478	0.2426
4931430N09Rik	Z00041231-1	0	6	0	11	0	0	0	0	0	0	0	0	0	0	0	0	0	0	0	0	0	0	0	0	0	0	0	0	0	0	0	0	0	0	0	0	0	0	0	1	0	0	1.1834	0.7113	0	0.5578	0.274	0.4159
4931431B13Rik	Z00063060-1	0	6	0	38	0	0	0	0	0	0	0	0	0	0	0	0	0	0	0	0	0	0	0	0	0	0	0	0	0	0	0	0	0	1	0	0	0	0	0	0	0	0	1.2423	0.5968	0	0.1736	0.2511	0.2124
4931431F19Rik	Z00056276-1	0	9	0	23	0	0	0	0	0	0	0	0	0	0	0	0	0	0	0	0	0	0	0	0	0	0	0	0	0	0	0	0	0	0	0	0	0	0	0	0	0	0	1.3541	0.5887	0	0.2112	0.3096	0.2604
4931432P07Rik	Z00029593-1	0	2	0	19	0	0	0	0	0	0	0	0	0	0	0	0	0	0	0	0	1	0	0	0	0	0	0	0	0	0	0	0	0	0	0	0	0	0	0	0	1	0	1.3972	0.4012	0	0.4929	0.237	0.365
4931440B09Rik	Z00047594-1	1	82	0	22	0	0	0	0	0	0	0	0	0	1	1	0	0	0	0	0	0	0	0	0	0	0	0	0	0	0	0	0	0	1	0	0	0	0	0	0	0	0	2.2525	1.9117	0	0.2944	0.3266	0.3105
4931440J10Rik	Z00061701-1	1	164	0	4	0	0	0	0	0	0	0	0	0	0	0	0	0	0	0	0	0	0	0	0	0	0	0	1	1	1	1	1	1	0	0	0	0	1	0	0	0	1	1.1841	0.6607	0	0.3154	0.3145	0.315
4931440L10Rik	Z00040592-1	1	25	0	7	0	0	0	0	0	0	0	0	0	0	0	0	0	0	0	0	0	1	1	1	0	1	1	1	1	1	1	1	1	0	0	0	0	0	0	0	0	0	1.5681	1.1665	0	0.2951	0.3453	0.3202
4931440P22Rik	Z00027988-1	1	233	0	14	0	0	0	0	0	0	1	0	1	0	1	0	1	1	1	1	0	0	0	1	0	0	0	0	0	0	0	0	0	0	0	1	0	0	0	0	0	1	1.4986	2.6177	0	0.3338	0.4951	0.4145
4932409I22Rik	Z00039830-1	1	109	1	103	0	0	0	0	0	0	0	0	1	0	0	0	0	0	0	0	0	0	0	0	0	0	0	0	0	0	0	1	1	0	0	0	1	0	0	0	0	1	1.3483	0.9033	0	0.3367	0.2401	0.2884
4932411G14Rik	Z00030000-1	0	16	0	32	0	0	0	0	0	0	0	0	0	0	0	0	0	0	0	0	0	0	0	0	0	0	0	0	1	0	1	0	0	1	0	0	0	0	0	0	0	0	1.4067	0.9081	0	0.3297	0.1362	0.233
4932411K12Rik	Z00055258-1	0	6	0	12	0	0	0	0	0	0	0	0	0	0	0	0	0	0	0	0	0	0	0	0	0	0	0	0	0	0	0	0	0	0	0	0	0	0	0	0	0	0	1.1919	0.868877	1	0.2962	0.2719	0.2841
4932411L15	Z00032694-1	0	2	0	19	0	0	0	0	0	0	0	0	0	0	0	0	0	0	0	0	0	0	0	0	0	0	0	0	0	0	0	0	1	0	0	0	0	0	0	0	0	0	1.2119	0.695	0	0.2724	0.3121	0.2923
4932412D23Rik	Z00027986-1	1	156	0	8	0	0	0	0	0	0	0	0	1	0	0	0	0	0	1	0	0	0	0	1	0	0	0	0	1	0	0	0	0	0	0	0	0	0	0	0	0	1	1.6549	1.18463	1	0.574	0.641	0.6075
4932413F04Rik	Z00061468-1	0	5	0	18	0	0	0	0	0	0	0	0	0	0	0	0	0	0	0	0	0	0	0	0	0	0	0	0	0	0	0	0	0	1	0	1	0	0	0	0	1	0	1.3182	0.5507	0	0.2281	0.2759	0.252
4932415G12Rik	Z00038933-1	1	293	0	11	0	0	0	0	0	0	0	0	0	1	1	0	1	0	0	0	0	0	0	0	0	0	0	0	0	0	0	0	0	0	0	1	0	0	0	0	0	1	1.909	0.9244	0	0.3734	0.252	0.3127
4932415M13Rik	Z00052357-1	0	2	0	2	0	0	0	0	0	0	0	0	0	0	0	0	0	0	0	0	0	0	0	0	0	0	0	0	0	0	0	0	0	0	0	0	0	0	0	0	0	0	1.1771	0.4121	0	0.3263	0.2814	0.3039
4932416J16Rik	Z00031650-1	1	30	1	42	0	0	0	0	0	0	0	0	0	0	0	0	0	0	0	0	0	0	0	0	0	0	0	0	0	0	0	0	0	0	0	0	0	1	0	0	0	1	1.1773	0.74	0	0.3113	0.2351	0.2732
4932417H02Rik	Z00000913-1	1	237	0	10	1	0	0	0	0	0	0	0	0	0	0	0	0	0	1	0	0	1	0	1	0	0	1	1	1	1	1	0	0	1	0	0	0	1	0	0	0	1	4.1069	2.5224	0	0.0831	0.0651	0.0741
4932417I16Rik	Z00019703-1	1	241	0	23	0	0	0	0	0	0	0	0	0	0	0	0	0	0	0	0	0	1	0	0	0	0	1	1	1	0	0	1	1	1	0	1	0	0	0	0	0	1	3.0739	2.68	0	0.5961	0.4803	0.5382
4932418E24Rik	Z00031780-1	0	5	0	43	0	0	0	0	0	0	0	0	0	0	0	0	0	0	0	0	0	0	0	1	0	0	1	0	0	0	0	0	1	1	0	0	0	0	0	0	0	0	2.9225	0.5933	0	0.0832	0.2436	0.1634
4932422M17Rik	Z00051427-1	1	190	0	13	0	0	0	0	0	0	0	0	1	1	0	0	0	0	0	0	0	1	1	1	0	1	0	0	1	1	1	1	1	1	0	0	0	1	0	0	0	1	1.2199	1.5445	0	0.2495	0.2478	0.2487
4932425I24Rik	Z00035533-1	1	36	0	18	0	0	0	0	0	0	0	0	0	0	0	0	0	0	0	0	0	0	0	0	0	0	1	1	1	0	0	1	0	1	0	0	0	0	0	0	0	0	2.5347	1.3029	0	0.4719	0.7736	0.6228
4932431H17Rik	Z00026563-1	1	73	0	41	0	0	0	0	0	0	0	0	0	0	0	0	0	0	0	0	0	0	0	0	0	0	0	0	0	0	0	0	0	0	0	1	0	0	0	0	0	0	1.2423	1.0668	0	0.3347	0.2435	0.2891
4932431P20Rik	Z00063623-1	0	1	0	42	0	0	0	0	0	0	0	0	0	0	0	0	0	0	0	0	0	0	0	0	0	0	1	0	1	0	0	1	1	1	0	0	0	0	0	0	0	0	4.3643	1.275	0	0.0506	0.1734	0.112
4932432K03Rik	Z00051707-1	1	258	0	9	0	0	0	0	0	0	0	0	0	1	1	0	0	0	0	0	0	0	0	0	0	0	0	0	0	0	0	0	0	0	0	1	1	0	0	0	0	1	3.4595	2.4455	0	0.0888	0.1231	0.106
4932434E15Rik	Z00037767-1	0	12	0	26	0	0	0	0	0	0	0	0	0	0	0	0	0	0	0	0	0	1	0	0	0	0	1	1	1	1	1	1	1	1	0	1	0	0	0	0	0	0	1.2506	0.701	0	0.1356	0.3599	0.2478
4932435O22Rik	Z00076113-1	0	4	0	27	0	0	0	0	0	0	0	0	0	0	0	0	0	0	0	0	0	0	0	0	0	0	0	0	0	0	0	1	1	1	0	0	0	0	1	0	0	0	1.1782	0.6937	0	0.8953	0.2929	0.5941
4932438A13Rik	Z00027222-1	1	146	0	6	0	0	0	0	0	0	0	0	0	1	1	0	0	0	0	0	0	0	0	0	0	0	0	0	0	0	0	0	1	0	0	0	1	0	0	0	0	1	2.1546	2.2129	0	0.1527	0.2434	0.1981
4932439E07Rik	Z00078178-1	0	23	0	10	0	0	0	0	0	0	0	0	0	0	0	0	0	0	0	0	0	0	0	0	0	0	1	1	1	1	1	1	1	1	0	0	0	0	0	0	0	0	3.1498	0.9618	0	0.2151	0.2541	0.2346
4932441K18Rik	Z00009210-1	1	104	0	4	1	0	0	0	0	0	0	0	0	0	0	0	0	0	0	0	0	1	1	1	0	1	0	0	1	0	0	1	1	0	0	0	0	0	1	0	0	1	3.3407	2.4875	0	0.0623	0.7994	0.4309
4932442K08Rik	Z00019761-1	1	174	0	48	0	0	0	0	0	0	0	0	0	1	1	0	0	0	0	0	1	0	1	0	0	0	0	0	0	0	0	0	1	1	0	1	1	0	0	0	0	1	3.1557	2.197	0	0.2911	0.2052	0.2482
4932442L08Rik	Z00050285-1	1	54	0	31	0	0	0	0	0	0	0	0	0	0	0	0	0	0	1	1	0	0	0	0	0	0	0	0	0	0	0	1	0	0	0	0	0	1	0	0	0	1	1.2074	0.879432	1	0.4371	0.2941	0.3656
4932703K07Rik	Z00071942-1	1	242	0	7	0	0	0	0	0	0	0	0	0	0	0	0	0	0	0	0	0	1	1	1	0	1	1	1	1	1	1	1	1	1	0	1	1	0	0	0	0	1	1.1914	0.3547	0	0.1996	0.2341	0.2169
4933400B14Rik	Z00061813-1	0	3	0	9	0	0	0	0	0	0	0	0	0	0	0	0	0	0	0	0	0	0	0	0	0	0	0	0	0	0	0	0	0	0	0	0	0	0	0	0	0	0	1.1944	0.817	0	0.2909	0.2517	0.2713
4933400C05Rik	Z00048007-1	1	70	0	69	0	0	0	0	0	0	0	0	0	0	0	0	0	0	0	0	0	0	0	0	0	0	0	1	0	0	0	1	1	1	0	0	1	1	0	0	0	1	2.1064	0.7175	0	0.177	0.2143	0.1957
4933400F03Rik	Z00052833-1	1	146	1	96	0	0	0	0	0	0	0	0	0	0	0	0	0	0	0	0	0	0	0	0	0	0	0	0	0	0	0	0	0	1	0	0	0	1	0	1	0	1	1.5824	0.5119	0	0.7171	0.4013	0.5592
4933400N17Rik	Z00073881-1	1	33	0	28	0	0	0	0	0	0	0	0	0	0	0	0	0	0	0	0	0	0	0	0	0	0	0	0	0	0	0	0	1	0	0	1	0	1	0	0	0	1	1.5452	0.8521	0	1.338	0.349	0.8435
4933401B06Rik	Z00037666-1	0	0	0	2	0	0	0	0	0	0	0	0	0	0	0	0	0	0	0	0	0	0	0	0	0	0	0	0	0	0	0	0	0	0	0	0	0	1	0	0	0	0	3.1813	0.752	0	0.1272	0.1291	0.1282
4933401L05Rik	Z00063345-1	0	8	0	24	0	0	0	0	0	0	0	0	0	0	0	0	0	0	0	0	0	0	0	0	0	0	0	0	0	0	0	0	0	0	0	0	0	1	1	0	1	0	1.9972	0.5232	0	0.1231	0.0886	0.1059
4933401P06Rik	Z00062147-1	0	4	0	47	0	0	0	0	1	1	0	0	1	0	0	0	0	0	0	0	0	0	0	0	0	0	0	0	1	0	0	1	0	0	0	0	0	0	0	0	0	0	1.1915	0.7717	0	0.26	0.3909	0.3255
4933402E13Rik	Z00053485-1	0	4	0	5	0	0	0	0	0	0	0	0	0	0	0	0	0	0	0	0	0	0	0	0	0	0	0	0	0	0	0	0	0	0	0	0	0	0	1	0	0	0	2.2857	2.6317	0	1.1844	0.4947	0.8396
4933402J07Rik	Z00054861-1	0	3	0	29	0	1	0	0	0	0	0	0	0	0	0	0	0	0	0	0	0	0	0	0	1	0	0	0	0	0	0	1	0	1	0	0	0	0	0	0	0	0	1.4448	0.8865	0	0.2423	0.2089	0.2256
4933402N03Rik	Z00039769-1	0	3	0	7	0	0	0	0	0	0	0	0	0	0	0	0	0	0	0	0	0	0	0	0	0	0	0	0	0	0	0	0	0	0	0	0	0	0	0	0	0	0	1.1782	0.7833	0	0.2679	0.2634	0.2657
4933403F05Rik	Z00064426-1	1	434	0	13	0	0	0	0	0	0	0	0	1	1	1	1	1	1	0	0	1	0	0	0	0	0	0	0	0	0	0	0	0	1	0	1	0	0	1	0	0	1	1.7984	2.3347	0	0.1703	0.1889	0.1796
4933403G14Rik	Z00074845-1	1	171	0	35	0	0	0	0	0	0	0	0	1	1	1	0	1	0	0	0	0	0	0	0	0	0	0	0	0	0	0	1	0	0	0	1	0	1	0	1	0	1	2.9595	2.5032	0	0.1082	0.2654	0.1868
4933404G15Rik	Z00047768-1	0	2	0	18	0	0	0	0	0	0	0	0	0	0	0	0	0	0	0	0	0	0	0	0	0	0	0	0	0	0	0	0	0	0	0	0	0	0	0	0	0	0	1.1975	1.0044	0	0.1938	0.1483	0.1711
4933404K13Rik	Z00063516-1	0	2	0	22	0	0	0	0	0	0	0	0	0	0	0	0	0	0	0	0	0	0	0	0	0	0	0	0	0	0	0	0	0	1	0	0	0	1	0	0	0	0	1.1801	0.8513	0	0.281	0.4513	0.3662
4933404M19Rik	Z00027992-1	1	104	0	12	0	0	0	0	0	1	0	0	0	0	0	0	1	0	0	0	0	0	0	0	0	0	1	1	1	1	0	1	1	1	1	0	0	0	0	0	0	1	2.4727	1.9672	0	0.3614	0.2417	0.3016
4933404O12Rik	Z00078190-1	1	166	0	12	0	0	0	0	0	0	1	0	0	0	0	0	0	0	1	0	0	0	0	0	0	0	1	0	1	0	0	1	0	1	0	1	0	0	1	0	0	1	3.5507	2.46	0	0.1301	0.3933	0.2617
4933405E24Rik	Z00062956-1	0	7	0	26	0	0	0	0	0	0	0	0	0	0	0	0	0	0	0	0	0	0	0	1	0	0	0	0	0	0	0	0	1	1	0	0	0	0	0	0	0	0	1.2289	1.0889	0	0.2441	0.3155	0.2798
4933405L10Rik	Z00039370-1	1	169	0	25	0	0	0	0	0	1	0	0	1	0	1	1	0	0	0	0	0	0	0	0	0	0	0	1	0	0	1	0	1	1	1	0	0	0	1	0	0	1	1.5487	1.3447	0	0.3851	0.2064	0.2958
4933406B17Rik	Z00026852-1	0	6	0	18	0	0	0	0	0	0	0	0	1	1	0	0	0	0	0	0	1	0	0	1	0	0	0	0	0	1	0	1	0	1	0	0	0	1	0	0	0	0	1.1859	0.7773	0	0.3216	0.251	0.2863
4933406E20Rik	Z00044711-1	1	126	0	25	0	0	0	0	0	0	0	0	1	0	0	0	0	0	0	0	0	0	0	0	0	0	0	1	0	0	0	1	0	1	0	1	1	1	0	0	0	1	2.5006	1.9239	0	0.4599	0.2409	0.3504
4933406J08Rik	Z00044148-1	1	42	0	31	0	0	0	0	0	0	0	0	0	0	0	1	0	0	0	0	0	0	0	0	0	0	0	0	0	0	0	0	0	0	0	0	0	1	0	0	0	0	2.1867	1.4618	0	0.3129	0.2815	0.2972
4933406K04Rik	Z00028096-1	0	7	0	22	0	0	0	0	0	0	0	0	0	0	0	0	0	0	0	0	0	0	0	0	0	0	0	0	0	0	0	0	0	0	0	1	0	0	0	0	0	1	1.2155	0.7858	0	0.2528	0.259	0.2559
4933406M09Rik	Z00054248-1	0	7	0	16	0	1	0	0	0	0	0	0	0	0	0	0	0	0	0	0	0	0	0	0	0	0	0	0	1	0	0	1	1	1	0	0	0	0	0	0	0	0	1.3021	0.7095	0	0.1701	0.2037	0.1869
4933407C03Rik	Z00013200-1	1	27	0	26	1	0	0	0	0	0	0	0	0	0	0	0	0	0	0	0	0	0	0	1	0	0	1	0	1	0	0	0	0	1	0	0	0	0	0	0	0	0	3.9618	2.7469	0	0.2138	0.1583	0.1861
4933407H18Rik	Z00035840-1	1	229	0	14	0	0	0	0	0	0	0	0	1	1	1	0	0	0	1	0	0	0	0	0	0	0	0	0	0	0	0	0	0	1	0	1	1	0	0	0	0	1	2.1371	1.5875	0	0.2982	0.2018	0.25
4933407I18Rik	Z00071055-1	1	110	0	27	0	0	0	0	0	0	0	0	0	0	0	0	0	0	0	0	0	0	0	0	0	0	1	1	0	0	0	1	1	1	1	0	0	0	0	0	0	1	1.4927	0.8003	0	0.4542	0.3325	0.3934
4933407L21Rik	Z00070156-1	0	4	0	30	0	0	0	0	0	0	0	0	0	0	0	0	0	0	0	0	0	0	0	0	0	0	0	0	0	0	0	0	1	1	0	0	0	0	0	0	0	0	1.2217	1.0596	0	0.3446	0.2131	0.2789
4933407N01Rik	Z00042266-1	1	204	0	11	0	0	0	0	0	0	0	0	0	0	1	0	0	0	0	0	0	0	0	0	0	0	0	1	0	0	0	0	0	0	0	1	0	1	0	0	0	1	3.5227	2.7421	0	0.1595	0.1357	0.1476
4933408B17Rik	Z00040675-1	0	4	0	5	0	0	0	0	0	0	0	0	0	0	0	0	0	0	0	0	0	0	0	0	0	0	0	0	0	0	0	0	0	1	0	0	0	0	0	0	0	0	2.1511	1.1847	0	0.3141	0.2394	0.2768
4933408N05Rik	Z00028001-1	0	9	0	21	0	0	0	0	0	0	0	0	0	0	0	0	0	0	0	0	1	0	0	0	0	0	0	0	0	0	0	0	0	1	0	0	0	0	0	0	1	0	2.3246	0.797	0	0.5101	0.9888	0.7495
4933409K07Rik	Z00046847-1	0	0	0	0	0	0	0	0	0	0	0	0	0	0	0	0	0	0	0	0	0	0	0	0	0	0	0	0	0	0	0	0	0	0	0	1	0	0	1	0	0	1	2.0803	1.47477	1	0.4372	0.2086	0.3229
4933411E02Rik	Z00062368-1	0	3	0	5	0	0	0	0	0	0	0	0	0	0	0	0	0	0	0	0	0	0	0	0	0	0	0	0	0	0	0	0	0	0	0	0	0	0	0	0	1	0	1.2563	0.5923	0	0.2611	0.2288	0.245
4933411E08Rik	Z00061532-1	1	18	0	14	0	0	0	0	0	0	0	0	0	0	0	0	0	0	0	0	0	0	0	0	0	0	0	1	0	0	0	0	0	0	0	1	0	0	0	0	1	1	1.2038	0.9195	0	0.2715	0.1869	0.2292
4933411G06Rik	Z00050347-1	0	4	0	10	0	0	0	0	0	0	0	0	0	0	0	0	0	0	0	0	0	0	0	0	0	0	0	0	0	0	0	0	0	0	0	1	0	1	0	0	0	0	1.1944	1.0906	0	0.1937	0.2239	0.2088
4933411G11Rik	Z00010099-1	1	159	0	14	0	0	0	0	0	0	1	0	0	1	0	0	0	0	0	0	0	0	0	0	0	0	0	0	0	0	0	0	0	1	0	1	1	0	1	0	0	1	1.8017	0.5501	0	0.8168	0.7259	0.7714
4933411K16Rik	Z00037450-1	0	5	0	27	0	0	0	0	0	0	0	0	0	0	0	0	0	0	0	0	0	0	0	0	0	0	1	0	0	0	1	0	1	1	0	0	0	0	0	0	0	0	1.9332	0.9551	0	0.1217	0.3072	0.2145
4933411K20Rik	Z00035708-1	0	4	0	10	0	0	0	0	0	0	0	0	0	0	0	0	0	0	0	0	0	0	0	0	0	0	1	1	1	0	1	0	1	0	0	0	0	0	0	0	1	0	2.9062	2.5581	0	0.1421	0.0912	0.1167
4933412E12Rik	Z00061530-1	1	94	0	20	0	0	0	0	0	0	0	0	0	0	1	0	0	0	0	0	0	0	0	0	0	0	1	0	0	1	0	0	1	1	1	0	1	0	0	0	0	1	1.9467	0.9057	0	0.4087	0.4009	0.4048
4933412E24Rik	Z00052352-1	0	3	0	24	0	0	0	0	0	0	0	0	0	0	0	0	0	0	0	0	1	0	0	0	0	0	0	0	0	0	0	0	0	0	0	1	0	0	1	0	0	0	1.2016	0.8299	0	0.2084	0.3299	0.2692
4933413J09Rik	Z00044609-1	0	22	0	23	0	0	0	0	0	0	0	0	0	0	0	0	0	0	0	0	0	0	0	0	0	0	0	0	0	0	0	0	0	0	0	0	0	0	0	0	0	0	1.1945	0.9138	0	0.8035	0.3672	0.5854
4933413N12Rik	Z00045084-1	1	106	0	19	0	0	0	0	0	0	0	0	0	0	0	0	0	0	0	0	0	0	0	0	0	0	0	0	0	0	0	0	0	1	0	1	0	1	0	0	0	0	1.9216	1.4114	0	0.5016	0.3247	0.4132
4933415A04Rik	Z00046388-1	0	11	0	16	0	0	0	0	0	0	0	0	0	0	0	0	0	0	0	0	0	0	0	0	0	0	1	1	1	0	0	0	1	1	0	0	0	0	1	0	0	0	2.4629	1.7265	0	0.0516	0.1338	0.0927
4933416C03Rik	Z00075731-1	1	42	1	90	1	0	0	0	0	0	0	0	0	1	0	0	0	1	0	0	0	0	0	0	0	0	0	0	0	0	0	0	0	0	0	0	0	0	0	0	0	1	2.4407	1.72054	1	0.6582	0.2956	0.4769
4933416E03Rik	Z00061137-1	0	3	0	15	0	0	0	0	0	0	0	0	0	0	0	0	0	0	0	0	1	0	0	0	0	0	0	0	0	0	0	0	0	0	0	0	0	0	0	0	0	1	1.1995	1.5312	0	0.1923	0.2356	0.214
4933417A18Rik	Z00038385-1	0	7	0	16	0	0	0	0	0	0	0	0	0	0	0	0	0	0	0	0	0	0	0	1	0	0	0	0	0	0	0	1	0	0	0	0	0	0	0	0	0	0	1.1948	0.677	0	0.3296	0.2959	0.3128
4933417D19Rik	Z00061419-1	1	90	1	64	0	0	0	0	0	0	0	0	0	0	1	1	0	0	0	0	0	0	0	0	0	0	1	0	0	0	0	0	1	1	0	0	0	0	0	0	0	1	1.716	1.2754	0	0.1207	0.2241	0.1724
4933417E11Rik	Z00061929-1	0	7	0	26	0	0	0	0	0	0	0	0	0	0	0	0	0	0	0	0	0	0	0	1	0	0	0	0	0	0	0	1	1	0	0	0	0	0	0	0	0	0	1.8373	1.022	0	0.1825	0.1935	0.188
4933417M04Rik	Z00066100-1	0	2	0	30	0	0	0	0	0	0	0	0	0	0	0	0	0	0	0	0	0	0	0	0	0	0	0	0	0	0	0	1	0	1	0	0	0	0	0	0	1	1	1.2714	0.7507	0	0.2698	0.2403	0.2551
4933417O08Rik	Z00046552-1	0	18	1	68	0	0	0	0	0	0	0	0	0	0	0	0	0	0	0	0	0	0	0	0	0	0	0	0	0	0	0	0	1	0	0	0	0	0	0	0	0	1	1.2497	0.8731	0	0.2574	0.181	0.2192
4933421E11Rik	Z00034043-1	1	112	0	3	0	0	0	0	0	0	0	0	1	0	0	0	0	0	0	0	0	0	0	0	0	0	0	0	1	0	0	0	1	0	1	1	0	0	0	0	0	1	2.0352	2.6696	0	0.1437	0.2514	0.1976
4933421H06Rik	Z00028009-1	1	46	0	25	0	0	0	0	0	0	0	0	0	1	0	0	1	0	1	0	0	0	0	0	0	0	0	0	0	0	0	1	0	1	0	0	0	0	0	0	0	1	1.2178	0.6729	0	0.2435	0.2807	0.2621
4933421I07Rik	Z00043983-1	0	0	0	6	0	0	0	0	0	0	0	0	0	0	0	0	0	0	0	0	1	0	0	0	0	0	0	0	0	0	0	0	0	1	0	1	0	0	0	0	0	0	1.3513	0.2103	0	0.4613	0.4259	0.4436
4933421O10Rik	Z00062101-1	1	122	1	79	0	0	0	0	0	0	0	0	0	0	0	0	0	0	0	0	0	0	0	0	0	0	0	1	1	0	0	0	1	1	0	0	0	0	0	1	0	1	1.7698	1.1836	0	0.4894	0.238	0.3637
4933422A05Rik	Z00028002-1	0	7	0	27	0	0	0	0	0	0	0	0	0	0	1	0	0	0	0	1	0	0	0	0	0	0	0	0	0	0	0	0	0	0	0	0	0	0	0	0	0	1	1.7386	0.6264	0	0.291	0.3404	0.3157
4933422H20Rik	Z00064664-1	0	12	0	32	0	1	0	0	0	0	0	0	0	0	0	0	0	0	0	0	0	0	0	0	1	0	0	0	1	0	1	1	0	1	0	0	0	0	0	0	0	0	1.9506	1.1203	0	0.0902	0.2601	0.1752
4933423P22Rik	Z00030003-1	0	3	0	28	0	0	0	0	0	0	0	0	0	0	0	0	0	0	0	0	0	1	0	0	0	0	0	0	0	0	0	0	1	1	0	1	0	0	0	0	1	0	1.1967	0.9946	0	0.6235	0.2243	0.4239
4933424B01Rik	Z00002100-1	1	319	0	14	1	0	0	0	0	0	0	0	0	1	1	0	0	0	0	0	0	0	0	0	0	0	0	0	0	0	0	0	0	0	1	1	1	0	0	1	0	1	3.9987	2.5702	0	0.0359	0.1644	0.1002
4933424G06Rik	Z00049070-1	0	8	0	13	0	0	0	0	0	0	0	0	0	0	1	0	0	0	0	0	1	0	0	0	0	0	0	0	0	0	0	1	1	1	0	0	0	0	0	0	0	0	1.4031	0.9769	0	0.3355	0.1986	0.2671
4933424M12Rik	Z00026688-1	0	4	0	43	0	0	0	0	0	0	0	0	0	0	0	0	0	0	0	0	0	0	0	0	0	0	0	0	0	0	0	0	0	0	0	1	0	0	0	0	0	0	1.2831	0.5808	0	0.2205	0.2475	0.234
4933425L03Rik	Z00012948-1	1	153	0	22	0	0	0	0	0	0	0	0	0	0	1	0	0	0	0	0	0	0	0	0	0	0	0	0	0	0	0	0	0	0	0	0	1	1	0	0	0	1	3.6782	1.8917	0	0.0882	0.0838	0.086
4933425O20Rik	Z00052609-1	0	6	0	49	0	0	0	0	0	0	0	0	0	0	0	0	0	0	0	0	0	0	0	0	0	0	0	0	0	0	1	1	0	1	0	0	0	0	0	0	0	0	1.9416	0.8216	0	0.1623	0.2261	0.1942
4933426I21Rik	Z00054750-1	0	6	0	11	0	0	0	0	1	1	0	0	0	0	0	0	0	0	0	0	0	0	0	0	0	0	0	0	0	0	0	0	1	0	0	0	0	0	0	0	0	0	1.956	0.944	0	0.2101	0.2449	0.2275
4933426K07Rik	Z00028007-1	0	23	0	22	0	0	0	0	0	0	0	0	0	0	0	0	0	1	0	0	0	0	0	0	0	0	0	0	1	0	0	0	0	0	0	0	0	0	1	0	0	0	1.1891	0.979	0	0.2234	0.4547	0.3391
4933426K21Rik	Z00034998-1	1	204	0	34	1	0	0	0	0	0	0	0	0	1	0	0	0	0	0	0	0	1	0	0	1	0	1	0	1	0	1	1	1	1	0	0	1	0	0	0	0	1	3.3501	2.3396	0	0.1416	0.5531	0.3474
4933426M11Rik	Z00075217-1	1	285	0	23	1	0	0	0	0	0	0	0	1	1	1	1	1	1	0	0	1	0	0	1	0	0	0	0	0	0	0	0	0	1	0	0	1	0	0	0	0	1	3.7533	2.6675	0	0.3066	0.0966	0.2016
4933427D14Rik	Z00074677-1	0	3	0	28	1	0	0	0	0	0	0	0	0	0	0	0	0	0	0	0	0	0	0	0	0	0	1	1	1	1	1	0	1	0	0	0	0	1	0	0	1	0	3.57	2.4798	0	0.144	0.1127	0.1284
4933427E11Rik	Z00043516-1	1	266	0	27	0	0	0	1	0	0	1	0	0	0	0	0	0	0	0	0	0	0	0	0	0	0	0	1	1	1	1	1	1	1	0	1	0	0	0	0	0	1	1.2308	1.0021	0	0.2007	0.2095	0.2051
4933427G23Rik	Z00053393-1	1	13	0	44	0	0	0	0	0	0	0	0	0	0	0	0	0	0	0	0	1	0	0	0	0	0	1	1	1	0	1	0	1	1	0	0	1	0	0	0	0	1	1.3391	1.5981	0	0.2523	0.2252	0.2388
4933427I18Rik	Z00043899-1	0	5	0	9	0	0	0	0	0	0	0	0	0	0	0	0	0	0	0	0	0	0	0	0	0	0	0	0	0	0	0	0	0	0	0	0	0	0	0	0	0	0	1.2634	0.7188	0	0.2601	0.3325	0.2963
4933427J07Rik	Z00062014-1	0	2	0	6	0	0	0	0	0	0	0	0	0	0	0	0	0	0	1	0	0	1	0	1	0	0	1	1	1	1	1	0	0	1	0	0	0	0	0	0	0	0	1.3095	0.9766	0	0.2739	0.2083	0.2411
4933428C19Rik	Z00062104-1	0	4	0	11	0	0	0	0	0	0	0	0	0	0	0	0	0	0	0	0	0	0	0	0	0	0	0	0	0	0	0	0	0	0	0	0	0	0	0	0	1	0	1.1822	0.7888	0	0.2195	0.2693	0.2444
4933428G09Rik	Z00008116-1	1	80	0	9	0	0	0	0	0	0	0	0	0	0	1	0	0	0	0	0	1	0	0	0	0	0	0	0	0	0	0	0	0	0	0	1	0	1	0	0	0	1	3.0821	2.3766	0	0.1041	0.3298	0.217
4933428G20Rik	Z00041585-1	1	42	0	17	1	0	0	0	0	0	0	0	0	0	0	0	0	0	0	0	0	0	0	0	0	0	0	0	0	0	0	1	1	1	0	0	0	1	0	0	0	0	3.1463	2.3445	0	0.4293	0.1741	0.3017
4933428L12Rik	Z00028019-1	0	0	0	7	0	0	0	0	0	0	0	0	0	0	0	0	0	0	0	0	0	0	0	0	0	0	0	0	0	0	0	0	1	0	0	0	0	0	0	0	0	0	1.1806	0.6381	0	0.3493	0.2351	0.2922
4933428M09Rik	Z00055613-1	0	1	0	7	0	0	0	0	0	0	0	0	0	0	0	0	0	0	0	0	0	0	0	0	0	0	0	0	0	0	0	0	0	1	0	0	0	0	0	0	1	1	1.2215	1.5356	0	0.1904	0.2519	0.2212
4933429F08Rik	Z00057103-1	0	7	0	19	0	0	0	0	0	0	0	0	0	0	0	0	0	0	0	0	0	0	0	0	0	0	0	0	0	0	0	0	0	1	0	0	0	0	0	0	0	1	1.199	0.9941	0	0.1977	0.3354	0.2666
4933429K18Rik	Z00028015-1	0	9	0	66	0	0	0	0	0	0	0	0	0	0	0	0	0	0	0	0	0	1	0	0	0	0	0	0	0	0	1	0	1	1	0	0	0	0	0	0	1	0	1.959	0.9662	0	0.1003	0.1089	0.1046
4933430H16Rik	Z00062256-1	0	5	0	15	0	0	0	0	0	0	0	0	0	0	0	0	0	0	0	0	0	0	0	1	0	0	0	0	0	0	0	0	0	0	0	0	0	0	0	0	1	0	1.2002	0.4529	0	0.2802	0.3638	0.322
4933430I17Rik	Z00053013-1	1	235	0	23	0	0	0	0	0	0	0	0	0	1	1	1	1	0	0	0	1	0	0	0	0	0	0	0	0	0	0	0	0	0	1	0	0	0	0	1	0	1	1.2813	1.4828	0	0.4228	0.3283	0.3756
4933430L12Rik	Z00062947-1	1	306	0	15	0	0	0	0	0	0	0	0	0	0	0	0	0	0	0	0	0	1	0	1	1	0	1	0	1	0	0	1	1	1	1	0	0	0	0	1	0	1	1.2933	0.7133	0	0.2108	0.183	0.1969
4933430M04Rik	Z00061550-1	0	8	0	25	0	0	0	0	0	0	0	0	0	0	0	0	0	0	0	0	0	0	0	0	0	0	0	0	0	0	0	0	0	1	0	1	0	0	0	0	0	0	1.2306	0.7689	0	0.2145	0.2906	0.2526
4933431E20Rik	Z00028665-1	1	41	1	99	0	0	0	0	0	0	0	0	0	0	0	0	0	0	0	0	0	0	0	0	0	0	0	0	0	0	0	1	0	0	0	0	1	0	0	0	0	1	1.9552	1.5396	0	0.5642	0.3166	0.4404
4933431G14Rik	Z00062204-1	0	4	0	13	0	0	0	0	0	0	0	0	0	0	0	0	0	0	0	0	0	0	0	0	0	0	0	0	0	0	0	0	0	0	0	0	0	0	0	0	0	0	1.399	0.2797	0	0.2345	0.1553	0.1949
4933433F19Rik	Z00061379-1	0	8	0	11	0	0	0	0	0	0	0	0	0	0	0	0	0	0	0	0	1	0	0	0	0	0	0	0	0	0	0	0	0	0	0	0	0	1	0	0	1	0	2.1509	0.7865	0	0.165	0.2094	0.1872
4933433G19Rik	Z00028012-1	0	1	0	20	0	0	0	0	0	0	0	0	0	0	0	0	0	0	0	0	0	0	0	0	0	0	0	0	0	0	0	0	0	0	0	1	0	0	0	0	0	0	2.1507	1.1313	0	0.208	0.2589	0.2335
4933433H22Rik	Z00028014-1	0	4	0	27	0	0	0	0	0	0	0	0	0	0	0	0	0	0	0	0	0	0	0	0	0	0	1	1	0	0	0	0	0	0	0	0	0	0	0	0	0	0	1.2113	0.816	0	0.2272	0.3339	0.2806
4933433K01Rik	Z00019002-1	1	174	0	37	0	0	0	0	0	0	0	0	1	1	1	0	1	1	0	0	0	0	0	0	0	0	0	0	0	0	0	0	0	1	0	0	1	1	0	0	0	1	2.6117	1.936	0	0.1198	0.2333	0.1766
4933433P14Rik	Z00009196-1	1	263	0	11	0	0	0	0	0	0	0	0	0	1	0	0	0	0	0	0	0	0	0	0	0	0	0	0	1	0	1	0	1	0	0	1	0	1	0	1	1	1	3.195	2.1882	0	0.2366	0.1279	0.1823
4933434E20Rik	Z00001599-1	1	164	0	6	1	0	0	0	0	0	0	0	0	1	1	0	0	0	0	0	0	0	0	0	0	0	0	0	0	0	0	0	1	1	0	0	0	1	0	0	0	1	4.1067	2.3189	0	0.0658	0.099	0.0824
4933434I06Rik	Z00038057-1	1	146	0	20	0	0	0	0	0	0	0	0	0	0	0	0	0	0	0	0	0	0	0	0	0	0	0	1	1	0	1	0	0	0	0	0	1	0	0	0	0	1	1.5446	1.5624	0	0.4905	0.7677	0.6291
4933434I20Rik	Z00048589-1	0	8	1	53	0	0	0	0	0	0	0	0	0	0	0	0	0	1	0	0	0	0	0	1	0	0	0	0	0	0	0	0	0	1	0	0	0	0	0	0	0	1	1.2339	1.1723	0	0.2168	0.3319	0.2744
4933435E02Rik	Z00052272-1	0	4	0	13	0	0	0	0	0	0	0	0	0	0	0	0	0	0	0	0	0	0	0	0	0	0	1	1	1	0	0	1	1	1	0	0	0	1	0	0	1	0	1.2245	0.8259	0	0.2631	0.3003	0.2817
4933436H12Rik	Z00026290-1	0	4	0	23	0	0	0	0	0	0	0	0	0	0	0	0	0	0	0	0	0	0	0	0	0	0	0	0	0	0	0	0	0	0	0	0	0	0	1	0	0	0	1.2506	0.908933	1	0.2917	0.2797	0.2857
4933436I20Rik	Z00028115-1	0	2	0	14	0	0	0	0	0	0	0	0	0	0	0	0	0	0	0	0	0	0	0	0	0	0	0	0	0	0	0	0	1	0	0	0	0	0	0	0	0	0	1.5696	1.0856	0	0.237	0.1877	0.2124
4933437F05Rik	Z00053540-1	0	5	0	15	0	0	0	0	0	0	0	0	0	0	0	0	0	0	0	0	0	0	0	0	1	0	1	0	1	0	0	0	0	1	0	0	0	0	0	0	0	0	3.4892	2.43563	1	0.1102	0.321	0.2156
4933438B17Rik	Z00061278-1	0	2	0	11	0	0	0	0	0	0	0	0	0	0	0	0	0	0	0	0	1	0	0	0	0	0	0	0	0	0	0	0	0	0	0	0	0	0	0	0	0	0	1.1947	0.870775	1	0.2636	0.3411	0.3024
4933438K21Rik	Z00045008-1	0	0	0	1	0	0	0	0	0	0	0	0	0	0	0	0	0	0	0	0	1	0	0	0	0	0	0	0	0	0	0	0	0	0	0	0	0	0	0	0	1	0	2.4562	1.73113	1	0.2748	0.295	0.2849
4933439C10Rik	Z00049528-1	1	300	0	25	0	0	0	0	0	0	0	0	0	0	0	0	1	0	0	0	0	0	1	1	0	0	1	1	1	0	0	1	0	1	0	1	0	0	0	0	0	1	2.4553	1.9412	0	0.1368	0.1679	0.1524
4933439C20Rik	Z00074621-1	0	18	0	1	0	0	0	0	0	0	0	0	0	0	1	0	1	0	0	0	1	0	0	0	0	0	0	0	0	0	0	0	1	1	0	0	0	0	0	0	0	1	2.9313	2.976	0	0.114	0.1193	0.1167
4933439F18Rik	Z00035069-1	1	346	0	21	1	0	0	1	0	1	0	0	0	0	1	1	1	0	0	0	0	0	0	0	0	0	0	1	0	0	0	0	0	1	1	1	1	1	1	0	0	1	2.3569	2.5757	0	0.1527	0.2115	0.1821
4933439J24Rik	Z00061280-1	0	5	0	17	0	0	0	0	0	0	0	0	0	0	0	0	0	0	0	0	0	0	0	1	0	0	0	0	1	0	0	1	1	1	0	0	0	0	0	0	0	0	1.1798	0.6228	0	0.2396	0.1993	0.2195
4933440N22Rik	Z00045023-1	1	487	0	10	0	0	0	0	0	0	0	0	0	0	0	1	0	0	0	0	0	0	0	0	1	0	1	1	1	0	1	1	1	1	0	0	0	1	0	0	0	1	2.5322	1.3845	0	0.1614	0.2589	0.2102
5031408O05Rik	Z00077108-1	0	0	0	3	0	0	0	0	0	0	0	0	0	0	0	0	0	0	0	0	0	0	0	0	0	0	0	0	0	0	0	0	0	0	0	0	0	0	0	0	1	0	2.7325	0.1953	0	0.7656	0.8201	0.7929
5031410I06Rik	Z00033075-1	0	0	0	0	0	0	0	0	0	0	0	0	0	0	0	0	0	0	0	0	1	0	0	0	0	0	0	0	0	0	0	0	0	1	0	0	0	0	0	0	0	0	1.5147	0.1711	0	0.4475	0.55	0.4988
5031425E22Rik	Z00026963-1	1	362	0	16	0	0	0	0	0	0	0	0	0	0	0	1	0	0	0	0	1	0	0	1	0	0	0	1	1	0	1	1	1	0	0	0	1	1	0	0	1	1	1.9182	1.36424	1	0.4069	0.224	0.3155
5031434C07Rik	Z00029834-1	0	5	0	20	0	0	0	0	0	0	0	0	0	0	0	0	0	0	0	0	0	0	0	0	0	0	1	0	1	0	0	0	1	0	0	0	0	0	0	0	0	0	1.2532	0.6487	0	0.3606	0.2491	0.3049
5031434O11Rik	Z00029444-1	1	156	0	41	0	0	0	0	0	0	0	0	0	0	0	0	0	0	0	0	0	0	0	0	0	0	0	1	0	0	0	1	0	1	0	0	0	1	0	0	0	1	2.0094	1.1847	0	0.4559	0.3851	0.4205
5031438A03Rik	Z00030009-1	0	7	0	13	0	0	0	0	0	0	0	0	0	0	0	0	0	0	1	0	0	0	0	0	0	0	0	0	0	0	0	0	0	1	0	1	0	0	0	0	0	0	1.5971	0.5557	0	0.1893	0.261	0.2252
5031439G07Rik	Z00036073-1	1	123	0	47	0	0	0	0	0	0	0	0	0	0	0	0	0	0	0	0	0	0	0	0	0	0	0	0	1	0	0	0	1	1	0	0	0	0	0	0	0	1	2.3675	1.9965	0	0.4424	0.2459	0.3442
5033404E19Rik	Z00026766-1	0	21	0	17	0	0	0	0	0	0	0	0	1	0	0	0	0	0	0	0	1	0	0	0	0	0	0	0	0	0	0	0	1	1	0	1	0	0	0	0	1	0	2.3557	1.4919	0	0.13	0.7103	0.4202
5033406O09Rik	Z00025926-1	1	15	0	29	0	0	0	0	0	0	0	0	0	0	0	0	0	0	0	0	0	0	0	0	0	0	0	1	0	0	0	1	1	1	0	1	0	0	0	0	0	0	2.041	1.5564	0	0.5637	0.6265	0.5951
5033411D12Rik	Z00020388-1	1	130	0	11	0	0	0	0	0	0	0	0	0	0	0	0	0	1	1	0	0	0	0	1	0	0	0	1	1	0	0	0	0	0	0	1	0	0	0	0	0	1	1.1858	0.9164	0	0.2516	0.4293	0.3405
5033413D22Rik	Z00040819-1	0	4	0	13	0	0	0	0	0	0	0	0	0	0	0	0	0	0	0	0	0	0	0	0	0	0	0	1	0	0	0	1	0	0	0	1	0	0	0	0	1	0	1.1657	1.1458	0	0.2303	0.1672	0.1988
5033414K04Rik	Z00070216-1	1	98	0	31	0	0	0	0	0	0	0	0	0	0	0	0	0	0	0	0	0	0	0	0	0	0	0	0	0	0	0	0	0	1	0	0	0	1	0	0	0	1	3.6669	2.1057	0	0.3521	0.1743	0.2632
5033426E14Rik	Z00061407-1	0	5	0	35	0	0	0	0	0	0	0	0	0	0	0	0	0	0	0	0	0	0	0	0	0	0	0	0	0	0	0	0	1	1	0	0	0	1	0	0	1	0	1.9201	1.0476	0	0.6154	0.6055	0.6105
5033428B15Rik	Z00026986-1	0	2	0	24	0	0	0	0	0	0	0	0	0	0	0	0	0	0	0	0	0	0	0	0	0	0	0	0	0	0	0	0	0	0	0	1	0	0	0	0	0	0	1.9576	0.6033	0	0.1564	0.28	0.2182
5033430I15Rik	Z00044435-1	1	111	1	111	0	0	0	0	0	0	0	0	0	0	0	0	0	0	0	0	0	0	0	0	0	0	0	0	0	0	0	1	1	1	0	0	0	0	0	0	0	1	1.7205	1.4481	0	1.2209	0.2354	0.7282
5133400G04Rik	Z00062745-1	1	112	0	23	0	0	0	0	0	0	0	0	1	0	1	0	0	0	0	0	0	0	1	1	1	0	0	1	0	0	0	1	1	0	0	0	0	1	0	0	0	1	3.5956	1.9231	0	0.1482	0.2286	0.1884
5133400J02Rik	Z00026816-1	1	127	0	16	0	0	0	0	0	0	0	0	0	0	0	0	0	0	0	0	1	0	0	0	0	0	0	0	1	0	0	0	0	1	0	0	0	0	1	0	0	0	2.6132	2.2111	0	0.1655	0.2471	0.2063
5133401H06Rik	Z00062078-1	0	7	0	17	0	0	0	0	0	0	0	0	0	0	0	0	0	0	0	1	0	0	0	1	0	0	1	0	0	0	0	1	1	0	0	0	0	0	0	0	0	0	2.3892	1.4985	0	0.8992	0.4866	0.6929
5133401N09Rik	Z00027801-1	1	167	0	22	0	0	0	0	0	0	0	0	0	0	1	0	0	1	0	0	0	0	0	0	0	0	0	0	0	0	0	0	1	1	0	1	0	0	0	0	0	0	3.4682	2.729	0	0.3689	0.1652	0.2671
5230400G24Rik	Z00010222-1	1	149	0	12	0	0	0	0	0	0	0	0	0	1	1	0	0	1	0	0	0	0	0	0	0	0	0	0	0	0	0	0	0	0	0	1	0	1	0	0	0	1	4.2025	3.368	0	0.0499	0.0347	0.0423
5230400M03Rik	Z00006937-1	0	9	0	10	0	0	0	0	0	0	0	0	0	0	1	0	0	0	0	0	0	0	0	0	0	0	0	0	0	0	0	0	0	1	1	0	0	0	0	0	1	0	2.6361	0.9889	0	0.3085	0.5112	0.4099
5330401P04Rik	Z00054199-1	1	146	0	17	1	0	0	0	0	0	0	0	1	0	1	0	0	0	0	0	0	0	0	0	0	0	0	0	0	0	0	0	0	1	0	1	0	0	0	0	0	1	2.4095	2.0084	0	0.0746	0.1525	0.1136
5330411J11Rik	Z00061992-1	0	16	0	16	0	0	0	0	0	0	0	0	0	0	0	0	0	0	0	0	0	0	0	0	0	0	1	1	1	0	0	1	1	0	0	0	0	0	0	0	0	0	1.9674	1.3331	0	0.1348	0.267	0.2009
5330413D20Rik	Z00071563-1	0	1	0	26	0	0	0	0	0	0	0	0	0	0	0	0	0	0	0	0	0	0	0	1	0	0	0	0	0	0	0	0	1	0	0	0	0	0	0	0	1	0	1.2211	0.574	0	0.2792	0.282	0.2806
5330417C22Rik	Z00040144-1	1	35	1	63	0	0	0	0	0	0	0	0	0	0	0	0	0	0	0	0	0	0	0	0	0	0	0	0	0	0	0	0	0	1	0	1	0	0	0	0	0	1	1.7892	0.9495	0	0.5286	0.3783	0.4535
5330426P16Rik	Z00053611-1	1	52	0	26	0	0	0	0	0	0	0	0	0	0	0	0	0	0	0	1	0	0	0	0	0	0	1	0	1	0	0	0	1	0	0	0	0	0	0	0	0	0	2.1151	1.8518	0	0.4092	0.1991	0.3042
5330427O13Rik	Z00045994-1	0	5	0	19	0	0	0	0	0	0	0	0	0	0	0	0	0	0	0	0	0	0	0	0	0	0	0	0	0	0	0	1	1	1	0	0	0	0	0	1	1	0	1.2158	0.6787	0	0.2907	0.3217	0.3062
5330430C04Rik	Z00052179-1	0	10	0	36	0	0	0	0	0	0	0	0	0	0	0	0	0	0	0	0	0	0	0	0	0	0	0	1	0	0	0	0	0	1	0	0	0	1	0	0	0	0	1.6286	0.7603	0	0.4626	0.2048	0.3337
5330431N19Rik	Z00010827-1	1	187	0	16	0	0	0	0	0	0	0	0	0	0	1	0	0	0	1	0	0	0	0	0	0	0	0	0	0	0	0	0	0	1	0	1	0	1	1	0	0	1	3.8494	1.8743	0	0.0972	0.1385	0.1179
5330432B20Rik	Z00031323-1	0	7	0	54	0	0	0	0	0	0	0	0	0	0	0	0	0	0	0	0	0	0	0	0	0	0	0	0	0	0	0	0	0	0	0	0	0	0	0	0	0	0	1.6956	0.5411	0	0.2398	0.133	0.1864
5330434G04Rik	Z00064449-1	0	3	0	11	0	0	0	0	0	0	0	0	0	0	0	0	0	0	0	0	0	0	0	0	0	0	0	0	0	0	0	0	0	0	0	0	0	0	0	0	0	0	1.4345	0.7865	0	0.3067	0.2041	0.2554
5330437I02Rik	Z00028197-1	1	24	0	23	0	0	0	1	0	0	0	0	0	0	0	0	0	0	0	0	0	0	0	0	0	0	0	0	0	0	0	1	0	0	0	0	0	0	0	0	1	0	1.4831	1.3262	0	0.5286	0.3052	0.4169
5430400D12Rik	Z00028023-1	1	182	0	15	0	0	0	0	0	0	0	0	0	0	1	0	0	0	0	0	0	0	0	0	0	0	1	1	0	0	0	1	1	1	0	1	0	0	0	0	0	1	1.5365	1.0567	0	0.2638	0.2323	0.2481
5430403G16Rik	Z00039393-1	0	1	0	2	0	0	0	0	0	0	0	0	0	0	0	0	0	0	0	0	1	0	1	1	0	0	0	0	0	0	0	0	1	0	0	0	0	0	0	0	0	0	3.8386	2.136	0	0.0698	0.2407	0.1553
5430403N17	Z00028520-1	0	17	0	18	0	0	0	0	0	0	0	0	0	0	0	0	0	0	0	0	0	0	0	0	0	0	0	0	0	0	0	0	1	0	0	0	0	0	0	0	1	0	2.5955	0.625	0	0.1094	0.155	0.1322
5430407P10Rik	Z00052205-1	1	178	1	56	0	1	0	0	0	0	0	0	1	0	0	0	0	0	0	0	0	0	0	0	0	0	0	0	1	0	0	0	1	0	0	0	0	0	0	0	0	1	2.807	1.5178	0	0.8926	0.1134	0.503
5430411C19Rik	Z00028021-1	1	277	0	34	0	0	0	0	0	0	0	0	0	0	0	0	0	0	0	0	0	0	0	0	0	0	0	0	1	1	1	1	1	1	0	0	1	1	0	0	0	1	2.4062	0.6396	0	0.1609	0.3111	0.236
5430411K18Rik	Z00022149-1	1	171	0	18	1	0	0	0	0	0	0	0	1	1	1	0	0	0	0	0	0	0	0	0	0	0	0	0	0	0	0	0	0	1	0	1	0	0	0	0	0	1	2.8062	1.6486	0	0.0494	0.1206	0.085
5430416O09Rik	Z00043494-1	0	11	0	57	0	0	0	0	0	0	0	0	0	0	0	0	0	0	0	0	1	0	0	0	0	0	0	1	0	0	0	0	0	1	0	1	0	1	0	0	0	0	1.1769	1.0624	0	0.3085	0.2908	0.2997
5430417L22Rik	Z00052305-1	1	100	1	223	0	0	0	0	0	0	0	0	0	0	0	0	0	0	0	0	0	0	0	1	0	0	0	0	0	0	0	0	0	1	0	0	0	1	0	0	0	1	1.99	1.4133	0	0.6009	0.145	0.373
5430419D17Rik	Z00033303-1	0	1	0	18	0	0	0	0	0	0	0	0	0	0	0	0	0	0	0	0	0	0	0	0	0	0	0	0	0	0	0	0	0	1	0	0	0	0	0	0	1	0	3.3385	0.4901	0	0.0683	0.0931	0.0807
5430421F17Rik	Z00028022-1	0	6	0	38	0	0	0	0	0	0	0	0	0	0	0	0	0	0	0	0	0	0	0	0	0	0	0	0	0	0	0	0	0	0	0	0	0	0	0	0	1	0	1.2177	1.002	0	0.2806	0.2867	0.2837
5430421N21Rik	Z00017446-1	0	6	0	26	0	0	0	0	0	0	0	0	0	0	0	0	0	0	0	0	0	0	0	0	0	0	1	0	0	0	0	0	0	1	0	0	0	1	0	0	1	0	1.712	1.2236	1	0.2845	0.2458	0.2652
5430427N15Rik	Z00028032-1	0	10	0	12	0	0	0	0	0	0	0	0	0	0	1	0	0	0	0	0	0	0	0	0	0	0	0	0	0	0	0	0	1	1	0	1	0	0	0	0	0	0	1.2616	1.0463	0	0.3097	0.3493	0.3295
5430427O19Rik	Z00046410-1	0	0	0	9	0	0	0	0	0	0	0	0	0	0	0	0	0	0	0	0	0	0	0	0	0	0	0	0	0	0	0	0	0	1	0	0	0	1	0	0	0	0	1.1881	0.6101	0	0.2035	0.3173	0.2604
5430430K15Rik	Z00072694-1	0	4	0	20	0	0	0	0	0	0	0	0	0	0	0	0	0	0	0	0	0	0	0	0	0	0	1	1	1	0	0	1	1	1	0	0	0	1	0	0	0	0	1.1738	0.4325	0	0.6268	0.1926	0.4097
5430431A17Rik	Z00059521-1	0	6	1	77	0	0	0	0	0	0	0	0	0	0	0	0	0	0	0	0	1	1	1	1	1	0	1	1	1	0	1	1	1	1	0	0	0	0	0	0	0	0	2.7581	0.701	0	0.2822	0.3705	0.3264
5430432M24Rik	Z00040996-1	1	49	0	46	0	0	0	0	0	0	0	0	0	0	0	0	0	0	0	0	0	0	0	0	0	0	0	1	1	0	0	1	1	1	1	1	0	1	0	0	0	1	3.0962	1.7625	0	0.361	0.2253	0.2932
5430432N15Rik	Z00063355-1	0	21	0	37	0	0	0	0	0	0	0	0	0	0	0	0	0	0	0	0	0	0	0	0	0	0	1	1	1	0	1	1	0	1	0	1	0	1	0	0	0	0	1.7773	0.9319	0	0.7071	0.1783	0.4427
5430433E21Rik	Z00048502-1	1	112	1	204	0	1	0	0	0	0	0	0	0	0	0	0	0	0	0	0	0	0	0	0	0	0	1	0	0	0	0	1	0	1	0	1	1	1	0	0	0	1	1.6832	1.1702	0	0.3884	0.4543	0.4214
5430435G22Rik	Z00035731-1	0	9	0	18	0	0	0	0	0	0	0	0	0	0	0	0	0	0	0	0	0	0	0	0	0	0	0	1	0	0	0	0	0	1	0	1	0	0	0	0	0	0	1.902	1.1612	0	1.0097	0.2278	0.6188
5430435K18Rik	Z00028028-1	0	6	0	13	0	0	0	0	0	0	0	0	0	0	0	0	0	0	0	0	1	0	0	0	0	0	0	0	0	0	0	0	0	0	0	0	0	0	0	0	0	0	1.235	0.9998	0	0.3286	0.3984	0.3635
5430437P03Rik	Z00035926-1	1	227	0	20	0	0	0	0	0	0	0	0	0	0	0	0	0	0	0	0	0	1	0	1	1	0	1	1	1	1	1	1	1	1	0	1	0	1	1	0	0	1	4.3719	2.6616	0	0.1098	0.0814	0.0956
5430440L12Rik	Z00078127-1	1	19	0	11	0	0	0	0	0	0	0	0	0	0	0	0	0	0	1	0	0	1	1	1	1	1	1	1	1	1	1	1	0	0	0	0	0	0	0	0	1	0	3.4789	1.6095	0	0.2225	0.237	0.2298
5430440P10Rik	Z00053690-1	0	17	0	48	0	0	0	1	0	0	0	0	0	0	0	1	1	0	0	0	0	0	0	0	0	0	0	0	0	0	0	0	0	0	0	0	0	0	0	0	0	0	1.6732	0.1787	0	0.2463	0.3034	0.2749
5530400B01Rik	Z00037344-1	0	2	1	130	0	0	0	0	0	0	0	0	0	0	0	0	0	0	0	0	0	0	0	0	0	0	0	0	0	0	0	0	0	1	0	1	0	0	0	0	0	1	2.0875	1.6242	0	0.779	0.1147	0.4469
5530400B04Rik	Z00051549-1	1	31	0	45	0	0	0	0	0	0	0	0	1	0	1	1	1	0	0	0	0	0	0	0	0	0	0	0	0	0	0	0	1	1	0	1	0	1	0	0	0	0	1.204	0.7913	0	0.2635	0.1742	0.2189
5530401J07Rik	Z00045945-1	0	2	0	6	0	0	0	0	0	0	0	0	0	0	0	0	0	0	0	0	0	0	0	0	0	0	0	0	0	0	0	0	0	1	0	0	0	0	0	0	0	0	3.588	2.6605	0	0.4393	0.2395	0.3394
5530401N12Rik	Z00052108-1	1	162	0	19	0	0	0	0	0	0	0	0	0	0	0	0	0	0	0	0	0	0	0	0	0	0	0	0	1	0	0	1	1	1	1	1	1	0	0	0	0	1	2.047	0.8743	0	0.2895	0.0941	0.1918
5530601H04Rik	Z00028484-1	1	107	0	2	0	0	0	0	0	0	0	0	0	0	0	0	0	0	0	0	0	0	0	0	0	0	0	0	1	0	0	0	0	0	0	1	0	0	1	0	0	1	2.6069	2.1367	0	0.09	0.3423	0.2162
5630401D24Rik	Z00003360-1	1	160	0	24	1	0	0	0	0	0	0	0	0	0	1	1	1	0	0	0	0	0	0	0	0	0	0	0	0	0	0	0	0	0	0	0	0	0	0	0	0	1	3.335	2.2266	0	0.2004	0.2269	0.2137
5730403B10Rik	Z00012571-1	1	232	0	21	1	0	0	1	0	0	0	0	1	1	1	0	1	0	0	0	0	0	0	0	0	0	0	0	0	0	0	1	0	0	1	0	0	0	1	0	0	1	3.2187	2.6911	0	0.1919	0.1325	0.1622
5730403I07Rik	Z00027821-1	0	2	0	15	0	0	0	0	0	0	0	0	0	0	0	0	0	0	0	0	0	0	0	0	0	0	0	0	0	0	0	0	0	1	0	0	0	0	0	0	0	0	1.2002	0.6614	0	0.4236	0.2083	0.316
5730403M16Rik	Z00035080-1	1	98	0	10	0	0	0	0	0	0	0	0	0	0	0	0	0	0	1	0	0	0	0	0	0	0	0	0	1	0	0	0	0	1	0	0	0	0	1	0	0	1	3.2939	2.2767	0	0.1775	0.1416	0.1596
5730405O15Rik	Z00027943-1	1	14	0	7	0	0	0	0	0	0	0	0	0	0	0	0	0	0	0	0	0	1	0	1	0	0	1	0	1	0	0	1	1	0	0	0	0	0	0	0	0	0	2.8677	1.1647	0	0.1829	0.4788	0.3309
5730407M17Rik	Z00026995-1	1	284	0	21	0	0	0	0	0	0	0	0	0	1	0	1	1	0	0	0	0	0	0	0	0	0	0	0	1	0	0	0	0	0	0	0	0	1	0	1	0	1	2.8019	1.7371	0	0.1534	0.1043	0.1289
5730408K05Rik	Z00032455-1	1	191	0	9	0	0	0	0	0	0	0	0	1	1	0	0	0	0	0	0	0	1	0	0	0	0	0	0	1	1	1	0	1	0	0	1	0	0	0	0	0	1	2.6793	2.5307	0	0.1842	0.4451	0.3147
5730409E04Rik	Z00026200-1	1	82	0	37	0	1	0	0	0	0	0	0	0	1	0	0	0	0	0	0	0	0	0	0	0	0	0	0	0	0	0	0	0	1	0	0	1	1	0	0	0	1	2.1161	2.1217	0	0.2195	0.2206	0.2201
5730409G15Rik	Z00000805-1	1	185	0	20	1	0	0	0	0	0	1	0	0	1	1	0	1	0	0	1	0	1	1	1	0	0	0	0	0	0	0	0	1	0	0	1	0	1	0	0	0	1	3.6904	2.7772	0	0.113	0.2063	0.1597
5730409K12Rik	Z00071159-1	0	11	0	46	0	0	0	0	0	0	0	0	0	0	0	0	0	0	0	0	0	0	0	0	0	0	0	0	0	0	0	1	1	0	0	0	0	1	0	0	1	0	1.6531	0.9985	0	0.354	0.4812	0.4176
5730409N16Rik	Z00073825-1	1	45	1	143	0	0	0	0	0	0	0	0	0	0	0	0	0	0	0	0	0	0	0	0	0	0	0	1	1	0	1	1	1	0	0	0	0	0	0	0	0	1	1.3023	0.9033	0	0.3049	0.2283	0.2666
5730410E15Rik	Z00020634-1	1	64	1	86	0	0	0	0	0	0	0	0	0	0	0	0	0	1	0	1	0	0	0	0	0	0	0	1	0	0	0	0	1	0	0	0	0	0	0	0	0	1	2.0966	0.8153	0	0.3416	0.1375	0.2396
5730410I19Rik	Z00019614-1	1	375	0	8	1	1	0	0	0	0	0	0	0	0	0	1	1	0	1	0	0	1	1	0	0	0	0	0	1	0	0	0	0	1	0	1	0	1	0	1	0	1	4.5286	2.7717	0	0.1001	0.3229	0.2115
5730416F02Rik	Z00038402-1	0	3	0	4	0	0	0	0	0	0	0	0	0	0	0	0	0	0	0	0	0	0	0	0	0	0	0	1	0	0	0	0	1	0	0	0	0	0	0	0	0	0	3.9106	1.2422	0	0.3258	0.1782	0.252
5730416O20Rik	Z00047267-1	0	4	0	28	0	0	0	0	0	0	0	0	0	0	0	0	0	0	0	0	0	0	0	0	0	0	0	0	1	0	0	1	1	0	0	0	0	0	0	0	0	0	1.7803	1.3046	0	0.358	0.2833	0.3207
5730419I09Rik	Z00074811-1	1	256	0	21	1	1	0	0	0	0	0	0	1	0	0	0	0	0	0	0	1	1	1	1	0	0	0	1	1	1	1	1	1	1	0	0	0	1	0	0	0	1	3.4073	2.5025	0	0.4324	0.1766	0.3045
5730422E09Rik	Z00029397-1	1	259	0	7	0	0	0	0	0	0	1	0	1	1	1	0	0	1	1	0	0	0	0	0	0	0	0	0	0	1	1	0	0	0	1	1	1	0	0	0	1	1	2.2396	0.7998	0	0.3487	0.2507	0.2997
5730424H11Rik	Z00030735-1	1	190	0	11	0	0	0	0	0	0	0	0	0	0	1	0	0	0	0	0	0	0	0	0	0	0	0	1	0	0	0	0	0	1	1	0	0	1	0	0	0	1	1.6608	2.4559	0	0.4079	0.31	0.359
5730427N09Rik	Z00070672-1	1	214	0	6	0	0	0	0	0	0	0	0	1	0	1	1	1	0	0	0	0	0	0	0	0	0	0	0	0	0	0	0	1	1	0	1	1	0	0	0	0	1	3.4816	1.048	0	0.1354	0.0655	0.1005
5730435O14Rik	Z00027949-1	0	7	0	29	0	0	0	0	0	0	0	0	0	0	0	0	0	0	0	0	0	0	0	0	0	0	0	1	0	0	0	1	0	0	0	0	0	0	0	0	0	0	1.2014	1.1065	0	0.2785	0.1989	0.2387
5730437N04Rik	Z00035331-1	1	117	0	14	0	0	0	0	0	0	0	0	0	0	1	0	0	0	0	0	0	0	0	0	0	0	0	0	0	0	0	1	0	1	0	0	0	0	1	0	0	0	3.7245	2.59612	1	0.0886	0.1265	0.1076
5730442P18Rik	Z00076156-1	1	143	0	36	0	1	0	0	0	0	0	0	0	0	0	0	0	0	0	0	0	0	0	0	0	0	0	1	1	0	0	1	0	1	0	0	0	0	0	0	0	1	1.9049	1.35514	1	0.4522	0.3359	0.3941
5730446C15Rik	Z00035575-1	1	172	0	15	0	0	0	0	0	0	0	0	0	0	1	0	0	0	0	0	0	0	0	0	0	0	0	1	0	0	0	0	1	0	1	0	0	0	0	0	0	1	3.7137	2.7593	0	0.2109	0.0935	0.1522
5730449L18Rik	Z00061013-1	1	107	0	14	0	0	0	0	0	0	0	0	1	1	0	0	0	0	0	0	0	0	0	0	0	0	0	0	0	0	1	0	0	0	0	1	0	1	0	0	0	1	4.0466	2.3425	0	0.1441	0.0687	0.1064
5730453I16Rik	Z00019764-1	1	244	0	11	1	0	0	0	0	0	0	0	0	1	1	0	0	0	0	0	1	0	0	0	0	0	0	0	0	0	0	0	0	1	0	1	0	1	0	0	0	1	3.7615	2.9234	0	0.0658	0.0887	0.0773
5730455O13Rik	Z00047876-1	1	201	0	12	0	0	0	1	0	0	0	0	0	0	0	0	1	0	1	0	1	0	0	0	0	0	0	0	1	0	0	0	0	1	0	1	0	1	0	0	0	1	4.2778	2.412	0	0.0617	0.1297	0.0957
5730455P16Rik	Z00016194-1	1	115	0	12	0	0	0	0	0	0	0	0	0	1	0	0	0	0	0	0	0	1	1	0	0	0	0	0	1	1	1	0	0	0	0	0	0	1	0	0	0	1	2.7125	2.5569	0	0.0959	0.297	0.1965
5730469M10Rik	Z00010475-1	1	59	1	68	0	0	0	0	0	0	0	0	0	0	1	0	0	0	1	0	1	0	0	0	0	0	0	0	0	0	0	0	0	0	0	0	1	0	0	0	0	1	2.9773	3.185	0	0.919	0.2426	0.5808
5730470L24Rik	Z00020310-1	1	117	0	12	0	0	0	0	0	0	0	0	0	0	1	0	0	0	0	0	0	0	0	1	0	0	0	0	0	0	0	0	1	1	0	1	1	0	0	0	0	1	3.1775	2.5112	0	0.2325	0.0944	0.1635
5730472N09Rik	Z00000276-1	1	200	0	10	1	1	0	0	0	0	0	0	0	1	1	0	1	0	0	0	0	0	0	0	0	0	0	0	0	0	0	1	0	1	0	0	0	0	0	0	0	1	3.691	2.0808	0	0.0595	0.08	0.0698
5730480H06Rik	Z00027952-1	0	3	0	8	0	0	0	0	0	0	0	0	0	0	0	0	0	0	0	0	0	0	0	0	0	0	0	0	0	0	0	0	0	0	0	0	0	0	0	0	0	0	3.1474	1.3689	0	0.1356	0.1587	0.1472
5730494M16Rik	Z00022663-1	1	242	0	8	0	0	0	0	0	0	0	0	0	0	0	0	0	0	0	0	0	1	0	0	0	0	1	0	1	0	0	0	0	0	0	1	0	1	1	0	0	1	2.0401	2.5641	0	0.2001	0.5748	0.3875
5730494N06Rik	Z00000950-1	1	133	0	8	1	0	0	0	0	0	0	0	0	0	0	0	0	0	0	0	0	0	0	0	0	0	1	1	1	1	1	0	1	1	0	1	0	0	0	0	0	1	3.5633	2.0279	0	0.0396	0.0963	0.068
5730507A09Rik	Z00052536-1	0	8	0	55	0	0	0	0	0	0	0	0	0	0	0	0	0	0	0	1	0	0	0	0	0	0	0	0	0	0	0	0	0	0	0	0	0	1	0	0	0	0	1.2492	0.8887	0	0.5519	0.4517	0.5018
5730507C01Rik	Z00075693-1	0	9	0	0	0	0	0	0	0	0	0	0	0	0	0	0	0	0	0	0	0	0	0	0	0	0	0	0	0	0	0	0	0	0	0	1	1	1	0	0	0	1	4.0802	1.6014	0	0.0401	0.1715	0.1058
5730510P18Rik	Z00037790-1	0	10	0	46	0	0	0	0	0	0	0	0	0	0	0	0	0	0	0	0	0	0	1	1	0	0	0	0	0	0	1	1	1	1	0	0	0	0	0	0	1	0	1.8345	0.4908	0	1.1875	0.6028	0.8952
5730528L13Rik	Z00042616-1	1	154	0	16	1	0	0	0	0	0	0	0	0	0	0	0	0	0	0	0	0	1	0	1	0	1	0	1	1	0	1	1	1	0	0	1	1	0	0	0	0	1	3.753	3.1712	0	0.0384	0.5988	0.3186
5730536A07Rik	Z00046143-1	1	143	0	17	0	0	0	0	0	0	0	0	1	1	1	0	1	0	0	0	0	0	0	0	0	0	0	0	0	0	0	1	1	1	0	1	0	0	1	0	0	1	4.2026	2.5676	0	0.3744	0.0805	0.2275
5730557B15Rik	Z00034204-1	1	117	1	206	0	0	0	0	0	0	0	0	0	0	0	0	0	0	0	0	0	0	0	1	0	0	1	0	0	0	0	1	1	0	1	0	0	0	0	0	0	1	2.0575	1.0356	0	1.6069	0.4112	1.0091
5730559C18Rik	Z00070093-1	1	132	0	28	0	0	0	0	0	0	0	0	0	0	1	0	0	0	1	0	0	0	0	0	0	0	1	0	0	0	0	0	0	0	0	0	0	0	0	0	0	1	3.2758	2.0323	0	0.4463	0.4145	0.4304
5730577I03Rik	Z00030782-1	1	224	0	7	0	0	0	0	0	0	0	0	0	1	1	0	0	0	0	0	1	0	0	0	0	0	0	0	0	0	0	0	0	1	0	1	0	0	1	0	0	1	1.5884	1.3613	0	0.2541	0.3549	0.3045
5730590G19Rik	Z00015776-1	1	357	0	14	1	0	0	0	0	0	0	0	0	1	0	0	0	0	0	0	0	0	1	1	0	0	0	0	1	0	0	0	0	1	0	1	0	0	1	0	0	1	3.6197	2.7064	0	0.2672	0.2821	0.2747
5730593F17Rik	Z00017906-1	1	204	0	17	1	0	0	0	0	0	0	0	0	0	1	0	0	0	0	0	0	0	0	0	0	0	0	0	0	0	0	0	1	0	0	0	0	0	0	0	1	1	3.4119	2.8396	0	0.2322	0.3303	0.2813
5730596B20Rik	Z00031749-1	0	19	1	322	0	0	0	0	0	0	0	0	0	0	0	0	0	0	0	0	1	0	0	0	0	0	0	0	0	0	0	0	1	0	0	0	0	0	0	0	0	1	1.2639	1.0607	0	0.2533	0.2497	0.2515
5730596K20Rik	Z00035763-1	1	195	0	10	1	0	0	0	0	0	0	0	0	0	1	1	1	1	0	0	1	0	0	0	0	0	1	1	0	0	0	0	1	1	1	0	1	0	1	0	0	1	3.2613	2.7294	0	0.0947	0.1816	0.1382
5730601F06Rik	Z00026552-1	0	3	0	1	1	0	0	0	0	0	0	0	0	0	1	0	0	0	0	0	1	0	0	0	0	0	0	0	0	0	0	0	0	0	0	0	0	0	0	0	0	0	2.6095	2.8634	0	0.1403	0.4252	0.2828
5830403L16Rik	Z00030925-1	0	4	0	24	0	0	0	0	0	0	0	0	0	0	0	0	0	0	0	0	0	0	0	0	0	0	0	0	0	0	0	0	0	1	0	0	0	1	0	0	1	0	1.1936	0.2867	0	0.3696	0.3181	0.3439
5830404H04Rik	Z00042111-1	1	212	1	91	0	0	0	0	0	0	0	0	0	1	0	0	0	1	0	0	0	0	0	1	0	0	0	0	0	0	0	0	1	0	0	0	0	0	0	0	0	1	1.2605	1.6522	0	0.3211	0.1746	0.2479
5830405M20Rik	Z00071154-1	0	4	0	7	0	0	0	0	0	0	0	0	0	0	0	0	0	0	0	0	0	0	0	0	0	0	1	1	1	0	1	0	1	1	0	1	0	0	0	0	0	0	1.2213	0.6738	0	0.328	0.2709	0.2995
5830407P18Rik	Z00072808-1	0	5	0	15	0	0	0	0	0	0	0	0	0	0	0	0	0	0	0	0	0	0	0	0	0	0	0	0	0	0	0	1	1	1	0	0	0	0	0	0	0	0	2.2094	1.7038	0	0.6683	0.2615	0.4649
5830411G16Rik	Z00074182-1	1	172	0	9	0	0	0	0	0	0	0	0	0	1	1	1	0	0	1	0	0	0	1	0	0	0	0	0	0	0	0	0	0	0	1	1	0	0	0	0	0	1	3.7408	2.3293	0	0.422	0.1643	0.2932
5830411K21Rik	Z00078132-1	0	5	0	19	0	0	0	0	0	0	0	0	0	0	0	0	0	0	0	0	0	0	0	0	0	0	1	0	0	0	0	0	0	0	0	0	0	0	0	0	0	0	2.2681	1.0917	0	1.246	0.6943	0.9702
5830415F09Rik	Z00045948-1	1	209	0	17	1	0	0	1	0	0	0	0	1	1	1	1	1	0	0	0	1	0	0	0	0	0	0	0	0	0	0	0	0	1	1	1	1	1	0	1	0	1	4.0835	2.734	0	0.0841	0.2493	0.1667
5830415L20Rik	Z00020540-1	1	121	0	15	1	0	0	0	0	0	0	0	0	1	1	0	1	0	0	1	0	0	0	0	0	0	0	0	0	0	0	0	1	0	0	1	1	0	1	0	0	1	3.9159	2.622	0	0.0404	0.0845	0.0625
5830416P10Rik	Z00049968-1	0	4	0	23	0	0	0	0	0	0	0	0	0	0	0	0	0	0	0	0	0	0	0	0	0	0	0	0	1	0	0	1	1	0	0	1	0	0	1	0	0	0	1.9284	1.3712	1	0.1814	0.656	0.4187
5830417C01Rik	Z00040199-1	1	23	0	7	0	0	0	0	0	0	0	0	0	0	0	0	0	0	0	0	0	0	0	0	0	0	0	0	1	0	0	0	0	0	0	0	1	1	1	0	0	1	3.1172	2.8279	0	0.1081	0.2014	0.1548
5830417I10Rik	Z00003831-1	0	7	0	1	1	0	0	0	0	0	0	0	0	0	1	0	0	0	0	0	0	0	0	0	0	0	0	0	0	0	0	0	0	0	0	1	1	1	0	0	0	1	4.1208	2.1805	0	0.0383	0.14	0.0892
5830418K08Rik	Z00035123-1	0	7	0	10	1	0	0	0	0	0	0	0	0	0	0	0	0	0	0	0	1	0	0	0	0	0	0	0	0	0	0	0	0	0	0	0	0	0	0	0	0	0	3.043	2.9757	0	0.111	0.2176	0.1643
5830426C09Rik	Z00026169-1	0	9	0	17	0	0	0	0	0	0	0	0	0	0	0	0	0	0	0	0	0	0	0	1	0	0	0	0	0	0	0	1	1	1	0	1	0	0	0	0	0	0	2.5057	0.8024	0	0.3907	0.1781	0.2844
5830427D03Rik	Z00026804-1	1	191	0	22	0	0	0	0	0	0	0	0	0	0	0	0	0	0	0	0	0	0	0	1	0	0	0	1	1	1	0	1	0	0	0	0	0	1	1	0	0	1	3.3399	1.4618	0	0.2593	0.042	0.1507
5830428M24Rik	Z00028832-1	1	16	0	33	0	0	0	0	0	0	0	0	0	0	0	0	0	0	0	0	0	0	0	0	0	0	1	0	0	0	0	0	0	0	0	0	0	0	0	0	0	0	1.6582	1.18686	1	0.365	0.3611	0.3631
5830431A10Rik	Z00048978-1	1	19	0	40	0	0	0	0	0	0	0	0	0	0	0	0	0	0	0	0	0	1	0	0	1	0	0	0	0	0	0	1	1	1	0	0	0	0	0	0	0	0	2.0612	1.0025	0	0.5983	0.7539	0.6761
5830433I10Rik	Z00076358-1	1	155	0	18	0	0	0	0	0	0	0	0	0	0	1	0	0	0	0	0	0	0	0	0	0	0	0	1	0	0	0	0	0	1	0	0	0	0	0	0	0	1	1.3894	0.9869	0	0.3778	0.4785	0.4282
5830433M19Rik	Z00000721-1	1	154	0	7	0	0	0	0	0	0	0	0	0	0	1	0	0	0	0	0	0	0	0	0	0	0	0	0	0	0	0	0	0	1	0	1	1	0	0	0	0	1	4.0169	2.5457	0	0.079	0.2303	0.1547
5830434P21Rik	Z00005793-1	1	100	0	14	1	0	0	0	0	0	0	0	0	0	0	0	0	0	0	0	0	1	0	0	0	0	1	1	1	1	1	1	1	1	0	1	0	1	0	0	0	1	3.6713	2.898	0	0.1108	0.0909	0.1009
5830444B04Rik	Z00028142-1	0	8	0	26	0	0	0	0	0	0	0	0	0	0	1	0	1	0	0	0	1	0	0	0	0	0	0	0	0	0	0	1	1	1	0	0	0	1	0	0	0	1	1.19	0.867608	1	1.0074	0.1834	0.5954
5830454E08Rik	Z00028145-1	1	170	0	9	0	0	0	0	0	0	0	0	0	1	0	1	1	0	0	0	0	0	0	0	0	0	0	0	1	0	0	0	1	1	0	1	1	0	0	0	1	1	2.4838	1.4865	0	0.1624	0.2905	0.2265
5830467P10Rik	Z00004146-1	1	59	1	98	0	1	0	0	0	0	0	0	0	0	0	0	0	0	0	0	0	0	0	0	0	0	0	0	0	0	0	0	0	1	0	1	0	0	0	0	1	1	1.2138	1.8119	0	0.3041	0.2763	0.2902
5830471E12Rik	Z00026287-1	0	5	0	12	0	0	0	0	0	0	0	0	0	0	0	0	0	0	0	0	0	0	0	0	0	0	0	0	0	0	0	1	0	1	0	0	0	0	0	0	0	0	3.7783	2.4966	0	0.2527	0.1196	0.1862
5830472F04Rik	Z00035480-1	0	6	0	11	0	0	0	0	0	0	0	0	0	0	0	0	0	0	0	0	0	0	0	0	0	0	0	0	0	0	0	0	1	0	0	0	0	0	1	0	1	0	1.4186	0.9088	0	0.195	0.2595	0.2273
5830472M02Rik	Z00073981-1	1	110	0	13	0	0	0	0	0	0	0	0	0	0	1	0	1	0	0	1	0	0	0	0	0	0	0	1	0	0	0	1	1	0	0	1	0	0	0	0	0	1	3.1702	1.8166	0	0.2149	0.0982	0.1566
5830482F20Rik	Z00074721-1	1	20	0	21	1	0	0	0	0	0	0	0	0	0	0	0	0	0	0	0	0	0	0	0	0	0	1	1	1	0	1	1	0	1	0	1	0	0	0	0	0	0	3.7665	2.6158	0	0.1579	0.3293	0.2436
5930403L14Rik	Z00072393-1	1	107	1	335	0	0	0	0	0	0	0	0	0	0	0	0	0	0	0	0	0	0	0	0	0	0	0	0	0	0	0	1	1	0	0	0	0	1	0	0	0	1	1.2024	0.8163	0	0.5179	0.1737	0.3458
5930416I19Rik	Z00035895-1	1	197	0	21	1	0	0	0	0	0	0	0	1	0	1	0	1	0	0	0	0	0	0	0	1	0	0	1	0	0	0	1	1	1	1	0	0	1	0	0	0	1	4.2994	2.6612	0	0.1519	0.1557	0.1538
5930430L01Rik	Z00016733-1	1	32	0	44	0	0	0	0	0	0	0	0	0	0	0	0	0	0	0	0	0	1	0	0	0	0	1	1	1	1	1	1	1	1	0	0	0	1	0	0	0	1	2.0673	1.4161	0	0.196	0.2964	0.2462
5930434B04Rik	Z00061083-1	1	141	0	26	0	0	0	0	0	0	0	0	0	1	0	0	0	0	0	0	0	0	0	0	0	0	0	0	0	0	0	0	0	1	0	1	0	0	1	0	0	1	3.7186	2.59209	1	0.3243	0.0767	0.2005
5930435M05Rik	Z00070920-1	0	7	0	34	0	0	0	0	0	0	0	0	0	0	0	0	0	0	0	1	0	0	0	1	0	0	0	0	0	0	0	1	1	0	0	0	0	0	0	0	0	0	1.2092	0.7194	0	0.3936	0.2847	0.3392
6030405A18Rik	Z00028218-1	1	97	1	126	0	0	0	0	0	0	0	0	0	0	0	0	0	0	0	0	0	0	0	0	0	0	0	0	0	0	0	0	1	1	0	0	0	0	0	0	0	1	2.1594	1.2263	0	0.4517	0.2154	0.3336
6030407O03Rik	Z00061930-1	0	4	0	15	0	0	0	0	0	0	0	0	0	0	0	0	0	0	0	0	0	0	0	0	0	0	0	0	0	0	0	0	0	0	0	0	0	0	0	0	0	0	1.2937	0.693	0	0.6716	0.2984	0.485
6030408B16Rik	Z00028215-1	1	20	0	26	0	0	0	0	0	0	0	0	1	1	1	0	0	0	0	0	0	1	0	0	0	0	0	0	0	0	0	1	1	1	0	0	0	0	0	0	0	0	1.9047	0.3822	0	0.2606	0.1779	0.2193
6030408C04Rik	Z00051655-1	1	167	0	5	1	0	0	1	0	0	0	0	1	0	1	1	1	0	0	0	0	0	1	1	0	0	0	0	0	0	0	0	1	0	0	1	1	0	1	0	0	1	3.7564	2.5692	0	0.0899	0.5419	0.3159
6030419C18Rik	Z00031324-1	1	104	1	130	0	0	0	0	0	0	0	0	0	0	0	0	0	0	0	0	0	0	0	0	0	0	0	0	0	0	0	1	0	1	0	0	0	0	0	0	0	1	1.9912	1.5582	0	1.1363	0.2333	0.6848
6030422M02Rik	Z00028211-1	0	4	0	30	1	0	0	0	0	0	0	0	0	0	0	0	0	0	0	0	0	1	1	0	0	0	0	0	0	0	0	0	0	0	0	0	0	0	0	0	1	0	1.5221	1.4611	0	0.3615	0.4148	0.3882
6030427F01Rik	Z00078144-1	0	2	0	8	0	0	0	0	0	0	0	0	0	0	0	0	0	0	0	0	0	0	0	1	0	0	0	0	0	0	0	0	0	0	0	0	0	1	0	0	1	0	2.5946	1.0522	0	0.1626	0.1937	0.1782
6030429G01Rik	Z00075716-1	1	52	0	22	0	0	0	0	0	0	0	0	0	0	0	0	0	1	0	0	0	0	1	1	0	0	1	1	1	1	1	0	1	1	0	1	0	1	0	0	0	1	3.302	2.2306	0	0.2125	0.2799	0.2462
6030436E02Rik	Z00026396-1	1	127	0	8	0	0	0	0	0	0	0	0	0	0	0	0	1	0	0	0	0	0	0	0	0	0	0	0	1	0	0	1	0	1	1	1	1	1	0	0	0	1	2.8171	2.5856	0	0.0979	0.1891	0.1435
6030438J01	Z00026519-1	0	1	0	6	0	0	0	0	0	0	0	0	0	0	0	0	0	0	0	0	1	0	0	0	0	0	0	0	0	0	0	0	0	1	0	0	0	1	0	0	1	0	2.7387	0.7505	0	0.3811	0.1668	0.274
6030439D06Rik	Z00013374-1	0	3	0	21	0	0	0	0	0	0	0	0	0	0	0	0	0	0	0	0	0	0	0	0	0	0	0	0	0	0	0	0	0	0	0	0	0	0	0	0	0	0	1.202	0.7606	0	0.4342	0.319	0.3766
6030442E23Rik	Z00028223-1	0	2	0	17	0	0	0	0	0	0	0	0	0	0	0	0	0	0	0	0	0	0	0	0	0	0	0	0	0	0	0	0	0	0	0	0	0	0	0	0	0	0	1.2199	0.5391	0	0.3624	0.303	0.3327
6030443O07Rik	Z00061861-1	1	203	0	10	1	0	0	0	0	0	1	0	1	0	1	1	1	0	1	0	0	0	0	0	0	0	0	1	0	0	0	0	0	0	0	1	0	0	1	0	0	1	3.3817	2.9374	0	0.1702	0.0882	0.1292
6030445D17Rik	Z00074689-1	1	166	0	19	0	0	0	0	0	0	0	0	0	0	0	0	0	0	0	0	0	1	0	1	0	0	1	0	1	1	1	1	1	1	0	0	0	0	0	0	0	1	2.0295	0.7715	0	0.327	0.6671	0.4971
6030446J10Rik	Z00067506-1	0	10	0	12	0	0	0	0	0	0	1	0	1	0	0	0	0	1	0	0	0	0	0	0	0	0	0	1	1	0	0	0	1	0	0	0	0	0	0	0	0	0	2.2135	0.8782	0	0.1129	0.2678	0.1904
6030446N20Rik	Z00028756-1	1	83	0	22	0	0	0	0	0	0	0	0	0	0	1	0	0	0	0	0	0	0	0	0	0	0	0	1	0	0	0	1	0	0	0	0	0	0	0	0	0	1	1.6479	1.2872	0	0.5376	0.2498	0.3937
6030452D12Rik	Z00028225-1	0	11	0	21	0	0	0	0	0	0	0	0	0	0	0	0	0	0	0	0	0	0	0	1	0	0	1	1	1	0	1	1	1	0	0	1	0	0	0	0	1	0	1.1785	0.9908	0	0.4542	0.2043	0.3293
6030455H03Rik	Z00028224-1	0	3	0	37	0	0	0	0	0	0	0	0	0	0	0	0	0	0	0	0	0	0	0	0	1	0	1	0	1	0	0	0	0	0	0	0	0	0	0	0	0	0	2.1795	1.8406	0	0.6746	0.3936	0.5341
6030456E01Rik	Z00078145-1	0	11	0	9	0	0	1	0	0	0	0	0	0	0	0	0	0	0	0	0	0	0	0	0	0	0	0	1	0	0	0	1	1	0	0	0	0	0	0	0	0	0	3.7308	1.4814	0	0.1341	0.0775	0.1058
6030458C11Rik	Z00012780-1	1	300	0	9	1	0	0	0	0	0	0	0	0	0	0	1	0	0	1	0	0	0	0	0	0	0	0	0	1	0	1	0	0	1	0	1	0	0	0	0	0	1	1.8906	2.3032	0	0.1025	0.2311	0.1668
6030466F02Rik	Z00026427-1	0	10	0	33	0	0	0	0	0	0	0	0	0	0	0	0	0	0	0	0	0	0	0	1	0	0	1	0	1	0	0	0	1	0	0	0	0	0	0	0	0	0	1.4312	1.0095	0	0.2543	0.3071	0.2807
6030469F06Rik	Z00066884-1	0	3	0	10	0	0	0	0	0	0	0	0	0	0	0	0	0	0	0	0	1	0	0	0	0	0	0	0	0	0	0	1	0	1	0	0	0	0	0	0	1	0	1.2121	0.4564	0	0.3479	0.3094	0.3287
6030487A22Rik	Z00040714-1	0	1	0	3	0	0	0	0	0	0	0	0	0	0	0	0	0	0	0	0	0	0	0	0	0	0	0	0	0	0	0	0	0	0	0	0	0	0	0	0	0	0	2.571	1.0718	0	0.2914	0.311	0.3012
6030490I01Rik	Z00057043-1	1	132	0	7	0	0	0	0	0	0	0	0	0	0	1	0	0	0	0	0	0	0	0	0	0	0	0	1	0	0	0	0	0	0	0	0	0	1	0	0	0	1	3.2509	2.1929	0	0.1203	0.4326	0.2765
6030498E09Rik	Z00030749-1	0	2	0	18	0	0	0	0	0	0	0	0	0	0	0	0	0	0	0	0	0	0	0	0	0	0	0	0	0	0	0	0	0	0	0	0	0	0	0	0	0	0	2.0056	0.0599	0	0.187	0.1741	0.1806
6130401L20Rik	Z00054410-1	1	48	1	134	0	0	0	0	0	0	0	0	0	0	0	0	0	0	0	0	0	0	0	0	0	0	0	0	0	0	0	0	0	0	0	0	0	0	0	0	0	1	1.2085	0.7646	0	0.4509	0.2431	0.347
6230400D17Rik	Z00045069-1	1	186	0	7	1	0	0	0	0	0	0	0	0	0	0	1	0	1	0	0	0	0	0	0	0	0	0	1	1	0	1	0	1	1	1	0	0	1	0	0	0	1	1.3885	1.5031	0	0.3853	0.2425	0.3139
6230409E13Rik	Z00053138-1	1	73	1	71	0	0	0	0	0	0	0	0	0	1	0	0	0	0	0	0	0	0	0	0	0	0	0	0	0	0	0	0	0	0	0	0	0	0	0	0	0	1	2.5308	1.7359	0	0.2886	0.4026	0.3456
6230426I18Rik	Z00061980-1	0	10	0	20	0	0	0	0	0	0	0	0	0	0	0	0	0	0	0	0	0	0	0	0	0	0	0	0	0	0	0	0	0	1	0	0	0	0	0	0	0	0	1.8174	0.7179	0	0.3189	0.1273	0.2231
6230427J02Rik	Z00042900-1	1	126	1	67	0	0	0	0	0	0	0	0	1	0	0	0	0	0	0	0	0	0	0	0	1	0	0	0	0	0	1	0	1	1	0	0	0	0	0	0	0	1	2.3107	2.157	0	1.1998	0.1985	0.6992
6330403K07Rik	Z00035501-1	1	68	0	44	0	0	0	0	0	0	0	0	0	1	1	1	1	0	0	0	0	0	0	0	0	0	0	0	0	0	0	0	1	0	0	1	0	0	0	0	0	1	2.8248	1.9845	0	0.4263	0.3986	0.4125
6330403L08Rik	Z00042716-1	0	12	1	113	0	0	0	0	0	0	0	0	0	0	0	0	0	0	0	0	0	1	1	1	0	0	1	1	1	0	1	1	1	1	0	0	0	0	0	0	0	1	2.6217	1.3064	0	0.4974	0.148	0.3227
6330403M23Rik	Z00001492-1	0	6	0	11	0	0	0	0	0	0	0	0	0	0	0	0	0	0	0	0	1	0	0	0	0	0	1	1	1	0	0	1	0	1	0	0	0	0	0	0	0	0	2.2999	1.4569	0	0.3742	0.4549	0.4146
6330405D24Rik	Z00026708-1	1	151	0	35	0	0	0	0	0	0	0	0	1	0	1	0	0	0	0	0	0	1	1	1	1	0	0	1	0	0	1	1	1	0	1	0	1	0	0	0	0	1	2.203	0.7963	0	0.1424	0.3238	0.2331
6330406I15Rik	Z00066461-1	1	64	1	127	0	0	0	0	0	0	0	0	0	0	0	0	0	0	0	0	0	0	0	0	0	0	0	0	0	0	0	0	0	1	0	0	0	0	0	0	1	1	1.1865	0.9763	0	0.3551	0.2949	0.325
6330407G11Rik	Z00021449-1	1	115	0	23	0	0	0	0	0	0	0	0	0	1	1	0	0	0	0	0	0	0	0	0	0	0	0	0	0	0	0	1	0	1	1	1	0	0	0	0	0	1	3.8262	2.3684	0	0.0997	0.061	0.0804
6330407J23Rik	Z00074203-1	1	63	0	37	0	0	0	0	0	0	0	0	0	0	0	0	0	0	0	0	0	0	0	0	0	0	1	0	0	0	0	1	1	1	0	1	0	0	0	0	0	1	3.864	1.5322	0	0.2579	1.2207	0.7393
6330408A02Rik	Z00025819-1	1	77	0	9	0	0	0	0	0	0	0	0	0	0	0	1	0	0	0	0	0	0	0	0	0	0	1	0	1	0	1	0	0	1	0	0	0	0	0	0	1	1	2.8844	1.5863	0	0.2054	0.2567	0.2311
6330409D20Rik	Z00037473-1	1	118	1	132	0	0	0	0	0	0	0	0	0	0	0	0	0	0	0	0	0	0	0	0	0	0	1	0	1	0	0	1	1	0	0	0	0	0	0	0	0	1	1.9423	0.894	0	0.3999	0.5789	0.4894
6330409N04Rik	Z00009064-1	1	235	0	23	0	0	0	0	0	0	0	0	1	1	1	0	0	0	0	0	0	0	0	0	0	0	0	0	0	0	0	0	1	1	0	0	1	1	0	0	0	1	3.2242	2.1906	0	0.1869	0.1944	0.1907
6330416G13Rik	Z00002484-1	1	37	0	34	0	0	0	0	0	0	0	0	0	1	0	0	0	0	0	1	0	0	0	0	0	0	0	0	1	0	1	1	1	0	0	0	0	0	1	0	0	0	2.4	1.8267	0	0.1205	0.1324	0.1265
6330416L07Rik	Z00076111-1	0	37	0	0	0	0	0	0	0	0	0	0	0	0	0	0	0	0	0	0	1	0	0	0	1	0	0	0	0	0	0	0	1	1	0	1	0	1	0	0	0	1	1.3189	2.7602	0	0.2615	0.2094	0.2355
6330419J24Rik	Z00074767-1	1	35	0	8	0	0	0	0	0	0	0	0	0	0	0	0	0	0	0	0	0	0	0	0	0	0	0	0	0	0	0	0	0	0	0	0	1	0	0	0	0	1	3.4549	2.3317	0	0.1628	0.2601	0.2115
6330439K17Rik	Z00054095-1	1	187	0	31	0	0	0	0	0	0	0	0	1	0	1	0	0	1	0	0	0	0	0	0	0	0	0	0	0	0	0	0	0	0	0	0	0	0	0	0	0	1	2.2654	1.2158	0	0.2044	0.3006	0.2525
6330442E10Rik	Z00031454-1	1	160	1	76	0	0	0	0	0	0	0	0	0	0	0	0	0	1	0	0	0	0	1	0	0	0	1	1	0	0	0	0	1	1	0	0	1	0	0	0	0	1	2.6102	0.4163	0	0.3475	0.3508	0.3492
6330444E15Rik	Z00041899-1	0	1	0	60	0	0	0	0	0	0	0	0	0	0	0	0	0	0	0	0	0	0	0	0	0	0	0	0	0	0	0	0	1	0	0	1	0	0	0	0	0	0	1.1767	1.1674	0	0.3726	0.2049	0.2888
[truncated: 16,550 more rows]
[truncated: 4 more columns]

## Sheet: Sheet2
		Max(up,down)
		r(CpG)	r(noCpG)
Distal	Cdx2	0.025347	0.0134366	0.00896582	0.0165257	2.82707	0.813068
	Pou5f1	0.0261294	0.0356111	0.00896564	0.0165167	2.91439	2.15606
	Sox2	0.048363	0.0373621	0.00895821	0.0165157	5.39873	2.26222
	Nanog	0.0525864	0.0485699	0.00895629	0.0165077	5.87144	2.94225
	Stat3	0.0253909	0.0477233	0.00896581	0.0165084	2.83197	2.89085
	Smad1	0.0678084	0.0324031	0.00894806	0.0165186	7.578	1.96162
	Klf4	0.0119357	0.0342277	0.00896806	0.0165175	1.33091	2.0722
	Zfx	-0.0728086	-0.0436243	0.0089449	0.0165115	-8.13968	-2.64206
	E2f1	-0.120616	-0.0540113	0.00890322	0.0165031	-13.5475	-3.2728
	Myc	-0.111687	-0.0715904	0.00891259	0.0164848	-12.5314	-4.3428
	Mycn	-0.101228	-0.0680542	0.00892263	0.0164889	-11.3451	-4.12727
	Esrrb	0.053179	0.0521455	0.00895601	0.0165047	5.9378	3.15942
	Tcfcp2l1	0.0476008	0.0288288	0.00895853	0.0165204	5.31346	1.74505
	Ctcf	0.00672775	0.0241174	0.0089685	0.0165224	0.750154	1.45968
Proximal	Cdx2	-0.00468558	0.0133874	0.0089686	0.0165258	-0.522442	0.810096
	Pou5f1	-0.0820585	0.00753703	0.00893845	0.0165268	-9.18039	0.45605
	Sox2	0.00316404	-0.000738994	0.00896866	0.0165272	0.352789	-0.0447137
	Nanog	-0.047703	0.0221951	0.00895849	0.0165232	-5.32489	1.34327
	Stat3	-0.00646363	0.0161444	0.00896851	0.0165251	-0.720703	0.976961
	Smad1	0.0139129	0.0182581	0.00896783	0.0165245	1.55142	1.10491
	Klf4	-0.110701	-0.0114379	0.00891358	0.0165262	-12.4194	-0.692107
	Zfx	-0.234782	-0.082744	0.00871801	0.0164706	-26.9307	-5.02375
	E2f1	-0.365363	-0.0908505	0.00834865	0.0164589	-43.7631	-5.51985
	Myc	-0.191834	-0.0802909	0.00880213	0.0164739	-21.794	-4.87383
	Mycn	-0.248023	-0.0796719	0.00868846	0.0164747	-28.5463	-4.83602
	Esrrb	-0.0189179	-0.014427	0.0089671	0.0165255	-2.10971	-0.873012
	Tcfcp2l1	-0.0242731	0.00941091	0.00896606	0.0165265	-2.70723	0.569443
	Ctcf	-0.032985	-0.0217682	0.00896382	0.0165233	-3.6798	-1.31742
1 Kb	Brg1	-0.0605823	0.00847358	0.00895223	0.0165266	-6.76729	0.512722
