# Supplementary material for: Responsiveness of genes to manipulation of transcription factors in ES cells is associated with histone modifications and tissue specificity
Source: BMC Genomics. 2011 Feb 9;12:102. doi: 10.1186/1471-2164-12-102 (PMC3044670; doi:10.1186/1471-2164-12-102)
Supplement: Additional file 4 — TF-responsiveness estimated from the "NIA Other Perturbations" data set. [file 1471-2164-12-102-S4.XLS]

## Sheet: data
Additional File 4: Gene responsiveness estimated from the “NIA Other Perturbations” data set
	Down-regulation of Pou5f1 (Matoba et al. 2006, Aiba et al. 2009)						Down-regulation of Sox2 (Masui et al. 2007)						Inhibitors of FGF, MEK, and GSK pathways (new data)								Effect of LIF withdrawal and RA reatment (Sharova et al. 2007)						Gene responsiveness
Gene Symbol	FeatureID	day 0	day 1	day 2	Log-ratio, day1	Log-ratio, day2	FeatureID	day 0	day 1	day 3	Log-ratio, day1	Log-ratio, day3	FeatureID	Control	FGF	MEK	GSK	Log-ratio, FGF	Log-ratio, MEK	Log-ratio, GSK	FeatureID	LIF+	LIF-	RA+, LIF+	Log-ratio, LIF-	Log-ratio, RA+, LIF+	Up-regulation, Ui	Down-regu-lation, Di	Average, Bi
March4	Z00027348-1	1.2378	1.3199	1.2882	0.0821	0.0504	Z00027348-1	3.0294	3.0531	3.0417	0.0237	0.0123	Z00027348-1	1.2924	1.3648	0.7812	0.9126	0.0724	-0.5112	-0.3798	Z00029123-1	2.2705	2.283	2.3743	0.0125	0.1038	0.1038	0.5112	0.3075
March5	Z00032096-1	3.2158	3.092	3.1511	-0.1238	-0.0647	Z00032096-1	3.1679	3.114	3.1492	-0.0539	-0.0187	Z00032096-1	3.2273	3.1209	3.1928	3.2312	-0.1064	-0.0345	0.0039	Z00060931-1	3.3587	3.3412	3.4277	-0.0175	0.069	0.069	0.1238	0.0964
March6	Z00044804-1	3.3445	3.5041	3.5351	0.1596	0.1906	Z00044804-1	3.146	3.2226	3.334	0.0766	0.188	Z00044804-1	3.4324	3.3276	3.3962	3.3764	-0.1048	-0.0362	-0.056	Z00058974-1	2.9736	3.0271	3.0327	0.0535	0.0591	0.1906	0.1048	0.1477
March7	Z00036267-1	3.8735	3.7498	3.8335	-0.1237	-0.04	Z00036267-1	3.6465	3.6782	3.7129	0.0317	0.0664	Z00036267-1	3.8423	3.8578	3.7837	3.7845	0.0155	-0.0586	-0.0578	Z00036267-1	3.598	3.5744	3.6286	-0.0236	0.0306	0.0664	0.1237	0.095
March8	Z00036426-1	3.149	3.1551	3.332	0.0061	0.183	Z00036426-1	3.6454	3.7433	3.871	0.0979	0.2256	Z00036426-1	3.1473	3.2363	3.1588	3.2316	0.089	0.0115	0.0843	Z00036426-1	3.82	3.8594	3.839	0.0394	0.019	0.2256	0	0.1128
March9	Z00042026-1	3.5019	3.5191	3.3643	0.0172	-0.1376	Z00042026-1	3.2745	3.2984	3.1548	0.0239	-0.1197	Z00042026-1	3.5155	3.5613	3.5681	3.5778	0.0458	0.0526	0.0623	Z00042026-1	3.0656	3.0346	3.0573	-0.031	-0.0083	0.0623	0.1376	0.1
March11	Z00028650-1	1.89	1.5671	1.5863	-0.3229	-0.3037	Z00028650-1	2.4795	2.4784	2.4662	-0.0011	-0.0133	Z00028650-1	1.8223	1.5048	1.7807	1.6527	-0.3175	-0.0416	-0.1696	Z00028650-1	2.4999	2.5018	2.4691	0.0019	-0.0308	0.0019	0.3229	0.1624
Sept2	Z00035387-1	4.1894	4.2171	4.245	0.0277	0.0556	Z00035387-1	4.2031	4.124	4.1713	-0.0791	-0.0318	Z00035387-1	4.0278	4.1303	4.0589	4.0854	0.1025	0.0311	0.0576	Z00035387-1	4.1542	4.1075	4.3343	-0.0467	0.1801	0.1801	0.0791	0.1296
Sept3	Z00043471-1	2.3487	2.2974	2.2834	-0.0513	-0.0653	Z00043471-1	2.8927	2.6967	2.6654	-0.196	-0.2273	Z00043471-1	2.441	2.216	2.3757	2.3694	-0.225	-0.0653	-0.0716	Z00043471-1	2.7925	2.8172	2.7536	0.0247	-0.0389	0.0247	0.2273	0.126
Sept5	Z00025297-1	2.5234	3.1518	3.0597	0.6284	0.5363	Z00025297-1	2.6372	2.6768	3.0152	0.0396	0.378	Z00025297-1	2.4021	2.417	2.3775	2.3393	0.0149	-0.0246	-0.0628	Z00025297-1	2.9428	2.9758	3.1068	0.033	0.164	0.6284	0.0628	0.3456
Sept6	Z00048785-1	1.2491	1.6765	1.3894	0.4274	0.1403	Z00048785-1	2.15	2.1762	2.0319	0.0262	-0.1181	Z00048785-1	1.8368	1.5638	1.7999	1.5311	-0.273	-0.0369	-0.3057	Z00048785-1	2.2687	2.3662	2.3818	0.0975	0.1131	0.4274	0.3057	0.3666
Sept7	Z00003742-1	3.922	4.1116	4.1949	0.1896	0.2729	Z00003742-1	3.9936	4.0559	4.0827	0.0623	0.0891	Z00003742-1	3.8092	3.8304	3.7692	3.7206	0.0212	-0.04	-0.0886	Z00003742-1	4.0042	3.9646	4.1726	-0.0396	0.1684	0.2729	0.0886	0.1808
Sept8	Z00035204-1	3.2681	3.3895	3.5081	0.1214	0.24	Z00035204-1	2.7826	2.882	3.1301	0.0994	0.3475	Z00035204-1	2.8345	2.9586	2.8516	3.0518	0.1241	0.0171	0.2173	Z00035204-1	2.7559	2.8152	2.9331	0.0593	0.1772	0.3475	0	0.1738
Sept9	Z00018761-1	4.1624	4.4115	4.4758	0.2491	0.3134	Z00018761-1	3.8377	3.9398	4.1642	0.1021	0.3265	Z00018761-1	3.9508	4.084	4.0472	4.0973	0.1332	0.0964	0.1465	Z00018761-1	3.7099	3.6407	3.868	-0.0692	0.1581	0.3265	0.0692	0.1979
Sept10	Z00062394-1	2.2447	2.4746	2.5114	0.2299	0.2667	Z00062394-1	2.5661	2.4956	2.5062	-0.0705	-0.0599	Z00062394-1	2.1306	2.1435	2.1183	2.2471	0.0129	-0.0123	0.1165	0	0	0	0	0	0	0.2667	0.0705	0.1686
Sept11	Z00009545-1	4.7184	4.7546	4.593	0.0362	-0.1254	Z00009545-1	4.7791	4.4493	4.4357	-0.3298	-0.3434	Z00009545-1	4.9156	4.8971	4.9419	4.9501	-0.0185	0.0263	0.0345	Z00009545-1	4.6383	4.4959	4.8895	-0.1424	0.2512	0.2512	0.3434	0.2973
Sept14	Z00056442-1	2.6861	3.1069	3.0414	0.4208	0.3553	Z00056442-1	2.9804	3.0032	3.1563	0.0228	0.1759	Z00056442-1	2.8749	2.7637	2.7539	2.9109	-0.1112	-0.121	0.036	0	0	0	0	0	0	0.4208	0.121	0.2709
Sep15	Z00035593-1	3.7956	3.8203	3.88	0.0247	0.0844	Z00035593-1	4.6477	4.6169	4.5998	-0.0308	-0.0479	Z00035593-1	4.2633	4.2449	4.2458	4.2482	-0.0184	-0.0175	-0.0151	Z00035593-1	4.4235	4.4229	4.5385	-0.0006	0.115	0.115	0.0479	0.0815
0610006I08Rik	Z00019714-1	3.8328	3.5653	3.5664	-0.2675	-0.2664	Z00019714-1	3.9796	4.0057	3.9033	0.0261	-0.0763	Z00019714-1	3.9517	3.9889	3.9623	3.9555	0.0372	0.0106	0.0038	Z00019714-1	4.0016	3.9817	4.031	-0.0199	0.0294	0.0372	0.2675	0.1524
0610007C21Rik	Z00043208-1	4.0213	3.7972	3.8056	-0.2241	-0.2157	Z00043208-1	3.8593	3.9188	3.9295	0.0595	0.0702	Z00043208-1	3.8579	3.9388	3.9077	3.9285	0.0809	0.0498	0.0706	Z00061246-1	3.5812	3.593	3.7018	0.0118	0.1206	0.1206	0.2241	0.1724
0610007N19Rik	Z00073833-1	2.451	2.5482	2.6533	0.0972	0.2023	Z00073833-1	2.8051	2.8615	2.8588	0.0564	0.0537	Z00073833-1	3.2933	3.2982	3.2646	3.4082	0.0049	-0.0287	0.1149	Z00018047-1	3.1802	3.2287	3.4892	0.0485	0.309	0.309	0.0287	0.1689
0610007P08Rik	Z00005047-1	3.3378	3.2068	3.1979	-0.131	-0.1399	Z00005047-1	3.4686	3.5562	3.4758	0.0876	0.0072	Z00005047-1	3.1617	3.2009	3.2163	3.1058	0.0392	0.0546	-0.0559	Z00005047-1	3.4238	3.3293	3.3574	-0.0945	-0.0664	0.0876	0.1399	0.1138
0610007P14Rik	Z00035469-1	3.0648	3.3731	3.3216	0.3083	0.2568	Z00035469-1	3.4437	3.4244	3.4923	-0.0193	0.0486	Z00035469-1	3.3813	3.396	3.4196	3.4364	0.0147	0.0383	0.0551	Z00035469-1	3.4698	3.5549	3.5462	0.0851	0.0764	0.3083	0.0193	0.1638
0610007P22Rik	Z00075247-1	4.3406	4.2137	4.2131	-0.1269	-0.1275	Z00016149-1	4.1476	4.1183	4.316	-0.0293	0.1684	Z00075247-1	4.4153	4.3504	4.3637	4.3264	-0.0649	-0.0516	-0.0889	Z00016149-1	4.0596	4.0302	4.0111	-0.0294	-0.0485	0.1684	0.1275	0.148
0610009B14Rik	Z00045917-1	1.3434	1.3287	1.3699	-0.0147	0.0265	Z00045917-1	1.6442	1.7456	1.8669	0.1014	0.2227	Z00045917-1	1.1518	1.2665	0.6363	0.9754	0.1147	-0.5155	-0.1764	Z00045917-1	2.3127	2.2165	2.3215	-0.0962	0.0088	0.2227	0.5155	0.3691
0610009B22Rik	Z00050720-1	3.9696	3.9032	3.7744	-0.0664	-0.1952	Z00050720-1	3.9229	3.9779	3.7857	0.055	-0.1372	Z00050720-1	4.069	4.051	4.0204	3.9835	-0.018	-0.0486	-0.0855	Z00050720-1	4.0378	3.9811	3.9918	-0.0567	-0.046	0.055	0.1952	0.1251
0610009D07Rik	Z00019796-1	3.5293	3.5563	3.5038	0.027	-0.0255	Z00019796-1	3.401	3.4096	3.287	0.0086	-0.114	Z00019796-1	4.0078	3.9482	3.9599	3.9558	-0.0596	-0.0479	-0.052	Z00019796-1	3.7778	3.763	3.6943	-0.0148	-0.0835	0.027	0.114	0.0705
0610009L18Rik	Z00043444-1	2.3054	2.5706	2.5921	0.2652	0.2867	Z00043444-1	2.8243	2.7948	2.9961	-0.0295	0.1718	Z00043444-1	2.5104	2.5511	2.5787	2.7753	0.0407	0.0683	0.2649	Z00043444-1	2.6383	2.6474	2.9203	0.0091	0.282	0.2867	0.0295	0.1581
0610009O20Rik	Z00070070-1	3.429	3.3594	3.3464	-0.0696	-0.0826	Z00070070-1	3.7592	3.8241	3.9094	0.0649	0.1502	Z00070070-1	3.5967	3.606	3.6575	3.5875	0.0093	0.0608	-0.0092	Z00042485-1	2.313	2.2777	2.2502	-0.0353	-0.0628	0.1502	0.0826	0.1164
0610010E21Rik	Z00046611-1	3.7906	3.7345	3.9205	-0.0561	0.1299	Z00046611-1	3.8435	3.9259	3.798	0.0824	-0.0455	Z00046611-1	4.1378	4.1319	4.1212	4.0874	-0.0059	-0.0166	-0.0504	Z00046611-1	3.8127	3.7445	3.9468	-0.0682	0.1341	0.1341	0.0682	0.1012
0610010F05Rik	Z00020717-1	2.5537	2.5949	2.6064	0.0412	0.0527	Z00020717-1	2.8095	2.7807	2.7933	-0.0288	-0.0162	Z00020717-1	2.6874	2.6339	2.7395	2.62	-0.0535	0.0521	-0.0674	Z00020717-1	2.5054	2.5502	2.5671	0.0448	0.0617	0.0617	0.0674	0.0645
0610010K06Rik	Z00060576-1	3.8948	3.8564	3.9118	-0.0384	0.017	Z00060576-1	3.963	3.9983	4.0301	0.0353	0.0671	Z00060576-1	3.9984	3.9923	3.9695	3.9195	-0.0061	-0.0289	-0.0789	Z00044536-1	2.3237	2.3817	2.4635	0.058	0.1398	0.1398	0.0789	0.1094
0610010K14Rik	Z00047073-1	3.8377	3.9694	3.8724	0.1317	0.0347	Z00047073-1	3.5949	3.6114	3.5769	0.0165	-0.018	Z00047073-1	3.7507	3.7579	3.7661	3.6968	0.0072	0.0154	-0.0539	Z00047073-1	3.4076	3.4472	3.3263	0.0396	-0.0813	0.1317	0.0813	0.1065
0610010O12Rik	Z00042301-1	3.119	3.0811	2.9298	-0.0379	-0.1892	Z00042301-1	3.4323	3.5167	3.7518	0.0844	0.3195	Z00042301-1	2.8991	2.9661	2.9533	2.9362	0.067	0.0542	0.0371	Z00042301-1	3.0526	3.0203	3.2464	-0.0323	0.1938	0.3195	0.1892	0.2544
0610011F06Rik	Z00035050-1	3.6272	3.5522	3.7138	-0.075	0.0866	Z00035050-1	3.3716	3.4615	3.5987	0.0899	0.2271	Z00035050-1	3.5196	3.5712	3.609	3.5991	0.0516	0.0894	0.0795	Z00035050-1	3.475	3.4816	3.559	0.0066	0.084	0.2271	0.075	0.1511
0610011L14Rik	Z00051007-1	3.7758	3.7804	3.653	0.0046	-0.1228	Z00051007-1	3.2665	3.2844	3.372	0.0179	0.1055	Z00051007-1	3.5243	3.5144	3.5494	3.6139	-0.0099	0.0251	0.0896	Z00051007-1	3.1818	3.2281	3.2088	0.0463	0.027	0.1055	0.1228	0.1142
0610012G03Rik	Z00049893-1	2.385	2.3584	2.3805	-0.0266	-0.0045	Z00049893-1	3.2546	3.248	3.2263	-0.0066	-0.0283	Z00049893-1	2.5643	2.6622	2.6146	2.5573	0.0979	0.0503	-0.007	Z00049893-1	3.5265	3.5127	3.5166	-0.0138	-0.0099	0.0979	0.0283	0.0631
0610012H03Rik	Z00048243-1	1.1607	1.0949	1.1155	-0.0658	-0.0452	Z00048243-1	3.5058	3.5106	3.4993	0.0048	-0.0065	Z00048243-1	0.6898	0.88	0.7161	0.9337	0.1902	0.0263	0.2439	Z00048243-1	3.3135	3.3323	3.3457	0.0188	0.0322	0.2439	0.0658	0.1549
0610025P10Rik	Z00035419-1	4.0982	3.9605	3.889	-0.1377	-0.2092	Z00035419-1	4.017	4.0274	3.8953	0.0104	-0.1217	Z00035419-1	4.3005	4.2728	4.297	4.3018	-0.0277	-0.0035	0.0013	Z00035419-1	4.0682	3.9952	4.004	-0.073	-0.0642	0.0104	0.2092	0.1098
0610030E20Rik	Z00027641-1	3.3837	3.4746	3.6922	0.0909	0.3085	Z00027641-1	3.7459	3.8211	4.0116	0.0752	0.2657	Z00027641-1	3.2622	3.2209	3.2932	3.2302	-0.0413	0.031	-0.032	Z00048223-1	2.5218	2.6222	2.5178	0.1004	-0.004	0.3085	0.0413	0.1749
0610037D15Rik	Z00034403-1	3.4605	3.2903	3.4121	-0.1702	-0.0484	Z00034403-1	3.0701	3.1129	3.0925	0.0428	0.0224	Z00034403-1	3.3099	3.2296	3.3082	3.2353	-0.0803	-0.0017	-0.0746	Z00034403-1	3.1289	3.0745	3.1332	-0.0544	0.0043	0.0428	0.1702	0.1065
0610037L13Rik	Z00074382-1	3.6223	3.579	3.6162	-0.0433	-0.0061	Z00015777-1	3.3489	3.3548	3.3742	0.0059	0.0253	Z00074382-1	3.7613	3.8647	3.7855	3.8026	0.1034	0.0242	0.0413	Z00015777-1	3.3597	3.3723	3.3502	0.0126	-0.0095	0.1034	0.0433	0.0734
0610037P05Rik	Z00037816-1	3.2127	3.3292	3.2792	0.1165	0.0665	Z00037816-1	3.7822	3.8446	3.818	0.0624	0.0358	Z00037816-1	3.4206	3.4598	3.4185	3.4897	0.0392	-0.0021	0.0691	Z00037816-1	3.6411	3.6643	3.6959	0.0232	0.0548	0.1165	0.0021	0.0593
0610038D11Rik	Z00011486-1	4.5763	4.5134	4.6108	-0.0629	0.0345	Z00011486-1	4.1853	4.1636	4.166	-0.0217	-0.0193	Z00011486-1	4.5063	4.493	4.5999	4.5767	-0.0133	0.0936	0.0704	Z00011486-1	4.4341	4.4483	4.2874	0.0142	-0.1467	0.0936	0.1467	0.1202
0610038F07Rik	Z00052639-1	3.5983	3.8109	3.7312	0.2126	0.1329	Z00052639-1	3.8583	3.8614	3.8147	0.0031	-0.0436	Z00052639-1	3.8078	3.8149	3.8089	3.8868	0.0071	0.0011	0.079	Z00052639-1	3.7442	3.7318	3.7509	-0.0124	0.0067	0.2126	0.0436	0.1281
0610039K10Rik	Z00045239-1	1.1525	1.1503	1.2078	-0.0022	0.0553	Z00045239-1	2.564	2.4674	2.5154	-0.0966	-0.0486	Z00045239-1	0.3718	0.6905	0.7524	0.8877	0.3187	0.3806	0.5159	Z00045239-1	2.2882	2.2736	2.2797	-0.0146	-0.0085	0.5159	0.0966	0.3063
0610040B10Rik	Z00074020-1	2.3508	2.5193	2.5733	0.1685	0.2225	Z00071939-1	2.1867	2.2102	2.3327	0.0235	0.146	Z00074020-1	2.4616	2.5413	2.6186	2.6599	0.0797	0.157	0.1983	0	0	0	0	0	0	0.2225	0	0.1113
0610040F04Rik	Z00028812-1	1.3222	1.2057	1.2853	-0.1165	-0.0369	Z00028812-1	3.2786	3.2775	3.2665	-0.0011	-0.0121	Z00028812-1	1.7228	1.5443	1.8185	1.3223	-0.1785	0.0957	-0.4005	Z00028812-1	3.1725	3.1772	3.1662	0.0047	-0.0063	0.0957	0.4005	0.2481
0610040J01Rik	Z00074971-1	2.9367	2.7657	2.9649	-0.171	0.0282	Z00015535-1	2.9882	2.9963	3.0332	0.0081	0.045	Z00074971-1	2.4621	2.223	2.4754	2.6252	-0.2391	0.0133	0.1631	Z00015535-1	2.4545	2.5085	2.6043	0.054	0.1498	0.1631	0.2391	0.2011
0710001D07Rik	Z00061797-1	1.9738	2.0117	2.0533	0.0379	0.0795	Z00061797-1	2.716	2.7319	2.7258	0.0159	0.0098	Z00061797-1	2.178	2.1563	2.1018	2.0772	-0.0217	-0.0762	-0.1008	Z00061797-1	2.8597	2.8242	2.8354	-0.0355	-0.0243	0.0795	0.1008	0.0902
0710008K08Rik	Z00021535-1	3.6099	3.5672	3.7264	-0.0427	0.1165	Z00021535-1	4.0512	4.1094	4.2165	0.0582	0.1653	Z00021535-1	4.0612	4.0224	4.0979	4.0564	-0.0388	0.0367	-0.0048	Z00021535-1	3.6963	3.7672	3.8714	0.0709	0.1751	0.1751	0.0427	0.1089
0910001A06Rik	Z00074369-1	3.3556	3.167	2.9321	-0.1886	-0.4235	Z00034144-1	4.4682	4.4463	4.3838	-0.0219	-0.0844	Z00074369-1	3.3158	3.459	3.4059	3.4148	0.1432	0.0901	0.099	Z00056889-1	3.6558	3.706	3.6306	0.0502	-0.0252	0.1432	0.4235	0.2834
0910001L09Rik	Z00031471-1	4.0173	4.1926	4.1999	0.1753	0.1826	Z00031471-1	3.9905	4.0269	3.9002	0.0364	-0.0903	Z00031471-1	4.088	4.1141	4.059	4.1075	0.0261	-0.029	0.0195	Z00031471-1	3.828	3.7816	3.8173	-0.0464	-0.0107	0.1826	0.0903	0.1365
1100001H23Rik	Z00054025-1	2.6513	2.7775	3.0426	0.1262	0.3913	Z00054025-1	3.7699	3.8834	4.32	0.1135	0.5501	Z00054025-1	2.2178	2.6208	2.1134	2.4949	0.403	-0.1044	0.2771	Z00054025-1	2.9972	2.9326	3.0921	-0.0646	0.0949	0.5501	0.1044	0.3273
1110001A07Rik	Z00034726-1	3.227	3.5899	3.6609	0.3629	0.4339	Z00034726-1	3.5859	3.6157	3.4955	0.0298	-0.0904	Z00034726-1	3.5427	3.6557	3.5702	3.5785	0.113	0.0275	0.0358	Z00060717-1	3.0187	2.9448	3.1283	-0.0739	0.1096	0.4339	0.0904	0.2622
1110001A16Rik	Z00026217-1	3.6275	3.4816	3.4665	-0.1459	-0.161	Z00026217-1	3.8777	3.9907	3.8219	0.113	-0.0558	Z00026217-1	4.2834	4.3725	4.2548	4.278	0.0891	-0.0286	-0.0054	Z00026217-1	4.0761	3.9106	4.0353	-0.1655	-0.0408	0.113	0.1655	0.1393
1110001J03Rik	Z00049403-1	4.439	4.1577	4.1813	-0.2813	-0.2577	Z00049403-1	4.3368	4.4012	4.3357	0.0644	-0.0011	Z00049403-1	4.632	4.6377	4.6071	4.5162	0.0057	-0.0249	-0.1158	Z00049403-1	4.1594	4.0545	4.0982	-0.1049	-0.0612	0.0644	0.2813	0.1729
1110002B05Rik	Z00034501-1	3.5382	3.7696	3.9283	0.2314	0.3901	Z00034501-1	3.7003	3.7065	3.7928	0.0062	0.0925	Z00034501-1	3.845	4.0135	3.8524	4.0708	0.1685	0.0074	0.2258	Z00034501-1	3.7363	3.7506	3.8435	0.0143	0.1072	0.3901	0	0.1951
1110002L01Rik	Z00043118-1	3.248	3.1611	2.9227	-0.0869	-0.3253	Z00043118-1	3.0945	3.0671	3.0168	-0.0274	-0.0777	Z00043118-1	3.4177	3.2053	3.2463	3.4329	-0.2124	-0.1714	0.0152	Z00043118-1	2.9865	3.0061	2.8572	0.0196	-0.1293	0.0196	0.3253	0.1725
1110002N22Rik	Z00021156-1	3.3292	3.3094	3.2364	-0.0198	-0.0928	Z00021156-1	3.5653	3.5026	3.4209	-0.0627	-0.1444	Z00021156-1	3.5492	3.6135	3.5486	3.6139	0.0643	-0.0006	0.0647	Z00021156-1	3.6027	3.4406	3.4083	-0.1621	-0.1944	0.0647	0.1944	0.1296
1110003E01Rik	Z00008478-1	3.5925	3.4913	3.4676	-0.1012	-0.1249	Z00008478-1	3.6268	3.6452	3.755	0.0184	0.1282	Z00008478-1	3.5205	3.6496	3.6168	3.5224	0.1291	0.0963	0.0019	Z00008478-1	3.6439	3.5659	4.0289	-0.078	0.385	0.385	0.1249	0.255
1110003O08Rik	Z00041698-1	3.4998	3.4505	3.4964	-0.0493	-0.0034	Z00041698-1	3.7125	3.7027	3.7112	-0.0098	-0.0013	Z00041698-1	3.6517	3.7259	3.6787	3.6499	0.0742	0.027	-0.0018	Z00041698-1	3.4229	3.4697	3.4287	0.0468	0.0058	0.0742	0.0493	0.0618
1110004E09Rik	Z00040738-1	4.1797	4.2659	4.2042	0.0862	0.0245	Z00040738-1	4.0636	4.1021	4.0396	0.0385	-0.024	Z00040738-1	4.5291	4.4923	4.5147	4.5407	-0.0368	-0.0144	0.0116	Z00040738-1	4.2033	4.1896	4.0238	-0.0137	-0.1795	0.0862	0.1795	0.1329
1110004F10Rik	Z00001284-1	4.0724	4.2052	4.2177	0.1328	0.1453	Z00001284-1	4.2353	4.1991	4.2012	-0.0362	-0.0341	Z00001284-1	4.1634	4.1784	4.1198	4.1269	0.015	-0.0436	-0.0365	Z00001284-1	4.3145	4.3002	4.3262	-0.0143	0.0117	0.1453	0.0436	0.0945
1110005A03Rik	Z00059783-1	3.544	3.3881	3.2504	-0.1559	-0.2936	Z00059783-1	3.115	3.1621	3.3044	0.0471	0.1894	Z00059783-1	3.8729	3.9261	3.8455	3.9245	0.0532	-0.0274	0.0516	Z00037360-1	3.6443	3.6234	3.65	-0.0209	0.0057	0.1894	0.2936	0.2415
1110005A23Rik	Z00019356-1	4.1198	4.1014	4.0923	-0.0184	-0.0275	Z00019356-1	4.7236	4.715	4.6171	-0.0086	-0.1065	Z00019356-1	4.4981	4.4861	4.4537	4.4288	-0.012	-0.0444	-0.0693	Z00019356-1	4.7052	4.6667	4.5887	-0.0385	-0.1165	0	0.1165	0.0582
1110006G06Rik	Z00036209-1	4.0647	3.8383	3.7436	-0.2264	-0.3211	Z00036209-1	3.8328	3.8964	3.7749	0.0636	-0.0579	Z00036209-1	4.0566	4.0118	4.0369	3.9302	-0.0448	-0.0197	-0.1264	Z00036209-1	3.5633	3.4069	3.468	-0.1564	-0.0953	0.0636	0.3211	0.1924
1110006O24Rik	Z00042521-1	3.5057	3.4848	3.5174	-0.0209	0.0117	Z00042521-1	4.4021	4.371	4.4164	-0.0311	0.0143	Z00042521-1	3.8775	3.7821	3.8089	3.8335	-0.0954	-0.0686	-0.044	Z00042521-1	4.2881	4.3127	4.2186	0.0246	-0.0695	0.0246	0.0954	0.06
1110007A13Rik	Z00002054-1	2.7726	2.7053	2.6926	-0.0673	-0.08	Z00002054-1	3.2061	3.2351	3.0865	0.029	-0.1196	Z00002054-1	2.6462	2.6949	2.6873	2.6304	0.0487	0.0411	-0.0158	Z00056307-1	4.0016	3.9893	3.9962	-0.0123	-0.0054	0.0487	0.1196	0.0842
1110007C09Rik	Z00043055-1	3.4764	3.5629	3.5869	0.0865	0.1105	Z00043055-1	3.5205	3.5373	3.5783	0.0168	0.0578	Z00043055-1	3.3312	3.2409	3.3008	3.3935	-0.0903	-0.0304	0.0623	Z00043055-1	3.552	3.5597	3.5279	0.0077	-0.0241	0.1105	0.0903	0.1004
1110007L15Rik	Z00035334-1	3.9341	3.8277	3.8327	-0.1064	-0.1014	Z00035334-1	3.6974	3.704	3.6922	0.0066	-0.0052	Z00035334-1	3.7605	3.8778	3.8352	3.8304	0.1173	0.0747	0.0699	Z00035334-1	3.5462	3.5684	3.7116	0.0222	0.1654	0.1654	0.1064	0.1359
1110007M04Rik	Z00006427-1	2.854	3.1145	3.1269	0.2605	0.2729	Z00006427-1	3.8659	3.8029	3.6308	-0.063	-0.2351	Z00006427-1	3.1686	3.1478	3.1698	3.2501	-0.0208	0.0012	0.0815	Z00006427-1	3.6517	3.7237	3.4798	0.072	-0.1719	0.2729	0.2351	0.254
1110008F13Rik	Z00051194-1	4.5111	4.7766	4.8163	0.2655	0.3052	Z00051194-1	4.772	4.7625	4.8268	-0.0095	0.0548	Z00051194-1	4.9342	4.8314	4.8962	4.9567	-0.1028	-0.038	0.0225	Z00051194-1	4.8215	4.8584	4.8343	0.0369	0.0128	0.3052	0.1028	0.204
1110008J03Rik	Z00007810-1	3.4367	3.5372	3.2882	0.1005	-0.1485	Z00007810-1	3.5082	3.4749	3.3298	-0.0333	-0.1784	Z00007810-1	3.9042	3.8081	3.8439	3.9648	-0.0961	-0.0603	0.0606	Z00007810-1	3.4646	3.3733	3.337	-0.0913	-0.1276	0.1005	0.1784	0.1395
1110008L16Rik	Z00008006-1	3.6671	3.6677	3.4566	0.0006	-0.2105	Z00008006-1	3.7777	3.83	3.6983	0.0523	-0.0794	Z00008006-1	3.985	4.0823	4.0035	4.0206	0.0973	0.0185	0.0356	Z00008006-1	3.8088	3.647	3.5926	-0.1618	-0.2162	0.0973	0.2162	0.1568
1110008P14Rik	Z00041181-1	3.8502	3.9186	3.987	0.0684	0.1368	Z00041181-1	3.341	3.4346	3.5475	0.0936	0.2065	Z00041181-1	3.6723	3.6886	3.6801	3.7523	0.0163	0.0078	0.08	Z00041181-1	3.3106	3.2636	3.3523	-0.047	0.0417	0.2065	0.047	0.1268
1110012D08Rik	Z00035684-1	3.2302	3.0666	3.0149	-0.1636	-0.2153	Z00035684-1	3.1361	3.1522	3.1423	0.0161	0.0062	Z00035684-1	3.0634	3.0416	3.0867	3.2076	-0.0218	0.0233	0.1442	Z00035684-1	2.879	2.9864	3.0545	0.1074	0.1755	0.1755	0.2153	0.1954
1110012L19Rik	Z00048219-1	3.8273	3.7855	3.8656	-0.0418	0.0383	Z00048219-1	4.1442	4.1015	4.1018	-0.0427	-0.0424	Z00048219-1	4.1822	4.1909	4.1942	4.2469	0.0087	0.012	0.0647	Z00048219-1	4.079	4.2434	4.0147	0.1644	-0.0643	0.1644	0.0643	0.1144
1110012M11Rik	Z00038684-1	3.9301	3.9032	3.9365	-0.0269	0.0064	Z00038684-1	3.6452	3.712	3.7501	0.0668	0.1049	Z00038684-1	4.2102	4.2054	4.2135	4.153	-0.0048	0.0033	-0.0572	Z00038684-1	3.865	3.8801	3.7786	0.0151	-0.0864	0.1049	0.0864	0.0957
1110014J01Rik	Z00070464-1	4.0163	4.3737	4.3735	0.3574	0.3572	Z00070464-1	4.0664	4.0799	4.1968	0.0135	0.1304	Z00070464-1	4.1038	4.0762	4.1249	4.1796	-0.0276	0.0211	0.0758	Z00022751-1	3.4074	3.4538	3.4376	0.0464	0.0302	0.3574	0.0276	0.1925
1110014K08Rik	Z00019273-1	5.065	5.0148	4.9108	-0.0502	-0.1542	Z00019273-1	5.0164	5.047	5.0478	0.0306	0.0314	Z00019273-1	5.4427	5.5034	5.4918	5.3253	0.0607	0.0491	-0.1174	Z00047709-1	4.1742	3.9889	4.0523	-0.1853	-0.1219	0.0607	0.1853	0.123
1110014N23Rik	Z00004849-1	3.4362	3.4156	3.2985	-0.0206	-0.1377	Z00004849-1	2.6052	2.6992	2.9896	0.094	0.3844	Z00004849-1	3.1381	3.1944	3.142	3.1914	0.0563	0.0039	0.0533	Z00004849-1	2.8214	2.811	2.762	-0.0104	-0.0594	0.3844	0.1377	0.2611
1110017D15Rik	Z00048915-1	2.0318	2.1966	2.197	0.1648	0.1652	Z00048915-1	3.9521	3.9559	3.9409	0.0038	-0.0112	Z00048915-1	2.0339	2.0922	2.1458	2.1959	0.0583	0.1119	0.162	Z00048915-1	3.8352	3.821	3.8101	-0.0142	-0.0251	0.1652	0.0251	0.0952
1110018J18Rik	Z00047503-1	3.1633	3.4552	3.4212	0.2919	0.2579	Z00047503-1	3.3979	3.5362	3.4693	0.1383	0.0714	Z00047503-1	3.1828	3.1774	3.1635	3.1466	-0.0054	-0.0193	-0.0362	Z00047503-1	3.0805	3.1393	3.1504	0.0588	0.0699	0.2919	0.0362	0.1641
1110019J04Rik	Z00027815-1	4.4628	4.597	4.6535	0.1342	0.1907	Z00027815-1	4.8774	4.8133	4.7014	-0.0641	-0.176	Z00027815-1	5.1768	5.0269	5.1102	5.114	-0.1499	-0.0666	-0.0628	Z00027815-1	5.0204	4.9412	4.8308	-0.0792	-0.1896	0.1907	0.1896	0.1902
1110019K23Rik	Z00076389-1	2.1141	2.2832	2.0497	0.1691	-0.0644	Z00036800-1	3.4054	3.4083	3.242	0.0029	-0.1634	Z00076389-1	3.0925	3.2228	3.1168	3.2023	0.1303	0.0243	0.1098	Z00036800-1	3.3146	3.3185	3.2453	0.0039	-0.0693	0.1691	0.1634	0.1663
1110019N10Rik	Z00075063-1	3.7773	3.8763	4.0095	0.099	0.2322	Z00005586-1	4.5057	4.544	4.56	0.0383	0.0543	Z00075063-1	4.0389	4.0991	4.0559	4.0521	0.0602	0.017	0.0132	Z00005586-1	4.5671	4.5569	4.6176	-0.0102	0.0505	0.2322	0.0102	0.1212
1110020A21Rik	Z00026799-1	1.9779	2.1742	2.162	0.1963	0.1841	Z00026799-1	3.1604	3.1683	3.1419	0.0079	-0.0185	Z00026799-1	2.5213	2.4494	2.4442	2.4739	-0.0719	-0.0771	-0.0474	Z00026799-1	3.1556	3.1398	3.1451	-0.0158	-0.0105	0.1963	0.0771	0.1367
1110020G09Rik	Z00009523-1	3.7009	3.736	3.8346	0.0351	0.1337	Z00009523-1	3.7492	3.8568	3.8683	0.1076	0.1191	Z00009523-1	3.6978	3.7931	3.7262	3.6767	0.0953	0.0284	-0.0211	Z00009523-1	3.1521	3.2255	3.0462	0.0734	-0.1059	0.1337	0.1059	0.1198
1110020P15Rik	Z00048626-1	4.8202	4.6867	4.7303	-0.1335	-0.0899	Z00048626-1	4.6748	4.7046	4.6454	0.0298	-0.0294	Z00048626-1	4.9587	5.0714	4.9995	5.0129	0.1127	0.0408	0.0542	Z00048626-1	4.6667	4.585	4.6133	-0.0817	-0.0534	0.1127	0.1335	0.1231
1110021J02Rik	Z00040583-1	3.1337	3.3804	3.4291	0.2467	0.2954	Z00040583-1	3.0819	3.1615	3.3192	0.0796	0.2373	Z00040583-1	3.183	3.3076	3.1998	3.4103	0.1246	0.0168	0.2273	Z00040583-1	3.303	3.2976	3.4371	-0.0054	0.1341	0.2954	0.0054	0.1504
1110021L09Rik	Z00047857-1	2.9336	2.755	2.6948	-0.1786	-0.2388	Z00047857-1	3.6854	3.6971	3.6458	0.0117	-0.0396	Z00047857-1	2.3627	2.4326	2.3418	2.8674	0.0699	-0.0209	0.5047	Z00047857-1	3.6426	3.6616	3.6411	0.019	-0.0015	0.5047	0.2388	0.3718
1110028C15Rik	Z00050859-1	2.0526	2.0214	2.1231	-0.0312	0.0705	Z00050859-1	2.3038	2.577	2.6222	0.2732	0.3184	Z00050859-1	1.6412	1.6165	1.5128	1.4565	-0.0247	-0.1284	-0.1847	Z00050859-1	2.2829	2.3182	2.3959	0.0353	0.113	0.3184	0.1847	0.2516
1110031B06Rik	Z00019016-1	4.1397	4.1578	4.1777	0.0181	0.038	Z00019016-1	3.9195	3.9845	4.051	0.065	0.1315	Z00019016-1	4.2724	4.2469	4.2646	4.231	-0.0255	-0.0078	-0.0414	Z00056604-1	3.1086	3.1081	3.1031	-0.0005	-0.0055	0.1315	0.0414	0.0865
1110031I02Rik	Z00015114-1	3.4028	3.4782	3.4886	0.0754	0.0858	Z00015114-1	3.6568	3.641	3.6186	-0.0158	-0.0382	Z00015114-1	3.5721	3.5736	3.5883	3.5939	0.0015	0.0162	0.0218	Z00015114-1	3.503	3.5008	3.5552	-0.0022	0.0522	0.0858	0.0382	0.062
1110032A03Rik	Z00021178-1	2.9237	2.8492	2.9457	-0.0745	0.022	Z00021178-1	2.7537	2.8579	3.0392	0.1042	0.2855	Z00021178-1	2.4972	2.7228	2.6526	2.7392	0.2256	0.1554	0.242	Z00021178-1	2.7709	2.7344	2.9532	-0.0365	0.1823	0.2855	0.0745	0.18
1110032A13Rik	Z00074562-1	3.5759	3.4898	3.4035	-0.0861	-0.1724	Z00003765-1	2.9315	2.6816	2.4811	-0.2499	-0.4504	Z00074562-1	3.8443	3.7581	3.8276	3.7822	-0.0862	-0.0167	-0.0621	Z00003765-1	3.0493	2.7921	2.9989	-0.2572	-0.0504	0	0.4504	0.2252
1110032F04Rik	Z00031487-1	1.5248	1.8369	1.349	0.3121	-0.1758	Z00031487-1	2.2742	2.4671	2.4709	0.1929	0.1967	Z00031487-1	2.4323	1.932	2.5062	2.4927	-0.5003	0.0739	0.0604	Z00031487-1	2.554	2.6928	2.5777	0.1388	0.0237	0.3121	0.5003	0.4062
1110032O16Rik	Z00051404-1	3.4947	3.5931	3.5331	0.0984	0.0384	Z00051404-1	3.3467	3.4882	3.4174	0.1415	0.0707	Z00051404-1	3.943	3.8497	3.8725	3.7614	-0.0933	-0.0705	-0.1816	Z00051404-1	3.492	3.4137	3.5601	-0.0783	0.0681	0.1415	0.1816	0.1616
1110033M05Rik	Z00051660-1	3.2235	3.1748	3.2595	-0.0487	0.036	Z00051660-1	3.3282	3.3992	3.4021	0.071	0.0739	Z00051660-1	3.1489	3.1537	3.2425	3.1473	0.0048	0.0936	-0.0016	Z00051660-1	3.036	3.053	3.2605	0.017	0.2245	0.2245	0.0487	0.1366
1110034A24Rik	Z00038781-1	3.4408	3.4632	3.3699	0.0224	-0.0709	Z00038781-1	3.255	3.1856	3.1178	-0.0694	-0.1372	Z00038781-1	3.5001	3.494	3.5324	3.5709	-0.0061	0.0323	0.0708	Z00038781-1	3.1863	3.2284	3.1564	0.0421	-0.0299	0.0708	0.1372	0.104
1110034B05Rik	Z00006158-1	3.7566	3.8267	3.9423	0.0701	0.1857	Z00006158-1	3.8578	3.8271	3.8674	-0.0307	0.0096	Z00006158-1	4.1115	4.1615	4.1067	4.0905	0.05	-0.0048	-0.021	Z00006158-1	4.0801	4.0532	4.0674	-0.0269	-0.0127	0.1857	0.0307	0.1082
1110034G24Rik	Z00048159-1	3.8347	3.6433	3.5089	-0.1914	-0.3258	Z00048159-1	3.4365	3.4853	3.4381	0.0488	0.0016	Z00048159-1	3.7272	3.7319	3.6684	3.6155	0.0047	-0.0588	-0.1117	Z00048159-1	3.5347	3.6219	3.6304	0.0872	0.0957	0.0957	0.3258	0.2108
1110035M17Rik	Z00031789-1	1.1355	1.1602	1.2072	0.0247	0.0717	Z00031789-1	2.3399	2.4072	2.3353	0.0673	-0.0046	Z00031789-1	1.2747	1.0937	1.1821	0.9147	-0.181	-0.0926	-0.36	Z00031789-1	2.5408	2.6377	2.542	0.0969	0.0012	0.0969	0.36	0.2285
1110036O03Rik	Z00051230-1	2.9117	2.8608	2.7931	-0.0509	-0.1186	Z00051230-1	2.9387	3.0081	3.1756	0.0694	0.2369	Z00051230-1	3.2098	2.9984	3.2033	2.9165	-0.2114	-0.0065	-0.2933	Z00051230-1	3.2753	3.1776	3.6726	-0.0977	0.3973	0.3973	0.2933	0.3453
1110037F02Rik	Z00016059-1	3.4829	3.7424	3.7882	0.2595	0.3053	Z00016059-1	3.6064	3.5679	3.6449	-0.0385	0.0385	Z00016059-1	3.6837	3.6542	3.6615	3.6572	-0.0295	-0.0222	-0.0265	Z00016059-1	2.9815	2.9258	3.0776	-0.0557	0.0961	0.3053	0.0557	0.1805
1110038B12Rik	Z00027420-1	4.1033	3.9271	3.9515	-0.1762	-0.1518	Z00027420-1	3.839	3.8436	3.7384	0.0046	-0.1006	Z00027420-1	3.8994	3.923	3.9421	3.9666	0.0236	0.0427	0.0672	Z00027420-1	3.9929	3.9186	3.8663	-0.0743	-0.1266	0.0672	0.1762	0.1217
1110038D17Rik	Z00051012-1	3.3242	3.4764	3.4819	0.1522	0.1577	Z00051012-1	3.1639	3.2681	3.4518	0.1042	0.2879	Z00051012-1	3.2107	3.2394	3.2785	3.2893	0.0287	0.0678	0.0786	Z00051012-1	2.9573	3.0303	3.1584	0.073	0.2011	0.2879	0	0.144
1110038F14Rik	Z00037655-1	4.3463	4.6703	4.4839	0.324	0.1376	Z00037655-1	4.5265	4.4415	4.3944	-0.085	-0.1321	Z00037655-1	4.2465	4.2606	4.2805	4.3234	0.0141	0.034	0.0769	Z00059709-1	3.5716	3.5004	3.6156	-0.0712	0.044	0.324	0.1321	0.2281
1110039B18Rik	Z00075311-1	4.0582	4.0907	4.0551	0.0325	-0.0031	Z00035608-1	3.0579	3.0839	3.1519	0.026	0.094	Z00075311-1	4.1175	4.1866	4.1418	4.2313	0.0691	0.0243	0.1138	Z00035608-1	3.0168	3.083	3.1129	0.0662	0.0961	0.1138	0.0031	0.0585
1110039F03Rik	Z00076494-1	3.1855	3.0927	3.131	-0.0928	-0.0545	0	0	0	0	0	0	Z00076494-1	3.5812	3.4587	3.5366	3.5415	-0.1225	-0.0446	-0.0397	0	0	0	0	0	0	0	0.1225	0.0613
1110049F12Rik	Z00010634-1	4.0775	4.2267	4.262	0.1492	0.1845	Z00010634-1	3.9936	4.0207	4.1853	0.0271	0.1917	Z00010634-1	3.8943	3.9409	3.9083	3.979	0.0466	0.014	0.0847	Z00010634-1	3.8189	3.8771	3.8302	0.0582	0.0113	0.1917	0	0.0959
1110050K14Rik	Z00029839-1	1.0561	1.1981	1.2207	0.142	0.1646	Z00029839-1	2.4405	2.456	2.4357	0.0155	-0.0048	Z00029839-1	1.2147	1.2664	0.7627	1.0631	0.0517	-0.452	-0.1516	Z00029839-1	2.645	2.6519	2.617	0.0069	-0.028	0.1646	0.452	0.3083
1110051M20Rik	Z00070075-1	1.1371	1.212	1.2438	0.0749	0.1067	Z00070075-1	2.1535	2.1436	2.1451	-0.0099	-0.0084	Z00070075-1	0.6302	0.6375	0.9373	0.8471	0.0073	0.3071	0.2169	Z00070075-1	2.3766	2.3924	2.3481	0.0158	-0.0285	0.3071	0.0285	0.1678
1110054O05Rik	Z00025876-1	3.4823	3.3783	3.4565	-0.104	-0.0258	Z00025876-1	3.5892	3.5211	3.4085	-0.0681	-0.1807	Z00025876-1	3.9874	3.9788	4.0441	4.0748	-0.0086	0.0567	0.0874	Z00025876-1	3.6318	3.6529	3.642	0.0211	0.0102	0.0874	0.1807	0.1341
1110057K04Rik	Z00035500-1	3.9452	4.0568	4.0338	0.1116	0.0886	Z00035500-1	3.6735	3.7338	3.7918	0.0603	0.1183	Z00035500-1	3.8344	3.7793	3.8249	3.9013	-0.0551	-0.0095	0.0669	Z00035500-1	3.8358	3.8311	3.8059	-0.0047	-0.0299	0.1183	0.0551	0.0867
1110058L19Rik	Z00039724-1	3.7612	3.8484	3.9146	0.0872	0.1534	Z00039724-1	3.7813	3.8617	3.9069	0.0804	0.1256	Z00039724-1	3.8507	3.8535	3.8124	3.9537	0.0028	-0.0383	0.103	Z00039724-1	3.8788	3.8581	3.867	-0.0207	-0.0118	0.1534	0.0383	0.0959
1110059E24Rik	Z00012727-1	3.744	3.5108	3.504	-0.2332	-0.24	Z00012727-1	3.77	3.8092	3.6059	0.0392	-0.1641	Z00012727-1	4.0566	4.0827	4.0386	4.0459	0.0261	-0.018	-0.0107	Z00012727-1	3.6779	3.683	3.589	0.0051	-0.0889	0.0392	0.24	0.1396
1110059G10Rik	Z00036241-1	2.2139	2.2045	2.2783	-0.0094	0.0644	Z00036241-1	3.3089	3.3418	3.3253	0.0329	0.0164	Z00036241-1	2.4533	2.4892	2.433	2.4225	0.0359	-0.0203	-0.0308	Z00036241-1	2.7318	2.8071	2.7948	0.0753	0.063	0.0753	0.0308	0.0531
1110065P20Rik	Z00070077-1	3.589	3.8062	3.9929	0.2172	0.4039	Z00070077-1	3.7855	3.8505	3.9034	0.065	0.1179	Z00070077-1	4.0624	4.105	4.0978	4.0911	0.0426	0.0354	0.0287	Z00070077-1	3.7127	3.7626	3.9225	0.0499	0.2098	0.4039	0	0.202
1110067D22Rik	Z00010077-1	2.7616	2.8871	3.0355	0.1255	0.2739	Z00010077-1	3.8911	3.8929	4.2283	0.0018	0.3372	Z00010077-1	3.244	3.2597	3.2308	3.2513	0.0157	-0.0132	0.0073	Z00010077-1	3.5876	3.6921	3.4712	0.1045	-0.1164	0.3372	0.1164	0.2268
1190002A17Rik	Z00014689-1	2.8118	2.5532	2.4493	-0.2586	-0.3625	Z00014689-1	2.7277	2.7622	2.8553	0.0345	0.1276	Z00014689-1	1.9113	2.1379	2.014	2.1292	0.2266	0.1027	0.2179	Z00014689-1	2.8586	2.7663	2.8529	-0.0923	-0.0057	0.2266	0.3625	0.2946
1190002H23Rik	Z00042006-1	2.9584	3.627	3.4519	0.6686	0.4935	Z00042006-1	3.0546	3.2736	3.7464	0.219	0.6918	Z00042006-1	3.4621	3.9606	3.5732	3.5107	0.4985	0.1111	0.0486	Z00042006-1	2.6807	2.7906	2.693	0.1099	0.0123	0.6918	0	0.3459
1190002N15Rik	Z00035908-1	3.2864	3.0852	2.9628	-0.2012	-0.3236	Z00035908-1	3.4869	3.4526	3.2244	-0.0343	-0.2625	Z00035908-1	3.3437	3.2863	3.4064	3.6305	-0.0574	0.0627	0.2868	Z00035908-1	3.4061	3.4041	3.3511	-0.002	-0.055	0.2868	0.3236	0.3052
1190005F20Rik	Z00057828-1	2.8208	2.8691	2.8865	0.0483	0.0657	Z00057828-1	3.057	3.062	3.0937	0.005	0.0367	Z00057828-1	2.7342	2.7633	2.7411	2.8008	0.0291	0.0069	0.0666	Z00035821-1	2.9458	2.9175	2.8908	-0.0283	-0.055	0.0666	0.055	0.0608
1190005I06Rik	Z00042319-1	3.6787	3.5538	3.3249	-0.1249	-0.3538	Z00042319-1	3.7469	3.8203	3.508	0.0734	-0.2389	Z00042319-1	4.1909	4.0754	4.202	3.9177	-0.1155	0.0111	-0.2732	Z00042319-1	3.7563	3.6166	3.2991	-0.1397	-0.4572	0.0734	0.4572	0.2653
1190005P17Rik	Z00051842-1	3.7779	3.557	3.6269	-0.2209	-0.151	Z00051842-1	3.7173	3.6486	3.5702	-0.0687	-0.1471	Z00051842-1	3.5618	3.5402	3.5591	3.6393	-0.0216	-0.0027	0.0775	Z00051842-1	3.4064	3.322	3.4147	-0.0844	0.0083	0.0775	0.2209	0.1492
1190017O12Rik	Z00045624-1	3.5782	3.969	3.9745	0.3908	0.3963	Z00045624-1	3.6718	3.7183	3.7059	0.0465	0.0341	Z00045624-1	3.9485	3.9141	3.8691	4.0657	-0.0344	-0.0794	0.1172	Z00045624-1	3.8866	3.8841	3.9778	-0.0025	0.0912	0.3963	0.0794	0.2379
1200002N14Rik	Z00052502-1	2.1098	2.1408	2.161	0.031	0.0512	Z00052502-1	2.6875	2.6673	2.9513	-0.0202	0.2638	Z00052502-1	2.2644	2.1498	2.1563	1.926	-0.1146	-0.1081	-0.3384	Z00052502-1	2.7233	2.6336	2.6684	-0.0897	-0.0549	0.2638	0.3384	0.3011
1200003C05Rik	Z00039559-1	4.0007	4.0275	4.2095	0.0268	0.2088	Z00039559-1	4.1863	4.218	4.3377	0.0317	0.1514	Z00039559-1	4.3558	4.3623	4.3626	4.4148	0.0065	0.0068	0.059	Z00039559-1	4.2613	4.2082	4.319	-0.0531	0.0577	0.2088	0.0531	0.131
1200003I07Rik	Z00034208-1	3.2496	3.4007	3.5901	0.1511	0.3405	Z00034208-1	3.1651	3.1934	3.2503	0.0283	0.0852	Z00034208-1	4.2377	4.268	4.2643	4.247	0.0303	0.0266	0.0093	Z00034208-1	3.5371	3.6128	3.5195	0.0757	-0.0176	0.3405	0.0176	0.1791
1200009F10Rik	Z00038929-1	3.1613	3.0046	3.0734	-0.1567	-0.0879	Z00038929-1	3.4045	3.4712	3.5153	0.0667	0.1108	Z00038929-1	3.0964	3.1959	3.1572	3.2473	0.0995	0.0608	0.1509	Z00038929-1	3.5938	3.5577	3.9186	-0.0361	0.3248	0.3248	0.1567	0.2408
1200009O22Rik	Z00004134-1	2.0133	1.3732	1.1814	-0.6401	-0.8319	Z00004134-1	2.231	2.2332	2.1764	0.0022	-0.0546	Z00004134-1	1.6849	1.367	1.8508	1.2241	-0.3179	0.1659	-0.4608	Z00004134-1	2.5057	2.479	2.5784	-0.0267	0.0727	0.1659	0.8319	0.4989
1200011I18Rik	Z00062631-1	2.4187	2.3946	2.1763	-0.0241	-0.2424	Z00062631-1	2.4516	2.479	2.4408	0.0274	-0.0108	Z00062631-1	2.7276	2.6586	2.7024	2.7242	-0.069	-0.0252	-0.0034	Z00051435-1	2.4796	2.4676	2.5992	-0.012	0.1196	0.1196	0.2424	0.181
1200011M11Rik	Z00041075-1	4.2112	4.2952	4.1854	0.084	-0.0258	Z00041075-1	4.0742	4.0404	4.0758	-0.0338	0.0016	Z00041075-1	4.361	4.3178	4.3495	4.3998	-0.0432	-0.0115	0.0388	Z00041075-1	4.2826	4.2693	4.2289	-0.0133	-0.0537	0.084	0.0537	0.0689
1200013P24Rik	Z00034130-1	3.833	3.8369	3.7211	0.0039	-0.1119	Z00034130-1	3.754	3.7058	3.7206	-0.0482	-0.0334	Z00034130-1	3.8661	3.8419	3.8783	3.911	-0.0242	0.0122	0.0449	Z00034130-1	3.9879	3.9802	3.9281	-0.0077	-0.0598	0.0449	0.1119	0.0784
1200014J11Rik	Z00011919-1	4.2701	4.2836	4.2803	0.0135	0.0102	Z00011919-1	4.4111	4.369	4.2812	-0.0421	-0.1299	Z00011919-1	4.4764	4.4762	4.4392	4.4419	-0.0002	-0.0372	-0.0345	Z00011919-1	4.1816	4.1781	4.1386	-0.0035	-0.043	0.0135	0.1299	0.0717
1200014M14Rik	Z00009629-1	3.5319	3.6813	3.5922	0.1494	0.0603	Z00009629-1	3.0941	3.1921	3.0695	0.098	-0.0246	Z00009629-1	3.4976	3.4771	3.476	3.4679	-0.0205	-0.0216	-0.0297	Z00009629-1	2.9702	2.8829	2.9678	-0.0873	-0.0024	0.1494	0.0873	0.1184
1200015F23Rik	Z00001199-1	3.6408	3.6163	3.6473	-0.0245	0.0065	Z00001199-1	3.1697	3.1774	3.2387	0.0077	0.069	Z00001199-1	3.6522	3.574	3.6046	3.5434	-0.0782	-0.0476	-0.1088	Z00001199-1	3.5699	3.5806	3.5588	0.0107	-0.0111	0.069	0.1088	0.0889
1200015M12Rik	Z00070048-1	3.3357	3.3209	3.4388	-0.0148	0.1031	Z00070048-1	4.4185	4.4284	4.4657	0.0099	0.0472	Z00070048-1	3.5246	3.5448	3.5252	3.5711	0.0202	0.0006	0.0465	Z00070048-1	4.4368	4.4751	4.4823	0.0383	0.0455	0.1031	0.0148	0.059
1200015N20Rik	Z00015815-1	3.2539	2.9505	2.8223	-0.3034	-0.4316	Z00015815-1	3.4824	3.7446	3.4784	0.2622	-0.004	Z00015815-1	2.9925	3.0081	2.9994	2.7651	0.0156	0.0069	-0.2274	Z00015815-1	3.2007	3.1039	3.1812	-0.0968	-0.0195	0.2622	0.4316	0.3469
1200016B10Rik	Z00004361-1	2.9943	2.9278	3.0111	-0.0665	0.0168	Z00004361-1	3.4706	3.4923	3.5513	0.0217	0.0807	Z00004361-1	3.33	3.5539	3.3656	3.2972	0.2239	0.0356	-0.0328	Z00004361-1	2.9044	3.0015	3.066	0.0971	0.1616	0.2239	0.0665	0.1452
1200016E24Rik	Z00035574-1	3.3288	2.9599	3.277	-0.3689	-0.0518	Z00035574-1	3.9602	3.9518	3.9728	-0.0084	0.0126	Z00035574-1	2.861	2.8214	2.9069	2.8495	-0.0396	0.0459	-0.0115	Z00070167-1	3.064	3.1166	3.367	0.0526	0.303	0.303	0.3689	0.336
1300001I01Rik	Z00019113-1	4.03	3.9302	3.7223	-0.0998	-0.3077	Z00019113-1	3.7917	3.768	3.7065	-0.0237	-0.0852	Z00019113-1	3.9039	3.8337	3.9015	3.9636	-0.0702	-0.0024	0.0597	Z00019113-1	3.7954	3.7629	3.7333	-0.0325	-0.0621	0.0597	0.3077	0.1837
1300003B13Rik	Z00019819-1	2.7804	2.8234	2.8427	0.043	0.0623	Z00019819-1	3.0002	2.9608	2.9268	-0.0394	-0.0734	Z00019819-1	2.4995	2.7111	2.5633	2.5583	0.2116	0.0638	0.0588	Z00019819-1	3.2405	3.4214	2.8729	0.1809	-0.3676	0.2116	0.3676	0.2896
1300007F04Rik	Z00048588-1	1.4391	2.2438	2.1666	0.8047	0.7275	Z00048588-1	2.5124	2.5699	2.6277	0.0575	0.1153	Z00048588-1	1.8112	1.6102	1.8854	1.633	-0.201	0.0742	-0.1782	Z00048588-1	2.6584	2.6978	2.7449	0.0394	0.0865	0.8047	0.201	0.5029
1300010F03Rik	Z00011172-1	2.8707	2.7247	2.5993	-0.146	-0.2714	Z00011172-1	2.5816	2.6577	2.7368	0.0761	0.1552	Z00011172-1	2.5218	2.5663	2.6191	2.6102	0.0445	0.0973	0.0884	Z00001439-1	2.7527	2.7793	2.7324	0.0266	-0.0203	0.1552	0.2714	0.2133
1300010M03Rik	Z00019190-1	2.609	2.6664	2.953	0.0574	0.344	Z00019190-1	3.4272	3.4185	3.4109	-0.0087	-0.0163	Z00019190-1	2.889	2.9843	2.8622	2.8124	0.0953	-0.0268	-0.0766	Z00019190-1	3.4589	3.526	3.4394	0.0671	-0.0195	0.344	0.0766	0.2103
1300012G16Rik	Z00012025-1	3.4236	3.4389	3.344	0.0153	-0.0796	Z00012025-1	3.5807	3.6071	3.6513	0.0264	0.0706	Z00012025-1	3.151	3.1413	3.2152	3.2501	-0.0097	0.0642	0.0991	Z00056087-1	2.7616	2.8561	2.8387	0.0945	0.0771	0.0991	0.0796	0.0894
1300014I06Rik	Z00041705-1	2.3484	2.8349	2.9567	0.4865	0.6083	Z00041705-1	3.2252	3.3795	3.7289	0.1543	0.5037	Z00041705-1	2.5068	2.5514	2.441	2.4419	0.0446	-0.0658	-0.0649	Z00041705-1	3.4543	3.5589	3.5258	0.1046	0.0715	0.6083	0.0658	0.3371
1300018I05Rik	Z00074747-1	4.2062	4.2205	4.2629	0.0143	0.0567	Z00022085-1	3.3378	3.3768	3.4597	0.039	0.1219	Z00074747-1	4.3302	4.3418	4.3871	4.4511	0.0116	0.0569	0.1209	Z00022085-1	3.4117	3.5449	3.5171	0.1332	0.1054	0.1332	0	0.0666
1300018I17Rik	Z00051376-1	3.4726	3.2779	3.3915	-0.1947	-0.0811	Z00051376-1	3.5087	3.6392	3.6778	0.1305	0.1691	Z00051376-1	3.4404	3.5399	3.522	3.5062	0.0995	0.0816	0.0658	Z00051376-1	3.3653	3.3127	3.4906	-0.0526	0.1253	0.1691	0.1947	0.1819
1300018J18Rik	Z00035635-1	2.8866	2.7889	2.8531	-0.0977	-0.0335	Z00035635-1	2.6702	2.7121	2.9121	0.0419	0.2419	Z00035635-1	2.8513	2.7523	2.8072	2.8149	-0.099	-0.0441	-0.0364	Z00035635-1	2.9073	2.9063	2.9252	-0.001	0.0179	0.2419	0.099	0.1705
1500001A10Rik	Z00063313-1	2.0007	1.3236	1.301	-0.6771	-0.6997	Z00063313-1	2.3549	2.447	2.311	0.0921	-0.0439	Z00063313-1	1.883	2.1398	2.1839	2.1409	0.2568	0.3009	0.2579	Z00051945-1	1.7816	1.79	1.8262	0.0084	0.0446	0.3009	0.6997	0.5003
1500001M20Rik	Z00006863-1	3.922	3.8509	3.8567	-0.0711	-0.0653	Z00006863-1	4.0365	3.9994	3.997	-0.0371	-0.0395	Z00006863-1	4.0925	4.0438	4.0884	4.1549	-0.0487	-0.0041	0.0624	Z00006863-1	4.0472	4.0727	3.8918	0.0255	-0.1554	0.0624	0.1554	0.1089
1500002C15Rik	Z00043894-1	1.263	1.2367	1.3314	-0.0263	0.0684	Z00043894-1	1.6904	1.8325	1.9595	0.1421	0.2691	Z00043894-1	1.5136	1.4382	1.3584	1.5043	-0.0754	-0.1552	-0.0093	Z00043894-1	2.2479	2.2153	2.2508	-0.0326	0.0029	0.2691	0.1552	0.2122
1500002O20Rik	Z00003104-1	3.0641	3.0068	2.8471	-0.0573	-0.217	Z00003104-1	3.2165	3.2231	3.1893	0.0066	-0.0272	Z00003104-1	3.2487	3.2601	3.2395	3.1881	0.0114	-0.0092	-0.0606	Z00064572-1	2.4803	2.4255	2.4458	-0.0548	-0.0345	0.0114	0.217	0.1142
1500003O03Rik	Z00049018-1	2.466	2.756	2.787	0.29	0.321	Z00049018-1	2.5374	2.5468	2.5786	0.0094	0.0412	Z00049018-1	2.3534	2.3692	2.3269	2.3757	0.0158	-0.0265	0.0223	Z00049018-1	2.7774	2.6882	2.829	-0.0892	0.0516	0.321	0.0892	0.2051
1500003O22Rik	Z00005753-1	3.6962	3.8777	3.8514	0.1815	0.1552	Z00005753-1	3.6068	3.5389	3.555	-0.0679	-0.0518	Z00005753-1	3.7995	3.7648	3.7876	3.7985	-0.0347	-0.0119	-0.001	Z00005753-1	3.3657	3.3962	3.3633	0.0305	-0.0024	0.1815	0.0679	0.1247
1500004F05Rik	Z00076449-1	2.4061	2.2166	2.3275	-0.1895	-0.0786	0	0	0	0	0	0	Z00076449-1	2.7626	2.7208	2.6208	2.7303	-0.0418	-0.1418	-0.0323	0	0	0	0	0	0	0	0.1895	0.0947
1500005A01Rik	Z00023774-1	3.1267	3.4227	3.4945	0.296	0.3678	Z00023774-1	3.1611	3.3522	3.5577	0.1911	0.3966	Z00023774-1	3.339	3.4748	3.3911	3.3801	0.1358	0.0521	0.0411	Z00023774-1	3.0926	3.0011	3.4188	-0.0915	0.3262	0.3966	0.0915	0.2441
1500005K14Rik	Z00009515-1	2.2836	2.8888	2.8376	0.6052	0.554	Z00009515-1	2.7786	2.7814	2.9489	0.0028	0.1703	Z00009515-1	1.4803	1.4533	1.5943	1.5193	-0.027	0.114	0.039	Z00009515-1	2.4169	2.5015	2.9098	0.0846	0.4929	0.6052	0.027	0.3161
1500009L16Rik	Z00046802-1	3.1393	3.0158	3.0695	-0.1235	-0.0698	Z00046802-1	3.2155	3.2501	3.2696	0.0346	0.0541	Z00046802-1	3.5286	3.535	3.5224	3.421	0.0064	-0.0062	-0.1076	Z00046802-1	3.7993	3.5577	3.7718	-0.2416	-0.0275	0.0541	0.2416	0.1479
1500010J02Rik	Z00018585-1	4.5197	4.236	4.3061	-0.2837	-0.2136	Z00018585-1	4.595	4.6693	4.69	0.0743	0.095	Z00018585-1	4.6054	4.6027	4.6348	4.5588	-0.0027	0.0294	-0.0466	Z00018585-1	4.2724	4.1928	4.3875	-0.0796	0.1151	0.1151	0.2837	0.1994
1500011B03Rik	Z00019382-1	3.3001	3.1212	3.1943	-0.1789	-0.1058	Z00019382-1	3.2386	3.2296	3.2739	-0.009	0.0353	Z00019382-1	3.7961	3.7216	3.784	3.8234	-0.0745	-0.0121	0.0273	Z00019382-1	2.9676	3.0944	3.0987	0.1268	0.1311	0.1311	0.1789	0.155
1500011H22Rik	Z00056090-1	3.1501	3.2339	3.4023	0.0838	0.2522	Z00056090-1	2.9497	3.0442	3.1691	0.0945	0.2194	Z00056090-1	3.4627	3.4848	3.4653	3.4242	0.0221	0.0026	-0.0385	Z00056090-1	2.9184	2.9906	3.1879	0.0722	0.2695	0.2695	0.0385	0.154
1500011K16Rik	Z00026025-1	2.5064	2.5165	2.5077	0.0101	0.0013	Z00026025-1	2.8931	2.8756	2.8716	-0.0175	-0.0215	Z00026025-1	3.3472	3.3923	3.2764	3.302	0.0451	-0.0708	-0.0452	Z00026025-1	3.076	2.9302	3.1876	-0.1458	0.1116	0.1116	0.1458	0.1287
1500012F01Rik	Z00070081-1	4.7413	4.4336	4.4977	-0.3077	-0.2436	Z00070081-1	4.3638	4.4047	4.4532	0.0409	0.0894	Z00070081-1	4.6665	4.6373	4.5537	4.5731	-0.0292	-0.1128	-0.0934	Z00070081-1	4.4713	4.4815	4.2945	0.0102	-0.1768	0.0894	0.3077	0.1986
1500012K07Rik	Z00061353-1	1.2466	1.1378	1.1834	-0.1088	-0.0632	Z00061353-1	2.2553	2.2739	2.2452	0.0186	-0.0101	Z00061353-1	0.6516	0.6471	0.6552	0.7049	-0.0045	0.0036	0.0533	Z00061353-1	2.4428	2.4146	2.4067	-0.0282	-0.0361	0.0533	0.1088	0.0811
1500015A07Rik	Z00030123-1	2.4345	2.6865	3.0332	0.252	0.5987	Z00030123-1	2.643	2.7369	2.9274	0.0939	0.2844	Z00030123-1	3.2967	3.237	3.2692	3.311	-0.0597	-0.0275	0.0143	Z00070082-1	3.3543	3.4079	3.3122	0.0536	-0.0421	0.5987	0.0597	0.3292
1500019G21Rik	Z00060939-1	3.7762	3.7679	3.7954	-0.0083	0.0192	Z00060939-1	3.2195	3.2231	3.2958	0.0036	0.0763	Z00060939-1	3.8321	3.8539	3.8442	3.8776	0.0218	0.0121	0.0455	Z00011509-1	2.7722	2.8007	2.6925	0.0285	-0.0797	0.0763	0.0797	0.078
1500031H01Rik	Z00026950-1	3.7364	3.9064	3.9089	0.17	0.1725	Z00026950-1	3.6348	3.6327	3.6885	-0.0021	0.0537	Z00026950-1	3.509	3.5471	3.5487	3.5274	0.0381	0.0397	0.0184	Z00026950-1	3.5679	3.568	3.548	0.0001	-0.0199	0.1725	0.0199	0.0962
1500031L02Rik	Z00000729-1	3.103	3.2811	3.1726	0.1781	0.0696	Z00000729-1	3.7795	3.8299	3.804	0.0504	0.0245	Z00000729-1	3.1068	3.1714	3.1569	3.3514	0.0646	0.0501	0.2446	Z00000729-1	3.3768	3.368	3.4265	-0.0088	0.0497	0.2446	0.0088	0.1267
1500032D16Rik	Z00012380-1	3.6367	3.636	3.5689	-0.0007	-0.0678	Z00012380-1	3.355	3.5565	3.499	0.2015	0.144	Z00012380-1	3.3867	3.5138	3.4872	3.4839	0.1271	0.1005	0.0972	Z00012380-1	3.0666	3.0431	2.962	-0.0235	-0.1046	0.2015	0.1046	0.1531
1500032L24Rik	Z00005724-1	4.3634	4.315	4.4939	-0.0484	0.1305	Z00005724-1	4.697	4.7057	4.7647	0.0087	0.0677	Z00005724-1	4.4453	4.5402	4.5335	4.5248	0.0949	0.0882	0.0795	Z00005724-1	4.5356	4.4939	4.6638	-0.0417	0.1282	0.1305	0.0484	0.0894
1500035H01Rik	Z00043012-1	4.4207	4.2714	4.3481	-0.1493	-0.0726	Z00043012-1	4.0314	4.0945	4.2196	0.0631	0.1882	Z00043012-1	4.6632	4.7096	4.7494	4.6635	0.0464	0.0862	0.0003	Z00043012-1	3.9353	3.9569	4.0551	0.0216	0.1198	0.1882	0.1493	0.1688
1500041N16Rik	Z00036261-1	3.8245	3.7183	3.7686	-0.1062	-0.0559	Z00036261-1	3.5626	3.5609	3.4977	-0.0017	-0.0649	Z00036261-1	3.989	3.9958	4.0089	4.0095	0.0068	0.0199	0.0205	Z00036261-1	3.4894	3.4678	3.4131	-0.0216	-0.0763	0.0205	0.1062	0.0634
1520402A15Rik	Z00071501-1	2.73	2.9331	2.7319	0.2031	0.0019	Z00071501-1	2.9965	2.9784	2.9747	-0.0181	-0.0218	Z00071501-1	2.7087	2.5393	2.5757	2.6549	-0.1694	-0.133	-0.0538	Z00042898-1	2.3661	2.3955	2.3694	0.0294	0.0033	0.2031	0.1694	0.1863
1600002H07Rik	Z00011028-1	3.6332	3.721	3.7168	0.0878	0.0836	Z00011028-1	3.7913	3.7652	3.853	-0.0261	0.0617	Z00011028-1	3.5836	3.6219	3.5921	3.6083	0.0383	0.0085	0.0247	Z00011028-1	3.8296	3.8591	3.8774	0.0295	0.0478	0.0878	0.0261	0.057
1600002K03Rik	Z00054110-1	3.3962	3.4652	3.5397	0.069	0.1435	Z00054110-1	3.6564	3.6018	3.5872	-0.0546	-0.0692	Z00054110-1	3.8043	3.8681	3.8101	3.8558	0.0638	0.0058	0.0515	Z00054110-1	3.4395	3.364	3.4668	-0.0755	0.0273	0.1435	0.0755	0.1095
1600012F09Rik	Z00056745-1	3.1465	3.2085	3.202	0.062	0.0555	Z00056745-1	3.8918	3.8656	3.7306	-0.0262	-0.1612	Z00056745-1	3.5435	3.52	3.5024	3.4916	-0.0235	-0.0411	-0.0519	Z00056745-1	3.6638	3.6123	3.6114	-0.0515	-0.0524	0.062	0.1612	0.1116
1600012H06Rik	Z00075472-1	3.2547	3.2982	3.5403	0.0435	0.2856	Z00003562-1	3.1014	3.1467	3.1705	0.0453	0.0691	Z00075472-1	3.7508	3.707	3.6708	3.8078	-0.0438	-0.08	0.057	Z00003562-1	2.8463	2.8834	2.9628	0.0371	0.1165	0.2856	0.08	0.1828
1600014C10Rik	Z00012703-1	2.278	2.7618	2.687	0.4838	0.409	Z00012703-1	2.9914	3.0133	3.091	0.0219	0.0996	Z00012703-1	2.5484	2.5941	2.5161	2.5473	0.0457	-0.0323	-0.0011	Z00012703-1	2.6871	2.7623	2.8439	0.0752	0.1568	0.4838	0.0323	0.2581
1600014C23Rik	Z00038712-1	1.6567	1.6499	1.1704	-0.0068	-0.4863	Z00038712-1	2.5589	2.6223	2.66	0.0634	0.1011	Z00038712-1	2.0395	1.8582	2.0762	1.9542	-0.1813	0.0367	-0.0853	Z00038712-1	2.5927	2.6334	2.6012	0.0407	0.0085	0.1011	0.4863	0.2937
1600020E01Rik	Z00009673-1	3.295	2.8276	2.8404	-0.4674	-0.4546	Z00009673-1	2.8018	2.7845	2.868	-0.0173	0.0662	Z00009673-1	2.5075	2.6561	2.649	2.6822	0.1486	0.1415	0.1747	Z00009673-1	2.9282	2.9438	2.8709	0.0156	-0.0573	0.1747	0.4674	0.3211
1600021P15Rik	Z00064520-1	3.3087	3.7439	3.8326	0.4352	0.5239	Z00064520-1	3.2099	3.3504	3.2226	0.1405	0.0127	Z00064520-1	3.0944	3.1062	3.1656	3.246	0.0118	0.0712	0.1516	Z00064520-1	3.1898	3.3456	3.2505	0.1558	0.0607	0.5239	0	0.262
1600023N17Rik	Z00072003-1	1.2307	1.2042	1.1786	-0.0265	-0.0521	Z00072003-1	2.2186	2.2484	2.2116	0.0298	-0.007	Z00072003-1	0.9248	1.1815	1.1273	0.8701	0.2567	0.2025	-0.0547	0	0	0	0	0	0	0.2567	0.0547	0.1557
1600027N09Rik	Z00007384-1	3.4298	3.561	3.528	0.1312	0.0982	Z00007384-1	3.4143	3.4199	3.3055	0.0056	-0.1088	Z00007384-1	3.4837	3.4196	3.4474	3.3893	-0.0641	-0.0363	-0.0944	Z00007384-1	3.5088	3.4743	3.4362	-0.0345	-0.0726	0.1312	0.1088	0.12
1600029O15Rik	Z00022690-1	4.8134	4.6476	4.5713	-0.1658	-0.2421	Z00022690-1	5.0014	5.0992	5.1178	0.0978	0.1164	Z00022690-1	4.8301	4.8816	4.8388	4.806	0.0515	0.0087	-0.0241	Z00022690-1	4.9069	4.9323	4.8881	0.0254	-0.0188	0.1164	0.2421	0.1793
1700001G17Rik	Z00075918-1	1.2653	1.7422	1.6637	0.4769	0.3984	0	0	0	0	0	0	Z00075918-1	1.6759	1.6929	1.5172	1.767	0.017	-0.1587	0.0911	Z00050373-1	2.2669	2.3625	2.3706	0.0956	0.1037	0.4769	0.1587	0.3178
1700001L05Rik	Z00053952-1	2.5297	3.187	2.9611	0.6573	0.4314	Z00053952-1	3.2146	3.2089	3.1367	-0.0057	-0.0779	Z00053952-1	2.835	2.7143	2.7502	2.6881	-0.1207	-0.0848	-0.1469	Z00053952-1	2.8764	2.8958	2.861	0.0194	-0.0154	0.6573	0.1469	0.4021
1700001O22Rik	Z00055764-1	1.9126	1.5168	1.5157	-0.3958	-0.3969	Z00055764-1	2.4911	2.4764	2.4241	-0.0147	-0.067	Z00055764-1	2.003	2.0033	2.0553	2.0956	0.0003	0.0523	0.0926	Z00028124-1	3.1383	3.03	3.1137	-0.1083	-0.0246	0.0926	0.3969	0.2448
1700001P01Rik	Z00042429-1	2.3391	2.3544	2.1702	0.0153	-0.1689	Z00042429-1	2.3756	2.2054	2.269	-0.1702	-0.1066	Z00042429-1	2.606	2.8573	2.5765	2.4192	0.2513	-0.0295	-0.1868	Z00042429-1	2.3632	2.2819	2.3509	-0.0813	-0.0123	0.2513	0.1868	0.2191
1700003D09Rik	Z00030153-1	3.3332	3.3482	3.2933	0.015	-0.0399	Z00030153-1	3.7092	3.7095	3.6977	0.0003	-0.0115	Z00030153-1	3.5131	3.4698	3.4872	3.4981	-0.0433	-0.0259	-0.015	Z00030153-1	3.8924	3.873	3.8546	-0.0194	-0.0378	0.015	0.0433	0.0291
1700003E16Rik	Z00015026-1	1.3352	2.2312	2.0113	0.896	0.6761	Z00015026-1	2.6453	2.6818	2.6546	0.0365	0.0093	Z00015026-1	1.6274	1.6428	1.6655	1.6846	0.0154	0.0381	0.0572	Z00015026-1	2.6223	2.6421	2.6617	0.0198	0.0394	0.896	0	0.448
1700003F12Rik	Z00061135-1	2.2267	2.1503	2.4116	-0.0764	0.1849	Z00061135-1	2.6691	2.7132	2.7822	0.0441	0.1131	Z00061135-1	2.3592	2.3198	2.2954	2.255	-0.0394	-0.0638	-0.1042	Z00061135-1	3.0516	3.0422	3.0169	-0.0094	-0.0347	0.1849	0.1042	0.1446
1700003G18Rik	Z00042118-1	1.3749	1.6463	1.4555	0.2714	0.0806	Z00042118-1	2.3506	2.4289	2.3769	0.0783	0.0263	Z00042118-1	0.9446	1.5474	1.4634	1.7179	0.6028	0.5188	0.7733	Z00042118-1	2.5776	2.5795	2.5763	0.0019	-0.0013	0.7733	0.0013	0.3873
1700003M02Rik	Z00046651-1	1.8022	1.6522	1.3685	-0.15	-0.4337	Z00046651-1	2.7189	2.77	2.7142	0.0511	-0.0047	Z00046651-1	1.2774	2.1159	1.7236	2.178	0.8385	0.4462	0.9006	Z00055957-1	2.9866	3.0628	3.1598	0.0762	0.1732	0.9006	0.4337	0.6672
1700003M07Rik	Z00061226-1	2.9136	2.8945	2.9719	-0.0191	0.0583	Z00061226-1	3.4627	3.4395	3.476	-0.0232	0.0133	Z00061226-1	3.204	3.1368	3.1876	3.1839	-0.0672	-0.0164	-0.0201	Z00061226-1	3.4174	3.455	3.397	0.0376	-0.0204	0.0583	0.0672	0.0628
1700007E06Rik	Z00062664-1	3.0366	2.813	2.8934	-0.2236	-0.1432	Z00062664-1	2.8565	2.7683	2.6352	-0.0882	-0.2213	Z00062664-1	3.0177	2.9502	2.8928	2.867	-0.0675	-0.1249	-0.1507	Z00062664-1	3.1613	3.0296	2.9461	-0.1317	-0.2152	0	0.2236	0.1118
1700007G11Rik	Z00075669-1	1.3814	1.2745	1.3549	-0.1069	-0.0265	0	0	0	0	0	0	Z00075669-1	1.7603	1.6935	1.7216	1.6797	-0.0668	-0.0387	-0.0806	0	0	0	0	0	0	0	0.1069	0.0535
1700007I08Rik	Z00050609-1	1.1615	1.042	1.06	-0.1195	-0.1015	Z00050609-1	1.7843	1.8975	1.7937	0.1132	0.0094	Z00050609-1	1.5009	1.4478	1.7362	1.5034	-0.0531	0.2353	0.0025	Z00050609-1	2.3766	2.3218	2.3231	-0.0548	-0.0535	0.2353	0.1195	0.1774
1700008F19Rik	Z00061860-1	1.3012	1.5466	1.5582	0.2454	0.257	Z00061860-1	2.6678	2.6741	2.6671	0.0063	-0.0007	Z00061860-1	1.4253	1.5974	1.476	1.5221	0.1721	0.0507	0.0968	Z00061860-1	2.8133	2.8037	2.7616	-0.0096	-0.0517	0.257	0.0517	0.1544
1700008P20Rik	Z00037934-1	2.7454	2.7766	2.9667	0.0312	0.2213	Z00037934-1	2.8634	2.9833	3.1122	0.1199	0.2488	Z00037934-1	3.1034	3.1186	3.0797	3.0507	0.0152	-0.0237	-0.0527	Z00037934-1	2.8971	2.934	3.124	0.0369	0.2269	0.2488	0.0527	0.1508
1700010A17Rik	Z00040962-1	1.7444	2.4045	2.373	0.6601	0.6286	Z00040962-1	3.1868	3.0079	3.3162	-0.1789	0.1294	Z00040962-1	2.4118	2.2615	2.3862	2.2274	-0.1503	-0.0256	-0.1844	Z00040962-1	2.7776	2.7623	2.8944	-0.0153	0.1168	0.6601	0.1844	0.4223
1700010C24Rik	Z00071060-1	1.2198	1.2909	1.3517	0.0711	0.1319	Z00071060-1	2.6176	2.4826	2.4252	-0.135	-0.1924	Z00071060-1	0.6292	0.6907	0.6823	0.8518	0.0615	0.0531	0.2226	Z00059349-1	3.2093	3.1968	3.1945	-0.0125	-0.0148	0.2226	0.1924	0.2075
1700010K24Rik	Z00063553-1	1.037	1.4971	1.471	0.4601	0.434	Z00063553-1	1.9266	1.8365	1.9563	-0.0901	0.0297	Z00063553-1	1.5712	1.4796	1.5607	1.6717	-0.0916	-0.0105	0.1005	Z00063553-1	2.1149	2.0834	2.1266	-0.0315	0.0117	0.4601	0.0916	0.2759
1700011J10Rik	Z00038315-1	2.9645	2.9078	2.6961	-0.0567	-0.2684	Z00038315-1	3.2135	3.355	3.4357	0.1415	0.2222	Z00038315-1	3.2253	3.186	3.2292	3.4246	-0.0393	0.0039	0.1993	Z00038315-1	3.1593	3.1284	3.3854	-0.0309	0.2261	0.2261	0.2684	0.2473
1700012A16Rik	Z00043569-1	2.4441	2.1809	2.1841	-0.2632	-0.26	Z00043569-1	2.6033	2.618	2.5872	0.0147	-0.0161	Z00043569-1	1.991	1.7405	2.0509	2.2321	-0.2505	0.0599	0.2411	Z00043569-1	2.3771	2.4223	2.3475	0.0452	-0.0296	0.2411	0.2632	0.2522
1700012B15Rik	Z00045928-1	2.5249	2.4849	2.5308	-0.04	0.0059	Z00045928-1	2.7338	2.7943	2.7457	0.0605	0.0119	Z00045928-1	2.5542	2.5155	2.6555	2.5764	-0.0387	0.1013	0.0222	Z00045928-1	2.8131	2.8701	2.8165	0.057	0.0034	0.1013	0.04	0.0707
1700012G19Rik	Z00051885-1	4.3438	4.6296	4.6409	0.2858	0.2971	Z00051885-1	4.567	4.5715	4.6384	0.0045	0.0714	Z00051885-1	4.4748	4.472	4.4965	4.4813	-0.0028	0.0217	0.0065	Z00000839-1	3.8822	3.9526	3.9581	0.0704	0.0759	0.2971	0.0028	0.15
1700012H17Rik	Z00050839-1	3.3472	3.2923	3.1705	-0.0549	-0.1767	Z00050839-1	3.0171	3.0406	3.0805	0.0235	0.0634	Z00050839-1	3.0838	3.178	3.117	2.8062	0.0942	0.0332	-0.2776	Z00050839-1	2.767	2.7232	2.7189	-0.0438	-0.0481	0.0942	0.2776	0.1859
1700013H16Rik	Z00057247-1	1.395	1.9301	1.6636	0.5351	0.2686	Z00057247-1	3.2182	3.4669	3.6713	0.2487	0.4531	Z00057247-1	0.6369	0.6923	0.5541	0.8988	0.0554	-0.0828	0.2619	Z00038105-1	2.3611	2.8955	2.4995	0.5344	0.1384	0.5351	0.0828	0.309
1700014N06Rik	Z00049243-1	1.2688	1.3345	1.3555	0.0657	0.0867	Z00049243-1	1.8934	1.8132	1.8789	-0.0802	-0.0145	Z00049243-1	0.6516	0.6471	0.6552	0.7049	-0.0045	0.0036	0.0533	Z00049243-1	2.1276	2.1829	2.2661	0.0553	0.1385	0.1385	0.0802	0.1094
1700016A09Rik	Z00049924-1	1.2527	1.264	1.5582	0.0113	0.3055	Z00049924-1	2.8555	2.8627	2.8651	0.0072	0.0096	Z00049924-1	1.002	0.7389	0.6794	1.3115	-0.2631	-0.3226	0.3095	Z00049924-1	3.1139	3.1086	3.1115	-0.0053	-0.0024	0.3095	0.3226	0.3161
1700016H13Rik	Z00039678-1	2.1656	2.2149	2.2054	0.0493	0.0398	Z00039678-1	3.8574	3.8688	3.8573	0.0114	-0.0001	Z00039678-1	2.3901	2.3249	2.3493	2.3428	-0.0652	-0.0408	-0.0473	Z00039678-1	3.9166	3.9173	3.9073	0.0007	-0.0093	0.0493	0.0652	0.0573
1700016J18Rik	Z00061495-1	1.2969	1.6823	1.6975	0.3854	0.4006	Z00061495-1	1.6215	1.9591	2.0127	0.3376	0.3912	Z00061495-1	1.6264	1.6429	1.6143	1.5799	0.0165	-0.0121	-0.0465	Z00061495-1	2.53	2.5832	2.4948	0.0532	-0.0352	0.4006	0.0465	0.2236
1700016K19Rik	Z00026183-1	2.3639	2.7675	2.6863	0.4036	0.3224	Z00026183-1	3.0367	3.0665	3.0911	0.0298	0.0544	Z00026183-1	2.4005	2.1916	2.3036	2.4961	-0.2089	-0.0969	0.0956	Z00026183-1	3.3044	3.2808	3.284	-0.0236	-0.0204	0.4036	0.2089	0.3063
1700017G19Rik	Z00048604-1	2.1368	2.1219	2.3491	-0.0149	0.2123	Z00048604-1	3.1815	3.1743	3.2109	-0.0072	0.0294	Z00048604-1	2.2282	2.2687	2.2682	2.2353	0.0405	0.04	0.0071	Z00048604-1	3.0385	3.0722	3.0971	0.0337	0.0586	0.2123	0.0149	0.1136
1700018A14Rik	Z00048174-1	1.1842	1.2287	1.207	0.0445	0.0228	Z00048174-1	2.4702	2.4547	2.4381	-0.0155	-0.0321	Z00048174-1	1.1772	0.8605	1.2359	1.3112	-0.3167	0.0587	0.134	Z00048174-1	2.423	2.5173	2.4676	0.0943	0.0446	0.134	0.3167	0.2254
1700018B08Rik	Z00056392-1	1.6539	1.6688	1.3619	0.0149	-0.292	Z00056392-1	2.1881	2.188	2.0888	-0.0001	-0.0993	Z00056392-1	1.5252	1.563	1.478	1.456	0.0378	-0.0472	-0.0692	Z00043837-1	2.5287	2.4619	2.563	-0.0668	0.0343	0.0378	0.292	0.1649
1700018B24Rik	Z00044047-1	1.6113	1.7623	1.5834	0.151	-0.0279	Z00044047-1	3.1822	3.1813	3.1581	-0.0009	-0.0241	Z00044047-1	1.7322	1.6689	1.831	1.8363	-0.0633	0.0988	0.1041	Z00044047-1	3.2932	3.2864	3.3011	-0.0068	0.0079	0.151	0.0633	0.1072
1700019D03Rik	Z00074525-1	3.9546	2.9794	2.8538	-0.9752	-1.1008	Z00034516-1	2.3675	2.3194	2.3181	-0.0481	-0.0494	Z00074525-1	4.3707	4.412	4.3782	4.2939	0.0413	0.0075	-0.0768	Z00034516-1	2.0821	2.035	2.0211	-0.0471	-0.061	0.0413	1.1008	0.5711
1700019E19Rik	Z00048165-1	4.043	3.9397	4.1827	-0.1033	0.1397	Z00048165-1	3.6483	3.7298	4.0493	0.0815	0.401	Z00048165-1	3.8437	3.8626	3.8886	3.8814	0.0189	0.0449	0.0377	Z00048165-1	3.9829	4.0364	4.1114	0.0535	0.1285	0.401	0.1033	0.2522
1700019N12Rik	Z00040148-1	2.903	2.1258	1.9048	-0.7772	-0.9982	Z00040148-1	3.4342	3.5213	3.4016	0.0871	-0.0326	Z00040148-1	3.5879	3.5025	3.5295	3.5047	-0.0854	-0.0584	-0.0832	Z00040148-1	3.3925	3.3824	3.6152	-0.0101	0.2227	0.2227	0.9982	0.6105
1700020C11Rik	Z00035315-1	3.2574	3.4044	3.1721	0.147	-0.0853	Z00035315-1	3.1747	3.1757	3.0217	0.001	-0.153	Z00035315-1	3.2426	3.2405	3.255	3.2654	-0.0021	0.0124	0.0228	Z00035315-1	2.9907	3.0497	2.8458	0.059	-0.1449	0.147	0.153	0.15
1700020D05Rik	Z00049484-1	2.9064	2.848	2.8471	-0.0584	-0.0593	Z00049484-1	3.3757	3.395	3.4148	0.0193	0.0391	Z00049484-1	2.8914	2.9461	2.9724	3.0051	0.0547	0.081	0.1137	Z00049484-1	3.23	3.2724	3.3092	0.0424	0.0792	0.1137	0.0593	0.0865
1700020I14Rik	Z00013138-1	3.8626	3.4731	3.6591	-0.3895	-0.2035	Z00013138-1	3.805	3.9274	3.8502	0.1224	0.0452	Z00013138-1	3.8554	3.8474	3.8855	3.696	-0.008	0.0301	-0.1594	Z00013138-1	3.7771	3.866	3.903	0.0889	0.1259	0.1259	0.3895	0.2577
1700020N01Rik	Z00039612-1	2.7083	2.563	2.1761	-0.1453	-0.5322	Z00039612-1	3.6554	3.6471	3.6404	-0.0083	-0.015	Z00039612-1	1.9816	2.0895	2.0636	2.0165	0.1079	0.082	0.0349	Z00039612-1	3.7845	3.7594	3.7471	-0.0251	-0.0374	0.1079	0.5322	0.3201
1700020N18Rik	Z00076397-1	1.1262	1.1124	1.4039	-0.0138	0.2777	0	0	0	0	0	0	Z00076397-1	1.0096	1.3518	0.9727	1.4637	0.3422	-0.0369	0.4541	0	0	0	0	0	0	0.4541	0.0369	0.2455
1700020O03Rik	Z00003647-1	2.4091	2.6408	2.5521	0.2317	0.143	Z00003647-1	2.2969	2.4153	2.4728	0.1184	0.1759	Z00003647-1	2.5619	2.5022	2.5018	2.5566	-0.0597	-0.0601	-0.0053	Z00003647-1	2.86	2.8515	2.9214	-0.0085	0.0614	0.2317	0.0601	0.1459
1700021C14Rik	Z00038077-1	3.1588	3.1317	2.9451	-0.0271	-0.2137	Z00038077-1	3.9156	3.9048	3.8942	-0.0108	-0.0214	Z00038077-1	3.4103	3.356	3.3659	3.4519	-0.0543	-0.0444	0.0416	Z00038077-1	4.0843	4.1621	4.0267	0.0778	-0.0576	0.0778	0.2137	0.1458
1700021F05Rik	Z00019268-1	4.1611	4.1111	4.2375	-0.05	0.0764	Z00019268-1	3.9497	4.0601	4.1186	0.1104	0.1689	Z00019268-1	4.4238	4.3878	4.3892	4.2649	-0.036	-0.0346	-0.1589	Z00019268-1	4.2422	4.1386	4.0495	-0.1036	-0.1927	0.1689	0.1927	0.1808
1700021F07Rik	Z00051583-1	2.8071	2.5764	2.7947	-0.2307	-0.0124	Z00051583-1	3.4713	3.4911	3.4888	0.0198	0.0175	Z00051583-1	2.6529	2.7391	2.7129	2.8636	0.0862	0.06	0.2107	Z00051583-1	3.692	3.7005	3.6959	0.0085	0.0039	0.2107	0.2307	0.2207
1700021K19Rik	Z00040192-1	3.7053	3.6672	3.9174	-0.0381	0.2121	Z00040192-1	3.7402	3.8345	4.0206	0.0943	0.2804	Z00040192-1	3.6818	3.6787	3.7081	3.7243	-0.0031	0.0263	0.0425	Z00040192-1	3.5134	3.4975	3.8116	-0.0159	0.2982	0.2982	0.0381	0.1682
1700021P22Rik	Z00009536-1	1.922	1.8895	1.7497	-0.0325	-0.1723	Z00009536-1	1.7849	2.0446	1.9851	0.2597	0.2002	Z00009536-1	2.3656	2.4966	2.4801	2.5568	0.131	0.1145	0.1912	Z00009536-1	2.2978	2.3004	2.458	0.0026	0.1602	0.2597	0.1723	0.216
1700022C21Rik	Z00037205-1	3.6871	3.5561	3.4107	-0.131	-0.2764	Z00037205-1	3.5881	3.6268	3.4532	0.0387	-0.1349	Z00037205-1	3.9305	3.8623	3.9047	3.8962	-0.0682	-0.0258	-0.0343	Z00037205-1	3.5973	3.4595	3.465	-0.1378	-0.1323	0.0387	0.2764	0.1576
1700023B02Rik	Z00031010-1	3.1723	3.1597	3.2526	-0.0126	0.0803	Z00031010-1	3.6686	3.7325	3.735	0.0639	0.0664	Z00031010-1	3.3274	3.4063	3.3447	3.3151	0.0789	0.0173	-0.0123	Z00031010-1	3.4987	3.4369	3.5745	-0.0618	0.0758	0.0803	0.0618	0.0711
1700023E05Rik	Z00038829-1	1.1422	1.5551	1.6073	0.4129	0.4651	Z00038829-1	2.6252	2.6453	2.6349	0.0201	0.0097	Z00038829-1	0.8688	1.0979	0.8283	1.0258	0.2291	-0.0405	0.157	Z00038829-1	2.9104	2.9785	2.9432	0.0681	0.0328	0.4651	0.0405	0.2528
1700023F06Rik	Z00074248-1	2.7494	2.7699	2.7667	0.0205	0.0173	Z00071355-1	2.8468	2.8515	2.7782	0.0047	-0.0686	Z00074248-1	3.0354	2.9825	2.9947	2.9991	-0.0529	-0.0407	-0.0363	Z00040080-1	3.1284	3.1365	3.1165	0.0081	-0.0119	0.0205	0.0686	0.0445
1700024F20Rik	Z00073799-1	1.4166	1.7518	1.6797	0.3352	0.2631	Z00073799-1	3.2451	3.246	3.2362	0.0009	-0.0089	Z00073799-1	1.9518	1.5551	1.5665	1.5825	-0.3967	-0.3853	-0.3693	0	0	0	0	0	0	0.3352	0.3967	0.366
1700024J04Rik	Z00070665-1	3.0608	2.6417	2.9175	-0.4191	-0.1433	Z00070665-1	3.291	3.305	3.262	0.014	-0.029	Z00070665-1	2.9366	3.039	3.0322	3.0948	0.1024	0.0956	0.1582	Z00063670-1	2.8872	2.8158	2.8845	-0.0714	-0.0027	0.1582	0.4191	0.2887
1700025G04Rik	Z00055705-1	2.2782	2.6411	2.7342	0.3629	0.456	Z00055705-1	3.477	3.3707	3.5057	-0.1063	0.0287	Z00055705-1	2.7188	2.8404	2.6855	2.6502	0.1216	-0.0333	-0.0686	Z00055705-1	2.9332	2.928	3.3154	-0.0052	0.3822	0.456	0.1063	0.2812
1700025K23Rik	Z00027449-1	3.0812	3.071	2.8119	-0.0102	-0.2693	Z00027449-1	2.9525	3.0197	2.8307	0.0672	-0.1218	Z00027449-1	3.1693	3.1325	3.1844	3.2816	-0.0368	0.0151	0.1123	Z00027449-1	3.1199	3.1002	3.2369	-0.0197	0.117	0.117	0.2693	0.1932
1700026J14Rik	Z00062199-1	1.5617	1.4874	1.3427	-0.0743	-0.219	Z00062199-1	3.0777	2.6991	2.6484	-0.3786	-0.4293	Z00062199-1	1.9562	1.7317	1.9606	1.9469	-0.2245	0.0044	-0.0093	Z00062199-1	2.9325	2.8121	2.8076	-0.1204	-0.1249	0.0044	0.4293	0.2169
1700026L06Rik	Z00053881-1	2.5075	2.7037	2.5776	0.1962	0.0701	Z00053881-1	2.9658	3.0754	3.0188	0.1096	0.053	Z00053881-1	2.3798	2.3209	2.464	2.5465	-0.0589	0.0842	0.1667	Z00053881-1	3.0157	2.9297	3.1055	-0.086	0.0898	0.1962	0.086	0.1411
1700026N04Rik	Z00055230-1	1.2516	1.41	1.4438	0.1584	0.1922	Z00055230-1	2.1627	2.2714	2.2037	0.1087	0.041	Z00055230-1	1.6783	1.7121	1.5367	1.5097	0.0338	-0.1416	-0.1686	Z00055230-1	2.207	2.1872	2.1858	-0.0198	-0.0212	0.1922	0.1686	0.1804
1700027A07Rik	Z00032400-1	1.5545	2.2567	2.3501	0.7022	0.7956	Z00032400-1	2.7077	2.6996	2.7688	-0.0081	0.0611	Z00032400-1	1.4621	1.5463	1.865	1.7095	0.0842	0.4029	0.2474	Z00032400-1	2.7848	2.8048	2.8248	0.02	0.04	0.7956	0.0081	0.4019
1700027N10Rik	Z00011250-1	2.4846	2.8005	2.6643	0.3159	0.1797	Z00011250-1	2.8646	2.9088	2.8968	0.0442	0.0322	Z00011250-1	1.9641	2.3526	2.0496	2.173	0.3885	0.0855	0.2089	Z00011250-1	2.6474	2.5955	2.7296	-0.0519	0.0822	0.3885	0.0519	0.2202
1700028B04Rik	Z00061337-1	4.9283	4.8228	4.865	-0.1055	-0.0633	Z00061337-1	4.9114	4.938	4.9619	0.0266	0.0505	Z00061337-1	4.8757	4.9607	4.9732	4.9903	0.085	0.0975	0.1146	Z00061337-1	4.9481	4.9267	5.0228	-0.0214	0.0747	0.1146	0.1055	0.1101
1700028K03Rik	Z00078211-1	1.7469	1.7763	1.6461	0.0294	-0.1008	Z00060845-1	4.8192	4.769	4.4481	-0.0502	-0.3711	Z00078211-1	1.2529	1.3367	1.5396	1.5382	0.0838	0.2867	0.2853	Z00061014-1	4.4143	4.2965	4.3715	-0.1178	-0.0428	0.2867	0.3711	0.3289
1700029F09Rik	Z00009541-1	3.3505	3.6197	3.6317	0.2692	0.2812	Z00009541-1	4.0668	4.0671	4.0664	0.0003	-0.0004	Z00009541-1	3.7444	3.6925	3.6499	3.6595	-0.0519	-0.0945	-0.0849	Z00009541-1	3.9667	3.8854	4.0073	-0.0813	0.0406	0.2812	0.0945	0.1879
1700029G01Rik	Z00075188-1	3.0354	3.3643	3.4633	0.3289	0.4279	Z00009188-1	3.0679	3.069	3.1017	0.0011	0.0338	Z00075188-1	3.4287	3.5783	3.4958	3.4736	0.1496	0.0671	0.0449	Z00009188-1	3.232	3.1825	3.1926	-0.0495	-0.0394	0.4279	0.0495	0.2387
1700029J07Rik	Z00075598-1	1.5011	1.852	1.9626	0.3509	0.4615	Z00026727-1	2.7662	2.7853	2.7553	0.0191	-0.0109	Z00075598-1	2.4913	2.231	2.4996	2.5275	-0.2603	0.0083	0.0362	Z00064228-1	2.4448	2.4783	2.5121	0.0335	0.0673	0.4615	0.2603	0.3609
1700029M20Rik	Z00051347-1	1.639	1.5357	1.1043	-0.1033	-0.5347	Z00051347-1	2.4602	2.5459	2.5653	0.0857	0.1051	Z00051347-1	1.1819	0.8905	1.4908	1.2656	-0.2914	0.3089	0.0837	Z00051347-1	2.8033	2.7585	2.7277	-0.0448	-0.0756	0.3089	0.5347	0.4218
1700029P11Rik	Z00060288-1	3.8125	3.0889	3.098	-0.7236	-0.7145	Z00060288-1	3.8163	3.7726	3.5736	-0.0437	-0.2427	Z00060288-1	3.96	3.9789	3.8104	3.8317	0.0189	-0.1496	-0.1283	Z00060288-1	3.5985	3.1995	3.5913	-0.399	-0.0072	0.0189	0.7236	0.3713
1700030J22Rik	Z00050150-1	2.5827	2.6295	2.5576	0.0468	-0.0251	Z00050150-1	2.7483	2.8247	2.7917	0.0764	0.0434	Z00050150-1	2.7957	2.8967	2.8293	2.8781	0.101	0.0336	0.0824	Z00050150-1	2.8651	2.8238	2.8925	-0.0413	0.0274	0.101	0.0413	0.0712
1700030K09Rik	Z00051214-1	3.5555	3.6109	3.4421	0.0554	-0.1134	Z00051214-1	3.0989	3.1812	3.1258	0.0823	0.0269	Z00051214-1	3.57	3.5244	3.5261	3.489	-0.0456	-0.0439	-0.081	Z00051214-1	3.2155	3.1753	3.1692	-0.0402	-0.0463	0.0823	0.1134	0.0979
1700031C06Rik	Z00025859-1	1.2288	1.1965	1.2135	-0.0323	-0.0153	Z00025859-1	1.5744	1.6901	1.8508	0.1157	0.2764	Z00025859-1	1.1999	0.9642	1.1006	1.1418	-0.2357	-0.0993	-0.0581	Z00025859-1	2.4443	2.4807	2.414	0.0364	-0.0303	0.2764	0.2357	0.2561
1700031P21Rik	Z00062517-1	1.2709	1.1484	1.1524	-0.1225	-0.1185	Z00062517-1	2.3139	2.1965	2.3262	-0.1174	0.0123	Z00062517-1	0.6516	0.6471	0.6552	0.7049	-0.0045	0.0036	0.0533	Z00062517-1	2.123	2.1949	2.1462	0.0719	0.0232	0.0719	0.1225	0.0972
1700034F02Rik	Z00055067-1	1.3492	1.827	1.6959	0.4778	0.3467	Z00055067-1	2.8297	2.8314	2.8304	0.0017	0.0007	Z00055067-1	1.6462	1.5725	1.7122	1.8397	-0.0737	0.066	0.1935	Z00052400-1	2.5285	2.5481	2.5718	0.0196	0.0433	0.4778	0.0737	0.2758
1700034H14Rik	Z00019400-1	3.5706	4.0264	4.2135	0.4558	0.6429	Z00019400-1	3.8692	3.8882	3.9696	0.019	0.1004	Z00019400-1	4.3095	4.159	4.285	4.2254	-0.1505	-0.0245	-0.0841	Z00019400-1	4.1281	4.2047	4.007	0.0766	-0.1211	0.6429	0.1505	0.3967
1700034H15Rik	Z00028952-1	1.3173	1.6193	1.2529	0.302	-0.0644	Z00028952-1	2.5513	2.5593	2.5413	0.008	-0.01	Z00028952-1	1.2037	1.509	1.4474	1.4075	0.3053	0.2437	0.2038	Z00028952-1	2.6597	2.6566	2.5681	-0.0031	-0.0916	0.3053	0.0916	0.1985
1700034P13Rik	Z00061020-1	1.3256	1.3288	1.3528	0.0032	0.0272	Z00061020-1	2.5873	2.5872	2.6048	-0.0001	0.0175	Z00061020-1	1.593	1.8495	1.7176	1.6077	0.2565	0.1246	0.0147	Z00031793-1	2.254	2.2024	2.1472	-0.0516	-0.1068	0.2565	0.1068	0.1817
1700037C18Rik	Z00044496-1	2.5985	3.342	3.2985	0.7435	0.7	Z00044496-1	2.8707	2.9525	3.0493	0.0818	0.1786	Z00044496-1	2.853	2.8163	2.807	2.8621	-0.0367	-0.046	0.0091	Z00044496-1	2.7464	2.6645	2.8822	-0.0819	0.1358	0.7435	0.0819	0.4127
1700037H04Rik	Z00035595-1	4.278	4.3191	4.2548	0.0411	-0.0232	Z00035595-1	4.2333	4.1888	4.0209	-0.0445	-0.2124	Z00035595-1	4.3449	4.2576	4.3337	4.3128	-0.0873	-0.0112	-0.0321	Z00035595-1	4.199	4.1085	4.1629	-0.0905	-0.0361	0.0411	0.2124	0.1268
1700038P13Rik	Z00044743-1	1.1534	1.2788	1.4076	0.1254	0.2542	Z00044743-1	2.8945	2.8665	2.8601	-0.028	-0.0344	Z00044743-1	1.2187	1.0045	0.7147	1.4624	-0.2142	-0.504	0.2437	Z00044743-1	3.0531	3.0508	3.2085	-0.0023	0.1554	0.2542	0.504	0.3791
1700039E22Rik	Z00062777-1	1.1473	1.1306	1.2926	-0.0167	0.1453	Z00062777-1	3.0112	3.0017	2.9958	-0.0095	-0.0154	Z00062777-1	1.5467	1.4643	1.5238	1.1367	-0.0824	-0.0229	-0.41	Z00062777-1	2.6924	2.6973	2.685	0.0049	-0.0074	0.1453	0.41	0.2777
1700039M10Rik	Z00070003-1	1.3138	1.3612	1.0953	0.0474	-0.2185	Z00070003-1	1.9296	1.9294	1.9416	-0.0002	0.012	Z00070003-1	1.151	0.7613	1.0805	0.8412	-0.3897	-0.0705	-0.3098	Z00070003-1	2.5359	2.5204	2.4861	-0.0155	-0.0498	0.0474	0.3897	0.2186
1700040D17Rik	Z00071883-1	2.1045	2.2176	2.1788	0.1131	0.0743	Z00071883-1	3.8026	3.805	3.807	0.0024	0.0044	Z00071883-1	2.4827	2.3805	2.4378	2.5038	-0.1022	-0.0449	0.0211	0	0	0	0	0	0	0.1131	0.1022	0.1077
1700040I03Rik	Z00035428-1	3.5364	3.6627	3.6459	0.1263	0.1095	Z00035428-1	3.9356	3.9044	3.8963	-0.0312	-0.0393	Z00035428-1	3.4331	3.4665	3.4673	3.4901	0.0334	0.0342	0.057	Z00035428-1	3.7005	3.6084	3.7606	-0.0921	0.0601	0.1263	0.0921	0.1092
1700041B20Rik	Z00043470-1	3.3033	3.3956	3.2965	0.0923	-0.0068	Z00043470-1	3.2937	3.3256	3.2995	0.0319	0.0058	Z00043470-1	3.5443	3.4249	3.4673	3.5906	-0.1194	-0.077	0.0463	Z00043470-1	3.1842	3.2876	3.2292	0.1034	0.045	0.1034	0.1194	0.1114
1700041C02Rik	Z00035285-1	2.3804	2.1297	1.983	-0.2507	-0.3974	Z00035285-1	2.5886	2.5427	2.4649	-0.0459	-0.1237	Z00035285-1	2.6789	2.7234	2.6462	2.6763	0.0445	-0.0327	-0.0026	Z00035285-1	2.3401	2.2031	2.3416	-0.137	0.0015	0.0445	0.3974	0.221
1700041G16Rik	Z00054839-1	1.4672	1.5875	1.4562	0.1203	-0.011	Z00054839-1	2.9483	2.9455	2.9386	-0.0028	-0.0097	Z00054839-1	1.145	1.6636	1.5381	1.1402	0.5186	0.3931	-0.0048	Z00054839-1	2.9598	2.891	2.937	-0.0688	-0.0228	0.5186	0.0688	0.2937
1700041I07Rik	Z00061282-1	1.406	1.2849	1.2017	-0.1211	-0.2043	Z00061282-1	2.295	2.3258	2.2603	0.0308	-0.0347	Z00061282-1	0.6516	0.6471	0.6552	0.7049	-0.0045	0.0036	0.0533	Z00061282-1	2.641	2.6424	2.6283	0.0014	-0.0127	0.0533	0.2043	0.1288
1700045I11Rik	Z00037722-1	1.3735	1.6398	1.4239	0.2663	0.0504	Z00037722-1	2.6308	2.6436	2.7171	0.0128	0.0863	Z00037722-1	1.4107	1.6436	1.5888	1.6811	0.2329	0.1781	0.2704	Z00037722-1	2.7588	2.7159	2.6922	-0.0429	-0.0666	0.2704	0.0666	0.1685
1700045I19Rik	Z00049527-1	1.9009	1.7551	1.619	-0.1458	-0.2819	Z00049527-1	2.5685	2.518	2.503	-0.0505	-0.0655	Z00049527-1	1.3834	1.1395	1.2042	1.4271	-0.2439	-0.1792	0.0437	Z00049527-1	2.7748	2.7467	2.6656	-0.0281	-0.1092	0.0437	0.2819	0.1628
1700047I17Rik1	Z00078208-1	2.7831	2.4893	2.7881	-0.2938	0.005	0	0	0	0	0	0	Z00078208-1	2.5154	2.4492	2.4082	2.4369	-0.0662	-0.1072	-0.0785	0	0	0	0	0	0	0.005	0.2938	0.1494
1700049G17Rik	Z00072463-1	2.3947	1.78	1.636	-0.6147	-0.7587	Z00072463-1	2.2946	2.4122	2.4391	0.1176	0.1445	Z00072463-1	2.1523	2.2325	2.2494	2.1591	0.0802	0.0971	0.0068	0	0	0	0	0	0	0.1445	0.7587	0.4516
1700049J03Rik	Z00044110-1	3.8121	3.9185	3.9756	0.1064	0.1635	Z00044110-1	3.9401	3.9232	3.9073	-0.0169	-0.0328	Z00044110-1	3.859	3.7593	3.8414	3.7887	-0.0997	-0.0176	-0.0703	Z00044110-1	3.9349	4.0118	3.916	0.0769	-0.0189	0.1635	0.0997	0.1316
1700052K11Rik	Z00038178-1	3.0103	3.3139	3.5439	0.3036	0.5336	Z00038178-1	3.4017	3.5246	3.713	0.1229	0.3113	Z00038178-1	2.8733	3.0436	2.9476	3.0117	0.1703	0.0743	0.1384	Z00038178-1	3.2336	3.2815	3.762	0.0479	0.5284	0.5336	0	0.2668
1700052N19Rik	Z00046059-1	2.6719	2.8692	2.8067	0.1973	0.1348	Z00046059-1	2.9309	3.0557	2.9363	0.1248	0.0054	Z00046059-1	2.9734	3.0365	2.9594	3.0264	0.0631	-0.014	0.053	Z00046059-1	2.8274	2.8235	2.8031	-0.0039	-0.0243	0.1973	0.0243	0.1108
1700054N08Rik	Z00047357-1	2.9868	3.2533	3.2158	0.2665	0.229	Z00047357-1	3.4305	3.3706	3.3892	-0.0599	-0.0413	Z00047357-1	2.9206	2.915	2.8223	2.9152	-0.0056	-0.0983	-0.0054	Z00047357-1	2.674	2.6779	2.7769	0.0039	0.1029	0.2665	0.0983	0.1824
1700055D18Rik	Z00026918-1	1.2071	1.231	1.2826	0.0239	0.0755	Z00026918-1	1.2703	1.2805	1.2988	0.0102	0.0285	Z00026918-1	0.6516	0.6471	0.6552	0.7049	-0.0045	0.0036	0.0533	Z00026918-1	1.7105	1.8005	1.8777	0.09	0.1672	0.1672	0.0045	0.0859
1700056E22Rik	Z00043788-1	2.2431	2.1907	2.4488	-0.0524	0.2057	Z00043788-1	3.2455	3.2507	3.2973	0.0052	0.0518	Z00043788-1	2.267	2.3058	2.31	2.3203	0.0388	0.043	0.0533	Z00043788-1	3.4627	3.3887	3.4282	-0.074	-0.0345	0.2057	0.074	0.1399
1700063H04Rik	Z00038620-1	2.6689	2.0246	1.405	-0.6443	-1.2639	Z00038620-1	3.4281	3.3981	3.3759	-0.03	-0.0522	Z00038620-1	2.8431	2.9333	2.8398	2.8072	0.0902	-0.0033	-0.0359	Z00038620-1	3.2655	3.4178	3.2529	0.1523	-0.0126	0.1523	1.2639	0.7081
1700064H15Rik	Z00062048-1	1.2694	1.2733	1.2107	0.0039	-0.0587	Z00062048-1	2.344	2.3276	2.3716	-0.0164	0.0276	Z00062048-1	1.5104	1.3642	1.2979	1.3093	-0.1462	-0.2125	-0.2011	Z00062048-1	2.5242	2.4492	2.4617	-0.075	-0.0625	0.0276	0.2125	0.1201
1700065D16Rik	Z00031653-1	1.6353	1.8729	1.9763	0.2376	0.341	Z00031653-1	2.7356	2.8162	2.6207	0.0806	-0.1149	Z00031653-1	2.166	2.3437	2.1747	2.0283	0.1777	0.0087	-0.1377	Z00031653-1	2.6405	2.6158	2.6861	-0.0247	0.0456	0.341	0.1377	0.2394
1700065O13Rik	Z00074150-1	3.3774	3.2331	3.1266	-0.1443	-0.2508	Z00042952-1	3.4751	3.4804	3.3934	0.0053	-0.0817	Z00074150-1	3.5708	3.601	3.5881	3.6246	0.0302	0.0173	0.0538	Z00042952-1	3.357	3.3956	3.3901	0.0386	0.0331	0.0538	0.2508	0.1523
1700066M21Rik	Z00044824-1	2.1492	2.3314	2.3606	0.1822	0.2114	Z00044824-1	2.8519	2.8302	2.8573	-0.0217	0.0054	Z00044824-1	2.4985	2.6481	2.4478	2.4949	0.1496	-0.0507	-0.0036	Z00030645-1	2.5012	2.4721	2.5174	-0.0291	0.0162	0.2114	0.0507	0.1311
1700067K01Rik	Z00026758-1	2.0576	2.4313	2.3774	0.3737	0.3198	Z00026758-1	2.9039	2.9455	2.8751	0.0416	-0.0288	Z00026758-1	3.0053	2.9425	3.0978	3.0812	-0.0628	0.0925	0.0759	Z00026758-1	2.8525	2.7361	2.6442	-0.1164	-0.2083	0.3737	0.2083	0.291
1700069L16Rik	Z00049014-1	1.8143	1.5066	1.5864	-0.3077	-0.2279	Z00049014-1	2.6123	2.6057	2.5731	-0.0066	-0.0392	Z00049014-1	1.6014	1.5583	1.5407	1.2307	-0.0431	-0.0607	-0.3707	Z00049014-1	2.3466	2.2703	2.3075	-0.0763	-0.0391	0	0.3707	0.1854
1700071A11Rik	Z00031640-1	1.9802	1.8647	1.9656	-0.1155	-0.0146	Z00031640-1	2.4938	2.4781	2.5462	-0.0157	0.0524	Z00031640-1	2.354	2.4038	2.4116	2.3659	0.0498	0.0576	0.0119	Z00031640-1	2.5319	2.5013	2.5071	-0.0306	-0.0248	0.0576	0.1155	0.0865
1700071K01Rik	Z00057587-1	3.6916	3.9181	3.7982	0.2265	0.1066	Z00057587-1	3.86	3.8526	3.7702	-0.0074	-0.0898	Z00057587-1	4.0759	3.9776	3.9689	4.0729	-0.0983	-0.107	-0.003	Z00057587-1	3.8622	3.7719	3.6858	-0.0903	-0.1764	0.2265	0.1764	0.2015
1700072H12Rik	Z00030247-1	1.7551	1.5242	1.3669	-0.2309	-0.3882	Z00030247-1	2.7313	2.6964	2.6772	-0.0349	-0.0541	Z00030247-1	1.716	1.8449	2.0503	1.9731	0.1289	0.3343	0.2571	Z00030247-1	2.9662	2.9478	2.9481	-0.0184	-0.0181	0.3343	0.3882	0.3613
1700080G18Rik	Z00039029-1	2.1542	2.1085	2.2377	-0.0457	0.0835	Z00039029-1	2.9339	2.9201	2.9109	-0.0138	-0.023	Z00039029-1	2.4171	2.4812	2.312	2.378	0.0641	-0.1051	-0.0391	Z00039029-1	2.7967	2.7784	2.8347	-0.0183	0.038	0.0835	0.1051	0.0943
1700081L11Rik	Z00035423-1	4.0251	3.9149	3.9248	-0.1102	-0.1003	Z00035423-1	3.8031	3.7864	3.8845	-0.0167	0.0814	Z00035423-1	3.7899	3.8054	3.7994	3.7991	0.0155	0.0095	0.0092	Z00035423-1	3.5126	3.5509	3.5617	0.0383	0.0491	0.0814	0.1102	0.0958
1700086O06Rik	Z00063066-1	2.0614	2.4027	2.4389	0.3413	0.3775	Z00063066-1	1.9745	1.9689	2.1441	-0.0056	0.1696	Z00063066-1	1.9416	2.0141	2.0258	2.3045	0.0725	0.0842	0.3629	Z00063066-1	2.3858	2.3249	2.3714	-0.0609	-0.0144	0.3775	0.0609	0.2192
1700086P04Rik	Z00062124-1	1.5994	1.4417	1.2883	-0.1577	-0.3111	Z00062124-1	2.7599	2.7848	2.7647	0.0249	0.0048	Z00062124-1	1.5081	2.0044	1.5516	1.7033	0.4963	0.0435	0.1952	Z00062124-1	3.0669	3.0819	3.0463	0.015	-0.0206	0.4963	0.3111	0.4037
1700087I21Rik	Z00064013-1	1.8682	1.7835	1.841	-0.0847	-0.0272	Z00064013-1	2.7936	2.8033	2.8539	0.0097	0.0603	Z00064013-1	1.6655	1.722	1.6544	1.7732	0.0565	-0.0111	0.1077	0	0	0	0	0	0	0.1077	0.0847	0.0962
1700088E04Rik	Z00047606-1	2.5361	2.6224	2.7759	0.0863	0.2398	Z00047606-1	3.4179	3.4117	3.4386	-0.0062	0.0207	Z00047606-1	2.2115	2.1966	2.2731	2.3625	-0.0149	0.0616	0.151	Z00047606-1	3.0769	3.0743	3.1117	-0.0026	0.0348	0.2398	0.0149	0.1274
1700090G07Rik	Z00026166-1	1.1043	1.1572	1.4254	0.0529	0.3211	Z00026166-1	3.222	3.1913	3.1991	-0.0307	-0.0229	Z00026166-1	1.2112	1.0695	1.0895	1.3418	-0.1417	-0.1217	0.1306	Z00026166-1	2.808	2.7461	2.7993	-0.0619	-0.0087	0.3211	0.1417	0.2314
1700092M07Rik	Z00076348-1	2.461	2.6066	2.6227	0.1456	0.1617	0	0	0	0	0	0	Z00076348-1	2.5911	2.5942	2.6312	2.6822	0.0031	0.0401	0.0911	0	0	0	0	0	0	0.1617	0	0.0809
1700093J21Rik	Z00047398-1	1.5788	1.5703	1.606	-0.0085	0.0272	Z00047398-1	3.3341	3.3423	3.3419	0.0082	0.0078	Z00047398-1	1.9402	1.7613	1.8253	1.8862	-0.1789	-0.1149	-0.054	Z00047398-1	3.3381	3.3752	3.334	0.0371	-0.0041	0.0371	0.1789	0.108
1700095B22Rik	Z00062072-1	1.3	1.1792	1.2105	-0.1208	-0.0895	Z00062072-1	2.4438	2.4139	2.4483	-0.0299	0.0045	Z00062072-1	0.7169	0.5094	0.7205	0.7285	-0.2075	0.0036	0.0116	Z00062072-1	2.1131	1.985	2.0263	-0.1281	-0.0868	0.0116	0.2075	0.1096
1700095J12Rik	Z00063559-1	1.322	1.3481	1.2808	0.0261	-0.0412	Z00063559-1	1.5044	1.6548	1.5352	0.1504	0.0308	Z00063559-1	1.3218	1.0674	1.2316	0.8005	-0.2544	-0.0902	-0.5213	Z00063559-1	2.0674	2.0885	2.09	0.0211	0.0226	0.1504	0.5213	0.3359
1700100M05Rik	Z00030253-1	2.8665	2.7482	3.0696	-0.1183	0.2031	Z00030253-1	3.0768	3.1063	3.1088	0.0295	0.032	Z00030253-1	3.0756	3.1666	3.0204	2.9678	0.091	-0.0552	-0.1078	Z00030253-1	3.0862	3.0335	3.1993	-0.0527	0.1131	0.2031	0.1183	0.1607
1700101C01Rik	Z00076387-1	1.3921	1.2473	1.344	-0.1448	-0.0481	0	0	0	0	0	0	Z00076387-1	1.6854	1.6885	1.5688	1.3705	0.0031	-0.1166	-0.3149	0	0	0	0	0	0	0.0031	0.3149	0.159
1700101E01Rik	Z00076434-1	1.5238	2.0632	1.7436	0.5394	0.2198	0	0	0	0	0	0	Z00076434-1	1.9044	1.803	1.7538	2.0069	-0.1014	-0.1506	0.1025	0	0	0	0	0	0	0.5394	0.1506	0.345
1700101I19Rik	Z00053933-1	1.2422	1.1624	1.1933	-0.0798	-0.0489	Z00053933-1	2.9604	2.976	2.9653	0.0156	0.0049	Z00053933-1	0.642	0.7363	0.7602	0.9854	0.0943	0.1182	0.3434	Z00053933-1	3.2215	3.216	3.1904	-0.0055	-0.0311	0.3434	0.0798	0.2116
1700102P08Rik	Z00040967-1	1.9641	1.877	1.6581	-0.0871	-0.306	Z00040967-1	2.773	2.7793	2.7381	0.0063	-0.0349	Z00040967-1	1.423	1.9293	1.7699	1.745	0.5063	0.3469	0.322	Z00040967-1	2.8147	2.8134	2.8884	-0.0013	0.0737	0.5063	0.306	0.4062
1700106N22Rik	Z00051701-1	1.6333	1.3907	1.7036	-0.2426	0.0703	Z00051701-1	2.8316	2.8372	2.6336	0.0056	-0.198	Z00051701-1	1.9503	1.8609	1.8494	1.6741	-0.0894	-0.1009	-0.2762	Z00055490-1	2.2322	2.1476	2.2348	-0.0846	0.0026	0.0703	0.2762	0.1733
1700109F18Rik	Z00045062-1	1.237	1.0426	1.1815	-0.1944	-0.0555	Z00045062-1	2.9072	2.907	2.8769	-0.0002	-0.0303	Z00045062-1	0.6441	0.8185	0.7957	0.8253	0.1744	0.1516	0.1812	Z00070098-1	3.1698	3.2179	3.2506	0.0481	0.0808	0.1812	0.1944	0.1878
1700112E06Rik	Z00055269-1	2.0289	1.2998	1.9072	-0.7291	-0.1217	Z00055269-1	2.9202	3.0106	3.0109	0.0904	0.0907	Z00055269-1	1.4083	1.5932	1.5199	1.552	0.1849	0.1116	0.1437	Z00026476-1	2.4347	2.47	2.4005	0.0353	-0.0342	0.1849	0.7291	0.457
1700112J05Rik	Z00026080-1	1.6598	1.5945	1.6548	-0.0653	-0.005	Z00026080-1	3.1432	3.1494	3.1635	0.0062	0.0203	Z00026080-1	1.6523	1.6818	1.9124	1.8177	0.0295	0.2601	0.1654	Z00026080-1	3.6169	3.609	3.6177	-0.0079	0.0008	0.2601	0.0653	0.1627
1700113I22Rik	Z00046324-1	3.0862	3.297	3.4575	0.2108	0.3713	Z00046324-1	3.2394	3.2801	3.3395	0.0407	0.1001	Z00046324-1	3.0664	3.0578	3.0732	3.0482	-0.0086	0.0068	-0.0182	Z00046324-1	3.4083	3.3785	3.6436	-0.0298	0.2353	0.3713	0.0298	0.2006
1700123I01Rik	Z00059747-1	2.6429	2.4336	1.8213	-0.2093	-0.8216	Z00059747-1	2.5819	2.588	2.3737	0.0061	-0.2082	Z00059747-1	1.8058	1.6931	1.8379	1.5572	-0.1127	0.0321	-0.2486	Z00059747-1	1.8723	2.0333	2.0048	0.161	0.1325	0.161	0.8216	0.4913
1700123J19Rik	Z00064057-1	3.2439	3.0113	3.1653	-0.2326	-0.0786	Z00064057-1	3.491	3.4435	3.3956	-0.0475	-0.0954	Z00064057-1	2.1646	2.1389	2.1509	2.3149	-0.0257	-0.0137	0.1503	Z00064057-1	2.5654	2.4338	3.0397	-0.1316	0.4743	0.4743	0.2326	0.3535
1700123M08Rik	Z00030257-1	1.422	1.7667	1.588	0.3447	0.166	Z00030257-1	1.9566	2.1697	2.032	0.2131	0.0754	Z00030257-1	1.8605	1.6644	1.7127	1.6494	-0.1961	-0.1478	-0.2111	Z00030257-1	2.4549	2.387	2.3863	-0.0679	-0.0686	0.3447	0.2111	0.2779
1700123O20Rik	Z00019084-1	3.6368	3.7083	3.7466	0.0715	0.1098	Z00019084-1	3.9569	3.9682	4.0535	0.0113	0.0966	Z00019084-1	3.6251	3.673	3.6117	3.7456	0.0479	-0.0134	0.1205	Z00019084-1	3.7772	3.7707	3.8592	-0.0065	0.082	0.1205	0.0134	0.067
1700125G22Rik	Z00061150-1	1.5837	1.6099	1.7107	0.0262	0.127	Z00061150-1	3.2985	3.2893	3.2722	-0.0092	-0.0263	Z00061150-1	1.7135	1.5708	1.625	1.7568	-0.1427	-0.0885	0.0433	Z00061150-1	3.403	3.389	3.3747	-0.014	-0.0283	0.127	0.1427	0.1349
1700126G02Rik	Z00062223-1	1.1241	1.2695	1.2384	0.1454	0.1143	Z00062223-1	2.8526	2.8402	2.8356	-0.0124	-0.017	Z00062223-1	0.7364	0.7823	0.6561	0.7337	0.0459	-0.0803	-0.0027	Z00062223-1	2.7554	2.7303	2.7546	-0.0251	-0.0008	0.1454	0.0803	0.1129
1700129I04Rik	Z00037683-1	1.1813	1.415	1.2494	0.2337	0.0681	Z00056256-1	3.0021	2.9835	2.9613	-0.0186	-0.0408	Z00037683-1	0.7134	0.8006	0.9557	1.1845	0.0872	0.2423	0.4711	Z00037683-1	2.4309	2.3976	2.4561	-0.0333	0.0252	0.4711	0.0408	0.256
1810005K13Rik	Z00032452-1	1.5381	1.4751	1.4671	-0.063	-0.071	Z00032452-1	2.212	2.3653	2.3095	0.1533	0.0975	Z00032452-1	1.4459	1.24	1.567	0.759	-0.2059	0.1211	-0.6869	Z00032452-1	2.0349	1.9639	1.728	-0.071	-0.3069	0.1533	0.6869	0.4201
1810006K21Rik	Z00035018-1	4.2311	4.2745	4.2377	0.0434	0.0066	Z00035018-1	4.1066	4.0937	4.0514	-0.0129	-0.0552	Z00035018-1	4.2681	4.3026	4.2901	4.3216	0.0345	0.022	0.0535	Z00035018-1	4.3516	4.3422	4.3463	-0.0094	-0.0053	0.0535	0.0552	0.0544
1810007M14Rik	Z00004351-1	3.3356	3.2891	3.3988	-0.0465	0.0632	Z00004351-1	3.5931	3.6555	3.7061	0.0624	0.113	Z00004351-1	3.3541	3.3303	3.3437	3.379	-0.0238	-0.0104	0.0249	Z00004351-1	3.2928	3.3243	3.2915	0.0315	-0.0013	0.113	0.0465	0.0798
1810007P19Rik	Z00038894-1	1.8361	1.6884	1.6267	-0.1477	-0.2094	Z00038894-1	1.1704	1.7373	1.4739	0.5669	0.3035	Z00038894-1	1.4953	1.6929	1.5824	1.4116	0.1976	0.0871	-0.0837	Z00038894-1	2.1014	2.1888	2.1242	0.0874	0.0228	0.5669	0.2094	0.3882
1810008A18Rik	Z00000798-1	4.0644	4.1592	4.1492	0.0948	0.0848	Z00000798-1	4.2734	4.2757	4.4052	0.0023	0.1318	Z00000798-1	4.3681	4.3258	4.3214	4.4535	-0.0423	-0.0467	0.0854	Z00000798-1	4.2809	4.2885	4.2545	0.0076	-0.0264	0.1318	0.0467	0.0893
1810009A15Rik	Z00017764-1	4.2463	4.5243	4.4389	0.278	0.1926	Z00017764-1	4.392	4.4081	4.2564	0.0161	-0.1356	Z00017764-1	4.5978	4.6263	4.6127	4.6088	0.0285	0.0149	0.011	Z00059411-1	4.1621	4.0982	3.9602	-0.0639	-0.2019	0.278	0.2019	0.24
1810009O10Rik	Z00020645-1	3.5094	3.4294	3.4289	-0.08	-0.0805	Z00020645-1	3.5173	3.556	3.5134	0.0387	-0.0039	Z00020645-1	3.4291	3.4442	3.4688	3.4385	0.0151	0.0397	0.0094	Z00020645-1	3.2735	3.259	3.3549	-0.0145	0.0814	0.0814	0.0805	0.081
1810010H24Rik	Z00076293-1	1.2598	1.2994	1.2804	0.0396	0.0206	0	0	0	0	0	0	Z00076293-1	1.5877	1.5605	1.5979	1.595	-0.0272	0.0102	0.0073	Z00045241-1	2.2177	2.2088	2.158	-0.0089	-0.0597	0.0396	0.0597	0.0497
1810012K16Rik	Z00026642-1	2.1356	2.0545	2.1861	-0.0811	0.0505	Z00026642-1	3.6138	3.6133	3.5955	-0.0005	-0.0183	Z00026642-1	2.1759	2.1426	2.1606	2.2125	-0.0333	-0.0153	0.0366	Z00026642-1	3.5766	3.6025	3.6079	0.0259	0.0313	0.0505	0.0811	0.0658
1810013D15Rik	Z00050642-1	1.1929	1.0643	1.0571	-0.1286	-0.1358	Z00050642-1	3.0707	3.0663	3.0709	-0.0044	0.0002	Z00050642-1	1.0894	1.2651	1.6181	1.438	0.1757	0.5287	0.3486	Z00050642-1	3.0059	3.0089	3.028	0.003	0.0221	0.5287	0.1358	0.3323
1810013L24Rik	Z00018136-1	3.1642	3.0961	3.1661	-0.0681	0.0019	Z00018136-1	3.5617	3.5712	3.7352	0.0095	0.1735	Z00018136-1	3.1618	3.1486	3.1587	3.132	-0.0132	-0.0031	-0.0298	Z00008300-1	2.268	2.3654	2.2439	0.0974	-0.0241	0.1735	0.0681	0.1208
1810014B01Rik	Z00052340-1	2.353	2.3062	2.217	-0.0468	-0.136	Z00052340-1	2.8991	2.8242	2.5271	-0.0749	-0.372	Z00052340-1	3.1096	2.9575	2.9828	3.0918	-0.1521	-0.1268	-0.0178	Z00052340-1	3.0142	2.9783	2.8108	-0.0359	-0.2034	0	0.372	0.186
1810015C04Rik	Z00075118-1	3.6097	2.9444	3.1174	-0.6653	-0.4923	Z00061724-1	2.8908	3.0227	3.4143	0.1319	0.5235	Z00075118-1	3.219	3.4734	3.2371	3.3286	0.2544	0.0181	0.1096	Z00061724-1	3.1121	3.2104	3.2287	0.0983	0.1166	0.5235	0.6653	0.5944
1810019D21Rik	Z00030173-1	2.107	2.9566	3.0721	0.8496	0.9651	Z00030173-1	3.0506	3.1634	3.242	0.1128	0.1914	Z00030173-1	2.8859	2.8698	2.8087	2.9052	-0.0161	-0.0772	0.0193	Z00030173-1	3.1606	3.1434	3.1308	-0.0172	-0.0298	0.9651	0.0772	0.5212
1810019J16Rik	Z00034959-1	3.415	3.356	3.3713	-0.059	-0.0437	Z00034959-1	3.332	3.534	3.6544	0.202	0.3224	Z00034959-1	3.5578	3.5385	3.578	3.6269	-0.0193	0.0202	0.0691	Z00034959-1	3.1957	3.5104	3.0664	0.3147	-0.1293	0.3224	0.1293	0.2259
1810019N24Rik	Z00030129-1	1.0649	1.1924	1.1859	0.1275	0.121	Z00030129-1	3.2645	3.2476	3.2448	-0.0169	-0.0197	Z00030129-1	0.66	1.0258	1.4147	1.1744	0.3658	0.7547	0.5144	Z00030129-1	3.0238	3.0273	3.0509	0.0035	0.0271	0.7547	0.0197	0.3872
1810020D17Rik	Z00011718-1	3.1579	3.2976	3.3936	0.1397	0.2357	Z00011718-1	2.9687	3.1238	3.1702	0.1551	0.2015	Z00011718-1	3.2627	3.4363	3.3372	3.4102	0.1736	0.0745	0.1475	Z00011718-1	2.8716	2.8831	3.274	0.0115	0.4024	0.4024	0	0.2012
1810020G14Rik	Z00075139-1	3.5906	3.6602	3.696	0.0696	0.1054	0	0	0	0	0	0	Z00075139-1	3.938	3.8811	3.8659	3.9043	-0.0569	-0.0721	-0.0337	0	0	0	0	0	0	0.1054	0.0721	0.0888
1810021B22Rik	Z00030131-1	1.983	2.1093	2.0394	0.1263	0.0564	Z00030131-1	3.4635	3.4711	3.4417	0.0076	-0.0218	Z00030131-1	2.1894	2.2378	2.246	2.245	0.0484	0.0566	0.0556	Z00030131-1	3.3988	3.4101	3.3713	0.0113	-0.0275	0.1263	0.0275	0.0769
1810021J13Rik	Z00046299-1	3.245	3.3062	3.3718	0.0612	0.1268	Z00046299-1	3.3977	3.4525	3.5933	0.0548	0.1956	Z00046299-1	3.2895	3.4448	3.3372	3.4024	0.1553	0.0477	0.1129	Z00046299-1	3.4595	3.3883	3.603	-0.0712	0.1435	0.1956	0.0712	0.1334
1810022K09Rik	Z00032186-1	3.4095	3.5427	3.5276	0.1332	0.1181	Z00032186-1	3.8337	3.8201	3.8047	-0.0136	-0.029	Z00032186-1	3.5492	3.5241	3.4794	3.4994	-0.0251	-0.0698	-0.0498	Z00063663-1	4.7275	4.7435	4.5516	0.016	-0.1759	0.1332	0.1759	0.1546
1810024B03Rik	Z00028460-1	1.6964	1.2906	1.2294	-0.4058	-0.467	Z00028460-1	2.3871	2.4325	2.4201	0.0454	0.033	Z00028460-1	1.4907	1.3778	1.4523	1.2841	-0.1129	-0.0384	-0.2066	Z00028460-1	2.9383	2.9471	2.9361	0.0088	-0.0022	0.0454	0.467	0.2562
1810026J23Rik	Z00035580-1	3.9498	3.8058	3.9509	-0.144	0.0011	Z00035580-1	3.7691	3.7931	3.8997	0.024	0.1306	Z00035580-1	3.9635	3.9766	3.9916	4.029	0.0131	0.0281	0.0655	Z00035580-1	3.6499	3.5749	3.7078	-0.075	0.0579	0.1306	0.144	0.1373
1810027O10Rik	Z00019698-1	4.3526	4.1792	4.1036	-0.1734	-0.249	Z00019698-1	4.3045	4.3414	4.3398	0.0369	0.0353	Z00019698-1	4.3685	4.5374	4.4771	4.5169	0.1689	0.1086	0.1484	Z00019698-1	4.1517	4.069	4.2435	-0.0827	0.0918	0.1689	0.249	0.209
1810029B16Rik	Z00009253-1	3.8269	3.8573	3.8593	0.0304	0.0324	Z00009253-1	4.3173	4.2442	4.0703	-0.0731	-0.247	Z00009253-1	4.278	4.2418	4.2645	4.2695	-0.0362	-0.0135	-0.0085	Z00009253-1	4.1735	4.1203	3.9134	-0.0532	-0.2601	0.0324	0.2601	0.1463
1810030N24Rik	Z00009592-1	3.2862	3.2527	3.1622	-0.0335	-0.124	Z00009592-1	3.1317	3.2612	3.1124	0.1295	-0.0193	Z00009592-1	3.3657	3.3904	3.3693	3.5289	0.0247	0.0036	0.1632	Z00009592-1	3.6456	3.5681	3.7327	-0.0775	0.0871	0.1632	0.124	0.1436
1810030O07Rik	Z00006284-1	3.3706	3.4253	3.4086	0.0547	0.038	Z00006284-1	3.7073	3.7517	3.696	0.0444	-0.0113	Z00006284-1	3.4686	3.4421	3.4279	3.4211	-0.0265	-0.0407	-0.0475	Z00057179-1	2.7555	2.6534	2.7602	-0.1021	0.0047	0.0547	0.1021	0.0784
1810031K17Rik	Z00035105-1	2.9978	3.216	3.2854	0.2182	0.2876	Z00035105-1	2.8797	2.9352	3.238	0.0555	0.3583	Z00035105-1	3.0131	2.7689	2.9136	2.9763	-0.2442	-0.0995	-0.0368	Z00035105-1	3.1009	3.1656	3.2131	0.0647	0.1122	0.3583	0.2442	0.3013
1810032O08Rik	Z00037493-1	4.3359	4.1875	4.3118	-0.1484	-0.0241	Z00037493-1	4.027	4.0154	3.9686	-0.0116	-0.0584	Z00037493-1	4.4238	4.3605	4.3328	4.3861	-0.0633	-0.091	-0.0377	Z00037493-1	4.2073	4.1447	3.9293	-0.0626	-0.278	0	0.278	0.139
1810034E14Rik	Z00026839-1	1.6695	1.9132	1.9597	0.2437	0.2902	Z00026839-1	3.6371	3.6346	3.62	-0.0025	-0.0171	Z00026839-1	1.93	1.9856	2.0995	2.2203	0.0556	0.1695	0.2903	Z00026839-1	3.4529	3.5589	3.5046	0.106	0.0517	0.2903	0.0171	0.1537
1810034K20Rik	Z00011369-1	3.1182	3.0044	2.9726	-0.1138	-0.1456	Z00011369-1	3.3385	3.3371	3.3387	-0.0014	0.0002	Z00011369-1	3.2799	3.2509	3.2666	3.2715	-0.029	-0.0133	-0.0084	Z00011369-1	3.4172	3.432	3.4736	0.0148	0.0564	0.0564	0.1456	0.101
1810035L17Rik	Z00011329-1	4.1	4.1742	4.0782	0.0742	-0.0218	Z00011329-1	4.2116	4.2164	4.1599	0.0048	-0.0517	Z00011329-1	4.3368	4.3023	4.3068	4.3434	-0.0345	-0.03	0.0066	Z00011329-1	4.2684	4.281	4.1693	0.0126	-0.0991	0.0742	0.0991	0.0867
1810037I17Rik	Z00031153-1	4.1887	4.1994	4.2857	0.0107	0.097	Z00031153-1	4.1305	4.0658	4.0038	-0.0647	-0.1267	Z00031153-1	4.7039	4.7993	4.6343	4.6716	0.0954	-0.0696	-0.0323	Z00031153-1	4.5016	4.3857	4.447	-0.1159	-0.0546	0.097	0.1267	0.1119
1810041H14Rik	Z00030134-1	2.1938	2.2133	2.2274	0.0195	0.0336	Z00030134-1	2.7616	2.7514	2.6956	-0.0102	-0.066	Z00030134-1	2.1622	2.1152	2.2258	2.3504	-0.047	0.0636	0.1882	Z00030134-1	2.9596	2.9506	2.9464	-0.009	-0.0132	0.1882	0.066	0.1271
1810041L15Rik	Z00050777-1	1.1431	1.2315	1.3461	0.0884	0.203	Z00050777-1	2.4317	2.51	2.4243	0.0783	-0.0074	Z00050777-1	0.6478	0.6432	1.0013	0.7011	-0.0046	0.3535	0.0533	Z00050777-1	2.4329	2.4326	2.3998	-0.0003	-0.0331	0.3535	0.0331	0.1933
1810043H04Rik	Z00031620-1	3.1303	3.1918	3.1295	0.0615	-0.0008	Z00031620-1	3.5423	3.5524	3.4318	0.0101	-0.1105	Z00031620-1	3.4202	3.4094	3.3838	3.3897	-0.0108	-0.0364	-0.0305	Z00031620-1	3.662	3.6268	3.6426	-0.0352	-0.0194	0.0615	0.1105	0.086
1810044A24Rik	Z00013124-1	2.9522	2.7992	2.7259	-0.153	-0.2263	Z00013124-1	3.9543	3.9739	4.0072	0.0196	0.0529	Z00013124-1	2.9155	2.9463	2.9555	2.9033	0.0308	0.04	-0.0122	Z00013124-1	3.6258	3.6674	3.6855	0.0416	0.0597	0.0597	0.2263	0.143
1810044D09Rik	Z00030175-1	2.8493	2.886	2.8412	0.0367	-0.0081	Z00030175-1	4.0257	4.0102	4.005	-0.0155	-0.0207	Z00030175-1	2.9904	3.0507	3.0241	3.1595	0.0603	0.0337	0.1691	Z00030175-1	3.8148	3.8299	3.7851	0.0151	-0.0297	0.1691	0.0297	0.0994
1810046J19Rik	Z00015057-1	4.0585	4.2485	4.2863	0.19	0.2278	Z00015057-1	3.8591	3.9742	3.9256	0.1151	0.0665	Z00015057-1	4.0545	4.0476	4.0258	4.0804	-0.0069	-0.0287	0.0259	Z00015057-1	3.8848	3.8465	3.8664	-0.0383	-0.0184	0.2278	0.0383	0.1331
1810048J11Rik	Z00010115-1	3.2072	3.4868	3.5531	0.2796	0.3459	Z00010115-1	3.5961	3.5787	3.5459	-0.0174	-0.0502	Z00010115-1	3.6985	3.6757	3.5943	3.7359	-0.0228	-0.1042	0.0374	Z00010115-1	3.6512	3.6072	3.6433	-0.044	-0.0079	0.3459	0.1042	0.2251
1810049H13Rik	Z00038516-1	3.3145	3.2408	3.2811	-0.0737	-0.0334	Z00038516-1	3.0349	3.1162	3.2105	0.0813	0.1756	Z00038516-1	3.3356	3.3373	3.3664	3.302	0.0017	0.0308	-0.0336	Z00038516-1	3.1476	3.1626	3.1985	0.015	0.0509	0.1756	0.0737	0.1247
1810053B01Rik	Z00036208-1	2.7842	2.6864	2.7051	-0.0978	-0.0791	Z00036208-1	3.679	3.7415	3.8154	0.0625	0.1364	Z00036208-1	3.0132	3.0121	2.9997	2.9582	-0.0011	-0.0135	-0.055	Z00036208-1	3.8402	3.8472	3.8195	0.007	-0.0207	0.1364	0.0978	0.1171
1810054D07Rik	Z00041875-1	3.1698	2.4887	2.4896	-0.6811	-0.6802	Z00041875-1	3.5768	3.6249	3.4243	0.0481	-0.1525	Z00041875-1	3.3106	3.3155	3.3545	3.2628	0.0049	0.0439	-0.0478	Z00041875-1	3.2909	3.251	3.0086	-0.0399	-0.2823	0.0481	0.6811	0.3646
1810055E12Rik	Z00009034-1	3.1221	3.2096	3.2148	0.0875	0.0927	Z00009034-1	3.2252	3.297	3.3051	0.0718	0.0799	Z00009034-1	3.1885	3.241	3.2043	3.1751	0.0525	0.0158	-0.0134	Z00009034-1	3.3082	3.3036	3.3897	-0.0046	0.0815	0.0927	0.0134	0.053
1810055G02Rik	Z00014027-1	3.4454	3.647	3.7169	0.2016	0.2715	Z00014027-1	3.6717	3.658	3.685	-0.0137	0.0133	Z00014027-1	3.6505	3.5348	3.6236	3.6227	-0.1157	-0.0269	-0.0278	Z00055529-1	2.372	2.3829	2.5049	0.0109	0.1329	0.2715	0.1157	0.1936
1810058I24Rik	Z00049861-1	3.2479	2.9018	2.968	-0.3461	-0.2799	Z00049861-1	3.4508	3.4689	3.4709	0.0181	0.0201	Z00049861-1	3.2439	3.2216	3.3118	3.3077	-0.0223	0.0679	0.0638	Z00049861-1	3.5164	3.5249	3.612	0.0085	0.0956	0.0956	0.3461	0.2209
1810058N05Rik	Z00030176-1	1.3635	1.8252	1.4217	0.4617	0.0582	Z00030176-1	2.3433	2.3498	2.3039	0.0065	-0.0394	Z00030176-1	1.5501	1.67	1.5539	1.7853	0.1199	0.0038	0.2352	Z00030176-1	2.6073	2.6575	2.5944	0.0502	-0.0129	0.4617	0.0394	0.2506
1810059C17Rik	Z00030177-1	1.1978	1.6833	1.7761	0.4855	0.5783	Z00030177-1	2.9902	3.0005	3.0151	0.0103	0.0249	Z00030177-1	1.2712	1.4399	1.3169	1.1202	0.1687	0.0457	-0.151	Z00030177-1	3.0781	3.0431	3.0711	-0.035	-0.007	0.5783	0.151	0.3647
1810062G17Rik	Z00054412-1	1.7353	1.6973	2.1135	-0.038	0.3782	Z00054412-1	2.5015	2.5232	2.7291	0.0217	0.2276	Z00054412-1	1.5174	1.7183	1.3777	1.776	0.2009	-0.1397	0.2586	Z00054412-1	2.2991	2.3153	2.7922	0.0162	0.4931	0.4931	0.1397	0.3164
1810062O18Rik	Z00045534-1	1.4304	1.518	1.7874	0.0876	0.357	Z00045534-1	2.1405	2.1152	2.3303	-0.0253	0.1898	Z00045534-1	2.0243	2.0962	2.1153	2.3419	0.0719	0.091	0.3176	Z00045534-1	2.3336	2.2862	2.6857	-0.0474	0.3521	0.357	0.0474	0.2022
1810063B05Rik	Z00013194-1	2.8532	2.8751	2.6761	0.0219	-0.1771	Z00013194-1	2.709	2.6726	2.4937	-0.0364	-0.2153	Z00013194-1	3.2182	3.1372	3.2056	3.2604	-0.081	-0.0126	0.0422	Z00013194-1	2.9312	2.9536	2.7303	0.0224	-0.2009	0.0422	0.2153	0.1288
1810063B07Rik	Z00034718-1	3.6001	3.2333	3.3132	-0.3668	-0.2869	Z00034718-1	3.6946	3.6607	3.6284	-0.0339	-0.0662	Z00034718-1	3.2945	3.2427	3.3221	3.4775	-0.0518	0.0276	0.183	Z00034718-1	3.7431	3.6768	3.6897	-0.0663	-0.0534	0.183	0.3668	0.2749
1810073G14Rik	Z00056601-1	3.1947	3.3187	3.3618	0.124	0.1671	Z00056601-1	3.4103	3.3652	3.3662	-0.0451	-0.0441	Z00056601-1	3.511	3.5488	3.5259	3.5281	0.0378	0.0149	0.0171	Z00056601-1	3.2329	3.2542	3.2594	0.0213	0.0265	0.1671	0.0451	0.1061
1810074P20Rik	Z00003962-1	3.2087	3.1648	3.0638	-0.0439	-0.1449	Z00003962-1	3.0474	3.0544	3.0593	0.007	0.0119	Z00003962-1	3.0363	3.1019	3.0471	2.9815	0.0656	0.0108	-0.0548	Z00003962-1	2.709	2.7353	2.8219	0.0263	0.1129	0.1129	0.1449	0.1289
2010000I03Rik	Z00067742-1	1.1831	1.2037	1.0797	0.0206	-0.1034	Z00067742-1	2.6474	2.6783	2.6375	0.0309	-0.0099	Z00067742-1	0.6516	0.6471	0.6552	0.7049	-0.0045	0.0036	0.0533	Z00067742-1	2.73	2.6721	2.6957	-0.0579	-0.0343	0.0533	0.1034	0.0784
2010001A14Rik	Z00062454-1	1.4608	1.2903	1.2087	-0.1705	-0.2521	Z00062454-1	3.378	3.3384	3.508	-0.0396	0.13	Z00062454-1	1.5463	1.6217	1.5684	1.6674	0.0754	0.0221	0.1211	Z00062454-1	3.4746	3.4522	3.5142	-0.0224	0.0396	0.13	0.2521	0.1911
2010001J22Rik	Z00050086-1	2.4734	2.0853	1.7925	-0.3881	-0.6809	Z00050086-1	3.0878	3.0675	3.0745	-0.0203	-0.0133	Z00050086-1	2.7296	2.4051	2.6236	2.5625	-0.3245	-0.106	-0.1671	Z00050086-1	2.9858	2.9649	2.9672	-0.0209	-0.0186	0	0.6809	0.3405
2010002N04Rik	Z00039115-1	2.8428	2.9571	2.8393	0.1143	-0.0035	Z00039115-1	3.2285	3.1476	3.1237	-0.0809	-0.1048	Z00039115-1	3.5702	3.2231	3.408	3.5402	-0.3471	-0.1622	-0.03	Z00039115-1	3.7639	3.7953	4.0024	0.0314	0.2385	0.2385	0.3471	0.2928
2010005J08Rik	Z00075470-1	3.7865	3.9936	3.6323	0.2071	-0.1542	Z00030305-1	2.2393	2.3625	2.3038	0.1232	0.0645	Z00075470-1	3.029	3.5176	3.1836	3.2807	0.4886	0.1546	0.2517	Z00030305-1	2.5198	2.5054	2.5285	-0.0144	0.0087	0.4886	0.1542	0.3214
2010007H06Rik	Z00042051-1	1.0018	1.1494	1.1124	0.1476	0.1106	Z00042051-1	1.816	2.014	1.8482	0.198	0.0322	Z00042051-1	0.8562	0.8005	1.3105	1.0339	-0.0557	0.4543	0.1777	Z00042051-1	2.2302	2.3363	2.3673	0.1061	0.1371	0.4543	0.0557	0.255
2010007H12Rik	Z00036921-1	3.7241	3.5955	3.7503	-0.1286	0.0262	Z00036921-1	3.1502	3.2163	3.2071	0.0661	0.0569	Z00036921-1	3.5648	3.5277	3.5433	3.5167	-0.0371	-0.0215	-0.0481	Z00036921-1	3.0089	2.9937	2.9591	-0.0152	-0.0498	0.0661	0.1286	0.0974
2010011I20Rik	Z00047245-1	2.0097	1.7169	1.5967	-0.2928	-0.413	Z00047245-1	2.2307	2.1919	2.2697	-0.0388	0.039	Z00047245-1	0.6402	0.9326	1.3754	1.4178	0.2924	0.7352	0.7776	Z00047245-1	2.3446	2.3198	2.4825	-0.0248	0.1379	0.7776	0.413	0.5953
2010012O05Rik	Z00018977-1	2.2016	1.9337	2.0246	-0.2679	-0.177	Z00018977-1	2.3675	2.4542	2.5126	0.0867	0.1451	Z00018977-1	1.7483	1.5823	1.7196	1.7091	-0.166	-0.0287	-0.0392	Z00055559-1	2.6034	2.6108	2.8412	0.0074	0.2378	0.2378	0.2679	0.2529
2010015L04Rik	Z00074882-1	3.4695	3.4542	3.4905	-0.0153	0.021	0	0	0	0	0	0	Z00074882-1	3.5905	3.4968	3.5355	3.5536	-0.0937	-0.055	-0.0369	Z00048701-1	2.1217	2.1938	2.1466	0.0721	0.0249	0.0721	0.0937	0.0829
2010100O12Rik	Z00036146-1	4.4113	4.3407	4.5535	-0.0706	0.1422	Z00036146-1	4.2282	4.2521	4.4019	0.0239	0.1737	Z00036146-1	4.4516	4.4339	4.4836	4.5027	-0.0177	0.032	0.0511	Z00036146-1	4.551	4.5632	4.6995	0.0122	0.1485	0.1737	0.0706	0.1222
2010106G01Rik	Z00046086-1	2.9481	2.5789	2.7142	-0.3692	-0.2339	Z00046086-1	3.0577	3.0529	3.0439	-0.0048	-0.0138	Z00046086-1	2.7622	2.9101	2.8548	2.7514	0.1479	0.0926	-0.0108	Z00062013-1	2.6447	2.6978	2.7922	0.0531	0.1475	0.1479	0.3692	0.2586
2010107E04Rik	Z00012960-1	4.1953	4.3614	4.4257	0.1661	0.2304	Z00012960-1	4.5508	4.5653	4.5476	0.0145	-0.0032	Z00012960-1	4.7242	4.7578	4.6861	4.7507	0.0336	-0.0381	0.0265	Z00012960-1	4.177	4.2286	4.1625	0.0516	-0.0145	0.2304	0.0381	0.1343
2010107G23Rik	Z00008299-1	3.6132	3.7924	3.7669	0.1792	0.1537	Z00008299-1	2.9364	2.9195	3.0987	-0.0169	0.1623	Z00008299-1	3.7755	3.7285	3.7508	3.671	-0.047	-0.0247	-0.1045	Z00008299-1	3.1202	3.0553	3.1376	-0.0649	0.0174	0.1792	0.1045	0.1419
2010109A12Rik	Z00049732-1	1.2447	1.2255	1.2922	-0.0192	0.0475	Z00049732-1	3.297	3.2965	3.3038	-0.0005	0.0068	Z00049732-1	1.1496	1.2654	1.2511	1.3943	0.1158	0.1015	0.2447	Z00054590-1	2.083	2.014	2.1001	-0.069	0.0171	0.2447	0.069	0.1569
2010109K11Rik	Z00042180-1	2.9546	3.1764	3.2564	0.2218	0.3018	Z00042180-1	3.5516	3.5415	3.7178	-0.0101	0.1662	Z00042180-1	2.9278	2.7623	2.8526	2.8816	-0.1655	-0.0752	-0.0462	Z00042180-1	3.4396	3.4806	3.4398	0.041	0.0002	0.3018	0.1655	0.2337
2010109N14Rik	Z00036142-1	4.5978	4.3237	4.3365	-0.2741	-0.2613	Z00036142-1	4.5278	4.5355	4.3994	0.0077	-0.1284	Z00036142-1	4.8724	4.872	4.8431	4.782	-0.0004	-0.0293	-0.0904	Z00036142-1	4.5667	4.5614	4.3806	-0.0053	-0.1861	0.0077	0.2741	0.1409
2010110K16Rik	Z00000532-1	3.4784	3.3867	3.3914	-0.0917	-0.087	Z00000532-1	3.327	3.4212	3.5421	0.0942	0.2151	Z00000532-1	3.5543	3.5182	3.5287	3.6758	-0.0361	-0.0256	0.1215	Z00000532-1	3.5758	3.5168	3.5686	-0.059	-0.0072	0.2151	0.0917	0.1534
2010110K18Rik	Z00030210-1	2.0446	2.2152	2.1885	0.1706	0.1439	Z00030210-1	2.6002	2.7565	2.7933	0.1563	0.1931	Z00030210-1	2.2967	2.3533	2.331	2.3939	0.0566	0.0343	0.0972	Z00030210-1	2.5952	2.5647	2.6714	-0.0305	0.0762	0.1931	0.0305	0.1118
2010200O16Rik	Z00016077-1	2.9901	3.0485	3.0552	0.0584	0.0651	Z00016077-1	3.1981	3.2099	3.2455	0.0118	0.0474	Z00016077-1	3.0159	3.0815	3.0619	3.0443	0.0656	0.046	0.0284	Z00016077-1	2.7539	2.7157	2.9444	-0.0382	0.1905	0.1905	0.0382	0.1144
2010203O07Rik	Z00040867-1	3.3459	3.4447	3.5048	0.0988	0.1589	Z00040867-1	3.5606	3.518	3.5557	-0.0426	-0.0049	Z00040867-1	3.1172	3.1101	3.1153	3.2119	-0.0071	-0.0019	0.0947	Z00014509-1	3.3376	3.3167	3.446	-0.0209	0.1084	0.1589	0.0426	0.1008
2010209O12Rik	Z00034814-1	1.6013	1.8239	1.9374	0.2226	0.3361	Z00034814-1	2.2981	2.3125	2.3338	0.0144	0.0357	Z00034814-1	1.5108	1.5831	1.7171	1.4881	0.0723	0.2063	-0.0227	Z00034814-1	2.6662	2.685	2.6498	0.0188	-0.0164	0.3361	0.0227	0.1794
2010300C02Rik	Z00003177-1	2.8066	2.6945	2.7799	-0.1121	-0.0267	Z00003177-1	3.165	3.1332	3.1597	-0.0318	-0.0053	Z00003177-1	2.3987	2.2809	2.3076	2.5359	-0.1178	-0.0911	0.1372	Z00003177-1	3.2776	3.161	3.1961	-0.1166	-0.0815	0.1372	0.1178	0.1275
2010301N04Rik	Z00012222-1	3.1222	3.2571	3.3192	0.1349	0.197	Z00012222-1	3.5569	3.6534	3.6801	0.0965	0.1232	Z00012222-1	3.1183	3.1222	3.0626	3.0934	0.0039	-0.0557	-0.0249	Z00012222-1	3.132	3.0165	3.3044	-0.1155	0.1724	0.197	0.1155	0.1563
2010305A19Rik	Z00014514-1	3.7316	4.026	3.9875	0.2944	0.2559	Z00014514-1	3.5705	3.5917	3.5724	0.0212	0.0019	Z00014514-1	4.2284	4.2473	4.2234	4.2539	0.0189	-0.005	0.0255	Z00014514-1	3.7541	3.7293	3.7063	-0.0248	-0.0478	0.2944	0.0478	0.1711
2010309E21Rik	Z00033817-1	3.7193	3.966	3.9175	0.2467	0.1982	Z00033817-1	3.8847	3.8683	3.7945	-0.0164	-0.0902	Z00033817-1	3.4061	3.4058	3.37	3.3616	-0.0003	-0.0361	-0.0445	Z00033817-1	3.6997	3.5468	3.5128	-0.1529	-0.1869	0.2467	0.1869	0.2168
2010311D03Rik	Z00012449-1	4.107	4.1656	4.1468	0.0586	0.0398	Z00012449-1	4.0333	4.0051	3.9675	-0.0282	-0.0658	Z00012449-1	4.1076	4.0616	4.0735	4.0629	-0.046	-0.0341	-0.0447	Z00012449-1	4.0461	4.0471	4.0435	0.001	-0.0026	0.0586	0.0658	0.0622
2010316F05Rik	Z00045225-1	3.2199	3.1178	3.1498	-0.1021	-0.0701	Z00045225-1	3.2338	3.2436	3.1439	0.0098	-0.0899	Z00045225-1	3.3431	3.3448	3.3218	3.3581	0.0017	-0.0213	0.015	Z00045225-1	3.2666	3.1928	3.3356	-0.0738	0.069	0.069	0.1021	0.0856
2010317E24Rik	Z00035816-1	3.5049	3.6937	3.3897	0.1888	-0.1152	Z00035816-1	3.4065	3.2974	3.254	-0.1091	-0.1525	Z00035816-1	3.683	3.7321	3.6755	3.7293	0.0491	-0.0075	0.0463	Z00035816-1	3.2494	3.2575	3.0776	0.0081	-0.1718	0.1888	0.1718	0.1803
2010321M09Rik	Z00004901-1	3.8155	3.9588	3.9573	0.1433	0.1418	Z00004901-1	3.6137	3.6379	3.725	0.0242	0.1113	Z00004901-1	3.9484	3.9997	3.9492	4.0282	0.0513	0.0008	0.0798	Z00004901-1	3.7028	3.6983	3.8007	-0.0045	0.0979	0.1433	0.0045	0.0739
2200002K05Rik	Z00041755-1	2.1415	2.3332	2.4164	0.1917	0.2749	Z00041755-1	3.0739	3.0923	3.1803	0.0184	0.1064	Z00041755-1	2.4343	2.2692	2.345	2.4605	-0.1651	-0.0893	0.0262	Z00041755-1	3.09	3.0953	3.0939	0.0053	0.0039	0.2749	0.1651	0.22
2210008F06Rik	Z00076272-1	1.3966	1.4007	1.272	0.0041	-0.1246	0	0	0	0	0	0	Z00076272-1	1.7491	1.3296	1.5332	1.4882	-0.4195	-0.2159	-0.2609	0	0	0	0	0	0	0.0041	0.4195	0.2118
2210009G21Rik	Z00007665-1	1.987	2.1092	2.1443	0.1222	0.1573	Z00007665-1	2.1651	1.9547	2.0004	-0.2104	-0.1647	Z00007665-1	2.1938	2.1833	2.1872	2.2192	-0.0105	-0.0066	0.0254	Z00007665-1	2.1736	2.2908	2.2657	0.1172	0.0921	0.1573	0.2104	0.1839
2210010B09Rik	Z00054896-1	1.8103	2.0127	2.0298	0.2024	0.2195	Z00054896-1	2.6941	2.6565	2.6559	-0.0376	-0.0382	Z00054896-1	1.7677	1.6858	1.5558	1.6724	-0.0819	-0.2119	-0.0953	Z00043930-1	2.5881	2.517	2.5582	-0.0711	-0.0299	0.2195	0.2119	0.2157
2210010L05Rik	Z00050301-1	1.7284	1.6086	1.725	-0.1198	-0.0034	Z00050301-1	2.284	2.3035	2.3626	0.0195	0.0786	Z00050301-1	2.0615	1.8768	2.0394	1.7962	-0.1847	-0.0221	-0.2653	Z00050301-1	2.32	2.2386	2.2991	-0.0814	-0.0209	0.0786	0.2653	0.172
2210010N04Rik	Z00020090-1	3.892	3.7559	3.7118	-0.1361	-0.1802	Z00020090-1	3.6907	3.8435	3.9155	0.1528	0.2248	Z00020090-1	3.7182	3.7272	3.7862	3.6941	0.009	0.068	-0.0241	Z00020090-1	3.4094	3.3988	3.5755	-0.0106	0.1661	0.2248	0.1802	0.2025
2210011C24Rik	Z00043164-1	3.0502	3.4444	3.3614	0.3942	0.3112	Z00043164-1	3.4912	3.7676	3.6676	0.2764	0.1764	Z00043164-1	3.7435	3.6884	3.8065	3.6613	-0.0551	0.063	-0.0822	Z00043164-1	3.7787	3.7626	3.7592	-0.0161	-0.0195	0.3942	0.0822	0.2382
2210012G02Rik	Z00012654-1	3.0578	3.0881	3.1652	0.0303	0.1074	Z00012654-1	3.2075	3.3324	3.4906	0.1249	0.2831	Z00012654-1	3.7912	3.7889	3.7482	3.7953	-0.0023	-0.043	0.0041	Z00012654-1	2.7116	2.6871	2.8368	-0.0245	0.1252	0.2831	0.043	0.1631
2210013O21Rik	Z00047039-1	3.9324	3.7378	3.9275	-0.1946	-0.0049	Z00047039-1	4.6723	4.5218	4.4447	-0.1505	-0.2276	Z00047039-1	4.1171	4.2295	4.151	4.1179	0.1124	0.0339	0.0008	Z00047039-1	3.8659	3.843	3.9185	-0.0229	0.0526	0.1124	0.2276	0.17
2210015D19Rik	Z00044949-1	2.8584	2.8281	2.8709	-0.0303	0.0125	Z00044949-1	2.497	2.5573	2.6486	0.0603	0.1516	Z00044949-1	2.7844	2.8356	2.8855	2.8344	0.0512	0.1011	0.05	Z00044949-1	2.8151	2.8261	2.9878	0.011	0.1727	0.1727	0.0303	0.1015
2210016F16Rik	Z00074818-1	2.9158	3.1606	3.2079	0.2448	0.2921	Z00000553-1	2.4486	2.399	2.2873	-0.0496	-0.1613	Z00074818-1	2.9977	3.1551	3.0507	3.1655	0.1574	0.053	0.1678	Z00000553-1	2.4605	2.4478	2.3782	-0.0127	-0.0823	0.2921	0.1613	0.2267
2210016L21Rik	Z00000959-1	3.4829	3.4721	3.3743	-0.0108	-0.1086	Z00000959-1	4.3217	4.3202	4.2799	-0.0015	-0.0418	Z00000959-1	3.4385	3.3603	3.4261	3.2821	-0.0782	-0.0124	-0.1564	Z00000959-1	3.4917	3.523	3.5057	0.0313	0.014	0.0313	0.1564	0.0939
2210018M11Rik	Z00000934-1	3.0738	3.0417	3.0901	-0.0321	0.0163	Z00000934-1	3.1832	3.168	3.0676	-0.0152	-0.1156	Z00000934-1	3.2854	3.2552	3.2373	3.2129	-0.0302	-0.0481	-0.0725	Z00059845-1	2.6119	2.6	2.5213	-0.0119	-0.0906	0.0163	0.1156	0.066
2210019I11Rik	Z00035147-1	1.2428	1.316	1.2539	0.0732	0.0111	Z00035147-1	2.4221	2.4751	2.4666	0.053	0.0445	Z00035147-1	0.9258	1.1501	0.735	0.6916	0.2243	-0.1908	-0.2342	Z00035147-1	2.4754	2.4663	2.4339	-0.0091	-0.0415	0.2243	0.2342	0.2293
2210021J22Rik	Z00000864-1	3.5357	3.705	3.6167	0.1693	0.081	Z00000864-1	3.6145	3.7257	3.6754	0.1112	0.0609	Z00000864-1	3.7896	3.792	3.7786	3.8117	0.0024	-0.011	0.0221	Z00000864-1	3.4247	3.3634	3.4575	-0.0613	0.0328	0.1693	0.0613	0.1153
2210403K04Rik	Z00034533-1	2.68	2.8823	3.2589	0.2023	0.5789	Z00034533-1	3.3086	3.4831	3.61	0.1745	0.3014	Z00034533-1	2.1144	1.9626	2.1387	1.9893	-0.1518	0.0243	-0.1251	Z00034533-1	3.1367	3.0508	3.2663	-0.0859	0.1296	0.5789	0.1518	0.3654
2210406O10Rik	Z00054169-1	1.3976	1.586	1.4655	0.1884	0.0679	Z00054169-1	1.9242	2.0009	1.9937	0.0767	0.0695	Z00054169-1	0.9644	1.3318	1.1236	1.5966	0.3674	0.1592	0.6322	Z00054169-1	2.2819	2.2143	2.1922	-0.0676	-0.0897	0.6322	0.0897	0.361
2210408I21Rik	Z00066236-1	2.278	2.4513	2.4553	0.1733	0.1773	Z00066236-1	2.8506	2.8816	2.8341	0.031	-0.0165	Z00066236-1	2.0332	2.0869	2.3196	2.3356	0.0537	0.2864	0.3024	Z00044100-1	2.2726	2.2144	2.2042	-0.0582	-0.0684	0.3024	0.0684	0.1854
2210409E12Rik	Z00009096-1	2.8628	2.9433	2.9785	0.0805	0.1157	Z00009096-1	3.0262	3.0225	2.9625	-0.0037	-0.0637	Z00009096-1	3.9275	3.8921	3.8679	3.8495	-0.0354	-0.0596	-0.078	Z00009096-1	2.801	2.7388	3.0668	-0.0622	0.2658	0.2658	0.078	0.1719
2210411K11Rik	Z00047440-1	2.464	2.7664	2.464	0.3024	0	Z00047440-1	2.7272	2.631	2.3512	-0.0962	-0.376	Z00047440-1	2.9264	2.8138	2.9278	2.8518	-0.1126	0.0014	-0.0746	Z00047440-1	2.9679	2.9751	2.5113	0.0072	-0.4566	0.3024	0.4566	0.3795
2210412D01Rik	Z00019873-1	4.1002	4.3752	4.1338	0.275	0.0336	Z00019873-1	4.2245	4.1614	4.1055	-0.0631	-0.119	Z00019873-1	4.2867	4.2563	4.3178	4.3698	-0.0304	0.0311	0.0831	Z00019873-1	4.2275	4.2023	3.9995	-0.0252	-0.228	0.275	0.228	0.2515
2210417K05Rik	Z00031792-1	3.7437	3.6839	3.8126	-0.0598	0.0689	Z00031792-1	4.4586	4.5092	4.5395	0.0506	0.0809	Z00031792-1	4.4872	4.3628	4.3592	4.3717	-0.1244	-0.128	-0.1155	Z00031792-1	4.5893	4.59	4.5767	0.0007	-0.0126	0.0809	0.128	0.1045
2300002D11Rik	Z00027816-1	2.7195	2.7682	2.6383	0.0487	-0.0812	Z00027816-1	2.9283	3.0219	2.9924	0.0936	0.0641	Z00027816-1	3.7087	3.7264	3.7958	3.8311	0.0177	0.0871	0.1224	Z00027816-1	3.0051	3.0401	3.2664	0.035	0.2613	0.2613	0.0812	0.1713
2300009A05Rik	Z00043028-1	3.2837	3.0506	3.2016	-0.2331	-0.0821	Z00043028-1	3.2419	3.2977	3.3703	0.0558	0.1284	Z00043028-1	3.1653	3.1214	3.184	3.2247	-0.0439	0.0187	0.0594	Z00043028-1	2.8883	2.9062	2.988	0.0179	0.0997	0.1284	0.2331	0.1808
2310001A20Rik	Z00074429-1	3.9907	3.7478	3.7659	-0.2429	-0.2248	Z00003746-1	3.1583	3.1893	3.2291	0.031	0.0708	Z00074429-1	3.6033	3.657	3.5896	3.606	0.0537	-0.0137	0.0027	Z00055835-1	2.5314	2.3902	2.5807	-0.1412	0.0493	0.0708	0.2429	0.1569
2310002B06Rik	Z00034763-1	2.8224	3.0932	3.1618	0.2708	0.3394	Z00034763-1	3.839	3.864	3.8205	0.025	-0.0185	Z00034763-1	3.7032	3.7108	3.6675	3.617	0.0076	-0.0357	-0.0862	Z00034763-1	3.4623	3.4232	3.5721	-0.0391	0.1098	0.3394	0.0862	0.2128
2310002F09Rik	Z00062239-1	1.2269	1.2385	1.0974	0.0116	-0.1295	Z00062239-1	2.537	2.4753	2.4513	-0.0617	-0.0857	Z00062239-1	1.3633	1.3436	1.0171	0.8688	-0.0197	-0.3462	-0.4945	Z00062239-1	2.3728	2.3829	2.3322	0.0101	-0.0406	0.0116	0.4945	0.2531
2310002J15Rik	Z00040191-1	2.1009	1.767	1.3823	-0.3339	-0.7186	Z00040191-1	3.02	3.1555	3.0172	0.1355	-0.0028	Z00040191-1	2.0801	1.9789	2.0538	1.9857	-0.1012	-0.0263	-0.0944	Z00040191-1	2.8859	2.8898	2.8823	0.0039	-0.0036	0.1355	0.7186	0.4271
2310002J21Rik	Z00034529-1	2.2856	2.1446	2.3164	-0.141	0.0308	Z00034529-1	2.7805	2.7711	2.7172	-0.0094	-0.0633	Z00034529-1	2.1994	2.2049	2.2891	2.1489	0.0055	0.0897	-0.0505	Z00034529-1	2.7718	2.8037	2.9355	0.0319	0.1637	0.1637	0.141	0.1524
2310003F16Rik	Z00070109-1	1.7947	1.8483	1.926	0.0536	0.1313	Z00070109-1	3.9571	3.9424	3.9349	-0.0147	-0.0222	Z00070109-1	1.9541	1.9859	2.0326	1.8347	0.0318	0.0785	-0.1194	Z00070109-1	3.5962	3.6701	3.7008	0.0739	0.1046	0.1313	0.1194	0.1254
2310003H01Rik	Z00035237-1	2.648	2.8413	2.6122	0.1933	-0.0358	Z00035237-1	2.9366	2.9343	2.9143	-0.0023	-0.0223	Z00035237-1	2.8382	2.7589	2.8172	2.8571	-0.0793	-0.021	0.0189	Z00035237-1	3.4472	3.4125	3.3669	-0.0347	-0.0803	0.1933	0.0803	0.1368
2310003L22Rik	Z00054363-1	3.8189	3.704	3.623	-0.1149	-0.1959	Z00054363-1	3.7024	3.5764	3.4989	-0.126	-0.2035	Z00054363-1	3.9963	3.9778	3.9917	3.9126	-0.0185	-0.0046	-0.0837	Z00021876-1	3.3833	3.3693	3.3893	-0.014	0.006	0.006	0.2035	0.1048
2310004I24Rik	Z00006601-1	2.9389	2.7917	2.7061	-0.1472	-0.2328	Z00006601-1	3.2153	3.1985	3.0933	-0.0168	-0.122	Z00006601-1	3.138	3.1947	3.1134	3.0688	0.0567	-0.0246	-0.0692	Z00006601-1	3.3332	3.346	3.3241	0.0128	-0.0091	0.0567	0.2328	0.1448
2310004N24Rik	Z00050447-1	4.1115	4.1268	4.2424	0.0153	0.1309	Z00050447-1	3.8188	3.8971	4.0051	0.0783	0.1863	Z00050447-1	4.1047	4.1264	4.0837	4.1156	0.0217	-0.021	0.0109	Z00050447-1	4.0074	4.0011	4.1881	-0.0063	0.1807	0.1863	0.021	0.1037
2310005L22Rik	Z00063631-1	4.1709	3.9155	3.9894	-0.2554	-0.1815	Z00063631-1	4.4357	4.4051	4.2732	-0.0306	-0.1625	Z00063631-1	4.0864	4.0109	4.1069	4.0978	-0.0755	0.0205	0.0114	Z00063631-1	4.424	4.3961	4.142	-0.0279	-0.282	0.0205	0.282	0.1513
2310005N01Rik	Z00063825-1	2.4262	2.8733	2.62	0.4471	0.1938	Z00063825-1	3.2332	3.23	3.2169	-0.0032	-0.0163	Z00063825-1	3.0414	3.1012	3.1084	3.0603	0.0598	0.067	0.0189	Z00063825-1	3.0709	3.0731	3.0361	0.0022	-0.0348	0.4471	0.0348	0.241
2310005N03Rik	Z00044912-1	3.6269	3.4784	3.5048	-0.1485	-0.1221	Z00044912-1	3.6224	3.7509	3.7861	0.1285	0.1637	Z00044912-1	3.6074	3.7459	3.6264	3.6656	0.1385	0.019	0.0582	Z00044912-1	3.7016	3.7015	3.8181	-0.0001	0.1165	0.1637	0.1485	0.1561
2310007A19Rik	Z00040193-1	2.4162	2.4059	2.5698	-0.0103	0.1536	Z00040193-1	3.5267	3.55	3.5602	0.0233	0.0335	Z00040193-1	2.6784	2.6672	2.6875	2.6565	-0.0112	0.0091	-0.0219	Z00040193-1	3.5377	3.5097	3.4948	-0.028	-0.0429	0.1536	0.0429	0.0982
2310007F21Rik	Z00004580-1	4.045	4.0527	4.004	0.0077	-0.041	Z00004580-1	3.9328	3.9411	3.8696	0.0083	-0.0632	Z00004580-1	4.018	4.0541	4.0652	4.1371	0.0361	0.0472	0.1191	Z00004580-1	3.94	3.9189	3.9402	-0.0211	0.0002	0.1191	0.0632	0.0912
2310007H09Rik	Z00010917-1	2.8948	2.9798	3.2623	0.085	0.3675	Z00010917-1	3.1331	3.1689	3.3893	0.0358	0.2562	Z00010917-1	3.4122	3.3507	3.3998	4.0244	-0.0615	-0.0124	0.6122	Z00010917-1	3.651	3.813	3.3666	0.162	-0.2844	0.6122	0.2844	0.4483
2310008H04Rik	Z00050323-1	3.958	3.8494	3.7625	-0.1086	-0.1955	Z00050323-1	3.8455	3.7644	3.6862	-0.0811	-0.1593	Z00050323-1	3.8972	3.9572	3.9478	3.8965	0.06	0.0506	-0.0007	Z00050323-1	3.7273	3.7419	3.6846	0.0146	-0.0427	0.06	0.1955	0.1278
2310008H09Rik	Z00034710-1	3.337	3.6501	3.5375	0.3131	0.2005	Z00034710-1	3.7187	3.6448	3.5484	-0.0739	-0.1703	Z00034710-1	3.6154	3.5529	3.599	3.7133	-0.0625	-0.0164	0.0979	Z00034710-1	3.5901	3.6115	3.5115	0.0214	-0.0786	0.3131	0.1703	0.2417
2310008M10Rik	Z00035070-1	4.0313	4.0236	4.0077	-0.0077	-0.0236	Z00035070-1	4.3512	4.3139	4.2781	-0.0373	-0.0731	Z00035070-1	4.1722	4.0899	4.1101	4.13	-0.0823	-0.0621	-0.0422	Z00035070-1	4.4132	4.4304	4.4555	0.0172	0.0423	0.0423	0.0823	0.0623
2310009A05Rik	Z00070110-1	3.5222	3.2583	3.2567	-0.2639	-0.2655	Z00070110-1	3.6461	3.6088	3.578	-0.0373	-0.0681	Z00070110-1	3.7062	3.6505	3.6975	3.681	-0.0557	-0.0087	-0.0252	Z00070110-1	3.6344	3.6535	3.7163	0.0191	0.0819	0.0819	0.2655	0.1737
2310009B15Rik	Z00006318-1	3.8017	3.7553	3.5637	-0.0464	-0.238	Z00006318-1	3.6551	3.6934	3.6198	0.0383	-0.0353	Z00006318-1	3.6471	3.639	3.6382	3.7402	-0.0081	-0.0089	0.0931	Z00006318-1	3.6833	3.6783	3.7032	-0.005	0.0199	0.0931	0.238	0.1656
2310010J17Rik	Z00063292-1	3.1571	3.0661	3.0619	-0.091	-0.0952	Z00063292-1	3.3085	3.3499	3.2545	0.0414	-0.054	Z00063292-1	3.5261	3.4089	3.4802	3.379	-0.1172	-0.0459	-0.1471	Z00063292-1	3.521	3.4725	3.501	-0.0485	-0.02	0.0414	0.1471	0.0942
2310010M24Rik	Z00054312-1	1.5517	2.0502	1.8873	0.4985	0.3356	Z00054312-1	2.5921	2.5812	2.818	-0.0109	0.2259	Z00054312-1	2.4002	2.4686	2.1837	2.5801	0.0684	-0.2165	0.1799	Z00054312-1	2.8582	2.8886	2.599	0.0304	-0.2592	0.4985	0.2592	0.3789
2310011J03Rik	Z00001286-1	3.5614	3.6379	3.6508	0.0765	0.0894	Z00001286-1	3.2919	3.2716	3.3163	-0.0203	0.0244	Z00001286-1	3.6888	3.6549	3.6519	3.7253	-0.0339	-0.0369	0.0365	Z00001286-1	3.5253	3.522	3.5303	-0.0033	0.005	0.0894	0.0369	0.0632
2310014F06Rik	Z00073985-1	1.7652	1.9658	2.2837	0.2006	0.5185	Z00029264-1	2.6918	2.6218	2.6822	-0.07	-0.0096	Z00073985-1	1.7362	1.7792	1.8608	1.9643	0.043	0.1246	0.2281	Z00029264-1	2.6388	2.6124	2.6401	-0.0264	0.0013	0.5185	0.07	0.2943
2310014G06Rik	Z00036165-1	3.6001	3.4432	3.351	-0.1569	-0.2491	Z00036165-1	3.3583	3.4348	3.47	0.0765	0.1117	Z00036165-1	3.4352	3.5358	3.561	3.6403	0.1006	0.1258	0.2051	Z00036165-1	3.4371	3.3357	3.6028	-0.1014	0.1657	0.2051	0.2491	0.2271
2310014H01Rik	Z00074998-1	3.9409	4.1103	4.3581	0.1694	0.4172	Z00034522-1	3.7666	3.9096	4.0518	0.143	0.2852	Z00074998-1	4.4951	4.4265	4.4822	4.447	-0.0686	-0.0129	-0.0481	Z00034522-1	3.519	3.495	3.6843	-0.024	0.1653	0.4172	0.0686	0.2429
2310014L17Rik	Z00074068-1	2.7042	2.4232	2.5454	-0.281	-0.1588	Z00035454-1	2.1118	2.1665	2.1315	0.0547	0.0197	Z00074068-1	2.5278	2.6121	2.4522	2.5749	0.0843	-0.0756	0.0471	Z00035454-1	2.6729	2.7642	2.6946	0.0913	0.0217	0.0913	0.281	0.1862
2310015A05Rik	Z00034878-1	2.7279	2.745	2.7907	0.0171	0.0628	Z00034878-1	3.1377	3.1406	3.1768	0.0029	0.0391	Z00034878-1	2.9034	2.888	2.8615	2.888	-0.0154	-0.0419	-0.0154	Z00034878-1	3.4426	3.4057	3.3843	-0.0369	-0.0583	0.0628	0.0583	0.0606
2310015A10Rik	Z00062528-1	1.5542	1.6069	1.5366	0.0527	-0.0176	Z00062528-1	3.2682	3.286	3.2612	0.0178	-0.007	Z00062528-1	1.187	1.4169	1.1457	1.2771	0.2299	-0.0413	0.0901	Z00062528-1	3.0347	3.0732	3.0895	0.0385	0.0548	0.2299	0.0413	0.1356
2310016C08Rik	Z00003400-1	3.593	3.6282	3.7019	0.0352	0.1089	Z00003400-1	3.8278	3.7697	3.9411	-0.0581	0.1133	Z00003400-1	3.8457	3.8021	3.7581	3.8429	-0.0436	-0.0876	-0.0028	Z00003400-1	3.8716	3.8099	4.0336	-0.0617	0.162	0.162	0.0876	0.1248
2310016E02Rik	Z00052869-1	2.241	2.1716	2.2692	-0.0694	0.0282	Z00052869-1	2.1113	2.0882	2.0592	-0.0231	-0.0521	Z00052869-1	2.2056	2.3025	2.1333	2.3501	0.0969	-0.0723	0.1445	Z00052869-1	2.2758	2.1678	2.4811	-0.108	0.2053	0.2053	0.108	0.1567
2310016M24Rik	Z00010857-1	4.5632	4.5285	4.6191	-0.0347	0.0559	Z00010857-1	4.6515	4.7506	4.7939	0.0991	0.1424	Z00010857-1	4.8502	4.8941	4.8769	4.8548	0.0439	0.0267	0.0046	Z00010857-1	4.4999	4.3904	4.6793	-0.1095	0.1794	0.1794	0.1095	0.1445
2310021P13Rik	Z00018842-1	3.2721	3.4186	3.4056	0.1465	0.1335	Z00018842-1	3.1661	3.1716	3.4757	0.0055	0.3096	Z00018842-1	2.9712	2.9259	3.0516	2.9793	-0.0453	0.0804	0.0081	Z00018842-1	3.1099	3.1764	3.4312	0.0665	0.3213	0.3213	0.0453	0.1833
2310022A10Rik	Z00035707-1	3.6315	3.756	3.7871	0.1245	0.1556	Z00035707-1	3.7602	3.8419	3.8478	0.0817	0.0876	Z00035707-1	3.9074	3.9284	3.9233	3.9071	0.021	0.0159	-0.0003	Z00035707-1	3.8289	3.7053	3.685	-0.1236	-0.1439	0.1556	0.1439	0.1498
2310022B05Rik	Z00047707-1	3.3581	3.4221	3.4561	0.064	0.098	Z00047707-1	3.1347	3.1826	3.3123	0.0479	0.1776	Z00047707-1	3.3217	3.2224	3.2898	3.2711	-0.0993	-0.0319	-0.0506	Z00047707-1	3.2092	3.2598	3.2751	0.0506	0.0659	0.1776	0.0993	0.1385
2310022M17Rik	Z00045733-1	4.5497	4.5183	4.4515	-0.0314	-0.0982	Z00045733-1	4.2831	4.2835	4.2934	0.0004	0.0103	Z00045733-1	4.4604	4.4574	4.4742	4.4996	-0.003	0.0138	0.0392	Z00045733-1	4.3266	4.2796	4.3111	-0.047	-0.0155	0.0392	0.0982	0.0687
2310026E23Rik	Z00020854-1	2.2537	2.1231	2.0837	-0.1306	-0.17	Z00020854-1	2.6998	2.6927	2.8478	-0.0071	0.148	Z00020854-1	2.6693	2.5565	2.6531	2.2368	-0.1128	-0.0162	-0.4325	Z00020854-1	2.6975	2.7373	2.7787	0.0398	0.0812	0.148	0.4325	0.2903
2310026L22Rik	Z00030165-1	1.3321	1.1527	1.3089	-0.1794	-0.0232	Z00030165-1	1.9454	1.7459	1.7258	-0.1995	-0.2196	Z00030165-1	1.5918	1.5982	1.3782	1.6644	0.0064	-0.2136	0.0726	Z00030165-1	2.1452	2.213	2.2536	0.0678	0.1084	0.1084	0.2196	0.164
2310028H24Rik	Z00053475-1	2.3571	2.7164	2.728	0.3593	0.3709	Z00053475-1	3.1414	3.0887	3.2902	-0.0527	0.1488	Z00053475-1	2.149	2.2886	2.2915	2.155	0.1396	0.1425	0.006	Z00053475-1	3.0798	3.1386	3.1361	0.0588	0.0563	0.3709	0.0527	0.2118
2310028O11Rik	Z00006096-1	4.5797	4.627	4.7286	0.0473	0.1489	Z00006096-1	4.6377	4.7017	4.6745	0.064	0.0368	Z00006096-1	4.6006	4.5993	4.6075	4.585	-0.0013	0.0069	-0.0156	Z00062131-1	2.922	2.9932	3.1779	0.0712	0.2559	0.2559	0.0156	0.1358
2310030N02Rik	Z00007054-1	3.7441	3.6078	3.6264	-0.1363	-0.1177	Z00007054-1	3.5858	3.5872	3.4637	0.0014	-0.1221	Z00007054-1	3.9212	3.9274	3.9286	3.8619	0.0062	0.0074	-0.0593	Z00007054-1	3.7601	3.8545	3.3968	0.0944	-0.3633	0.0944	0.3633	0.2289
2310031A18Rik	Z00026990-1	2.174	2.9366	3.0443	0.7626	0.8703	Z00026990-1	3.1016	3.3185	3.3665	0.2169	0.2649	Z00026990-1	3.0109	2.7179	2.8107	2.9347	-0.293	-0.2002	-0.0762	Z00026990-1	2.8901	3.1297	3.122	0.2396	0.2319	0.8703	0.293	0.5817
2310033E01Rik	Z00075743-1	1.6164	1.9702	2.0649	0.3538	0.4485	0	0	0	0	0	0	Z00075743-1	1.871	1.5746	1.8284	1.9093	-0.2964	-0.0426	0.0383	0	0	0	0	0	0	0.4485	0.2964	0.3725
2310033P09Rik	Z00044674-1	3.8359	3.9186	3.8966	0.0827	0.0607	Z00044674-1	3.8327	3.8363	3.9118	0.0036	0.0791	Z00044674-1	3.6962	3.7913	3.7401	3.9014	0.0951	0.0439	0.2052	Z00064888-1	2.6568	2.6893	2.7922	0.0325	0.1354	0.2052	0	0.1026
2310034G01Rik	Z00062779-1	2.1845	2.2215	1.9896	0.037	-0.1949	Z00062779-1	3.6977	3.6974	3.6981	-0.0003	0.0004	Z00062779-1	2.8617	2.7708	2.8739	2.9689	-0.0909	0.0122	0.1072	Z00062779-1	3.7186	3.6969	3.6742	-0.0217	-0.0444	0.1072	0.1949	0.1511
2310035C23Rik	Z00016560-1	3.6881	3.5518	3.5677	-0.1363	-0.1204	Z00016560-1	3.5493	3.5941	3.5114	0.0448	-0.0379	Z00016560-1	3.5423	3.5852	3.564	3.5151	0.0429	0.0217	-0.0272	Z00016560-1	3.5251	3.428	3.6062	-0.0971	0.0811	0.0811	0.1363	0.1087
2310035K24Rik	Z00035986-1	3.0231	3.0447	2.9019	0.0216	-0.1212	Z00035986-1	3.397	3.4083	3.3874	0.0113	-0.0096	Z00035986-1	2.9566	2.9565	2.9924	3.0138	-0.0001	0.0358	0.0572	Z00035986-1	3.4331	3.4168	3.4284	-0.0163	-0.0047	0.0572	0.1212	0.0892
2310036O22Rik	Z00035128-1	4.6388	4.6817	4.7856	0.0429	0.1468	Z00035128-1	4.4788	4.4769	4.5165	-0.0019	0.0377	Z00035128-1	4.8039	4.8666	4.8609	4.8859	0.0627	0.057	0.082	Z00035128-1	4.4931	4.4505	4.4104	-0.0426	-0.0827	0.1468	0.0827	0.1148
2310037I24Rik	Z00008009-1	4.4655	4.4287	4.366	-0.0368	-0.0995	Z00008009-1	3.8174	3.7194	3.6788	-0.098	-0.1386	Z00008009-1	4.405	4.4008	4.3789	4.3775	-0.0042	-0.0261	-0.0275	Z00008009-1	3.8989	3.8528	3.8162	-0.0461	-0.0827	0	0.1386	0.0693
2310038H17Rik	Z00053025-1	3.1197	3.209	3.2496	0.0893	0.1299	Z00053025-1	3.1388	3.1228	3.176	-0.016	0.0372	Z00053025-1	2.9668	2.956	3.0081	3.0157	-0.0108	0.0413	0.0489	Z00053025-1	3.4113	3.4153	3.5177	0.004	0.1064	0.1299	0.016	0.073
2310039E09Rik	Z00048214-1	3.0923	2.8283	2.7302	-0.264	-0.3621	Z00048214-1	3.3531	3.3002	3.2496	-0.0529	-0.1035	Z00048214-1	2.5326	2.6328	2.5535	2.5552	0.1002	0.0209	0.0226	Z00048214-1	2.7003	2.7695	2.8586	0.0692	0.1583	0.1583	0.3621	0.2602
2310039H08Rik	Z00058191-1	3.5799	3.2217	3.3408	-0.3582	-0.2391	Z00058191-1	3.5515	3.6166	3.5675	0.0651	0.016	Z00058191-1	3.8902	3.8416	3.8147	3.8806	-0.0486	-0.0755	-0.0096	Z00058191-1	3.5255	3.4442	3.5851	-0.0813	0.0596	0.0651	0.3582	0.2117
2310040C09Rik	Z00005950-1	3.2982	3.5907	3.7967	0.2925	0.4985	Z00005950-1	3.7928	3.8142	4.2271	0.0214	0.4343	Z00005950-1	3.5203	3.3694	3.4413	3.4846	-0.1509	-0.079	-0.0357	Z00005950-1	3.6912	3.634	3.6387	-0.0572	-0.0525	0.4985	0.1509	0.3247
2310043N10Rik	Z00016366-1	3.7357	3.455	3.9195	-0.2807	0.1838	Z00016366-1	3.6514	3.8338	4.0002	0.1824	0.3488	Z00016366-1	3.0152	3.1068	3.1751	3.0223	0.0916	0.1599	0.0071	Z00016366-1	3.1771	2.906	3.3027	-0.2711	0.1256	0.3488	0.2807	0.3148
2310044G17Rik	Z00020795-1	3.7793	3.5971	3.4956	-0.1822	-0.2837	Z00020795-1	3.5733	3.3697	3.2227	-0.2036	-0.3506	Z00020795-1	3.6556	3.6374	3.6904	3.6588	-0.0182	0.0348	0.0032	Z00020795-1	3.3353	3.3514	3.3775	0.0161	0.0422	0.0422	0.3506	0.1964
2310044H10Rik	Z00045435-1	4.0928	3.9909	4.024	-0.1019	-0.0688	Z00045435-1	4.1219	4.1312	4.1236	0.0093	0.0017	Z00045435-1	4.2053	4.2558	4.2337	4.1787	0.0505	0.0284	-0.0266	Z00045435-1	4.0196	4.0428	3.9366	0.0232	-0.083	0.0505	0.1019	0.0762
2310045A20Rik	Z00021244-1	1.402	2.1806	2.8599	0.7786	1.4579	Z00021244-1	2.5516	2.6277	3.1915	0.0761	0.6399	Z00021244-1	1.5506	0.9606	1.5391	1.44	-0.59	-0.0115	-0.1106	Z00021244-1	2.6267	2.6513	2.59	0.0246	-0.0367	1.4579	0.59	1.024
2310046K01Rik	Z00075588-1	3.133	3.0856	3.1808	-0.0474	0.0478	Z00011110-1	3.219	3.2356	3.2932	0.0166	0.0742	Z00075588-1	3.497	3.255	3.6062	3.4517	-0.242	0.1092	-0.0453	Z00011110-1	3.0507	3.0387	3.0848	-0.012	0.0341	0.1092	0.242	0.1756
2310046O06Rik	Z00027149-1	2.5266	2.706	2.594	0.1794	0.0674	Z00027149-1	3.7061	3.7145	3.6792	0.0084	-0.0269	Z00027149-1	2.7907	2.8539	2.7897	2.7627	0.0632	-0.001	-0.028	Z00027149-1	4.0565	4.055	4.0261	-0.0015	-0.0304	0.1794	0.0304	0.1049
2310047A01Rik	Z00035809-1	3.4679	2.9735	2.883	-0.4944	-0.5849	Z00035809-1	2.7775	2.945	2.8895	0.1675	0.112	Z00035809-1	2.8093	2.7188	2.8758	2.8112	-0.0905	0.0665	0.0019	Z00035809-1	2.8719	2.7891	2.9084	-0.0828	0.0365	0.1675	0.5849	0.3762
2310047B19Rik	Z00031522-1	2.3166	2.3614	2.0891	0.0448	-0.2275	Z00031522-1	2.8051	2.806	2.767	0.0009	-0.0381	Z00031522-1	2.6505	2.6635	2.722	2.605	0.013	0.0715	-0.0455	Z00044427-1	2.9097	3.0133	3.101	0.1036	0.1913	0.1913	0.2275	0.2094
2310047D07Rik	Z00076443-1	1.0061	1.3717	1.2963	0.3656	0.2902	0	0	0	0	0	0	Z00076443-1	1.8544	1.7592	1.7529	1.663	-0.0952	-0.1015	-0.1914	0	0	0	0	0	0	0.3656	0.1914	0.2785
2310047D13Rik	Z00073879-1	3.1673	3.491	3.5944	0.3237	0.4271	Z00051124-1	3.5424	3.5341	3.5503	-0.0083	0.0079	Z00073879-1	2.9411	2.8135	2.9693	3.1296	-0.1276	0.0282	0.1885	Z00051124-1	3.4795	3.4803	3.5149	0.0008	0.0354	0.4271	0.1276	0.2774
2310047K21Rik	Z00051020-1	1.842	1.809	1.9265	-0.033	0.0845	Z00051020-1	2.9721	3.0032	3.0046	0.0311	0.0325	Z00051020-1	2.42	2.3032	2.3686	2.2838	-0.1168	-0.0514	-0.1362	Z00051020-1	2.8249	2.7956	2.8977	-0.0293	0.0728	0.0845	0.1362	0.1104
2310047M10Rik	Z00054086-1	3.0739	3.0528	3.1182	-0.0211	0.0443	Z00054086-1	3.329	3.3481	3.3842	0.0191	0.0552	Z00054086-1	2.9494	2.9232	2.8947	2.8141	-0.0262	-0.0547	-0.1353	Z00054086-1	3.1323	3.1518	3.2399	0.0195	0.1076	0.1076	0.1353	0.1215
2310047O13Rik	Z00008028-1	3.5847	3.4484	3.4411	-0.1363	-0.1436	Z00008028-1	3.6959	3.6903	3.5186	-0.0056	-0.1773	Z00008028-1	3.3953	3.343	3.3573	3.3563	-0.0523	-0.038	-0.039	Z00008028-1	3.6668	3.6302	3.6338	-0.0366	-0.033	0	0.1773	0.0886
2310050B05Rik	Z00033007-1	1.3274	1.2479	1.2402	-0.0795	-0.0872	Z00033007-1	3.5219	3.518	3.5093	-0.0039	-0.0126	Z00033007-1	1.6665	1.5036	1.3624	1.4868	-0.1629	-0.3041	-0.1797	Z00063025-1	2.8136	2.7812	2.7899	-0.0324	-0.0237	0	0.3041	0.1521
2310056P07Rik	Z00034255-1	4.2056	3.9632	4.0749	-0.2424	-0.1307	Z00034255-1	4.1717	4.2207	4.5628	0.049	0.3911	Z00034255-1	4.4777	4.3277	4.3936	4.5181	-0.15	-0.0841	0.0404	Z00034255-1	4.634	4.7541	4.4713	0.1201	-0.1627	0.3911	0.2424	0.3168
2310057B04Rik	Z00061644-1	1.238	1.4404	1.2696	0.2024	0.0316	Z00061644-1	2.1341	2.2777	2.1989	0.1436	0.0648	Z00061644-1	1.6414	1.7366	1.8209	1.8832	0.0952	0.1795	0.2418	Z00061644-1	2.546	2.5107	2.5044	-0.0353	-0.0416	0.2418	0.0416	0.1417
2310057J16Rik	Z00045602-1	3.7071	3.7899	3.785	0.0828	0.0779	Z00045602-1	3.6456	3.7787	3.7243	0.1331	0.0787	Z00045602-1	3.8237	3.8495	3.8091	3.835	0.0258	-0.0146	0.0113	Z00045602-1	3.441	3.4707	3.3041	0.0297	-0.1369	0.1331	0.1369	0.135
2310057M21Rik	Z00008523-1	3.2794	3.3719	3.3664	0.0925	0.087	Z00008523-1	3.0508	3.0221	3.0953	-0.0287	0.0445	Z00008523-1	3.3075	3.2978	3.2828	3.3469	-0.0097	-0.0247	0.0394	Z00008523-1	3.1546	3.0775	3.1883	-0.0771	0.0337	0.0925	0.0771	0.0848
2310058D17Rik	Z00052813-1	1.5212	1.5041	1.6408	-0.0171	0.1196	Z00052813-1	3.512	3.52	3.5048	0.008	-0.0072	Z00052813-1	1.8257	1.861	1.8284	1.7621	0.0353	0.0027	-0.0636	Z00052813-1	3.2645	3.2832	3.2363	0.0187	-0.0282	0.1196	0.0636	0.0916
2310061C15Rik	Z00008437-1	3.1571	3.2227	3.1732	0.0656	0.0161	Z00008437-1	3.2702	3.3007	3.2608	0.0305	-0.0094	Z00008437-1	3.7841	3.745	3.7772	3.7483	-0.0391	-0.0069	-0.0358	Z00008437-1	3.3091	3.3034	3.3459	-0.0057	0.0368	0.0656	0.0391	0.0524
2310061F22Rik	Z00038147-1	3.6884	3.7308	3.512	0.0424	-0.1764	Z00038147-1	3.1253	3.0677	3.0319	-0.0576	-0.0934	Z00038147-1	4.0393	3.9971	3.9995	3.9569	-0.0422	-0.0398	-0.0824	Z00038147-1	3.0182	3.016	2.8801	-0.0022	-0.1381	0.0424	0.1764	0.1094
2310061I04Rik	Z00031213-1	4.1493	4.2154	4.1937	0.0661	0.0444	Z00031213-1	4.1995	4.2162	4.2293	0.0167	0.0298	Z00031213-1	4.3692	4.3002	4.3385	4.3677	-0.069	-0.0307	-0.0015	Z00031213-1	4.3319	4.3135	4.248	-0.0184	-0.0839	0.0661	0.0839	0.075
2310065K24Rik	Z00012089-1	3.827	3.8517	3.8095	0.0247	-0.0175	Z00012089-1	3.5196	3.5188	3.5243	-0.0008	0.0047	Z00012089-1	4.0793	4.0701	4.0919	4.0953	-0.0092	0.0126	0.016	Z00012089-1	3.6362	3.5743	3.5789	-0.0619	-0.0573	0.0247	0.0619	0.0433
2310067B10Rik	Z00037351-1	2.9799	2.9674	2.9946	-0.0125	0.0147	Z00037351-1	3.5257	3.5267	3.5288	0.001	0.0031	Z00037351-1	2.9129	2.8954	2.9151	2.9141	-0.0175	0.0022	0.0012	Z00037351-1	3.5292	3.5268	3.5091	-0.0024	-0.0201	0.0147	0.0201	0.0174
2310068J16Rik	Z00051203-1	1.7342	1.6821	1.6257	-0.0521	-0.1085	Z00051203-1	2.138	2.2016	2.2227	0.0636	0.0847	Z00051203-1	1.9284	1.8234	1.9764	1.9744	-0.105	0.048	0.046	Z00051203-1	2.2446	2.2499	2.2391	0.0053	-0.0055	0.0847	0.1085	0.0966
2310076L09Rik	Z00043445-1	2.8865	3.0537	2.8561	0.1672	-0.0304	Z00043445-1	3.0552	3.1131	3.1559	0.0579	0.1007	Z00043445-1	2.8777	2.8081	2.8135	2.7809	-0.0696	-0.0642	-0.0968	Z00043445-1	2.8446	2.9336	2.9159	0.089	0.0713	0.1672	0.0968	0.132
2310079F23Rik	Z00075164-1	2.6299	2.7826	2.6948	0.1527	0.0649	Z00015861-1	3.5694	3.4416	3.44	-0.1278	-0.1294	Z00075164-1	2.7987	2.8004	2.8055	2.8462	0.0017	0.0068	0.0475	Z00015861-1	3.6292	3.6605	3.6109	0.0313	-0.0183	0.1527	0.1294	0.1411
2310079N02Rik	Z00013197-1	3.6784	3.4846	3.4097	-0.1938	-0.2687	Z00013197-1	3.3437	3.5044	3.4814	0.1607	0.1377	Z00013197-1	3.856	3.7393	3.7932	3.8892	-0.1167	-0.0628	0.0332	Z00013197-1	3.4371	3.4017	3.3109	-0.0354	-0.1262	0.1607	0.2687	0.2147
2400001E08Rik	Z00060877-1	3.7876	3.9096	3.9316	0.122	0.144	Z00060877-1	3.8091	3.8296	3.8681	0.0205	0.059	Z00060877-1	4.1011	4.1435	4.1204	4.1225	0.0424	0.0193	0.0214	Z00011009-1	4.4448	4.3745	4.4822	-0.0703	0.0374	0.144	0.0703	0.1072
2400003C14Rik	Z00056380-1	3.2472	3.3428	3.4002	0.0956	0.153	Z00056380-1	3.1871	3.2048	3.2413	0.0177	0.0542	Z00056380-1	3.4639	3.5783	3.4248	3.4656	0.1144	-0.0391	0.0017	Z00004819-1	3.3887	3.4129	3.482	0.0242	0.0933	0.153	0.0391	0.0961
2410001C21Rik	Z00054402-1	3.9115	3.9339	3.8433	0.0224	-0.0682	Z00054402-1	3.7469	3.7781	3.7932	0.0312	0.0463	Z00054402-1	4.043	4.0614	4.0498	4.1015	0.0184	0.0068	0.0585	Z00054402-1	3.8599	3.7983	3.72	-0.0616	-0.1399	0.0585	0.1399	0.0992
2410002F23Rik	Z00030312-1	3.6459	3.8012	3.6934	0.1553	0.0475	Z00030312-1	3.664	3.6071	3.5727	-0.0569	-0.0913	Z00030312-1	3.7047	3.6333	3.6704	3.7464	-0.0714	-0.0343	0.0417	Z00057547-1	3.9039	3.901	3.8722	-0.0029	-0.0317	0.1553	0.0913	0.1233
2410002I01Rik	Z00064325-1	1.5528	1.528	1.6726	-0.0248	0.1198	Z00064325-1	3.1185	3.1086	3.1232	-0.0099	0.0047	Z00064325-1	1.4972	1.5716	1.6661	1.5783	0.0744	0.1689	0.0811	Z00050870-1	3.5431	3.5485	3.5324	0.0054	-0.0107	0.1689	0.0248	0.0968
2410002O22Rik	Z00010129-1	3.3539	3.3557	3.3576	0.0018	0.0037	Z00010129-1	3.1012	3.0927	2.9773	-0.0085	-0.1239	Z00010129-1	3.4796	3.3956	3.4216	3.3416	-0.084	-0.058	-0.138	Z00010129-1	3.1259	3.0683	2.9469	-0.0576	-0.179	0.0037	0.179	0.0914
2410003K15Rik	Z00045490-1	4.2558	4.3463	4.4124	0.0905	0.1566	Z00045490-1	4.3031	4.3107	4.3594	0.0076	0.0563	Z00045490-1	4.4601	4.3891	4.4447	4.4377	-0.071	-0.0154	-0.0224	Z00045490-1	4.2766	4.2879	4.2127	0.0113	-0.0639	0.1566	0.071	0.1138
2410004A20Rik	Z00051117-1	4.4815	4.6286	4.2772	0.1471	-0.2043	Z00051117-1	4.3638	4.5814	4.2507	0.2176	-0.1131	Z00051117-1	3.6638	3.7314	3.6802	3.3111	0.0676	0.0164	-0.3527	Z00051117-1	3.7172	3.3531	3.7949	-0.3641	0.0777	0.2176	0.3641	0.2909
2410004B18Rik	Z00046069-1	4.1272	4.2816	4.3716	0.1544	0.2444	Z00046069-1	4.2098	4.2011	4.2215	-0.0087	0.0117	Z00046069-1	4.279	4.3039	4.2043	4.2827	0.0249	-0.0747	0.0037	Z00046069-1	4.2286	4.1998	4.2616	-0.0288	0.033	0.2444	0.0747	0.1596
2410004I01Rik	Z00030169-1	1.6583	1.4785	1.1312	-0.1798	-0.5271	Z00030169-1	1.9769	2.0032	2.0143	0.0263	0.0374	Z00030169-1	2.1081	2.228	2.1824	2.1759	0.1199	0.0743	0.0678	Z00030169-1	2.8442	2.8363	2.8417	-0.0079	-0.0025	0.1199	0.5271	0.3235
2410004L22Rik	Z00036667-1	3.6676	3.7915	3.707	0.1239	0.0394	Z00036667-1	3.9622	3.962	4.004	-0.0002	0.0418	Z00036667-1	3.9955	4.0453	4.0061	4.1093	0.0498	0.0106	0.1138	Z00036667-1	3.889	3.8708	3.8888	-0.0182	-0.0002	0.1239	0.0182	0.071
2410004N09Rik	Z00030170-1	4.1221	4.0509	4.0566	-0.0712	-0.0655	Z00030170-1	4.4453	4.4467	4.2959	0.0014	-0.1494	Z00030170-1	4.5399	4.4569	4.4764	4.4191	-0.083	-0.0635	-0.1208	Z00030170-1	4.3709	4.3056	4.0275	-0.0653	-0.3434	0.0014	0.3434	0.1724
2410005O16Rik	Z00034236-1	3.0889	2.8409	3.0446	-0.248	-0.0443	Z00034236-1	3.0651	3.1497	3.3994	0.0846	0.3343	Z00034236-1	2.8949	2.8216	2.9015	2.7906	-0.0733	0.0066	-0.1043	Z00034236-1	3.2588	3.2923	3.4913	0.0335	0.2325	0.3343	0.248	0.2912
2410006H16Rik	Z00030147-1	4.2551	3.7541	3.8418	-0.501	-0.4133	Z00030147-1	3.9842	4.0455	4.0728	0.0613	0.0886	Z00030147-1	4.3022	4.23	4.1831	4.0641	-0.0722	-0.1191	-0.2381	Z00030147-1	4.0243	4.0185	3.8496	-0.0058	-0.1747	0.0886	0.501	0.2948
2410008K03Rik	Z00014022-1	3.5003	3.6568	3.6671	0.1565	0.1668	Z00014022-1	3.9173	3.9614	3.8374	0.0441	-0.0799	Z00014022-1	3.7449	3.6139	3.5598	3.5026	-0.131	-0.1851	-0.2423	Z00014022-1	3.7174	3.7129	3.4413	-0.0045	-0.2761	0.1668	0.2761	0.2215
2410012H22Rik	Z00020625-1	3.8182	3.83	3.6746	0.0118	-0.1436	Z00020625-1	3.463	3.562	3.3506	0.099	-0.1124	Z00020625-1	3.8652	3.7822	3.8401	3.8083	-0.083	-0.0251	-0.0569	Z00020625-1	3.6215	3.5673	3.5596	-0.0542	-0.0619	0.099	0.1436	0.1213
2410012M07Rik	Z00038211-1	2.8022	2.749	2.8874	-0.0532	0.0852	Z00038211-1	3.4693	3.4682	3.4491	-0.0011	-0.0202	Z00038211-1	2.6778	2.4396	2.655	2.5885	-0.2382	-0.0228	-0.0893	Z00038211-1	3.3855	3.4134	3.4394	0.0279	0.0539	0.0852	0.2382	0.1617
2410014A08Rik	Z00021679-1	2.8443	3.1745	3.0921	0.3302	0.2478	Z00021679-1	3.2845	3.2955	3.3095	0.011	0.025	Z00021679-1	3.1138	3.1957	3.1398	3.1546	0.0819	0.026	0.0408	Z00021679-1	3.4188	3.3178	3.4211	-0.101	0.0023	0.3302	0.101	0.2156
2410015M20Rik	Z00060423-1	3.5047	3.6726	3.7015	0.1679	0.1968	Z00060423-1	3.5569	3.5704	3.706	0.0135	0.1491	Z00060423-1	3.8263	3.8591	3.8273	3.867	0.0328	0.001	0.0407	Z00060423-1	3.6063	3.5585	3.6371	-0.0478	0.0308	0.1968	0.0478	0.1223
2410015N17Rik	Z00005912-1	4.8952	4.9454	4.8135	0.0502	-0.0817	Z00005912-1	4.7827	4.729	4.5241	-0.0537	-0.2586	Z00005912-1	5.1841	5.1273	5.146	5.2228	-0.0568	-0.0381	0.0387	Z00005912-1	4.8469	4.7703	4.583	-0.0766	-0.2639	0.0502	0.2639	0.1571
2410016O06Rik	Z00036007-1	3.9309	3.9997	3.9758	0.0688	0.0449	Z00036007-1	3.5341	3.5207	3.4952	-0.0134	-0.0389	Z00036007-1	3.9134	3.8981	3.9314	3.9151	-0.0153	0.018	0.0017	Z00036007-1	3.4291	3.479	3.2683	0.0499	-0.1608	0.0688	0.1608	0.1148
2410017P07Rik	Z00075410-1	3.5132	3.4835	3.4666	-0.0297	-0.0466	Z00012313-1	3.0627	3.2392	3.2087	0.1765	0.146	Z00075410-1	3.6195	3.6645	3.6074	3.5112	0.045	-0.0121	-0.1083	Z00012313-1	3.0718	2.909	3.2433	-0.1628	0.1715	0.1765	0.1628	0.1697
2410018C17Rik	Z00018372-1	3.7263	3.7701	3.6313	0.0438	-0.095	Z00018372-1	4.1965	4.1704	4.1188	-0.0261	-0.0777	Z00018372-1	4.2161	4.1277	4.1635	4.2264	-0.0884	-0.0526	0.0103	Z00018372-1	4.2007	4.1657	4.1785	-0.035	-0.0222	0.0438	0.095	0.0694
2410018C20Rik	Z00052177-1	3.5105	3.7178	3.5686	0.2073	0.0581	Z00052177-1	3.0134	2.9944	2.892	-0.019	-0.1214	Z00052177-1	3.7184	3.7143	3.7073	3.6566	-0.0041	-0.0111	-0.0618	Z00052177-1	3.0828	3.0122	2.909	-0.0706	-0.1738	0.2073	0.1738	0.1906
2410018G20Rik	Z00035138-1	3.95	3.8339	3.8094	-0.1161	-0.1406	Z00035138-1	3.8383	3.8162	3.7381	-0.0221	-0.1002	Z00035138-1	4.1033	4.0362	4.1176	4.1665	-0.0671	0.0143	0.0632	Z00035138-1	3.9526	3.9315	3.7493	-0.0211	-0.2033	0.0632	0.2033	0.1333
2410018L13Rik	Z00075924-1	3.3299	3.3991	3.3524	0.0692	0.0225	0	0	0	0	0	0	Z00075924-1	3.392	3.3518	3.4363	3.4204	-0.0402	0.0443	0.0284	0	0	0	0	0	0	0.0692	0.0402	0.0547
2410018M08Rik	Z00034219-1	3.008	3.2241	2.983	0.2161	-0.025	Z00034219-1	2.8257	2.8214	2.6099	-0.0043	-0.2158	Z00034219-1	3.1624	3.1731	3.0792	3.0611	0.0107	-0.0832	-0.1013	Z00034219-1	2.8993	2.6893	2.7013	-0.21	-0.198	0.2161	0.2158	0.216
2410019A14Rik	Z00028902-1	2.2541	2.0968	2.5625	-0.1573	0.3084	Z00028902-1	2.9974	3.0119	2.9217	0.0145	-0.0757	Z00028902-1	1.8295	2.0404	1.8489	1.9098	0.2109	0.0194	0.0803	Z00012479-1	3.9524	3.8697	3.8359	-0.0827	-0.1165	0.3084	0.1573	0.2329
2410022L05Rik	Z00013818-1	4.3954	4.4126	4.3028	0.0172	-0.0926	Z00013818-1	4.5956	4.5615	4.4723	-0.0341	-0.1233	Z00013818-1	4.9897	4.9869	4.9784	5.0026	-0.0028	-0.0113	0.0129	Z00013818-1	4.636	4.5401	4.5643	-0.0959	-0.0717	0.0172	0.1233	0.0703
2410025L10Rik	Z00047600-1	3.3911	2.9186	2.9924	-0.4725	-0.3987	Z00047600-1	3.5474	3.5268	3.6907	-0.0206	0.1433	Z00047600-1	3.1237	3.3635	3.1974	3.2667	0.2398	0.0737	0.143	Z00047600-1	3.1845	3.1733	3.3339	-0.0112	0.1494	0.2398	0.4725	0.3562
2410042D21Rik	Z00030407-1	3.6982	3.6027	3.5568	-0.0955	-0.1414	Z00030407-1	4.0134	4.0029	3.8298	-0.0105	-0.1836	Z00030407-1	3.994	3.9646	3.9444	3.9284	-0.0294	-0.0496	-0.0656	Z00030407-1	3.9216	3.8907	3.7659	-0.0309	-0.1557	0	0.1836	0.0918
2410057H14Rik	Z00030262-1	1.4889	1.3916	1.3754	-0.0973	-0.1135	Z00030262-1	3.2996	3.2468	3.2009	-0.0528	-0.0987	Z00030262-1	1.2792	1.1395	1.251	1.502	-0.1397	-0.0282	0.2228	Z00030262-1	3.053	3.0592	3.0955	0.0062	0.0425	0.2228	0.1397	0.1813
2410066E13Rik	Z00041664-1	3.107	3	3.0694	-0.107	-0.0376	Z00041664-1	2.8104	2.9239	2.9455	0.1135	0.1351	Z00041664-1	2.7249	2.7694	2.7008	2.7401	0.0445	-0.0241	0.0152	Z00041664-1	3.149	3.1333	3.1374	-0.0157	-0.0116	0.1351	0.107	0.1211
2410076I21Rik	Z00056445-1	3.118	3.0292	2.7369	-0.0888	-0.3811	Z00056445-1	3.4448	3.5906	3.386	0.1458	-0.0588	Z00056445-1	2.3914	2.6435	2.4374	2.2407	0.2521	0.046	-0.1507	Z00037843-1	2.5952	2.4173	2.6067	-0.1779	0.0115	0.2521	0.3811	0.3166
2410080I02Rik	Z00026532-1	3.0105	2.7138	2.4279	-0.2967	-0.5826	Z00026532-1	3.1186	3.0986	3.0222	-0.02	-0.0964	Z00026532-1	3.3475	3.2976	3.3429	3.0816	-0.0499	-0.0046	-0.2659	Z00026532-1	3.3863	3.3662	3.2955	-0.0201	-0.0908	0	0.5826	0.2913
2410081M15Rik	Z00010249-1	3.7468	3.3259	2.7769	-0.4209	-0.9699	Z00010249-1	3.4949	3.5732	3.1926	0.0783	-0.3023	Z00010249-1	3.7311	3.7467	3.7011	3.5556	0.0156	-0.03	-0.1755	Z00010249-1	3.4397	3.0809	2.9871	-0.3588	-0.4526	0.0783	0.9699	0.5241
2410089E03Rik	Z00016433-1	2.6045	2.3483	2.4123	-0.2562	-0.1922	Z00016433-1	2.7081	2.6876	2.6505	-0.0205	-0.0576	Z00016433-1	2.5027	2.4303	2.4715	2.467	-0.0724	-0.0312	-0.0357	Z00016433-1	2.3744	2.4421	2.3168	0.0677	-0.0576	0.0677	0.2562	0.162
2410091C18Rik	Z00038908-1	3.256	3.4388	3.2688	0.1828	0.0128	Z00038908-1	3.2496	3.4515	3.3815	0.2019	0.1319	Z00038908-1	3.7551	3.7375	3.7698	3.6919	-0.0176	0.0147	-0.0632	Z00038908-1	3.4052	3.3102	3.361	-0.095	-0.0442	0.2019	0.095	0.1485
2410124H12Rik	Z00043515-1	1.9545	1.8093	1.8313	-0.1452	-0.1232	Z00043515-1	2.7833	2.8044	2.8147	0.0211	0.0314	Z00043515-1	2.3877	2.2018	2.0607	2.1271	-0.1859	-0.327	-0.2606	Z00043515-1	2.8762	2.8791	2.8902	0.0029	0.014	0.0314	0.327	0.1792
2410127E18Rik	Z00019359-1	3.1088	3.0027	2.8755	-0.1061	-0.2333	Z00019359-1	3.2647	3.2613	3.2394	-0.0034	-0.0253	Z00019359-1	2.8187	2.8127	2.8536	2.8507	-0.006	0.0349	0.032	Z00019359-1	3.1962	3.2106	3.2392	0.0144	0.043	0.043	0.2333	0.1382
2410127L17Rik	Z00011390-1	4.1647	4.2275	4.2368	0.0628	0.0721	Z00011390-1	4.4325	4.1836	4.1183	-0.2489	-0.3142	Z00011390-1	4.2879	4.4723	4.3303	4.3577	0.1844	0.0424	0.0698	Z00039001-1	4.2926	4.2088	4.0174	-0.0838	-0.2752	0.1844	0.3142	0.2493
2410129H14Rik	Z00011899-1	1.7998	1.529	1.6386	-0.2708	-0.1612	Z00011899-1	3.6817	3.6978	3.5502	0.0161	-0.1315	Z00011899-1	2.1403	2.2849	2.265	2.1926	0.1446	0.1247	0.0523	Z00011899-1	3.3713	3.3025	3.4466	-0.0688	0.0753	0.1446	0.2708	0.2077
2410131K14Rik	Z00001728-1	2.6404	2.9418	2.7098	0.3014	0.0694	Z00001728-1	3.0377	3.0405	3.0867	0.0028	0.049	Z00001728-1	2.7977	2.8549	2.8102	2.8063	0.0572	0.0125	0.0086	Z00001728-1	2.6294	2.643	2.6877	0.0136	0.0583	0.3014	0	0.1507
2410133F24Rik	Z00044715-1	1.6701	1.7961	1.6546	0.126	-0.0155	Z00044715-1	2.2307	2.2244	2.2483	-0.0063	0.0176	Z00044715-1	1.1996	1.4636	1.4385	1.2294	0.264	0.2389	0.0298	Z00044715-1	2.8727	2.8656	2.8248	-0.0071	-0.0479	0.264	0.0479	0.156
2410187C16Rik	Z00055333-1	3.3105	3.52	3.5418	0.2095	0.2313	Z00055333-1	3.4991	3.5301	3.4731	0.031	-0.026	Z00055333-1	3.3558	3.4116	3.2928	3.4865	0.0558	-0.063	0.1307	Z00044235-1	2.798	2.7555	2.7223	-0.0425	-0.0757	0.2313	0.0757	0.1535
2410198J08Rik	Z00030267-1	1.6335	1.551	1.6465	-0.0825	0.013	Z00030267-1	2.3925	2.4653	2.4406	0.0728	0.0481	Z00030267-1	2.1054	2.2529	2.0774	2.3075	0.1475	-0.028	0.2021	Z00030267-1	2.2122	2.2492	2.1913	0.037	-0.0209	0.2021	0.0825	0.1423
2500002B13Rik	Z00010165-1	2.9098	2.4197	2.2288	-0.4901	-0.681	Z00010165-1	3.2245	3.0245	2.6478	-0.2	-0.5767	Z00010165-1	3.4398	3.5206	3.4399	3.477	0.0808	0.0001	0.0372	Z00010165-1	3.3221	3.05	3.0959	-0.2721	-0.2262	0.0808	0.681	0.3809
2500003M10Rik	Z00068305-1	4.1842	4.2572	4.1804	0.073	-0.0038	Z00068305-1	3.8129	3.78	3.7695	-0.0329	-0.0434	Z00068305-1	4.2088	4.188	4.1812	4.1511	-0.0208	-0.0276	-0.0577	Z00068305-1	3.7831	3.7341	3.6862	-0.049	-0.0969	0.073	0.0969	0.085
2500004C02Rik	Z00026416-1	1.0801	1.3552	1.4745	0.2751	0.3944	Z00026416-1	2.2877	2.4105	2.4063	0.1228	0.1186	Z00026416-1	1.2141	1.5298	1.433	1.502	0.3157	0.2189	0.2879	Z00026416-1	2.5793	2.607	2.6023	0.0277	0.023	0.3944	0	0.1972
2510002D24Rik	Z00034502-1	3.0523	3.0431	3.2224	-0.0092	0.1701	Z00034502-1	3.0378	3.1231	3.1873	0.0853	0.1495	Z00034502-1	2.8537	2.9671	2.9198	2.7998	0.1134	0.0661	-0.0539	Z00034502-1	2.8213	2.8487	2.8605	0.0274	0.0392	0.1701	0.0539	0.112
2510003B16Rik	Z00030268-1	2.5595	2.6036	2.5551	0.0441	-0.0044	Z00030268-1	3.2343	3.3049	3.2178	0.0706	-0.0165	Z00030268-1	2.6045	2.5615	2.6947	2.7068	-0.043	0.0902	0.1023	Z00030268-1	3.2536	3.2649	3.2608	0.0113	0.0072	0.1023	0.043	0.0726
2510003E04Rik	Z00070120-1	3.8612	3.9183	3.9361	0.0571	0.0749	Z00070120-1	4.2629	4.3007	4.3481	0.0378	0.0852	Z00070120-1	4.0289	4.0364	4.0224	4.0245	0.0075	-0.0065	-0.0044	Z00044890-1	2.6066	2.6703	2.7163	0.0637	0.1097	0.1097	0.0065	0.0581
2510006D16Rik	Z00061225-1	3.9859	3.9859	3.971	0	-0.0149	Z00061225-1	3.8635	3.8619	3.8212	-0.0016	-0.0423	Z00061225-1	4.0025	3.979	4.0039	3.9754	-0.0235	0.0014	-0.0271	Z00061225-1	3.5593	3.6185	3.646	0.0592	0.0867	0.0867	0.0423	0.0645
2510009E07Rik	Z00036359-1	1.2107	1.6483	1.4444	0.4376	0.2337	Z00036359-1	2.0889	2.1694	2.5507	0.0805	0.4618	Z00036359-1	0.8473	1.3286	1.3006	2.2909	0.4813	0.4533	1.4436	Z00036359-1	2.2239	2.2552	2.7625	0.0313	0.5386	1.4436	0	0.7218
2510012J08Rik	Z00062886-1	4.4148	4.5128	4.5794	0.098	0.1646	Z00062886-1	4.4258	4.4661	4.4912	0.0403	0.0654	Z00062886-1	4.7058	4.7017	4.7029	4.7799	-0.0041	-0.0029	0.0741	Z00062886-1	4.3603	4.2914	4.2835	-0.0689	-0.0768	0.1646	0.0768	0.1207
2510039O18Rik	Z00040541-1	4.2286	4.1893	4.3035	-0.0393	0.0749	Z00040541-1	4.1774	4.2443	4.3321	0.0669	0.1547	Z00040541-1	4.2409	4.2395	4.259	4.2909	-0.0014	0.0181	0.05	Z00040541-1	4.1272	4.0803	4.1585	-0.0469	0.0313	0.1547	0.0469	0.1008
2510048L02Rik	Z00048254-1	2.5103	2.8725	2.8007	0.3622	0.2904	Z00048254-1	2.7057	2.7488	2.8116	0.0431	0.1059	Z00048254-1	2.4654	2.5113	2.6243	2.5682	0.0459	0.1589	0.1028	Z00054902-1	2.2882	2.1643	2.3014	-0.1239	0.0132	0.3622	0.1239	0.2431
2510049I19Rik	Z00011952-1	3.21	3.4097	3.3392	0.1997	0.1292	Z00011952-1	4.0417	4.054	4.0624	0.0123	0.0207	Z00011952-1	4.1315	4.1239	4.0697	4.1178	-0.0076	-0.0618	-0.0137	Z00011952-1	3.8506	3.7853	3.8606	-0.0653	0.01	0.1997	0.0653	0.1325
2600009E05Rik	Z00043229-1	3.4129	3.4512	3.3647	0.0383	-0.0482	Z00043229-1	3.1432	3.2152	3.263	0.072	0.1198	Z00043229-1	3.3054	3.3085	3.2858	3.3094	0.0031	-0.0196	0.004	Z00043229-1	2.977	2.9741	3.0617	-0.0029	0.0847	0.1198	0.0482	0.084
2600010E01Rik	Z00034817-1	1.7153	2.0083	2.0689	0.293	0.3536	Z00034817-1	2.5475	2.5528	2.6403	0.0053	0.0928	Z00034817-1	1.8917	1.7594	1.8174	1.904	-0.1323	-0.0743	0.0123	Z00034817-1	2.4008	2.6125	2.6431	0.2117	0.2423	0.3536	0.1323	0.243
2600011E07Rik	Z00040138-1	1.2784	1.2256	1.1571	-0.0528	-0.1213	Z00040138-1	3.0849	2.9717	2.9618	-0.1132	-0.1231	Z00040138-1	1.7864	1.0777	1.4757	1.7957	-0.7087	-0.3107	0.0093	Z00040138-1	2.9041	2.9233	2.8813	0.0192	-0.0228	0.0192	0.7087	0.364
2610002D18Rik	Z00040161-1	4.0458	4.1738	4.1637	0.128	0.1179	Z00040161-1	4.1985	4.1783	4.0333	-0.0202	-0.1652	Z00040161-1	4.2929	4.3014	4.3248	4.4114	0.0085	0.0319	0.1185	Z00040161-1	3.8811	3.9386	3.7279	0.0575	-0.1532	0.128	0.1652	0.1466
2610002J02Rik	Z00075690-1	3.7026	3.8022	3.652	0.0996	-0.0506	Z00006454-1	3.7607	3.7809	3.8677	0.0202	0.107	Z00075690-1	3.881	3.8472	3.9042	3.848	-0.0338	0.0232	-0.033	Z00006454-1	4.0988	4.1205	4.04	0.0217	-0.0588	0.107	0.0588	0.0829
2610002M06Rik	Z00045870-1	2.595	2.8122	3.0529	0.2172	0.4579	Z00045870-1	3.3599	3.2612	3.3422	-0.0987	-0.0177	Z00045870-1	3.0922	2.9919	3.1143	3.0488	-0.1003	0.0221	-0.0434	Z00045870-1	3.4518	3.4327	3.3224	-0.0191	-0.1294	0.4579	0.1294	0.2937
2610003J06Rik	Z00075376-1	3.2598	3.0641	3.0473	-0.1957	-0.2125	Z00050587-1	2.592	2.5596	2.5504	-0.0324	-0.0416	Z00075376-1	3.2564	3.2494	3.2543	3.3336	-0.007	-0.0021	0.0772	Z00050587-1	2.7603	2.7182	2.65	-0.0421	-0.1103	0.0772	0.2125	0.1449
2610008E11Rik	Z00025807-1	2.8576	2.9829	3.048	0.1253	0.1904	Z00025807-1	2.5162	2.5908	2.7053	0.0746	0.1891	Z00025807-1	2.5953	2.717	2.7319	2.5669	0.1217	0.1366	-0.0284	Z00025807-1	2.7304	2.8652	2.953	0.1348	0.2226	0.2226	0.0284	0.1255
2610008G14Rik	Z00078114-1	2.7639	2.5813	2.7074	-0.1826	-0.0565	0	0	0	0	0	0	Z00078114-1	2.9239	2.9424	2.74	2.7459	0.0185	-0.1839	-0.178	0	0	0	0	0	0	0.0185	0.1839	0.1012
2610014I16Rik	Z00062231-1	3.5389	3.4616	3.5983	-0.0773	0.0594	Z00062231-1	3.3369	3.3746	3.5991	0.0377	0.2622	Z00062231-1	3.3163	3.396	3.399	3.2519	0.0797	0.0827	-0.0644	Z00062231-1	3.2588	3.2193	3.4588	-0.0395	0.2	0.2622	0.0773	0.1698
2610016C23Rik	Z00037432-1	3.2277	3.3529	3.3427	0.1252	0.115	Z00037432-1	3.4594	3.4383	3.3628	-0.0211	-0.0966	Z00037432-1	3.331	3.329	3.3264	3.3229	-0.002	-0.0046	-0.0081	Z00037432-1	3.2092	3.1617	3.273	-0.0475	0.0638	0.1252	0.0966	0.1109
2610017I09Rik	Z00020628-1	1.3119	1.2172	1.2474	-0.0947	-0.0645	Z00020628-1	2.3557	2.3744	2.4198	0.0187	0.0641	Z00020628-1	0.9796	1.2585	1.1628	1.2538	0.2789	0.1832	0.2742	Z00020628-1	2.3727	2.4111	2.4091	0.0384	0.0364	0.2789	0.0947	0.1868
2610018G03Rik	Z00022711-1	2.4404	2.4698	2.2863	0.0294	-0.1541	Z00022711-1	3.1575	3.0818	2.9669	-0.0757	-0.1906	Z00022711-1	2.9261	2.6532	2.7872	2.9135	-0.2729	-0.1389	-0.0126	Z00022711-1	3.3274	3.4399	3.2426	0.1125	-0.0848	0.1125	0.2729	0.1927
2610019A05Rik	Z00049713-1	3.9268	3.8943	3.8083	-0.0325	-0.1185	Z00049713-1	3.8728	3.9563	3.9133	0.0835	0.0405	Z00049713-1	4.0334	4.0906	4.1117	4.1058	0.0572	0.0783	0.0724	Z00049713-1	3.6162	3.6204	3.6645	0.0042	0.0483	0.0835	0.1185	0.101
2610019E17Rik	Z00030183-1	3.536	3.8492	3.9297	0.3132	0.3937	Z00030183-1	3.7778	3.8169	3.7201	0.0391	-0.0577	Z00030183-1	3.5715	3.512	3.5842	3.5824	-0.0595	0.0127	0.0109	Z00030183-1	4.0453	4.0781	3.8837	0.0328	-0.1616	0.3937	0.1616	0.2777
2610019F03Rik	Z00034708-1	3.1133	2.9	3.0974	-0.2133	-0.0159	Z00034708-1	3.3165	3.3714	3.577	0.0549	0.2605	Z00034708-1	2.741	2.9361	2.8107	2.7695	0.1951	0.0697	0.0285	Z00034708-1	2.6297	2.5529	2.6936	-0.0768	0.0639	0.2605	0.2133	0.2369
2610020H08Rik	Z00034731-1	2.1036	2.0426	2.1903	-0.061	0.0867	Z00034731-1	2.2927	2.3299	2.4769	0.0372	0.1842	Z00034731-1	1.8693	1.9707	1.973	2.005	0.1014	0.1037	0.1357	Z00034731-1	2.341	2.3839	2.4031	0.0429	0.0621	0.1842	0.061	0.1226
2610021A01Rik	Z00044825-1	2.3362	2.3747	2.2708	0.0385	-0.0654	Z00044825-1	3.3353	3.3058	3.3014	-0.0295	-0.0339	Z00044825-1	2.477	2.4242	2.4204	2.3438	-0.0528	-0.0566	-0.1332	Z00044825-1	3.2861	3.2831	3.2913	-0.003	0.0052	0.0385	0.1332	0.0859
2610021K21Rik	Z00041524-1	2.1181	2.108	1.9655	-0.0101	-0.1526	Z00041524-1	2.2831	2.4508	2.4092	0.1677	0.1261	Z00041524-1	2.4604	2.5387	2.5431	2.4804	0.0783	0.0827	0.02	Z00041524-1	2.4128	2.3632	2.524	-0.0496	0.1112	0.1677	0.1526	0.1602
2610024E20Rik	Z00074254-1	3.4	3.3794	3.6775	-0.0206	0.2775	Z00017655-1	3.2826	3.2809	3.3774	-0.0017	0.0948	Z00074254-1	3.0586	3.056	2.9684	3.1167	-0.0026	-0.0902	0.0581	Z00017655-1	2.9815	3.1081	3.2704	0.1266	0.2889	0.2889	0.0902	0.1896
2610024G14Rik	Z00008666-1	3.3861	3.574	3.3739	0.1879	-0.0122	Z00008666-1	3.2713	3.2263	3.1986	-0.045	-0.0727	Z00008666-1	3.5448	3.4114	3.5221	3.6463	-0.1334	-0.0227	0.1015	Z00008666-1	3.2246	3.2446	3.1035	0.02	-0.1211	0.1879	0.1334	0.1607
2610027C15Rik	Z00022236-1	3.3506	3.682	3.7878	0.3314	0.4372	Z00022236-1	3.5526	3.7348	3.7691	0.1822	0.2165	Z00022236-1	3.8175	3.8222	3.8081	3.7489	0.0047	-0.0094	-0.0686	Z00022236-1	3.7546	3.7832	4.017	0.0286	0.2624	0.4372	0.0686	0.2529
2610027L16Rik	Z00006128-1	3.859	4.0269	3.9537	0.1679	0.0947	Z00006128-1	3.8768	3.8965	3.8212	0.0197	-0.0556	Z00006128-1	4.0861	4.0367	4.0813	4.0502	-0.0494	-0.0048	-0.0359	Z00006128-1	3.7887	3.8062	3.6584	0.0175	-0.1303	0.1679	0.1303	0.1491
2610028A01Rik	Z00034879-1	2.8171	2.8283	2.8432	0.0112	0.0261	Z00034879-1	3.5214	3.3932	3.279	-0.1282	-0.2424	Z00034879-1	3.4503	3.4027	3.3825	3.5173	-0.0476	-0.0678	0.067	Z00034879-1	3.3052	3.3931	3.292	0.0879	-0.0132	0.0879	0.2424	0.1652
2610029G23Rik	Z00001039-1	3.8614	3.9217	3.9251	0.0603	0.0637	Z00001039-1	4.2092	4.1494	3.989	-0.0598	-0.2202	Z00001039-1	4.2347	4.1994	4.203	4.258	-0.0353	-0.0317	0.0233	Z00001039-1	3.911	3.8054	3.7739	-0.1056	-0.1371	0.0637	0.2202	0.142
2610029I01Rik	Z00047406-1	3.5122	3.4017	3.4707	-0.1105	-0.0415	Z00047406-1	3.2985	3.4329	3.4892	0.1344	0.1907	Z00047406-1	3.5193	3.5002	3.5455	3.577	-0.0191	0.0262	0.0577	Z00047406-1	3.3704	3.361	3.6155	-0.0094	0.2451	0.2451	0.1105	0.1778
2610030H06Rik	Z00074178-1	3.0637	3.2398	3.4279	0.1761	0.3642	Z00000831-1	2.6441	2.6291	2.6126	-0.015	-0.0315	Z00074178-1	3.5629	3.5514	3.5171	3.505	-0.0115	-0.0458	-0.0579	Z00033050-1	2.2713	2.2984	2.3538	0.0271	0.0825	0.3642	0.0579	0.2111
2610034B18Rik	Z00048359-1	1.5779	2.1412	2.2554	0.5633	0.6775	Z00048359-1	3.2276	3.2299	3.2229	0.0023	-0.0047	Z00048359-1	1.4589	1.5539	1.7252	1.6667	0.095	0.2663	0.2078	Z00048359-1	3.109	3.0792	3.1382	-0.0298	0.0292	0.6775	0.0298	0.3537
2610036L11Rik	Z00011535-1	4.2862	4.2952	4.2884	0.009	0.0022	Z00011535-1	4.4225	4.4471	4.2284	0.0246	-0.1941	Z00011535-1	4.3699	4.2935	4.3205	4.3548	-0.0764	-0.0494	-0.0151	Z00011535-1	4.1768	4.192	4.0294	0.0152	-0.1474	0.0246	0.1941	0.1094
2610039C10Rik	Z00071958-1	3.4944	3.5388	3.6429	0.0444	0.1485	Z00071958-1	4.0646	4.1355	4.0746	0.0709	0.01	Z00071958-1	3.7626	3.7892	3.7575	3.75	0.0266	-0.0051	-0.0126	0	0	0	0	0	0	0.1485	0.0126	0.0805
2610101N10Rik	Z00008535-1	3.9792	3.9543	3.9082	-0.0249	-0.071	Z00008535-1	4.186	4.0924	3.8807	-0.0936	-0.3053	Z00008535-1	3.9634	3.9755	3.9234	3.7825	0.0121	-0.04	-0.1809	Z00008535-1	3.847	3.8197	3.6741	-0.0273	-0.1729	0.0121	0.3053	0.1587
2610110G12Rik	Z00035209-1	1.9073	1.8209	1.959	-0.0864	0.0517	Z00035209-1	2.3098	2.3016	2.3969	-0.0082	0.0871	Z00035209-1	2.079	2.1493	2.0912	2.1152	0.0703	0.0122	0.0362	Z00035209-1	1.8175	1.858	1.9729	0.0405	0.1554	0.1554	0.0864	0.1209
2610204G22Rik	Z00030024-1	1.2099	0.997	1.2168	-0.2129	0.0069	Z00030024-1	2.0361	1.8611	1.9302	-0.175	-0.1059	Z00030024-1	1.2963	1.6265	1.6539	1.7137	0.3302	0.3576	0.4174	Z00030024-1	2.0045	1.9676	1.9116	-0.0369	-0.0929	0.4174	0.2129	0.3152
2610204K14Rik	Z00000240-1	3.7637	3.7197	3.8295	-0.044	0.0658	Z00000240-1	4.2606	4.2978	4.266	0.0372	0.0054	Z00000240-1	4.0226	4.0242	4.019	4.0216	0.0016	-0.0036	-0.001	Z00009370-1	3.7172	3.7711	3.7691	0.0539	0.0519	0.0658	0.044	0.0549
2610204M08Rik	Z00035771-1	3.6321	3.7693	3.8866	0.1372	0.2545	Z00035771-1	3.7026	3.8601	4.0673	0.1575	0.3647	Z00035771-1	3.7527	3.6363	3.6512	3.6269	-0.1164	-0.1015	-0.1258	Z00035771-1	3.7621	3.7417	4.0719	-0.0204	0.3098	0.3647	0.1258	0.2453
2610205E22Rik	Z00039920-1	4.195	4.3718	4.3574	0.1768	0.1624	Z00039920-1	3.9855	3.9162	3.9888	-0.0693	0.0033	Z00039920-1	4.2752	4.1822	4.2907	4.3554	-0.093	0.0155	0.0802	Z00039920-1	3.9286	3.9149	3.9126	-0.0137	-0.016	0.1768	0.093	0.1349
2610207I05Rik	Z00070255-1	2.6733	2.842	2.8149	0.1687	0.1416	Z00070255-1	3.0744	2.9991	2.933	-0.0753	-0.1414	Z00070255-1	3.0724	2.951	2.9201	2.7545	-0.1214	-0.1523	-0.3179	Z00001909-1	2.1574	2.0772	2.2041	-0.0802	0.0467	0.1687	0.3179	0.2433
2610208M17Rik	Z00060293-1	3.3681	3.5982	3.7569	0.2301	0.3888	Z00060293-1	3.7081	3.672	3.7309	-0.0361	0.0228	Z00060293-1	3.3332	3.4152	3.4033	3.4795	0.082	0.0701	0.1463	Z00060293-1	3.3317	3.3227	3.5236	-0.009	0.1919	0.3888	0.0361	0.2125
2610209A20Rik	Z00040149-1	2.3403	2.4448	2.2037	0.1045	-0.1366	Z00040149-1	2.8262	2.83	2.8223	0.0038	-0.0039	Z00040149-1	2.1672	2.2038	2.2791	2.3988	0.0366	0.1119	0.2316	Z00040149-1	2.924	2.8942	2.91	-0.0298	-0.014	0.2316	0.1366	0.1841
2610209M04Rik	Z00010807-1	3.1808	3.2166	3.3356	0.0358	0.1548	Z00010807-1	3.939	3.9795	3.9642	0.0405	0.0252	Z00010807-1	3.2913	3.3497	3.3459	3.3631	0.0584	0.0546	0.0718	Z00010807-1	3.9625	3.9456	3.9581	-0.0169	-0.0044	0.1548	0.0169	0.0858
2610301B20Rik	Z00036374-1	3.3299	3.1952	3.1937	-0.1347	-0.1362	Z00036374-1	3.6353	3.6685	3.5976	0.0332	-0.0377	Z00036374-1	3.2122	3.2409	3.2359	3.3064	0.0287	0.0237	0.0942	Z00036374-1	3.5196	3.5672	3.4927	0.0476	-0.0269	0.0942	0.1362	0.1152
2610301F02Rik	Z00077655-1	1.3347	1.2795	1.1671	-0.0552	-0.1676	0	0	0	0	0	0	Z00077655-1	1.5434	1.6347	1.2695	1.6619	0.0913	-0.2739	0.1185	0	0	0	0	0	0	0.1185	0.2739	0.1962
2610301G19Rik	Z00018426-1	3.0623	3.1129	3.0962	0.0506	0.0339	Z00018426-1	2.9574	2.9268	2.9669	-0.0306	0.0095	Z00018426-1	2.9489	2.959	2.9662	3.0409	0.0101	0.0173	0.092	Z00018426-1	3.0216	3.0015	3.1026	-0.0201	0.081	0.092	0.0306	0.0613
2610301H18Rik	Z00031523-1	1.6353	1.6561	1.5517	0.0208	-0.0836	Z00031523-1	2.6113	2.5626	2.5433	-0.0487	-0.068	Z00031523-1	2.1227	2.0139	2.1291	2.0569	-0.1088	0.0064	-0.0658	Z00031523-1	2.4129	2.4007	2.5106	-0.0122	0.0977	0.0977	0.1088	0.1033
2610304G08Rik	Z00054386-1	3.3777	3.4128	3.4258	0.0351	0.0481	Z00054386-1	3.792	3.7825	3.8055	-0.0095	0.0135	Z00054386-1	3.5244	3.5349	3.5615	3.5656	0.0105	0.0371	0.0412	Z00054386-1	3.5505	3.5466	3.507	-0.0039	-0.0435	0.0481	0.0435	0.0458
2610306M01Rik	Z00041328-1	2.7103	2.874	3.0205	0.1637	0.3102	Z00041328-1	3.2135	3.2255	3.2159	0.012	0.0024	Z00041328-1	2.317	2.357	2.2852	2.2636	0.04	-0.0318	-0.0534	0	0	0	0	0	0	0.3102	0.0534	0.1818
2610307P16Rik	Z00027497-1	1.36	1.3601	1.5024	0.0001	0.1424	Z00027497-1	3.1729	3.1569	3.1449	-0.016	-0.028	Z00027497-1	1.2862	1.4666	1.503	1.4437	0.1804	0.2168	0.1575	Z00027497-1	3.0777	3.0808	3.0721	0.0031	-0.0056	0.2168	0.028	0.1224
2610316D01Rik	Z00030215-1	1.1592	1.3877	1.2224	0.2285	0.0632	Z00030215-1	2.7324	2.7274	2.7258	-0.005	-0.0066	Z00030215-1	1.5475	1.6172	1.8448	1.6861	0.0697	0.2973	0.1386	Z00030215-1	2.6368	2.6709	2.7505	0.0341	0.1137	0.2973	0.0066	0.152
2610318N02Rik	Z00074500-1	3.0284	2.7731	2.6503	-0.2553	-0.3781	Z00030214-1	4.6487	4.6546	4.6234	0.0059	-0.0253	Z00074500-1	3.2883	3.2037	3.2384	3.1653	-0.0846	-0.0499	-0.123	Z00030214-1	4.0855	4.0841	4.1703	-0.0014	0.0848	0.0848	0.3781	0.2315
2610507B11Rik	Z00034682-1	3.5687	3.6338	3.6333	0.0651	0.0646	Z00034682-1	3.2833	3.2689	3.261	-0.0144	-0.0223	Z00034682-1	3.8124	3.7826	3.8398	3.8377	-0.0298	0.0274	0.0253	Z00034682-1	3.1859	3.1406	3.1644	-0.0453	-0.0215	0.0651	0.0453	0.0552
2610510H03Rik	Z00040975-1	3.4921	3.5365	3.4114	0.0444	-0.0807	Z00040975-1	3.8776	3.7524	3.625	-0.1252	-0.2526	Z00040975-1	3.8911	3.8692	3.8541	3.9265	-0.0219	-0.037	0.0354	Z00040975-1	4.0259	4.0627	3.9266	0.0368	-0.0993	0.0444	0.2526	0.1485
2610528E23Rik	Z00056994-1	4.4368	4.3935	4.3538	-0.0433	-0.083	Z00056994-1	3.9962	4.0007	3.8581	0.0045	-0.1381	Z00056994-1	4.4974	4.4351	4.4706	4.4697	-0.0623	-0.0268	-0.0277	Z00020288-1	3.5084	3.4135	3.2094	-0.0949	-0.299	0.0045	0.299	0.1518
2610528K11Rik	Z00020887-1	3.8411	3.3788	3.4754	-0.4623	-0.3657	Z00020887-1	3.81	3.708	4.0504	-0.102	0.2404	Z00020887-1	3.6095	3.8541	3.743	3.6755	0.2446	0.1335	0.066	Z00020887-1	3.382	3.4964	3.822	0.1144	0.44	0.44	0.4623	0.4512
2700007P21Rik	Z00035414-1	2.6523	2.3449	2.332	-0.3074	-0.3203	Z00035414-1	2.7946	2.7601	2.8403	-0.0345	0.0457	Z00035414-1	2.8951	2.7163	2.8177	2.6644	-0.1788	-0.0774	-0.2307	Z00035414-1	2.664	2.7012	2.6792	0.0372	0.0152	0.0457	0.3203	0.183
2700012I20Rik	Z00030219-1	1.5789	1.9483	1.8916	0.3694	0.3127	Z00030219-1	2.305	2.3051	2.2456	0.0001	-0.0594	Z00030219-1	1.8403	1.8677	1.6785	1.91	0.0274	-0.1618	0.0697	Z00030219-1	2.4261	2.314	2.4654	-0.1121	0.0393	0.3694	0.1618	0.2656
2700023E23Rik	Z00030189-1	3.3885	3.4851	3.4469	0.0966	0.0584	Z00030189-1	3.4603	3.3557	3.2721	-0.1046	-0.1882	Z00030189-1	3.0935	3.0207	3.0447	3.0627	-0.0728	-0.0488	-0.0308	Z00030189-1	3.7199	3.6754	3.5959	-0.0445	-0.124	0.0966	0.1882	0.1424
2700029M09Rik	Z00027807-1	4.3186	4.3845	4.3898	0.0659	0.0712	Z00027807-1	4.4919	4.4827	4.3795	-0.0092	-0.1124	Z00027807-1	4.767	4.6958	4.7226	4.728	-0.0712	-0.0444	-0.039	Z00027807-1	4.6259	4.614	4.5236	-0.0119	-0.1023	0.0712	0.1124	0.0918
2700033N17Rik	Z00033300-1	2.3299	1.9009	1.8863	-0.429	-0.4436	Z00033300-1	2.6603	2.5906	2.6196	-0.0697	-0.0407	Z00033300-1	1.9526	2.1785	2.0734	2.1453	0.2259	0.1208	0.1927	Z00033300-1	2.8541	2.8569	3.2006	0.0028	0.3465	0.3465	0.4436	0.3951
2700038C09Rik	Z00044989-1	4.5118	4.5058	4.2566	-0.006	-0.2552	Z00044989-1	3.9842	3.9941	3.8608	0.0099	-0.1234	Z00044989-1	4.5597	4.5254	4.6141	4.5664	-0.0343	0.0544	0.0067	Z00044989-1	4.0316	3.8948	4.0623	-0.1368	0.0307	0.0544	0.2552	0.1548
2700038G22Rik	Z00040846-1	3.0996	3.1833	3.1383	0.0837	0.0387	Z00040846-1	3.2829	3.3181	3.1296	0.0352	-0.1533	Z00040846-1	3.3462	3.2039	3.2468	3.1929	-0.1423	-0.0994	-0.1533	Z00040846-1	3.1103	3.2012	3.0292	0.0909	-0.0811	0.0909	0.1533	0.1221
2700046G09Rik	Z00049778-1	1.2117	1.267	1.2075	0.0553	-0.0042	Z00049778-1	2.6365	2.6495	2.567	0.013	-0.0695	Z00049778-1	0.6729	1.2839	1.3436	0.6736	0.611	0.6707	0.0007	Z00049778-1	3.198	3.1798	3.1559	-0.0182	-0.0421	0.6707	0.0695	0.3701
2700049A03Rik	Z00055179-1	3.8567	3.8008	3.7714	-0.0559	-0.0853	Z00055179-1	3.8899	3.9418	3.9147	0.0519	0.0248	Z00055179-1	4.0523	4.0792	4.1059	4.0629	0.0269	0.0536	0.0106	Z00001273-1	3.4016	3.3898	3.3671	-0.0118	-0.0345	0.0536	0.0853	0.0695
2700049P18Rik	Z00013791-1	3.3838	3.6245	3.6424	0.2407	0.2586	Z00013791-1	3.6718	3.5894	3.4953	-0.0824	-0.1765	Z00013791-1	3.3931	3.3163	3.3676	3.3105	-0.0768	-0.0255	-0.0826	Z00013791-1	3.2835	3.167	3.0748	-0.1165	-0.2087	0.2586	0.2087	0.2337
2700050L05Rik	Z00039936-1	3.2198	3.2788	3.125	0.059	-0.0948	Z00039936-1	3.3402	3.2978	3.2808	-0.0424	-0.0594	Z00039936-1	3.2018	3.2205	3.2012	3.233	0.0187	-0.0006	0.0312	Z00039936-1	3.0346	3.0038	2.9456	-0.0308	-0.089	0.059	0.0948	0.0769
2700059D21Rik	Z00008121-1	3.9871	3.9252	3.8958	-0.0619	-0.0913	Z00008121-1	3.8477	3.8206	3.7906	-0.0271	-0.0571	Z00008121-1	3.8908	3.9058	3.888	3.8185	0.015	-0.0028	-0.0723	Z00008121-1	3.7953	3.7903	3.848	-0.005	0.0527	0.0527	0.0913	0.072
2700060E02Rik	Z00006574-1	3.8902	3.8348	3.7992	-0.0554	-0.091	Z00006574-1	4.5582	4.5224	4.3835	-0.0358	-0.1747	Z00006574-1	4.3163	4.3671	4.3183	4.3392	0.0508	0.002	0.0229	Z00056808-1	5.0627	5.0735	4.9738	0.0108	-0.0889	0.0508	0.1747	0.1128
2700062C07Rik	Z00055053-1	3.595	3.5839	3.5647	-0.0111	-0.0303	Z00055053-1	3.502	3.4572	3.4843	-0.0448	-0.0177	Z00055053-1	3.825	3.8038	3.8313	3.8161	-0.0212	0.0063	-0.0089	Z00030376-1	3.4065	3.3409	3.3616	-0.0656	-0.0449	0.0063	0.0656	0.0359
2700078E11Rik	Z00025792-1	3.858	3.7149	3.8059	-0.1431	-0.0521	Z00025792-1	4.0066	3.9456	3.9818	-0.061	-0.0248	Z00025792-1	3.8051	3.8396	3.8585	3.9082	0.0345	0.0534	0.1031	Z00062785-1	3.8721	3.903	3.9478	0.0309	0.0757	0.1031	0.1431	0.1231
2700078K21Rik	Z00035670-1	3.7955	3.8489	3.9	0.0534	0.1045	Z00035670-1	3.8047	3.7755	3.9206	-0.0292	0.1159	Z00035670-1	3.7464	3.8133	3.7752	3.8027	0.0669	0.0288	0.0563	Z00035670-1	3.7489	3.788	3.8382	0.0391	0.0893	0.1159	0.0292	0.0725
2700081L22Rik	Z00030221-1	1.2725	1.1633	1.1792	-0.1092	-0.0933	Z00030221-1	2.1289	1.929	2.0226	-0.1999	-0.1063	Z00030221-1	1.4107	1.1892	1.3693	1.6266	-0.2215	-0.0414	0.2159	Z00030221-1	2.1513	2.1863	2.2377	0.035	0.0864	0.2159	0.2215	0.2187
2700086A05Rik	Z00026405-1	1.5406	1.5266	1.9018	-0.014	0.3612	Z00026405-1	3.1534	3.1716	3.2846	0.0182	0.1312	Z00026405-1	1.7148	1.7398	1.8004	2.3695	0.025	0.0856	0.6547	Z00026405-1	3.2585	3.1959	3.3218	-0.0626	0.0633	0.6547	0.0626	0.3587
2700089E24Rik	Z00019058-1	2.9791	2.8053	3.0862	-0.1738	0.1071	Z00019058-1	3.4276	3.4917	3.4247	0.0641	-0.0029	Z00019058-1	3.3595	3.3461	3.3686	3.2908	-0.0134	0.0091	-0.0687	Z00019058-1	3.3415	3.3502	3.699	0.0087	0.3575	0.3575	0.1738	0.2657
2700094K13Rik	Z00035973-1	4.2119	4.8113	4.706	0.5994	0.4941	Z00035973-1	5.0864	4.8422	4.6563	-0.2442	-0.4301	Z00035973-1	5.1976	5.2923	5.251	5.3065	0.0947	0.0534	0.1089	Z00035973-1	5.2575	5.2352	5.2056	-0.0223	-0.0519	0.5994	0.4301	0.5148
2700097O09Rik	Z00036001-1	3.9354	3.9039	3.8102	-0.0315	-0.1252	Z00036001-1	3.9885	3.9711	3.875	-0.0174	-0.1135	Z00036001-1	4.2656	4.2561	4.23	4.2432	-0.0095	-0.0356	-0.0224	Z00036001-1	4.0378	4.0094	3.94	-0.0284	-0.0978	0	0.1252	0.0626
2810001A02Rik	Z00063352-1	3.3606	3.3502	3.5891	-0.0104	0.2285	Z00063352-1	3.4466	3.4672	3.3636	0.0206	-0.083	Z00063352-1	4.032	3.992	3.9522	4.0011	-0.04	-0.0798	-0.0309	Z00063352-1	3.4769	3.383	3.4473	-0.0939	-0.0296	0.2285	0.0939	0.1612
2810001G20Rik	Z00061566-1	3.1016	3.2454	3.2277	0.1438	0.1261	Z00061566-1	3.2885	3.2818	3.185	-0.0067	-0.1035	Z00061566-1	3.4657	3.398	3.406	3.5381	-0.0677	-0.0597	0.0724	Z00061566-1	3.398	3.3647	3.4681	-0.0333	0.0701	0.1438	0.1035	0.1237
2810002I04Rik	Z00043607-1	1.2769	1.1726	1.1624	-0.1043	-0.1145	Z00043607-1	2.3303	2.3766	2.3714	0.0463	0.0411	Z00043607-1	0.5665	1.0433	1.1173	1.5019	0.4768	0.5508	0.9354	Z00043607-1	2.2664	2.3337	2.3291	0.0673	0.0627	0.9354	0.1145	0.525
2810002N01Rik	Z00037253-1	4.1749	4.048	4.0122	-0.1269	-0.1627	Z00037253-1	3.8781	3.9341	3.9126	0.056	0.0345	Z00037253-1	4.1006	4.1122	4.159	4.1631	0.0116	0.0584	0.0625	Z00037253-1	3.9421	3.8573	3.9537	-0.0848	0.0116	0.0625	0.1627	0.1126
2810002O09Rik	Z00070126-1	3.537	3.1903	3.37	-0.3467	-0.167	Z00070126-1	3.8188	3.9526	3.7455	0.1338	-0.0733	Z00070126-1	3.9035	3.714	3.8275	3.8365	-0.1895	-0.076	-0.067	Z00070126-1	3.6188	3.8492	3.675	0.2304	0.0562	0.2304	0.3467	0.2886
2810003C17Rik	Z00021745-1	3.43	3.8557	3.849	0.4257	0.419	Z00021745-1	4.2773	4.2332	4.4365	-0.0441	0.1592	Z00021745-1	3.4158	3.5692	3.334	3.5133	0.1534	-0.0818	0.0975	Z00021745-1	4.0023	4.1007	4.6541	0.0984	0.6518	0.6518	0.0818	0.3668
2810004I08Rik	Z00078116-1	2.1214	2.1043	2.1658	-0.0171	0.0444	0	0	0	0	0	0	Z00078116-1	2.2511	2.1586	2.2443	2.3024	-0.0925	-0.0068	0.0513	0	0	0	0	0	0	0.0513	0.0925	0.0719
2810004N23Rik	Z00035121-1	3.4627	3.6996	3.6616	0.2369	0.1989	Z00035121-1	3.8533	3.8499	3.8112	-0.0034	-0.0421	Z00035121-1	3.9557	3.9483	3.9621	3.9766	-0.0074	0.0064	0.0209	Z00035121-1	3.5229	3.5187	3.4364	-0.0042	-0.0865	0.2369	0.0865	0.1617
2810006K23Rik	Z00039628-1	2.8441	2.9976	2.8121	0.1535	-0.032	Z00039628-1	3.4658	3.4672	3.4612	0.0014	-0.0046	Z00039628-1	3.0002	3.0929	2.9747	3.0067	0.0927	-0.0255	0.0065	Z00039628-1	3.4667	3.4918	3.4915	0.0251	0.0248	0.1535	0.032	0.0927
2810008D09Rik	Z00030222-1	3.4465	3.5811	3.9142	0.1346	0.4677	Z00030222-1	4.1518	4.1672	4.144	0.0154	-0.0078	Z00030222-1	3.9541	3.9	4.0386	4.0615	-0.0541	0.0845	0.1074	Z00030222-1	4.0593	3.9812	3.9548	-0.0781	-0.1045	0.4677	0.1045	0.2861
2810008M24Rik	Z00012953-1	3.5246	3.5408	3.5456	0.0162	0.021	Z00012953-1	3.8688	3.8191	3.7393	-0.0497	-0.1295	Z00012953-1	3.8147	3.7853	3.7958	3.76	-0.0294	-0.0189	-0.0547	Z00012953-1	3.7925	3.8025	3.8298	0.01	0.0373	0.0373	0.1295	0.0834
2810012G03Rik	Z00034662-1	3.0561	3.1782	3.1456	0.1221	0.0895	Z00034662-1	2.7943	2.8017	2.9583	0.0074	0.164	Z00034662-1	2.8702	2.7956	2.8737	2.9852	-0.0746	0.0035	0.115	Z00034662-1	2.6462	2.7093	2.8327	0.0631	0.1865	0.1865	0.0746	0.1306
2810021B07Rik	Z00013013-1	3.7832	3.9061	3.9194	0.1229	0.1362	Z00013013-1	3.9714	3.9324	3.906	-0.039	-0.0654	Z00013013-1	4.3176	4.3519	4.2898	4.2285	0.0343	-0.0278	-0.0891	Z00013013-1	4.0646	4.0299	3.9093	-0.0347	-0.1553	0.1362	0.1553	0.1458
2810021J22Rik	Z00034390-1	2.3981	2.3119	2.2047	-0.0862	-0.1934	Z00034390-1	2.8492	2.8947	2.9036	0.0455	0.0544	Z00034390-1	2.3675	2.4688	2.4304	2.5511	0.1013	0.0629	0.1836	Z00034390-1	2.7276	2.7631	2.8506	0.0355	0.123	0.1836	0.1934	0.1885
2810022L02Rik	Z00041009-1	2.9557	3.2687	3.3968	0.313	0.4411	Z00041009-1	3.1586	2.7488	3.0809	-0.4098	-0.0777	Z00041009-1	2.966	3.3776	3.058	3.0521	0.4116	0.092	0.0861	Z00041009-1	3.2059	3.2457	3.2298	0.0398	0.0239	0.4411	0.4098	0.4255
2810025M15Rik	Z00006456-1	4.1874	4.0114	4.1002	-0.176	-0.0872	Z00006456-1	4.3627	4.2917	4.1729	-0.071	-0.1898	Z00006456-1	4.4888	4.6051	4.5054	4.6138	0.1163	0.0166	0.125	Z00006456-1	4.2335	4.2284	4.0929	-0.0051	-0.1406	0.125	0.1898	0.1574
2810026P18Rik	Z00005752-1	4.275	4.3987	4.4195	0.1237	0.1445	Z00005752-1	4.4711	4.5523	4.4337	0.0812	-0.0374	Z00005752-1	4.7584	4.8402	4.7548	4.6986	0.0818	-0.0036	-0.0598	Z00005752-1	4.6939	4.6474	4.4047	-0.0465	-0.2892	0.1445	0.2892	0.2169
2810029C07Rik	Z00032368-1	1.4049	1.3723	1.4037	-0.0326	-0.0012	Z00032368-1	2.9838	3.0038	2.9779	0.02	-0.0059	Z00032368-1	1.7397	1.8441	1.9715	1.8328	0.1044	0.2318	0.0931	Z00062551-1	3.0376	3.0506	3.0503	0.013	0.0127	0.2318	0.0326	0.1322
2810038L03Rik	Z00072028-1	1.9186	1.9325	1.8074	0.0139	-0.1112	Z00072028-1	3.998	3.9993	3.9778	0.0013	-0.0202	Z00072028-1	2.2183	2.2686	2.3418	2.2619	0.0503	0.1235	0.0436	0	0	0	0	0	0	0.1235	0.1112	0.1174
2810046L04Rik	Z00035851-1	3.0468	2.9357	2.9806	-0.1111	-0.0662	Z00035851-1	3.7863	3.7522	3.6784	-0.0341	-0.1079	Z00035851-1	3.4191	3.3829	3.4497	3.4476	-0.0362	0.0306	0.0285	Z00035851-1	3.4522	3.5637	3.3691	0.1115	-0.0831	0.1115	0.1111	0.1113
2810055F11Rik	Z00049537-1	2.2072	2.3424	2.037	0.1352	-0.1702	Z00049537-1	2.4436	2.5412	2.7024	0.0976	0.2588	Z00049537-1	2.3885	2.1603	2.3398	2.3743	-0.2282	-0.0487	-0.0142	Z00049537-1	2.8094	2.7694	3.076	-0.04	0.2666	0.2666	0.2282	0.2474
2810403A07Rik	Z00006192-1	3.4254	3.4371	3.4309	0.0117	0.0055	Z00006192-1	3.5181	3.5025	3.5267	-0.0156	0.0086	Z00006192-1	3.1372	3.1046	3.1408	3.1565	-0.0326	0.0036	0.0193	Z00006192-1	3.3871	3.4318	3.3845	0.0447	-0.0026	0.0447	0.0326	0.0386
2810403D21Rik	Z00035051-1	1.8923	1.8194	1.7872	-0.0729	-0.1051	Z00035051-1	2.5855	2.6774	2.6922	0.0919	0.1067	Z00035051-1	1.8407	1.9504	1.9123	2.0283	0.1097	0.0716	0.1876	Z00035051-1	2.9834	2.94	2.9061	-0.0434	-0.0773	0.1876	0.1051	0.1464
2810405J04Rik	Z00047200-1	3.436	3.656	3.6889	0.22	0.2529	Z00015849-1	3.6851	3.6469	3.5512	-0.0382	-0.1339	Z00047200-1	4.0217	4.0419	4.0132	4.0478	0.0202	-0.0085	0.0261	Z00015849-1	3.7173	3.6857	3.6211	-0.0316	-0.0962	0.2529	0.1339	0.1934
2810405K02Rik	Z00050185-1	3.7486	3.8586	3.9836	0.11	0.235	Z00050185-1	3.7207	3.8662	3.8162	0.1455	0.0955	Z00050185-1	4.138	4.1659	4.0897	4.103	0.0279	-0.0483	-0.035	Z00050185-1	3.6829	3.6985	3.8385	0.0156	0.1556	0.235	0.0483	0.1417
2810407C02Rik	Z00031028-1	4.1443	4.4055	4.4198	0.2612	0.2755	Z00031028-1	4.2481	4.1893	4.1184	-0.0588	-0.1297	Z00031028-1	4.5221	4.5518	4.5336	4.5215	0.0297	0.0115	-0.0006	Z00003703-1	2.9162	2.9596	2.9418	0.0434	0.0256	0.2755	0.1297	0.2026
2810408A11Rik	Z00056626-1	2.82	2.5767	2.3104	-0.2433	-0.5096	Z00056626-1	2.6903	2.5926	2.5727	-0.0977	-0.1176	Z00056626-1	2.6985	2.7365	2.8569	2.6281	0.038	0.1584	-0.0704	Z00052879-1	2.7476	2.7135	2.7061	-0.0341	-0.0415	0.1584	0.5096	0.334
2810408I11Rik	Z00073840-1	2.7523	2.7041	2.5887	-0.0482	-0.1636	Z00073840-1	3.2393	3.23	3.0784	-0.0093	-0.1609	Z00073840-1	3.0213	2.9441	2.9954	2.9888	-0.0772	-0.0259	-0.0325	0	0	0	0	0	0	0	0.1636	0.0818
2810408M09Rik	Z00051969-1	2.7573	2.8565	2.6584	0.0992	-0.0989	Z00051969-1	2.8034	2.7847	2.7654	-0.0187	-0.038	Z00051969-1	2.7055	2.6323	2.6701	2.7906	-0.0732	-0.0354	0.0851	Z00051969-1	2.5041	2.5191	2.543	0.015	0.0389	0.0992	0.0989	0.0991
2810410D24Rik	Z00078119-1	2.7014	2.7244	2.7681	0.023	0.0667	0	0	0	0	0	0	Z00078119-1	2.6682	2.6429	2.6751	2.6531	-0.0253	0.0069	-0.0151	0	0	0	0	0	0	0.0667	0.0253	0.046
2810410L24Rik	Z00058958-1	1.5378	1.7188	1.5323	0.181	-0.0055	Z00058958-1	2.8752	2.8969	2.8825	0.0217	0.0073	Z00058958-1	1.7935	1.4866	1.7935	1.3717	-0.3069	0	-0.4218	Z00058958-1	2.7229	2.7125	2.6222	-0.0104	-0.1007	0.181	0.4218	0.3014
2810417H13Rik	Z00058479-1	3.7845	4.0794	3.9792	0.2949	0.1947	Z00058479-1	3.8894	3.8994	3.7446	0.01	-0.1448	Z00058479-1	4.3218	4.176	4.2915	4.1758	-0.1458	-0.0303	-0.146	Z00047218-1	2.7144	2.7291	2.6635	0.0147	-0.0509	0.2949	0.146	0.2205
2810422J05Rik	Z00034258-1	3.9397	4.0139	3.933	0.0742	-0.0067	Z00034258-1	4.1039	4.1685	4.1659	0.0646	0.062	Z00034258-1	4.5243	4.5239	4.5565	4.5102	-0.0004	0.0322	-0.0141	Z00034258-1	4.0897	4.0337	4.0026	-0.056	-0.0871	0.0742	0.0871	0.0806
2810422O20Rik	Z00007025-1	2.4575	2.3925	2.2323	-0.065	-0.2252	Z00007025-1	2.623	2.6621	2.5158	0.0391	-0.1072	Z00007025-1	2.9334	2.8617	2.7563	2.8677	-0.0717	-0.1771	-0.0657	Z00007025-1	2.6224	2.4598	2.3635	-0.1626	-0.2589	0.0391	0.2589	0.149
2810426N06Rik	Z00060955-1	1.7126	1.8126	1.7981	0.1	0.0855	Z00060955-1	2.2939	2.2166	2.354	-0.0773	0.0601	Z00060955-1	1.9078	2.0995	1.9122	1.9458	0.1917	0.0044	0.038	Z00060955-1	2.0199	2.1427	1.9101	0.1228	-0.1098	0.1917	0.1098	0.1508
2810428I15Rik	Z00025882-1	3.6016	3.6942	3.7067	0.0926	0.1051	Z00025882-1	3.3251	3.3224	3.2439	-0.0027	-0.0812	Z00025882-1	3.5204	3.5719	3.5053	3.4828	0.0515	-0.0151	-0.0376	Z00025882-1	3.3344	3.2762	3.2394	-0.0582	-0.095	0.1051	0.095	0.1001
2810430I11Rik	Z00025812-1	1.3595	1.5967	1.285	0.2372	-0.0745	Z00025812-1	2.7023	2.69	2.6118	-0.0123	-0.0905	Z00025812-1	1.1222	1.6609	1.4021	1.2646	0.5387	0.2799	0.1424	Z00025812-1	2.7106	2.5936	2.6629	-0.117	-0.0477	0.5387	0.117	0.3279
2810432D09Rik	Z00019280-1	4.4198	4.4012	4.3615	-0.0186	-0.0583	Z00019280-1	4.5253	4.4701	4.3891	-0.0552	-0.1362	Z00019280-1	4.6613	4.6267	4.5982	4.6727	-0.0346	-0.0631	0.0114	Z00019280-1	4.4759	4.4583	4.2827	-0.0176	-0.1932	0.0114	0.1932	0.1023
2810432L12Rik	Z00041555-1	1.2115	1.2394	1.2171	0.0279	0.0056	Z00041555-1	2.7569	2.7501	2.7834	-0.0068	0.0265	Z00041555-1	0.7065	0.7018	0.5544	0.708	-0.0047	-0.1521	0.0015	Z00041555-1	2.5681	2.6268	2.5512	0.0587	-0.0169	0.0587	0.1521	0.1054
2810433K01Rik	Z00043113-1	3.5717	3.7693	3.7032	0.1976	0.1315	Z00043113-1	3.851	3.9043	3.734	0.0533	-0.117	Z00043113-1	3.9544	4.0016	3.9333	3.9387	0.0472	-0.0211	-0.0157	Z00043113-1	3.7806	3.7671	3.6542	-0.0135	-0.1264	0.1976	0.1264	0.162
2810439F02Rik	Z00008219-1	2.7816	2.6874	2.6161	-0.0942	-0.1655	Z00008219-1	2.7237	2.6448	2.8124	-0.0789	0.0887	Z00008219-1	2.7112	2.6215	2.7812	2.9462	-0.0897	0.07	0.235	Z00008219-1	2.2773	2.3837	2.5116	0.1064	0.2343	0.235	0.1655	0.2003
2810442I21Rik	Z00028093-1	2.9027	2.7107	2.6327	-0.192	-0.27	Z00028093-1	2.7895	2.8906	2.7989	0.1011	0.0094	Z00028093-1	2.4758	2.4983	2.5378	2.4631	0.0225	0.062	-0.0127	Z00028093-1	2.6844	2.6116	2.8865	-0.0728	0.2021	0.2021	0.27	0.2361
2810449G22Rik	Z00061962-1	1.3392	1.1786	1.2531	-0.1606	-0.0861	Z00061962-1	2.3709	2.3828	2.3951	0.0119	0.0242	Z00061962-1	0.6992	1.0567	1.3278	0.7005	0.3575	0.6286	0.0013	Z00061962-1	2.4138	2.4035	2.4712	-0.0103	0.0574	0.6286	0.1606	0.3946
2810451A06Rik	Z00043250-1	3.1216	2.9466	2.7503	-0.175	-0.3713	Z00043250-1	3.0904	3.1697	3.0314	0.0793	-0.059	Z00043250-1	3.3552	3.2507	3.3696	3.2804	-0.1045	0.0144	-0.0748	Z00043250-1	2.8481	2.9985	3.0032	0.1504	0.1551	0.1551	0.3713	0.2632
2810452K22Rik	Z00075917-1	3.0925	3.1049	3.2201	0.0124	0.1276	Z00034840-1	3.8756	3.8764	3.8754	0.0008	-0.0002	Z00075917-1	3.0942	3.0841	3.1118	3.1703	-0.0101	0.0176	0.0761	Z00034840-1	3.6554	3.6838	3.6277	0.0284	-0.0277	0.1276	0.0277	0.0777
2810453I06Rik	Z00057731-1	3.3183	3.5335	3.5206	0.2152	0.2023	Z00057731-1	3.3393	3.4093	3.5115	0.07	0.1722	Z00057731-1	3.5808	3.5062	3.5848	3.5157	-0.0746	0.004	-0.0651	Z00057731-1	3.1574	3.2161	3.1725	0.0587	0.0151	0.2152	0.0746	0.1449
2810455K09Rik	Z00030712-1	2.4722	2.2762	2.2909	-0.196	-0.1813	Z00030712-1	2.8273	2.7733	2.6523	-0.054	-0.175	Z00030712-1	2.7816	2.7343	2.7295	2.7186	-0.0473	-0.0521	-0.063	Z00030712-1	2.5161	2.5293	2.4876	0.0132	-0.0285	0.0132	0.196	0.1046
2810455O05Rik	Z00073806-1	1.9975	2.1206	2.2697	0.1231	0.2722	Z00073806-1	2.7548	2.7443	2.9362	-0.0105	0.1814	Z00073806-1	2.029	2.1153	2.0124	2.0059	0.0863	-0.0166	-0.0231	Z00030231-1	1.7488	1.6773	1.6318	-0.0715	-0.117	0.2722	0.117	0.1946
2810459M11Rik	Z00045453-1	1.5157	1.3888	1.2915	-0.1269	-0.2242	Z00045453-1	3.2252	3.2142	3.2125	-0.011	-0.0127	Z00045453-1	1.4801	0.6925	1.2043	0.7595	-0.7876	-0.2758	-0.7206	Z00045453-1	3.0508	3.0702	3.0822	0.0194	0.0314	0.0314	0.7876	0.4095
2810468N07Rik	Z00028670-1	1.8299	2.2421	2.3713	0.4122	0.5414	Z00028670-1	2.5971	2.6489	2.894	0.0518	0.2969	Z00028670-1	2.5692	2.4518	2.5376	2.5665	-0.1174	-0.0316	-0.0027	Z00028670-1	2.7491	2.6418	2.9	-0.1073	0.1509	0.5414	0.1174	0.3294
2810474C18Rik	Z00053045-1	2.0125	1.9263	1.9537	-0.0862	-0.0588	Z00053045-1	2.8445	2.8539	2.8482	0.0094	0.0037	Z00053045-1	2.2191	2.278	2.1375	2.0367	0.0589	-0.0816	-0.1824	Z00053045-1	2.7469	2.7274	2.7528	-0.0195	0.0059	0.0589	0.1824	0.1207
2810474O19Rik	Z00035686-1	4.308	3.8149	3.9269	-0.4931	-0.3811	Z00035686-1	4.1874	4.2537	3.9846	0.0663	-0.2028	Z00035686-1	4.3209	4.33	4.2829	4.1516	0.0091	-0.038	-0.1693	Z00035686-1	4.4835	4.3229	4.47	-0.1606	-0.0135	0.0663	0.4931	0.2797
2810485I05Rik	Z00006978-1	3.6039	3.371	3.2999	-0.2329	-0.304	Z00006978-1	3.5752	3.601	3.4813	0.0258	-0.0939	Z00006978-1	3.7594	3.7265	3.7411	3.6678	-0.0329	-0.0183	-0.0916	Z00006978-1	3.533	3.5715	3.3811	0.0385	-0.1519	0.0385	0.304	0.1713
2900002K06Rik	Z00030207-1	1.6004	1.8291	1.5953	0.2287	-0.0051	Z00030207-1	2.2232	2.2475	2.1124	0.0243	-0.1108	Z00030207-1	1.9667	1.9142	1.9707	2.2173	-0.0525	0.004	0.2506	Z00030207-1	2.3596	2.4214	2.4214	0.0618	0.0618	0.2506	0.1108	0.1807
2900005J15Rik	Z00048426-1	1.5852	1.5393	1.8552	-0.0459	0.27	Z00048426-1	2.417	2.463	2.4338	0.046	0.0168	Z00048426-1	1.0688	1.1406	0.9987	0.8206	0.0718	-0.0701	-0.2482	Z00048426-1	2.4437	2.3675	2.4403	-0.0762	-0.0034	0.27	0.2482	0.2591
2900006K08Rik	Z00039715-1	1.3221	1.6277	1.4076	0.3056	0.0855	Z00039715-1	1.8534	2.0088	1.9303	0.1554	0.0769	Z00039715-1	1.63	1.5656	1.4674	1.5336	-0.0644	-0.1626	-0.0964	Z00039715-1	2.0883	1.9856	2.02	-0.1027	-0.0683	0.3056	0.1626	0.2341
2900009I07Rik	Z00049058-1	2.7188	2.6605	2.6818	-0.0583	-0.037	Z00049058-1	2.8303	2.8333	2.8023	0.003	-0.028	Z00049058-1	2.142	2.2578	2.2961	2.2808	0.1158	0.1541	0.1388	Z00049058-1	2.5184	2.4841	2.5453	-0.0343	0.0269	0.1541	0.0583	0.1062
2900010J23Rik	Z00004962-1	4.5741	4.6768	4.8018	0.1027	0.2277	Z00004962-1	4.959	4.9857	4.995	0.0267	0.036	Z00004962-1	5.094	5.0444	5.0636	4.9771	-0.0496	-0.0304	-0.1169	Z00004962-1	5.004	4.9728	5.0882	-0.0312	0.0842	0.2277	0.1169	0.1723
2900010M23Rik	Z00064407-1	4.6041	4.6757	4.79	0.0716	0.1859	Z00064407-1	4.3464	4.419	4.4366	0.0726	0.0902	Z00064407-1	5.0238	5.0303	4.9994	4.9872	0.0065	-0.0244	-0.0366	Z00064407-1	4.4999	4.4806	4.5684	-0.0193	0.0685	0.1859	0.0366	0.1113
2900024C23Rik	Z00018798-1	2.6446	2.6633	2.647	0.0187	0.0024	Z00018798-1	2.8514	2.9295	2.9328	0.0781	0.0814	Z00018798-1	2.6079	2.709	2.7476	2.7755	0.1011	0.1397	0.1676	Z00018798-1	2.834	2.7767	3.1116	-0.0573	0.2776	0.2776	0.0573	0.1675
2900024O10Rik	Z00050027-1	2.7935	2.5278	2.5203	-0.2657	-0.2732	Z00050027-1	2.8527	2.9724	2.8752	0.1197	0.0225	Z00050027-1	2.4466	2.4987	2.5452	2.4691	0.0521	0.0986	0.0225	Z00050027-1	2.3915	2.3208	2.5518	-0.0707	0.1603	0.1603	0.2732	0.2168
2900042B11Rik	Z00014182-1	3.0506	3.0854	3.4455	0.0348	0.3949	Z00014182-1	3.3793	3.4901	3.7077	0.1108	0.3284	Z00014182-1	3.7956	3.8622	3.8249	3.8983	0.0666	0.0293	0.1027	Z00014182-1	3.7733	3.796	3.9551	0.0227	0.1818	0.3949	0	0.1975
2900046G09Rik	Z00011843-1	2.2868	2.4119	2.8083	0.1251	0.5215	Z00011843-1	2.6942	2.8783	3.2452	0.1841	0.551	Z00011843-1	2.8182	2.7	2.7081	2.5118	-0.1182	-0.1101	-0.3064	Z00011843-1	2.883	2.8672	3.2001	-0.0158	0.3171	0.551	0.3064	0.4287
2900052L18Rik	Z00031355-1	2.386	2.5812	2.3531	0.1952	-0.0329	Z00031355-1	3.4635	3.5088	3.4957	0.0453	0.0322	Z00031355-1	2.6336	2.6951	2.7177	2.6588	0.0615	0.0841	0.0252	Z00031355-1	3.4283	3.4093	3.6063	-0.019	0.178	0.1952	0.0329	0.1141
2900053A13Rik	Z00010784-1	3.236	3.5253	3.5206	0.2893	0.2846	Z00010784-1	3.8026	3.872	3.8278	0.0694	0.0252	Z00010784-1	3.6157	3.7443	3.6586	3.7563	0.1286	0.0429	0.1406	Z00010784-1	3.8128	3.7074	3.7942	-0.1054	-0.0186	0.2893	0.1054	0.1974
2900062L11Rik	Z00074534-1	3.4968	3.4697	3.541	-0.0271	0.0442	0	0	0	0	0	0	Z00074534-1	4.024	3.8509	3.9546	3.8994	-0.1731	-0.0694	-0.1246	0	0	0	0	0	0	0.0442	0.1731	0.1087
2900064A13Rik	Z00074482-1	4.1126	4.1512	4.1691	0.0386	0.0565	Z00016904-1	3.3781	3.3725	3.3427	-0.0056	-0.0354	Z00074482-1	4.2149	4.1442	4.1591	4.2172	-0.0707	-0.0558	0.0023	Z00016904-1	3.4364	3.4351	3.4298	-0.0013	-0.0066	0.0565	0.0707	0.0636
2900072N19Rik	Z00030232-1	1.2745	1.0978	1.161	-0.1767	-0.1135	Z00030232-1	2.7765	2.8193	2.8097	0.0428	0.0332	Z00030232-1	1.3313	1.2091	1.4556	1.7089	-0.1222	0.1243	0.3776	Z00030232-1	2.9989	2.9807	2.9811	-0.0182	-0.0178	0.3776	0.1767	0.2772
2900073G15Rik	Z00060672-1	4.7419	4.9917	5.1134	0.2498	0.3715	Z00060672-1	5.0566	5.0707	5.2521	0.0141	0.1955	Z00060672-1	4.6838	4.7239	4.7025	4.7115	0.0401	0.0187	0.0277	Z00060672-1	5.1502	5.1697	5.3776	0.0195	0.2274	0.3715	0	0.1858
2900075B16Rik	Z00044275-1	2.2365	2.0238	2.4388	-0.2127	0.2023	Z00044275-1	3.1421	3.0579	3.0269	-0.0842	-0.1152	Z00044275-1	2.7373	2.6866	2.6849	2.5861	-0.0507	-0.0524	-0.1512	Z00054846-1	2.8754	2.9347	2.6579	0.0593	-0.2175	0.2023	0.2175	0.2099
2900076A07Rik	Z00061357-1	2.8031	2.8981	3.0858	0.095	0.2827	Z00061357-1	3.2177	3.359	3.3722	0.1413	0.1545	Z00061357-1	2.9289	2.919	2.9331	3.0335	-0.0099	0.0042	0.1046	Z00061357-1	3.0488	3.0174	3.2359	-0.0314	0.1871	0.2827	0.0314	0.1571
2900092E17Rik	Z00046838-1	2.0583	2.0912	2.2804	0.0329	0.2221	Z00046838-1	2.4106	2.6369	2.5016	0.2263	0.091	Z00046838-1	2.4687	2.2973	2.4393	2.368	-0.1714	-0.0294	-0.1007	Z00046838-1	2.439	2.4093	2.3922	-0.0297	-0.0468	0.2263	0.1714	0.1989
2900097C17Rik	Z00032180-1	4.058	3.668	3.8568	-0.39	-0.2012	Z00032180-1	3.7102	3.7137	3.6976	0.0035	-0.0126	Z00032180-1	4.081	4.0291	4.129	4.0818	-0.0519	0.048	0.0008	Z00032180-1	3.5401	3.6417	3.6572	0.1016	0.1171	0.1171	0.39	0.2536
3000004C01Rik	Z00075065-1	3.6597	3.669	3.6674	0.0093	0.0077	Z00027068-1	2.2986	2.3304	2.3973	0.0318	0.0987	Z00075065-1	3.7874	3.8059	3.8019	3.8757	0.0185	0.0145	0.0883	Z00027068-1	2.4184	2.4671	2.4604	0.0487	0.042	0.0987	0	0.0494
3010003L21Rik	Z00026239-1	2.6179	2.6309	2.7533	0.013	0.1354	Z00026239-1	3.1617	3.1492	3.1755	-0.0125	0.0138	Z00026239-1	2.7856	2.858	2.9128	3.0046	0.0724	0.1272	0.219	Z00026239-1	3.4441	3.4523	3.5202	0.0082	0.0761	0.219	0.0125	0.1158
3010026O09Rik	Z00052820-1	3.7952	3.5955	3.5684	-0.1997	-0.2268	Z00052820-1	3.2857	3.4712	3.5457	0.1855	0.26	Z00052820-1	3.6415	3.6832	3.6487	3.5887	0.0417	0.0072	-0.0528	Z00052820-1	3.4141	3.3868	3.5118	-0.0273	0.0977	0.26	0.2268	0.2434
3110001A13Rik	Z00035612-1	3.2586	3.236	3.5126	-0.0226	0.254	Z00035612-1	3.2826	3.4629	3.5653	0.1803	0.2827	Z00035612-1	3.1235	3.255	3.1466	3.2205	0.1315	0.0231	0.097	Z00035612-1	3.8013	3.7946	4.1671	-0.0067	0.3658	0.3658	0.0226	0.1942
3110001D03Rik	Z00007981-1	3.8313	4.0435	3.9495	0.2122	0.1182	Z00007981-1	4.3884	4.3208	4.1977	-0.0676	-0.1907	Z00007981-1	4.0804	4.0442	4.0438	4.1696	-0.0362	-0.0366	0.0892	Z00007981-1	4.1713	4.1325	3.9868	-0.0388	-0.1845	0.2122	0.1907	0.2015
3110001I20Rik	Z00038399-1	2.5488	2.6669	2.8816	0.1181	0.3328	Z00038399-1	2.6886	2.657	2.6893	-0.0316	0.0007	Z00038399-1	2.3524	2.4433	2.4634	2.2996	0.0909	0.111	-0.0528	Z00038399-1	2.5946	2.6334	2.7838	0.0388	0.1892	0.3328	0.0528	0.1928
3110001K24Rik	Z00048792-1	2.8871	2.8627	2.5795	-0.0244	-0.3076	Z00048792-1	2.7424	2.7505	2.5668	0.0081	-0.1756	Z00048792-1	2.8473	2.8428	2.87	2.8825	-0.0045	0.0227	0.0352	Z00048792-1	2.4503	2.4636	2.3685	0.0133	-0.0818	0.0352	0.3076	0.1714
3110002H16Rik	Z00010086-1	3.2203	3.2821	3.3484	0.0618	0.1281	Z00010086-1	3.4436	3.4836	3.5014	0.04	0.0578	Z00010086-1	3.3194	3.3897	3.2985	3.3342	0.0703	-0.0209	0.0148	Z00010086-1	3.069	2.9187	3.1218	-0.1503	0.0528	0.1281	0.1503	0.1392
3110003A17Rik	Z00019122-1	3.0369	3.2215	3.4408	0.1846	0.4039	Z00019122-1	4.053	4.0586	4.0789	0.0056	0.0259	Z00019122-1	3.6719	3.6136	3.5801	3.6172	-0.0583	-0.0918	-0.0547	0	0	0	0	0	0	0.4039	0.0918	0.2479
3110003A22Rik	Z00016111-1	2.3361	2.4196	2.3287	0.0835	-0.0074	Z00016111-1	3.7625	3.7581	3.7625	-0.0044	0	Z00016111-1	2.651	2.5838	2.6188	2.589	-0.0672	-0.0322	-0.062	Z00016111-1	3.794	3.7935	3.7706	-0.0005	-0.0234	0.0835	0.0672	0.0753
3110005L24Rik	Z00040175-1	1.1836	1.5325	1.3542	0.3489	0.1706	Z00040175-1	1.8712	1.9724	2.0512	0.1012	0.18	Z00040175-1	1.0551	1.4429	1.4088	1.3867	0.3878	0.3537	0.3316	Z00040175-1	2.1713	2.162	2.2981	-0.0093	0.1268	0.3878	0.0093	0.1986
3110006E14Rik	Z00021474-1	1.657	2.4259	2.2737	0.7689	0.6167	Z00021474-1	2.6189	2.664	2.9051	0.0451	0.2862	Z00021474-1	1.7965	1.9768	2.0077	1.8904	0.1803	0.2112	0.0939	Z00021474-1	2.4526	2.7222	2.6766	0.2696	0.224	0.7689	0	0.3845
3110009E18Rik	Z00054236-1	3.3897	3.6547	3.6117	0.265	0.222	Z00054236-1	3.398	3.417	3.3977	0.019	-0.0003	Z00054236-1	3.7966	3.8575	3.7532	3.8053	0.0609	-0.0434	0.0087	Z00054236-1	3.6359	3.6659	3.5806	0.03	-0.0553	0.265	0.0553	0.1602
3110021A11Rik	Z00038152-1	1.2917	1.4893	1.8987	0.1976	0.607	Z00038152-1	3.0423	3.033	3.0771	-0.0093	0.0348	Z00038152-1	2.0366	2.2258	2.241	2.1681	0.1892	0.2044	0.1315	Z00038152-1	2.8743	2.8743	2.877	0	0.0027	0.607	0.0093	0.3082
3110037I16Rik	Z00003531-1	3.0553	3.2479	3.3314	0.1926	0.2761	Z00003531-1	2.9909	3.0351	3.0384	0.0442	0.0475	Z00003531-1	3.2129	3.2313	3.2456	3.3039	0.0184	0.0327	0.091	Z00003531-1	2.854	2.838	2.9176	-0.016	0.0636	0.2761	0.016	0.1461
3110040N11Rik	Z00046348-1	3.0915	3.3066	3.2299	0.2151	0.1384	Z00046348-1	3.7624	3.8625	3.8149	0.1001	0.0525	Z00046348-1	3.2061	3.1314	3.1029	3.1577	-0.0747	-0.1032	-0.0484	Z00046348-1	2.9657	2.9686	3.1226	0.0029	0.1569	0.2151	0.1032	0.1592
3110043A19Rik	Z00050469-1	2.0943	2.0089	2.1348	-0.0854	0.0405	Z00050469-1	2.5961	2.6552	2.749	0.0591	0.1529	Z00050469-1	1.987	1.9458	2.0692	2.1521	-0.0412	0.0822	0.1651	Z00050469-1	3.1515	3.1747	3.1582	0.0232	0.0067	0.1651	0.0854	0.1253
3110043O21Rik	Z00053356-1	3.3329	3.3214	3.2753	-0.0115	-0.0576	Z00011604-1	3.5896	3.5567	3.5413	-0.0329	-0.0483	Z00053356-1	3.2389	3.2279	3.2075	3.2573	-0.011	-0.0314	0.0184	Z00011604-1	3.7013	3.7159	3.7077	0.0146	0.0064	0.0184	0.0576	0.038
3110045C21Rik	Z00031578-1	1.1658	1.6046	1.5273	0.4388	0.3615	Z00031578-1	1.9386	2.0944	2.0722	0.1558	0.1336	Z00031578-1	2.3945	2.3554	2.4075	2.6309	-0.0391	0.013	0.2364	Z00031578-1	2.6116	2.5959	2.62	-0.0157	0.0084	0.4388	0.0391	0.239
3110047P20Rik	Z00048277-1	1.1522	1.3305	1.4166	0.1783	0.2644	Z00048277-1	3.0823	3.0765	3.072	-0.0058	-0.0103	Z00048277-1	0.7042	0.7533	0.7078	1.1395	0.0491	0.0036	0.4353	Z00056050-1	2.245	2.188	2.0998	-0.057	-0.1452	0.4353	0.1452	0.2903
3110048E14Rik	Z00008606-1	3.0284	3.1721	3.1289	0.1437	0.1005	Z00008606-1	2.9449	2.9807	2.8621	0.0358	-0.0828	Z00008606-1	2.9532	2.8571	2.9093	3.0963	-0.0961	-0.0439	0.1431	Z00008606-1	3.0274	3.1052	3.0313	0.0778	0.0039	0.1437	0.0961	0.1199
3110049J23Rik	Z00039468-1	2.0593	1.629	1.4895	-0.4303	-0.5698	Z00039468-1	1.671	1.9826	1.8897	0.3116	0.2187	Z00039468-1	1.7457	1.8171	1.7101	1.6349	0.0714	-0.0356	-0.1108	Z00039468-1	1.9205	1.8966	2.0391	-0.0239	0.1186	0.3116	0.5698	0.4407
3110050N22Rik	Z00031228-1	3.2428	3.2242	3.2631	-0.0186	0.0203	Z00031228-1	3.3749	3.3418	3.2962	-0.0331	-0.0787	Z00031228-1	3.4293	3.4529	3.4376	3.4459	0.0236	0.0083	0.0166	Z00003494-1	3.8233	4.0028	3.8045	0.1795	-0.0188	0.1795	0.0787	0.1291
3110054G05Rik	Z00031493-1	1.3207	1.2994	1.2829	-0.0213	-0.0378	Z00031493-1	2.6487	2.6471	2.6448	-0.0016	-0.0039	Z00031493-1	1.5165	1.643	1.7185	1.5584	0.1265	0.202	0.0419	Z00031493-1	3.2837	3.2491	3.2645	-0.0346	-0.0192	0.202	0.0378	0.1199
3110056K07Rik	Z00073823-1	2.18	2.4177	2.3627	0.2377	0.1827	Z00073823-1	2.7104	2.7179	2.773	0.0075	0.0626	Z00073823-1	2.7261	2.7305	2.6992	2.9217	0.0044	-0.0269	0.1956	0	0	0	0	0	0	0.2377	0.0269	0.1323
3110056O03Rik	Z00074784-1	3.859	4.0092	3.9591	0.1502	0.1001	Z00018115-1	3.811	3.7694	3.7897	-0.0416	-0.0213	Z00074784-1	3.7459	3.8566	3.8645	3.9852	0.1107	0.1186	0.2393	Z00018115-1	3.4352	3.4859	3.4588	0.0507	0.0236	0.2393	0.0416	0.1405
3110057O12Rik	Z00039965-1	2.1743	2.488	2.5691	0.3137	0.3948	Z00039965-1	2.4532	2.4921	2.6788	0.0389	0.2256	Z00039965-1	2.0058	2.0055	1.9739	1.8692	-0.0003	-0.0319	-0.1366	Z00030296-1	2.2541	2.216	2.2368	-0.0381	-0.0173	0.3948	0.1366	0.2657
3110062M04Rik	Z00041824-1	2.9542	2.9609	3.0348	0.0067	0.0806	Z00041824-1	4.0114	4.0262	4.062	0.0148	0.0506	Z00041824-1	2.9945	3.0419	3.0362	3.0556	0.0474	0.0417	0.0611	Z00041824-1	4.0886	4.0763	4.0518	-0.0123	-0.0368	0.0806	0.0368	0.0587
3110070M22Rik	Z00044633-1	1.1327	1.2346	1.2798	0.1019	0.1471	Z00044633-1	2.2918	2.3091	2.3357	0.0173	0.0439	Z00044633-1	1.8642	1.7711	1.8849	1.7953	-0.0931	0.0207	-0.0689	Z00044633-1	2.3716	2.3007	2.4416	-0.0709	0.07	0.1471	0.0931	0.1201
3110082I17Rik	Z00060603-1	3.4887	3.6803	3.576	0.1916	0.0873	Z00060603-1	3.7716	3.7448	3.7457	-0.0268	-0.0259	Z00060603-1	3.7705	3.7456	3.7658	3.7695	-0.0249	-0.0047	-0.001	Z00006570-1	3.924	3.9011	3.7259	-0.0229	-0.1981	0.1916	0.1981	0.1949
3110083C13Rik	Z00030241-1	1.1233	1.9394	2.1865	0.8161	1.0632	Z00030241-1	2.3476	2.4226	2.5738	0.075	0.2262	Z00030241-1	1.9717	1.5115	1.8225	1.7697	-0.4602	-0.1492	-0.202	Z00030241-1	2.5472	2.5713	2.5132	0.0241	-0.034	1.0632	0.4602	0.7617
3200002M19Rik	Z00076785-1	3.7422	4.0651	3.9791	0.3229	0.2369	Z00034797-1	3.4013	3.3735	3.2002	-0.0278	-0.2011	Z00076785-1	3.9875	4.0209	3.932	3.975	0.0334	-0.0555	-0.0125	Z00034797-1	3.0885	3.0153	3.0804	-0.0732	-0.0081	0.3229	0.2011	0.262
3222401L13Rik	Z00075706-1	1.6318	1.2383	1.1954	-0.3935	-0.4364	0	0	0	0	0	0	Z00075706-1	2.174	2.0368	2.1859	2.1937	-0.1372	0.0119	0.0197	0	0	0	0	0	0	0.0197	0.4364	0.2281
3222402P14Rik	Z00034356-1	1.5474	1.5327	1.7378	-0.0147	0.1904	Z00034356-1	2.2546	2.431	2.7501	0.1764	0.4955	Z00034356-1	0.7018	0.6281	1.3252	0.881	-0.0737	0.6234	0.1792	Z00034356-1	2.2189	2.2279	2.1902	0.009	-0.0287	0.6234	0.0737	0.3486
3230401D17Rik	Z00011712-1	3.965	4.0593	3.9686	0.0943	0.0036	Z00011712-1	3.8859	3.9266	3.9774	0.0407	0.0915	Z00011712-1	4.0417	4.0693	4.0059	3.9879	0.0276	-0.0358	-0.0538	Z00064118-1	2.0271	2.0034	2.1045	-0.0237	0.0774	0.0943	0.0538	0.0741
3300001A09Rik	Z00049813-1	2.7249	2.3568	2.4945	-0.3681	-0.2304	Z00049813-1	2.878	2.8866	3.1089	0.0086	0.2309	Z00049813-1	2.3213	2.39	2.1698	2.6038	0.0687	-0.1515	0.2825	Z00049813-1	3.0151	2.9905	3.042	-0.0246	0.0269	0.2825	0.3681	0.3253
3300001G02Rik	Z00046224-1	4.4948	4.6212	4.6327	0.1264	0.1379	Z00046224-1	4.3908	4.3624	4.3354	-0.0284	-0.0554	Z00046224-1	4.7155	4.778	4.7193	4.831	0.0625	0.0038	0.1155	Z00046224-1	4.4621	4.4217	4.4681	-0.0404	0.006	0.1379	0.0554	0.0966
3300001P08Rik	Z00013023-1	3.1677	3.2126	3.4556	0.0449	0.2879	Z00013023-1	3.7477	3.7699	3.7549	0.0222	0.0072	Z00013023-1	2.8788	2.8656	2.9918	2.9783	-0.0132	0.113	0.0995	Z00013023-1	3.8204	3.8227	3.7861	0.0023	-0.0343	0.2879	0.0343	0.1611
3830406C13Rik	Z00008023-1	2.6862	2.992	3.0152	0.3058	0.329	Z00008023-1	3.2188	3.2946	3.276	0.0758	0.0572	Z00008023-1	2.3726	2.448	2.3725	2.4684	0.0754	-0.0001	0.0958	Z00060889-1	2.2814	2.2413	2.3565	-0.0401	0.0751	0.329	0.0401	0.1846
3830408C21Rik	Z00061668-1	1.6227	1.8031	1.7977	0.1804	0.175	Z00061668-1	2.4884	2.693	2.5333	0.2046	0.0449	Z00061668-1	2.1587	1.9975	2.242	2.1157	-0.1612	0.0833	-0.043	Z00061668-1	2.4316	2.4982	2.5325	0.0666	0.1009	0.2046	0.1612	0.1829
3830431G21Rik	Z00039137-1	2.8186	2.7544	2.5673	-0.0642	-0.2513	Z00039137-1	3.4339	3.4815	3.5704	0.0476	0.1365	Z00039137-1	2.8504	2.9032	2.8503	2.9688	0.0528	-0.0001	0.1184	Z00039137-1	2.8984	2.8733	3.0472	-0.0251	0.1488	0.1488	0.2513	0.2001
3930401K13Rik	Z00070128-1	3.8332	4.4005	4.3541	0.5673	0.5209	Z00070128-1	4.0087	4.1199	4.1423	0.1112	0.1336	Z00070128-1	4.2172	4.1799	4.2671	4.313	-0.0373	0.0499	0.0958	Z00070128-1	4.1729	4.2277	4.1482	0.0548	-0.0247	0.5673	0.0373	0.3023
4121402D02Rik	Z00013025-1	3.0222	3.1588	3.2232	0.1366	0.201	Z00013025-1	3.0474	3.1218	3.1837	0.0744	0.1363	Z00013025-1	3.3762	3.3379	3.3813	3.4778	-0.0383	0.0051	0.1016	Z00013025-1	3.1402	3.2811	3.1763	0.1409	0.0361	0.201	0.0383	0.1197
4122401K19Rik	Z00028792-1	1.1807	1.2271	1.0287	0.0464	-0.152	Z00028792-1	2.3248	2.4473	2.3851	0.1225	0.0603	Z00028792-1	0.7423	1.0453	1.1382	1.0705	0.303	0.3959	0.3282	Z00061846-1	2.4299	2.2926	2.4526	-0.1373	0.0227	0.3959	0.152	0.274
4430402I18Rik	Z00013902-1	1.8619	1.4196	1.2022	-0.4423	-0.6597	Z00013902-1	2.0825	2.0051	2.0606	-0.0774	-0.0219	Z00013902-1	1.3757	1.2264	1.3779	1.1484	-0.1493	0.0022	-0.2273	Z00013902-1	2.2786	2.3191	2.231	0.0405	-0.0476	0.0405	0.6597	0.3501
4631416L12Rik	Z00034203-1	2.6894	2.2424	2.5336	-0.447	-0.1558	Z00034203-1	3.1263	2.7766	2.7627	-0.3497	-0.3636	Z00034203-1	2.5678	2.5513	2.6792	3.0902	-0.0165	0.1114	0.5224	Z00034203-1	3.5368	3.5885	3.4962	0.0517	-0.0406	0.5224	0.447	0.4847
4631426J05Rik	Z00021398-1	1.9981	2.3538	2.4642	0.3557	0.4661	Z00021398-1	3.3592	3.3824	3.3984	0.0232	0.0392	Z00021398-1	1.8015	1.9264	1.7498	1.9927	0.1249	-0.0517	0.1912	Z00021398-1	3.6299	3.6909	3.6324	0.061	0.0025	0.4661	0.0517	0.2589
4632404H12Rik	Z00052594-1	2.3147	1.7915	1.7873	-0.5232	-0.5274	Z00052594-1	2.9321	2.9145	2.8853	-0.0176	-0.0468	Z00052594-1	2.2847	2.1359	2.5366	2.4263	-0.1488	0.2519	0.1416	Z00052594-1	2.8702	2.8573	2.8267	-0.0129	-0.0435	0.2519	0.5274	0.3897
4632404H22Rik	Z00009464-1	3.3723	3.1097	3.2703	-0.2626	-0.102	Z00009464-1	3.1988	3.2945	3.3156	0.0957	0.1168	Z00009464-1	2.9979	3.0773	2.9822	2.958	0.0794	-0.0157	-0.0399	Z00057190-1	2.3365	2.2727	2.4856	-0.0638	0.1491	0.1491	0.2626	0.2059
4632411B12Rik	Z00075558-1	4.2205	4.1057	4.1375	-0.1148	-0.083	Z00070136-1	4.075	4.115	4.2369	0.04	0.1619	Z00075558-1	4.0995	4.1755	4.1732	4.2273	0.076	0.0737	0.1278	Z00070136-1	3.9016	3.8929	3.9277	-0.0087	0.0261	0.1619	0.1148	0.1384
4632411P08Rik	Z00027960-1	1.1131	1.1255	1.2993	0.0124	0.1862	Z00027960-1	2.6227	2.588	2.5533	-0.0347	-0.0694	Z00027960-1	0.9165	1.1171	0.6495	0.6841	0.2006	-0.267	-0.2324	Z00027960-1	2.4098	2.3851	2.2674	-0.0247	-0.1424	0.2006	0.267	0.2338
4632415L05Rik	Z00049588-1	2.2292	2.1653	2.0084	-0.0639	-0.2208	Z00049588-1	4.055	3.9493	3.8533	-0.1057	-0.2017	Z00049588-1	2.0013	1.888	1.9333	1.9007	-0.1133	-0.068	-0.1006	Z00049588-1	3.8333	3.8842	3.6965	0.0509	-0.1368	0.0509	0.2208	0.1359
4632419I22Rik	Z00016215-1	3.1309	3.1851	3.4022	0.0542	0.2713	Z00016215-1	3.3781	3.4613	3.558	0.0832	0.1799	Z00016215-1	3.2529	3.2796	3.3071	3.4025	0.0267	0.0542	0.1496	Z00016215-1	3.1054	3.2185	3.3146	0.1131	0.2092	0.2713	0	0.1357
4632419K20Rik	Z00003668-1	3.4824	3.5212	3.5575	0.0388	0.0751	Z00003668-1	4.1363	4.1735	4.2182	0.0372	0.0819	Z00003668-1	3.7325	3.7032	3.7098	3.785	-0.0293	-0.0227	0.0525	Z00003668-1	3.8377	3.8035	3.8461	-0.0342	0.0084	0.0819	0.0342	0.058
4632428N05Rik	Z00055008-1	2.4419	2.6268	2.9085	0.1849	0.4666	Z00055008-1	3.3821	3.4067	3.4792	0.0246	0.0971	Z00055008-1	2.0854	2.1777	2.0662	2.0135	0.0923	-0.0192	-0.0719	Z00034556-1	3.0774	2.9944	3.3642	-0.083	0.2868	0.4666	0.083	0.2748
4632434I11Rik	Z00009858-1	3.5982	3.3789	3.5647	-0.2193	-0.0335	Z00009858-1	3.8206	3.8189	3.8924	-0.0017	0.0718	Z00009858-1	3.4642	3.4797	3.4268	3.4738	0.0155	-0.0374	0.0096	Z00009858-1	3.5313	3.5077	3.5134	-0.0236	-0.0179	0.0718	0.2193	0.1456
4732414G09Rik	Z00029962-1	1.6317	1.6802	1.7257	0.0485	0.094	Z00029962-1	3.2867	3.2857	3.2937	-0.001	0.007	Z00029962-1	1.8907	1.8619	1.9241	1.9772	-0.0288	0.0334	0.0865	0	0	0	0	0	0	0.094	0.0288	0.0614
4732418C07Rik	Z00035834-1	1.2695	1.3354	1.2392	0.0659	-0.0303	Z00035834-1	2.4539	2.2976	2.4055	-0.1563	-0.0484	Z00035834-1	1.6428	1.555	1.6933	1.7157	-0.0878	0.0505	0.0729	Z00035834-1	2.1241	2.0306	2.2263	-0.0935	0.1022	0.1022	0.1563	0.1293
4732440D04Rik	Z00072406-1	1.5047	2.0272	2.1528	0.5225	0.6481	Z00072406-1	3.1107	3.1181	3.1426	0.0074	0.0319	Z00072406-1	2.341	2.3511	2.0854	2.0748	0.0101	-0.2556	-0.2662	0	0	0	0	0	0	0.6481	0.2662	0.4572
4732471J01Rik	Z00026769-1	1.6214	1.353	1.5101	-0.2684	-0.1113	Z00026769-1	2.5798	2.5475	2.5323	-0.0323	-0.0475	Z00026769-1	1.8105	1.8399	1.8256	1.8619	0.0294	0.0151	0.0514	0	0	0	0	0	0	0.0514	0.2684	0.1599
4732473B16Rik	Z00053767-1	3.1443	3.2304	3.1172	0.0861	-0.0271	Z00035127-1	3.8744	3.8853	3.8528	0.0109	-0.0216	Z00053767-1	3.1277	2.9958	3.0399	3.0206	-0.1319	-0.0878	-0.1071	Z00035127-1	4.1794	4.1355	4.0029	-0.0439	-0.1765	0.0861	0.1765	0.1313
4732479N06Rik	Z00045173-1	2.4501	2.5332	2.5502	0.0831	0.1001	Z00045173-1	2.8529	3.0501	3.1528	0.1972	0.2999	Z00045173-1	2.6003	2.6739	2.6147	2.668	0.0736	0.0144	0.0677	Z00045173-1	2.8665	2.8876	3.0503	0.0211	0.1838	0.2999	0	0.15
4732491K20Rik	Z00026170-1	1.2397	1.2706	1.2603	0.0309	0.0206	Z00026170-1	2.7925	2.8169	2.8249	0.0244	0.0324	Z00026170-1	0.7389	0.6789	1.2218	0.8574	-0.06	0.4829	0.1185	Z00026170-1	2.876	2.8478	2.8514	-0.0282	-0.0246	0.4829	0.06	0.2715
4732496O08Rik	Z00008480-1	3.8084	3.604	3.7073	-0.2044	-0.1011	Z00008480-1	3.6812	3.7186	3.6626	0.0374	-0.0186	Z00008480-1	3.6501	3.6793	3.6921	3.7291	0.0292	0.042	0.079	Z00008480-1	3.45	3.425	3.5267	-0.025	0.0767	0.079	0.2044	0.1417
4733401H18Rik	Z00062365-1	3.3238	3.3778	3.4966	0.054	0.1728	Z00062365-1	3.3368	3.3127	3.4119	-0.0241	0.0751	Z00062365-1	3.3264	3.3805	3.3321	3.2777	0.0541	0.0057	-0.0487	Z00062365-1	3.2183	3.2255	3.2122	0.0072	-0.0061	0.1728	0.0487	0.1108
4831410D14	Z00026072-1	1.2666	1.1397	1.3266	-0.1269	0.06	Z00026072-1	3.2817	3.2603	3.2603	-0.0214	-0.0214	Z00026072-1	1.2668	0.8823	1.2027	1.6582	-0.3845	-0.0641	0.3914	Z00026072-1	2.6743	2.7507	2.7119	0.0764	0.0376	0.3914	0.3845	0.388
4831426I19Rik	Z00052836-1	2.1674	2.6304	2.2081	0.463	0.0407	Z00052836-1	3.1062	3.1357	3.1877	0.0295	0.0815	Z00052836-1	1.7501	1.6918	1.7777	1.8788	-0.0583	0.0276	0.1287	Z00052836-1	3.1575	3.0107	3.0742	-0.1468	-0.0833	0.463	0.1468	0.3049
4831440E17Rik	Z00031349-1	1.8638	2.0853	2.1163	0.2215	0.2525	Z00031349-1	2.3589	2.4555	2.3969	0.0966	0.038	Z00031349-1	2.4006	2.545	2.3678	2.185	0.1444	-0.0328	-0.2156	Z00031349-1	2.4196	2.3216	2.3646	-0.098	-0.055	0.2525	0.2156	0.2341
4833408A19Rik	Z00076104-1	1.6085	1.5507	1.5766	-0.0578	-0.0319	0	0	0	0	0	0	Z00076104-1	1.7773	1.8336	1.9013	1.8771	0.0563	0.124	0.0998	0	0	0	0	0	0	0.124	0.0578	0.0909
4833412C05Rik	Z00028050-1	1.3034	0.9778	1.1664	-0.3256	-0.137	Z00028050-1	2.4035	2.4056	2.4401	0.0021	0.0366	Z00028050-1	1.2778	1.0923	1.0509	1.1522	-0.1855	-0.2269	-0.1256	Z00028050-1	2.6275	2.6187	2.9886	-0.0088	0.3611	0.3611	0.3256	0.3434
4833418A01Rik	Z00053364-1	3.6103	3.7381	3.6459	0.1278	0.0356	Z00053364-1	3.2939	3.4052	3.3326	0.1113	0.0387	Z00053364-1	3.5301	3.5615	3.5571	3.5075	0.0314	0.027	-0.0226	Z00053364-1	3.3877	3.3667	3.2943	-0.021	-0.0934	0.1278	0.0934	0.1106
4833418N02Rik	Z00029414-1	1.3912	1.6132	1.9517	0.222	0.5605	Z00029414-1	2.75	2.7222	2.7607	-0.0278	0.0107	Z00029414-1	1.7484	1.671	1.8245	1.7519	-0.0774	0.0761	0.0035	Z00029414-1	2.7567	2.7426	2.7633	-0.0141	0.0066	0.5605	0.0774	0.319
4833419F23Rik	Z00032083-1	1.0845	1.1727	1.2497	0.0882	0.1652	Z00032083-1	2.0006	2.0964	2.1079	0.0958	0.1073	Z00032083-1	1.3141	1.1724	1.3415	1.3341	-0.1417	0.0274	0.02	Z00032083-1	2.3496	2.3009	2.3171	-0.0487	-0.0325	0.1652	0.1417	0.1535
4833420G17Rik	Z00007619-1	3.5261	3.3776	3.3908	-0.1485	-0.1353	Z00007619-1	3.0177	3.1114	3.1484	0.0937	0.1307	Z00007619-1	3.599	3.5802	3.623	3.6134	-0.0188	0.024	0.0144	Z00007619-1	3.3523	3.3296	3.2691	-0.0227	-0.0832	0.1307	0.1485	0.1396
4833422M21Rik	Z00042449-1	1.2447	1.2999	1.3429	0.0552	0.0982	Z00042449-1	3.4209	3.4291	3.427	0.0082	0.0061	Z00042449-1	1.3356	1.241	1.4199	1.2946	-0.0946	0.0843	-0.041	Z00042449-1	3.4007	3.3769	3.4074	-0.0238	0.0067	0.0982	0.0946	0.0964
4833424O15Rik	Z00063811-1	1.479	1.4286	1.4057	-0.0504	-0.0733	Z00063811-1	2.998	2.9619	2.981	-0.0361	-0.017	Z00063811-1	1.4861	1.2661	1.6084	1.4987	-0.22	0.1223	0.0126	Z00037962-1	2.3385	2.3352	2.3428	-0.0033	0.0043	0.1223	0.22	0.1712
4833426J09Rik	Z00036757-1	3.3185	3.3323	3.3841	0.0138	0.0656	Z00036757-1	3.3044	3.331	3.3465	0.0266	0.0421	Z00036757-1	3.3676	3.2991	3.4179	3.5396	-0.0685	0.0503	0.172	Z00036757-1	3.1723	3.2538	3.1581	0.0815	-0.0142	0.172	0.0685	0.1203
4833428C12Rik	Z00045533-1	3.033	2.6987	2.9058	-0.3343	-0.1272	Z00045533-1	2.5557	2.6321	2.5971	0.0764	0.0414	Z00045533-1	2.5745	2.5875	2.5676	2.5695	0.013	-0.0069	-0.005	Z00045533-1	2.7077	2.8049	2.7786	0.0972	0.0709	0.0972	0.3343	0.2158
4833432E10Rik	Z00031491-1	1.177	1.0682	1.1212	-0.1088	-0.0558	Z00031491-1	2.4481	2.4376	2.4158	-0.0105	-0.0323	Z00031491-1	1.5002	1.1101	1.5809	1.5534	-0.3901	0.0807	0.0532	Z00031491-1	2.4297	2.4306	2.3828	0.0009	-0.0469	0.0807	0.3901	0.2354
4833438C02Rik	Z00052034-1	2.0817	2.0581	2.3181	-0.0236	0.2364	Z00052034-1	3.1764	3.2038	3.1647	0.0274	-0.0117	Z00052034-1	2.2401	2.1378	2.3498	2.2872	-0.1023	0.1097	0.0471	Z00052034-1	3.3757	3.3354	3.3377	-0.0403	-0.038	0.2364	0.1023	0.1694
4833439F03Rik	Z00031496-1	1.2186	1.5627	1.5365	0.3441	0.3179	Z00031496-1	1.7963	1.9408	1.9428	0.1445	0.1465	Z00031496-1	1.1217	1.3546	1.2698	0.8515	0.2329	0.1481	-0.2702	Z00031496-1	2.0376	2.0087	2.1518	-0.0289	0.1142	0.3441	0.2702	0.3072
4833439L19Rik	Z00034651-1	3.3744	3.3827	3.2991	0.0083	-0.0753	Z00034651-1	3.3335	3.3329	3.2111	-0.0006	-0.1224	Z00034651-1	3.3841	3.3725	3.3991	3.4202	-0.0116	0.015	0.0361	Z00034651-1	3.1302	3.0194	3.0886	-0.1108	-0.0416	0.0361	0.1224	0.0792
4833442J19Rik	Z00061334-1	2.7946	2.6127	2.7087	-0.1819	-0.0859	Z00061334-1	2.9857	2.9504	2.9453	-0.0353	-0.0404	Z00061334-1	2.8169	2.5174	2.6418	2.5917	-0.2995	-0.1751	-0.2252	Z00026823-1	3.3365	3.3361	3.4264	-0.0004	0.0899	0.0899	0.2995	0.1947
4833445I07Rik	Z00029917-1	1.6487	2.4177	2.9365	0.769	1.2878	Z00029917-1	2.6226	2.6887	2.8699	0.0661	0.2473	Z00029917-1	2.1378	2.1397	2.2063	2.1461	0.0019	0.0685	0.0083	Z00029917-1	2.1141	2.0196	2.3396	-0.0945	0.2255	1.2878	0.0945	0.6912
4833447P13Rik	Z00032581-1	1.3602	1.7757	1.8642	0.4155	0.504	Z00032581-1	2.4189	2.5238	2.4592	0.1049	0.0403	Z00032581-1	1.6108	1.5125	1.797	1.3383	-0.0983	0.1862	-0.2725	Z00032581-1	2.4932	2.4453	2.53	-0.0479	0.0368	0.504	0.2725	0.3883
4921505C17Rik	Z00034222-1	2.6095	2.5573	2.6449	-0.0522	0.0354	Z00034222-1	3.1748	3.1568	3.2263	-0.018	0.0515	Z00034222-1	2.4307	2.4715	2.3707	2.4	0.0408	-0.06	-0.0307	Z00036205-1	2.2335	2.2147	2.3517	-0.0188	0.1182	0.1182	0.06	0.0891
4921506J03Rik	Z00003490-1	4.4439	4.1621	4.3812	-0.2818	-0.0627	Z00003490-1	4.0874	4.1656	4.1563	0.0782	0.0689	Z00003490-1	4.2963	4.2258	4.2333	4.271	-0.0705	-0.063	-0.0253	Z00003490-1	3.9016	3.9451	4.1363	0.0435	0.2347	0.2347	0.2818	0.2583
4921507P07Rik	Z00038977-1	2.1641	1.5458	1.6189	-0.6183	-0.5452	Z00038977-1	2.923	2.8663	2.9133	-0.0567	-0.0097	Z00038977-1	1.4038	1.2467	1.3773	1.4682	-0.1571	-0.0265	0.0644	Z00038977-1	2.8234	2.8274	2.7672	0.004	-0.0562	0.0644	0.6183	0.3414
4921509B22Rik	Z00048067-1	1.3037	1.0629	1.2543	-0.2408	-0.0494	Z00048067-1	1.7929	1.7902	1.7634	-0.0027	-0.0295	Z00048067-1	1.2672	1.0554	0.8676	1.0713	-0.2118	-0.3996	-0.1959	Z00048067-1	2.1991	2.2277	2.2962	0.0286	0.0971	0.0971	0.3996	0.2484
4921511H13Rik	Z00016569-1	3.5732	3.6994	3.5516	0.1262	-0.0216	Z00016569-1	3.8193	3.7571	3.5794	-0.0622	-0.2399	Z00016569-1	3.7056	3.6316	3.6581	3.682	-0.074	-0.0475	-0.0236	Z00016569-1	3.5742	3.5881	3.3391	0.0139	-0.2351	0.1262	0.2399	0.1831
4921511I17Rik	Z00062503-1	1.409	1.5498	1.4529	0.1408	0.0439	Z00062503-1	2.8085	2.8078	2.7793	-0.0007	-0.0292	Z00062503-1	1.8726	1.9113	1.8301	1.7272	0.0387	-0.0425	-0.1454	0	0	0	0	0	0	0.1408	0.1454	0.1431
4921513D23Rik	Z00032699-1	2.0943	2.1632	2.2696	0.0689	0.1753	Z00032699-1	3.0996	3.0813	3.0844	-0.0183	-0.0152	Z00032699-1	2.337	2.2988	2.2837	2.2525	-0.0382	-0.0533	-0.0845	Z00032699-1	3.5889	3.5449	3.5434	-0.044	-0.0455	0.1753	0.0845	0.1299
4921515J06Rik	Z00031375-1	1.7554	2.657	2.504	0.9016	0.7486	Z00031375-1	2.7107	2.6173	2.5463	-0.0934	-0.1644	Z00031375-1	2.1928	1.9032	2.0874	2.2625	-0.2896	-0.1054	0.0697	Z00031375-1	2.985	2.8912	3.0092	-0.0938	0.0242	0.9016	0.2896	0.5956
4921517L17Rik	Z00075600-1	2.2191	2.0318	2.3125	-0.1873	0.0934	Z00057268-1	2.6299	2.6043	2.5916	-0.0256	-0.0383	Z00075600-1	2.3106	2.2189	2.3336	2.1602	-0.0917	0.023	-0.1504	Z00057268-1	2.5578	2.5363	2.481	-0.0215	-0.0768	0.0934	0.1873	0.1404
4921524J17Rik	Z00015528-1	3.7612	3.6865	3.7408	-0.0747	-0.0204	Z00015528-1	4.0558	4.0116	3.998	-0.0442	-0.0578	Z00015528-1	3.8459	4.0507	3.822	3.7777	0.2048	-0.0239	-0.0682	Z00015528-1	3.871	3.7278	4.0845	-0.1432	0.2135	0.2135	0.1432	0.1784
4921530L18Rik	Z00027970-1	1.8599	2.0196	1.8613	0.1597	0.0014	Z00027970-1	2.59	2.6341	2.6538	0.0441	0.0638	Z00027970-1	1.5541	1.8021	1.8009	2.0681	0.248	0.2468	0.514	Z00027970-1	2.6347	2.6703	2.7299	0.0356	0.0952	0.514	0	0.257
4921531C22Rik	Z00026253-1	2.1067	2.0955	2.3743	-0.0112	0.2676	Z00026253-1	2.9	2.8641	2.9203	-0.0359	0.0203	Z00026253-1	2.4641	2.5379	2.3763	2.3802	0.0738	-0.0878	-0.0839	Z00026253-1	3.2741	3.2687	3.2927	-0.0054	0.0186	0.2676	0.0878	0.1777
4921531P14Rik	Z00062757-1	1.2189	1.1181	1.1257	-0.1008	-0.0932	Z00062757-1	2.819	2.8521	2.8473	0.0331	0.0283	Z00062757-1	1.3154	1.239	1.0231	0.8209	-0.0764	-0.2923	-0.4945	Z00062757-1	2.534	2.474	2.5363	-0.06	0.0023	0.0331	0.4945	0.2638
4921536K21Rik	Z00074965-1	2.2637	2.3137	2.3196	0.05	0.0559	Z00047787-1	1.8394	1.9619	1.9541	0.1225	0.1147	Z00074965-1	2.5002	2.4987	2.521	2.5275	-0.0015	0.0208	0.0273	Z00047787-1	2.2767	2.2946	2.2799	0.0179	0.0032	0.1225	0.0015	0.062
4922501C03Rik	Z00045330-1	3.3252	3.3244	3.5153	-0.0008	0.1901	Z00045330-1	3.1812	3.3306	3.3043	0.1494	0.1231	Z00045330-1	3.4182	3.3962	3.4218	3.3777	-0.022	0.0036	-0.0405	Z00045330-1	3.107	3.07	3.2019	-0.037	0.0949	0.1901	0.0405	0.1153
4922503N01Rik	Z00046743-1	2.6135	2.7658	2.6724	0.1523	0.0589	Z00046743-1	2.955	3.1987	3.3823	0.2437	0.4273	Z00046743-1	2.4291	2.0707	2.2946	2.2627	-0.3584	-0.1345	-0.1664	Z00046743-1	2.6198	2.6866	2.7747	0.0668	0.1549	0.4273	0.3584	0.3929
4922505E12Rik	Z00045183-1	1.9313	1.9141	1.752	-0.0172	-0.1793	Z00045183-1	2.982	2.9646	2.9456	-0.0174	-0.0364	Z00045183-1	2.3092	2.1968	2.2687	2.1381	-0.1124	-0.0405	-0.1711	Z00045183-1	3.016	3.0206	2.9784	0.0046	-0.0376	0.0046	0.1793	0.092
4922505G16Rik	Z00048534-1	1.232	1.2624	1.1306	0.0304	-0.1014	Z00048534-1	2.4735	2.4961	2.5275	0.0226	0.054	Z00048534-1	1.237	0.6788	0.7727	1.0891	-0.5582	-0.4643	-0.1479	Z00048534-1	2.4871	2.5343	2.5329	0.0472	0.0458	0.054	0.5582	0.3061
4930401B06Rik	Z00026367-1	1.9239	1.8159	1.8531	-0.108	-0.0708	Z00026367-1	3.5347	3.5375	3.5099	0.0028	-0.0248	Z00026367-1	2.0791	1.978	1.9175	2.0339	-0.1011	-0.1616	-0.0452	Z00026367-1	3.1961	3.182	3.1506	-0.0141	-0.0455	0.0028	0.1616	0.0822
4930402E16Rik	Z00012598-1	3.6214	3.64	3.4883	0.0186	-0.1331	Z00012598-1	3.4919	3.5388	3.5643	0.0469	0.0724	Z00012598-1	3.8525	3.8008	3.8658	3.8065	-0.0517	0.0133	-0.046	Z00012598-1	3.4378	3.459	3.4359	0.0212	-0.0019	0.0724	0.1331	0.1028
4930402H24Rik	Z00011933-1	3.2177	3.0967	3.0784	-0.121	-0.1393	Z00011933-1	2.9594	3.0619	3.2025	0.1025	0.2431	Z00011933-1	2.647	2.8124	2.7469	2.6893	0.1654	0.0999	0.0423	Z00011933-1	2.8516	2.8113	3.1786	-0.0403	0.327	0.327	0.1393	0.2332
4930404A12Rik	Z00071406-1	1.6588	1.6355	1.6386	-0.0233	-0.0202	Z00071406-1	3.3994	3.3669	3.389	-0.0325	-0.0104	Z00071406-1	1.7021	1.6887	1.7056	1.8439	-0.0134	0.0035	0.1418	0	0	0	0	0	0	0.1418	0.0325	0.0872
4930405A21Rik	Z00062027-1	1.7052	2.2102	2.0041	0.505	0.2989	Z00062027-1	2.6925	2.6967	2.7765	0.0042	0.084	Z00062027-1	2.0595	2.1641	2.1287	2.2008	0.1046	0.0692	0.1413	Z00062027-1	2.8544	2.8303	2.7953	-0.0241	-0.0591	0.505	0.0591	0.2821
4930408O17Rik	Z00049602-1	1.4351	1.2746	1.3585	-0.1605	-0.0766	Z00049602-1	2.8223	2.835	2.8246	0.0127	0.0023	Z00049602-1	1.6309	1.4891	1.53	1.4698	-0.1418	-0.1009	-0.1611	Z00049602-1	3.5711	3.5694	3.574	-0.0017	0.0029	0.0127	0.1611	0.0869
4930412C18Rik	Z00061195-1	1.1081	1.3636	1.1045	0.2555	-0.0036	Z00061195-1	2.4587	2.5078	2.4682	0.0491	0.0095	Z00061195-1	1.4214	1.0847	1.3948	1.4829	-0.3367	-0.0266	0.0615	Z00061195-1	3.215	3.211	3.2081	-0.004	-0.0069	0.2555	0.3367	0.2961
4930412F15Rik	Z00025765-1	1.3082	1.701	1.5487	0.3928	0.2405	Z00025765-1	1.4934	1.7592	1.8726	0.2658	0.3792	Z00025765-1	1.1407	1.404	1.574	1.3829	0.2633	0.4333	0.2422	Z00025765-1	2.1721	2.0096	2.1039	-0.1625	-0.0682	0.4333	0.1625	0.2979
4930412L05Rik	Z00028067-1	1.1798	1.1614	1.1979	-0.0184	0.0181	Z00028067-1	1.6262	1.6986	1.7614	0.0724	0.1352	Z00028067-1	0.7575	0.6011	0.7361	0.763	-0.1564	-0.0214	0.0055	Z00028067-1	1.8103	1.663	1.8094	-0.1473	-0.0009	0.1352	0.1564	0.1458
4930412M03Rik	Z00029923-1	1.1077	1.3343	1.4007	0.2266	0.293	Z00029923-1	2.7178	2.7607	2.759	0.0429	0.0412	Z00029923-1	1.5269	1.6373	1.6714	1.6908	0.1104	0.1445	0.1639	Z00029923-1	3.0014	3.0112	2.9972	0.0098	-0.0042	0.293	0.0042	0.1486
4930412O13Rik	Z00052043-1	1.8849	1.8981	1.9441	0.0132	0.0592	Z00052043-1	3.0586	3.0373	3.021	-0.0213	-0.0376	Z00052043-1	2.0603	2.0775	1.9733	2.1107	0.0172	-0.087	0.0504	Z00052043-1	3.2223	3.2363	3.2023	0.014	-0.02	0.0592	0.087	0.0731
4930417O22Rik	Z00042926-1	1.3912	1.3196	1.2569	-0.0716	-0.1343	Z00042926-1	3.0032	3.0189	2.9993	0.0157	-0.0039	Z00042926-1	1.4663	1.2346	1.377	1.4805	-0.2317	-0.0893	0.0142	Z00042926-1	2.9279	2.9463	2.9685	0.0184	0.0406	0.0406	0.2317	0.1362
4930418G15Rik	Z00043310-1	1.4589	1.1662	1.2176	-0.2927	-0.2413	Z00043310-1	2.8908	2.8541	2.8454	-0.0367	-0.0454	Z00043310-1	0.7593	1.2051	1.5871	1.3547	0.4458	0.8278	0.5954	Z00043310-1	2.8166	2.8251	2.8158	0.0085	-0.0008	0.8278	0.2927	0.5603
4930420K17Rik	Z00076386-1	2.6918	2.6648	2.4424	-0.027	-0.2494	0	0	0	0	0	0	Z00076386-1	2.7315	2.807	2.7833	2.8541	0.0755	0.0518	0.1226	0	0	0	0	0	0	0.1226	0.2494	0.186
4930421J07Rik	Z00062548-1	1.1753	1.9375	2.153	0.7622	0.9777	Z00062548-1	2.2426	2.4497	2.5403	0.2071	0.2977	Z00062548-1	1.7681	2.0038	1.8253	1.7907	0.2357	0.0572	0.0226	0	0	0	0	0	0	0.9777	0	0.4889
4930422G04Rik	Z00074109-1	3.4688	3.3752	3.3787	-0.0936	-0.0901	Z00034215-1	3.231	3.2621	3.1883	0.0311	-0.0427	Z00074109-1	3.3575	3.4193	3.4406	3.3283	0.0618	0.0831	-0.0292	Z00034215-1	3.2687	3.321	3.2	0.0523	-0.0687	0.0831	0.0936	0.0883
4930422I07Rik	Z00027150-1	2.6489	2.8715	3.1393	0.2226	0.4904	Z00027150-1	2.8643	2.9038	2.9707	0.0395	0.1064	Z00027150-1	2.5482	2.6861	2.5785	2.4768	0.1379	0.0303	-0.0714	Z00027150-1	2.8907	2.9145	3.0202	0.0238	0.1295	0.4904	0.0714	0.2809
4930426I24Rik	Z00028242-1	1.4769	1.4578	1.8245	-0.0191	0.3476	Z00028242-1	2.2545	2.1319	2.2461	-0.1226	-0.0084	Z00028242-1	1.6451	1.7122	1.4399	1.5834	0.0671	-0.2052	-0.0617	Z00028242-1	1.9459	2.0009	2.1459	0.055	0.2	0.3476	0.2052	0.2764
4930427A07Rik	Z00075285-1	2.749	2.9446	2.6923	0.1956	-0.0567	Z00010000-1	2.7631	2.8034	2.7848	0.0403	0.0217	Z00075285-1	3.5572	3.6306	3.5792	3.5484	0.0734	0.022	-0.0088	Z00010000-1	2.7352	2.7608	2.7795	0.0256	0.0443	0.1956	0.0567	0.1262
4930429E23Rik	Z00028080-1	1.2676	1.2194	1.2454	-0.0482	-0.0222	Z00028080-1	2.6197	2.5893	2.5685	-0.0304	-0.0512	Z00028080-1	1.3922	1.2524	1.3466	1.5859	-0.1398	-0.0456	0.1937	Z00028080-1	2.5824	2.5465	2.5489	-0.0359	-0.0335	0.1937	0.1398	0.1668
4930429F24Rik	Z00061457-1	1.3387	1.2557	1.4003	-0.083	0.0616	Z00061457-1	3.1837	3.1876	3.1811	0.0039	-0.0026	Z00061457-1	0.7905	1.2079	0.6458	0.6955	0.4174	-0.1447	-0.095	Z00061457-1	2.8682	2.8746	2.9041	0.0064	0.0359	0.4174	0.1447	0.2811
4930430F08Rik	Z00056555-1	3.2476	3.4282	3.4044	0.1806	0.1568	Z00056555-1	3.4823	3.5317	3.479	0.0494	-0.0033	Z00056555-1	3.4576	3.4404	3.3378	3.3769	-0.0172	-0.1198	-0.0807	Z00035255-1	3.0769	3.0981	3.0035	0.0212	-0.0734	0.1806	0.1198	0.1502
4930430O22Rik	Z00042076-1	1.17	1.181	1.1949	0.011	0.0249	Z00042076-1	2.9864	2.9815	2.9886	-0.0049	0.0022	Z00042076-1	1.2934	1.5708	1.1832	1.1197	0.2774	-0.1102	-0.1737	Z00042076-1	3.5747	3.5963	3.5742	0.0216	-0.0005	0.2774	0.1737	0.2256
4930431B09Rik	Z00003757-1	2.6839	2.7884	2.5485	0.1045	-0.1354	Z00003757-1	3.4631	3.4836	3.4576	0.0205	-0.0055	Z00003757-1	2.5591	2.5346	2.5868	2.6017	-0.0245	0.0277	0.0426	Z00003757-1	3.1242	2.9753	3.1413	-0.1489	0.0171	0.1045	0.1489	0.1267
4930431P19Rik	Z00031553-1	3.0444	3.099	3.0972	0.0546	0.0528	Z00031553-1	4.2001	4.1893	4.1132	-0.0108	-0.0869	Z00031553-1	3.6013	3.6058	3.573	3.5418	0.0045	-0.0283	-0.0595	Z00031553-1	4.0333	4.0141	3.992	-0.0192	-0.0413	0.0546	0.0869	0.0708
4930432B10Rik	Z00062377-1	1.5448	1.5622	1.6046	0.0174	0.0598	Z00062377-1	3.6831	3.7023	3.6895	0.0192	0.0064	Z00062377-1	1.6305	1.7127	1.8622	1.7913	0.0822	0.2317	0.1608	Z00062377-1	3.8363	3.8731	3.8543	0.0368	0.018	0.2317	0	0.1159
4930432K21Rik	Z00074679-1	2.7317	2.817	2.4482	0.0853	-0.2835	Z00051710-1	2.7082	2.7135	2.6095	0.0053	-0.0987	Z00074679-1	2.8778	2.9819	2.8893	2.9486	0.1041	0.0115	0.0708	Z00051710-1	2.6801	2.5013	2.6073	-0.1788	-0.0728	0.1041	0.2835	0.1938
4930432O21Rik	Z00008390-1	2.2185	2.0429	1.9352	-0.1756	-0.2833	Z00008390-1	2.1948	2.2681	2.2148	0.0733	0.02	Z00008390-1	2.199	2.2334	2.2101	2.1258	0.0344	0.0111	-0.0732	Z00008390-1	2.524	2.5684	2.5856	0.0444	0.0616	0.0733	0.2833	0.1783
4930433N12Rik	Z00039883-1	1.7819	1.55	1.3876	-0.2319	-0.3943	Z00039883-1	2.237	2.1682	2.0937	-0.0688	-0.1433	Z00039883-1	1.5875	1.5077	1.63	1.3348	-0.0798	0.0425	-0.2527	Z00056400-1	2.7312	2.6876	2.6929	-0.0436	-0.0383	0.0425	0.3943	0.2184
4930434E21Rik	Z00053216-1	1.6814	1.8787	1.6977	0.1973	0.0163	Z00053216-1	3.526	3.4911	2.6949	-0.0349	-0.8311	Z00053216-1	1.8362	2.0436	1.8062	2.0385	0.2074	-0.03	0.2023	Z00053216-1	2.229	2.0699	2.3333	-0.1591	0.1043	0.2074	0.8311	0.5193
4930439D14Rik	Z00076442-1	1.2987	1.3843	1.3731	0.0856	0.0744	0	0	0	0	0	0	Z00076442-1	1.9393	1.7157	1.8857	1.7184	-0.2236	-0.0536	-0.2209	0	0	0	0	0	0	0.0856	0.2236	0.1546
4930444A02Rik	Z00011091-1	2.7933	2.811	2.737	0.0177	-0.0563	Z00011091-1	2.6054	2.7962	2.8012	0.1908	0.1958	Z00011091-1	2.6553	2.6117	2.6048	2.6218	-0.0436	-0.0505	-0.0335	Z00011091-1	2.6329	2.8097	2.7986	0.1768	0.1657	0.1958	0.0563	0.1261
4930445K14Rik	Z00036213-1	2.7812	2.7486	2.695	-0.0326	-0.0862	Z00036213-1	3.0231	3.1086	3.0532	0.0855	0.0301	Z00036213-1	2.762	2.8981	2.7927	2.619	0.1361	0.0307	-0.143	Z00036213-1	2.7843	2.8188	2.8698	0.0345	0.0855	0.1361	0.143	0.1396
4930447I22Rik	Z00028084-1	2.061	1.3869	1.3548	-0.6741	-0.7062	Z00028084-1	2.3365	2.2646	2.2713	-0.0719	-0.0652	Z00028084-1	1.856	1.9107	1.9705	2.0743	0.0547	0.1145	0.2183	Z00028084-1	1.9824	2.0962	1.8871	0.1138	-0.0953	0.2183	0.7062	0.4623
4930449I04Rik	Z00068357-1	1.6361	1.7101	1.6198	0.074	-0.0163	Z00068357-1	2.6699	2.6874	2.7284	0.0175	0.0585	Z00068357-1	2.1717	2.0938	2.028	2.1117	-0.0779	-0.1437	-0.06	Z00068357-1	2.7699	2.7283	2.7391	-0.0416	-0.0308	0.074	0.1437	0.1089
4930451E10Rik	Z00056771-1	2.6466	2.5974	2.5476	-0.0492	-0.099	Z00056771-1	3.2063	3.2143	3.2198	0.008	0.0135	Z00056771-1	2.7243	2.658	2.6212	2.661	-0.0663	-0.1031	-0.0633	Z00056771-1	3.501	3.5233	3.4577	0.0223	-0.0433	0.0223	0.1031	0.0627
4930451G09Rik	Z00055368-1	1.6313	1.7958	1.7476	0.1645	0.1163	Z00055368-1	3.1335	3.1257	3.139	-0.0078	0.0055	Z00055368-1	1.4121	1.46	1.5691	1.4446	0.0479	0.157	0.0325	Z00055368-1	3.0842	3.102	3.0984	0.0178	0.0142	0.1645	0.0078	0.0862
4930452B06Rik	Z00074858-1	3.4184	3.2699	3.0091	-0.1485	-0.4093	Z00047934-1	2.4884	2.3996	2.3944	-0.0888	-0.094	Z00074858-1	3.1719	3.2283	3.2438	3.3588	0.0564	0.0719	0.1869	Z00047934-1	2.096	2.0969	2.2255	0.0009	0.1295	0.1869	0.4093	0.2981
4930453N24Rik	Z00064797-1	2.7808	2.7219	2.7288	-0.0589	-0.052	Z00064797-1	3.5053	3.4038	3.382	-0.1015	-0.1233	Z00064797-1	3.2782	3.2548	3.269	3.2455	-0.0234	-0.0092	-0.0327	Z00060466-1	3.9874	3.8736	3.9246	-0.1138	-0.0628	0	0.1233	0.0617
4930455B14Rik	Z00061675-1	1.774	1.7384	1.3343	-0.0356	-0.4397	Z00061675-1	2.9018	2.9746	2.9588	0.0728	0.057	Z00061675-1	1.0934	0.8423	1.233	0.8582	-0.2511	0.1396	-0.2352	Z00061675-1	2.8661	2.875	2.8975	0.0089	0.0314	0.1396	0.4397	0.2897
4930455C21Rik	Z00031526-1	3.2868	3.2182	3.2828	-0.0686	-0.004	Z00031526-1	3.3367	3.415	3.4195	0.0783	0.0828	Z00031526-1	3.16	3.1062	3.0874	3.0946	-0.0538	-0.0726	-0.0654	Z00031526-1	3.3387	3.3775	3.4169	0.0388	0.0782	0.0828	0.0726	0.0777
4930455F23Rik	Z00058043-1	2.557	2.8697	2.8567	0.3127	0.2997	Z00058043-1	3.2027	3.2368	3.2288	0.0341	0.0261	Z00058043-1	3.0681	3.0254	3.0608	3.0295	-0.0427	-0.0073	-0.0386	Z00040495-1	3.742	3.6501	3.8173	-0.0919	0.0753	0.3127	0.0919	0.2023
4930455H04Rik	Z00061181-1	1.1163	1.2353	1.0815	0.119	-0.0348	Z00061181-1	2.4094	2.4137	2.4195	0.0043	0.0101	Z00061181-1	1.245	1.0988	1.1833	1.3838	-0.1462	-0.0617	0.1388	Z00061181-1	2.6655	2.6074	2.6844	-0.0581	0.0189	0.1388	0.1462	0.1425
4930456A14Rik	Z00026215-1	1.8874	1.8993	1.8467	0.0119	-0.0407	Z00026215-1	2.2734	2.2957	2.2817	0.0223	0.0083	Z00026215-1	2.1136	2.1424	2.2394	2.1534	0.0288	0.1258	0.0398	Z00026215-1	2.7251	2.718	2.7468	-0.0071	0.0217	0.1258	0.0407	0.0832
4930458D05Rik	Z00026879-1	2.3119	2.0856	2.1118	-0.2263	-0.2001	Z00026879-1	3.7273	3.7091	3.697	-0.0182	-0.0303	Z00026879-1	2.7436	2.744	2.7812	2.743	0.0004	0.0376	-0.0006	Z00026879-1	3.6093	3.6426	3.6197	0.0333	0.0104	0.0376	0.2263	0.132
4930465K10Rik	Z00038931-1	1.4959	1.8488	1.8539	0.3529	0.358	Z00038931-1	2.9555	2.9725	2.9565	0.017	0.001	Z00038931-1	2.2817	2.1097	2.0962	1.981	-0.172	-0.1855	-0.3007	Z00038931-1	2.5565	2.58	2.6474	0.0235	0.0909	0.358	0.3007	0.3294
4930467D21Rik	Z00061263-1	1.1905	1.0681	1.2003	-0.1224	0.0098	Z00061263-1	2.5677	2.6122	2.5541	0.0445	-0.0136	Z00061263-1	0.7183	0.4873	0.8306	0.7323	-0.231	0.1123	0.014	Z00061263-1	2.8964	2.8828	2.8615	-0.0136	-0.0349	0.1123	0.231	0.1717
4930467K11Rik	Z00062393-1	1.1227	1.1112	1.302	-0.0115	0.1793	Z00062393-1	2.6695	2.6718	2.6997	0.0023	0.0302	Z00062393-1	0.5674	0.6993	0.7325	0.704	0.1319	0.1651	0.1366	Z00062393-1	2.9511	2.9152	2.8905	-0.0359	-0.0606	0.1793	0.0606	0.12
4930471M23Rik	Z00006343-1	2.9113	3.1379	2.8996	0.2266	-0.0117	Z00006343-1	2.8588	2.9262	3.1207	0.0674	0.2619	Z00006343-1	2.625	2.7786	2.6523	2.7717	0.1536	0.0273	0.1467	Z00006343-1	2.6646	2.6722	2.6672	0.0076	0.0026	0.2619	0.0117	0.1368
4930473A06Rik	Z00049158-1	1.9506	1.6682	1.7193	-0.2824	-0.2313	Z00049158-1	2.1756	2.163	2.2363	-0.0126	0.0607	Z00049158-1	2.0528	1.8453	1.9214	1.9261	-0.2075	-0.1314	-0.1267	Z00054498-1	2.4509	2.3975	2.4614	-0.0534	0.0105	0.0607	0.2824	0.1716
4930481A15Rik	Z00027814-1	2.668	2.8825	2.716	0.2145	0.048	Z00027814-1	3.293	3.2969	3.2538	0.0039	-0.0392	Z00027814-1	2.9372	2.9577	2.8991	2.9477	0.0205	-0.0381	0.0105	Z00027814-1	3.1577	3.1344	3.2141	-0.0233	0.0564	0.2145	0.0392	0.1269
4930481B07Rik	Z00042141-1	1.4084	1.6193	1.7389	0.2109	0.3305	Z00042141-1	2.8663	2.8591	2.8569	-0.0072	-0.0094	Z00042141-1	2.0387	1.8657	1.9978	1.7606	-0.173	-0.0409	-0.2781	Z00042141-1	2.9672	2.9519	2.9092	-0.0153	-0.058	0.3305	0.2781	0.3043
4930483J18Rik	Z00039931-1	1.4787	1.6603	1.8993	0.1816	0.4206	Z00039931-1	3.3624	3.3462	3.3258	-0.0162	-0.0366	Z00039931-1	1.1954	1.0901	1.4876	0.8095	-0.1053	0.2922	-0.3859	Z00039931-1	2.7408	2.7767	2.7637	0.0359	0.0229	0.4206	0.3859	0.4033
4930485B16Rik	Z00045504-1	1.2038	1.2047	1.1759	0.0009	-0.0279	Z00045504-1	2.6113	2.5526	2.556	-0.0587	-0.0553	Z00045504-1	0.8681	1.0198	1.0598	1.0475	0.1517	0.1917	0.1794	Z00045504-1	2.1651	2.1294	2.1699	-0.0357	0.0048	0.1917	0.0587	0.1252
4930485G23Rik	Z00048115-1	2.454	2.4338	2.5127	-0.0202	0.0587	Z00048115-1	3.2445	3.2488	3.2115	0.0043	-0.033	Z00048115-1	2.5027	2.5076	2.5037	2.4883	0.0049	0.001	-0.0144	Z00048115-1	3.314	3.2878	3.2506	-0.0262	-0.0634	0.0587	0.0634	0.0611
4930486G11Rik	Z00029166-1	2.1326	1.5122	1.4234	-0.6204	-0.7092	Z00029166-1	2.5018	2.5566	2.6116	0.0548	0.1098	Z00029166-1	2.3085	2.0487	2.4528	2.1233	-0.2598	0.1443	-0.1852	Z00061460-1	2.0186	1.9897	2.0257	-0.0289	0.0071	0.1443	0.7092	0.4268
4930488L21Rik	Z00026037-1	1.2448	1.2124	1.1857	-0.0324	-0.0591	Z00026037-1	2.0906	1.774	1.7155	-0.3166	-0.3751	Z00026037-1	0.6516	0.6471	0.6552	0.7049	-0.0045	0.0036	0.0533	Z00026037-1	2.5322	2.5393	2.4793	0.0071	-0.0529	0.0533	0.3751	0.2142
4930500O05Rik	Z00061208-1	3.2012	3.1795	3.1963	-0.0217	-0.0049	Z00061208-1	4.4218	4.4493	4.4798	0.0275	0.058	Z00061208-1	3.3741	3.3598	3.342	3.3543	-0.0143	-0.0321	-0.0198	Z00052526-1	1.7148	1.9687	2.036	0.2539	0.3212	0.3212	0.0321	0.1767
4930502E09Rik	Z00061577-1	1.2733	1.3457	1.4114	0.0724	0.1381	Z00061577-1	2.4015	2.3715	2.3094	-0.03	-0.0921	Z00061577-1	1.6166	1.559	1.5791	1.2575	-0.0576	-0.0375	-0.3591	Z00061577-1	2.5969	2.528	2.512	-0.0689	-0.0849	0.1381	0.3591	0.2486
4930503L19Rik	Z00034376-1	3.2874	3.0741	3.0182	-0.2133	-0.2692	Z00034376-1	3.3775	3.3787	3.2882	0.0012	-0.0893	Z00034376-1	3.0173	3.0284	3.0523	2.9355	0.0111	0.035	-0.0818	Z00034376-1	3.0853	3.0425	3.0571	-0.0428	-0.0282	0.035	0.2692	0.1521
4930504E06Rik	Z00015060-1	3.9875	3.8738	3.8007	-0.1137	-0.1868	Z00015060-1	3.8352	3.9014	3.8232	0.0662	-0.012	Z00015060-1	3.8924	3.9115	3.8868	3.831	0.0191	-0.0056	-0.0614	Z00015060-1	3.054	2.8915	3.1164	-0.1625	0.0624	0.0662	0.1868	0.1265
4930506C21Rik	Z00041349-1	1.2845	1.1755	1.1917	-0.109	-0.0928	Z00041349-1	2.2992	2.3623	2.3438	0.0631	0.0446	Z00041349-1	1.162	1.1263	1.2672	1.7038	-0.0357	0.1052	0.5418	Z00041349-1	2.7033	2.7063	2.7304	0.003	0.0271	0.5418	0.109	0.3254
4930506M07Rik	Z00040911-1	3.2681	3.5297	4.0271	0.2616	0.759	Z00040911-1	3.7486	3.6443	4.1043	-0.1043	0.3557	Z00040911-1	3.1845	3.2656	3.2764	3.4036	0.0811	0.0919	0.2191	Z00040911-1	3.7787	3.7124	3.8219	-0.0663	0.0432	0.759	0.1043	0.4317
4930509E16Rik	Z00030755-1	2.3137	2.2107	1.9452	-0.103	-0.3685	Z00030755-1	2.7258	2.8376	2.7021	0.1118	-0.0237	Z00030755-1	2.814	2.4788	2.7718	2.6492	-0.3352	-0.0422	-0.1648	Z00030755-1	3.0017	2.9359	2.934	-0.0658	-0.0677	0.1118	0.3685	0.2402
4930509G22Rik	Z00033869-1	1.1522	1.3194	1.1963	0.1672	0.0441	Z00033869-1	2.9475	2.9574	2.9405	0.0099	-0.007	Z00033869-1	1.2252	0.8404	0.6834	1.3712	-0.3848	-0.5418	0.146	Z00033869-1	2.6335	2.7135	2.7328	0.08	0.0993	0.1672	0.5418	0.3545
4930511A02Rik	Z00061600-1	1.29	1.2709	1.3994	-0.0191	0.1094	Z00061600-1	2.4978	2.4516	2.4738	-0.0462	-0.024	Z00061600-1	1.4412	1.5085	1.4125	1.3186	0.0673	-0.0287	-0.1226	Z00061600-1	2.4313	2.4367	2.4083	0.0054	-0.023	0.1094	0.1226	0.116
4930511H11Rik	Z00049129-1	2.0962	2.034	2.2417	-0.0622	0.1455	Z00049129-1	3.3306	3.3239	3.3082	-0.0067	-0.0224	Z00049129-1	1.1715	1.2979	1.3714	1.7092	0.1264	0.1999	0.5377	Z00049129-1	3.3533	3.3314	3.3402	-0.0219	-0.0131	0.5377	0.0622	0.3
4930511J11Rik	Z00046506-1	1.6408	1.7031	1.587	0.0623	-0.0538	Z00046506-1	2.3244	2.2784	2.3166	-0.046	-0.0078	Z00046506-1	1.5461	1.3946	1.6577	1.4949	-0.1515	0.1116	-0.0512	Z00046506-1	2.2964	2.4048	2.2274	0.1084	-0.069	0.1116	0.1515	0.1316
4930513N10Rik	Z00026772-1	1.7152	1.829	1.8727	0.1138	0.1575	Z00026772-1	2.7037	2.6937	2.7118	-0.01	0.0081	Z00026772-1	2.2876	2.3263	2.3314	2.4036	0.0387	0.0438	0.116	Z00026772-1	2.6789	2.8339	2.9488	0.155	0.2699	0.2699	0.01	0.14
4930515G01Rik	Z00026204-1	1.1928	1.19	1.2683	-0.0028	0.0755	Z00026204-1	2.0372	2.1369	2.1548	0.0997	0.1176	Z00026204-1	1.991	2.0558	2.0393	2.2126	0.0648	0.0483	0.2216	Z00026204-1	2.5504	2.546	2.4917	-0.0044	-0.0587	0.2216	0.0587	0.1402
4930515G13Rik	Z00026730-1	1.9588	1.7113	1.5915	-0.2475	-0.3673	Z00026730-1	3.201	3.1607	3.1075	-0.0403	-0.0935	Z00026730-1	2.5185	2.5577	2.6685	2.2795	0.0392	0.15	-0.239	Z00026730-1	3.0785	3.1656	3.0404	0.0871	-0.0381	0.15	0.3673	0.2587
4930515I15	Z00029993-1	1.1728	1.1793	1.1506	0.0065	-0.0222	Z00029993-1	2.1137	2.1708	2.1115	0.0571	-0.0022	Z00029993-1	1.8015	1.7108	1.6556	1.8526	-0.0907	-0.1459	0.0511	Z00029993-1	2.3392	2.2893	2.3439	-0.0499	0.0047	0.0571	0.1459	0.1015
4930519N13Rik	Z00025914-1	3.9507	4.1045	3.7298	0.1538	-0.2209	Z00025914-1	3.973	3.7661	3.6789	-0.2069	-0.2941	Z00025914-1	3.826	3.8812	3.9095	3.8834	0.0552	0.0835	0.0574	Z00025914-1	3.6311	3.5683	3.5474	-0.0628	-0.0837	0.1538	0.2941	0.224
4930519P11Rik	Z00038463-1	1.7989	1.7637	1.8207	-0.0352	0.0218	Z00038463-1	2.8844	2.9099	2.9305	0.0255	0.0461	Z00038463-1	2.1022	2.0926	2.1181	2.1092	-0.0096	0.0159	0.007	Z00038463-1	3.0188	3.0614	3.0405	0.0426	0.0217	0.0461	0.0352	0.0407
4930524J08Rik	Z00049807-1	3.0162	3.157	3.2118	0.1408	0.1956	Z00049807-1	3.1193	3.1135	3.0297	-0.0058	-0.0896	Z00049807-1	2.9598	3.0504	3.0631	3.1298	0.0906	0.1033	0.17	Z00049807-1	3.0953	3.1619	3.1516	0.0666	0.0563	0.1956	0.0896	0.1426
4930524O07Rik	Z00070094-1	1.2529	1.2242	1.2218	-0.0287	-0.0311	Z00070094-1	2.5237	2.4202	2.4255	-0.1035	-0.0982	Z00070094-1	1.9524	2.0938	2.0887	1.9488	0.1414	0.1363	-0.0036	Z00070094-1	2.137	2.2519	2.1717	0.1149	0.0347	0.1414	0.1035	0.1225
4930526D03Rik	Z00041191-1	1.4423	1.2483	1.1035	-0.194	-0.3388	Z00041191-1	3.0223	3.0378	3.0305	0.0155	0.0082	Z00041191-1	1.4313	1.2702	1.445	1.4634	-0.1611	0.0137	0.0321	Z00041191-1	3.033	3.0186	3.0086	-0.0144	-0.0244	0.0321	0.3388	0.1855
4930528J11Rik	Z00031694-1	1.3916	1.271	1.4535	-0.1206	0.0619	Z00031694-1	3.0166	3.0222	3.0347	0.0056	0.0181	Z00031694-1	2.0132	2.0002	1.974	0.9267	-0.013	-0.0392	-1.0865	Z00031694-1	3.2985	3.3002	3.2845	0.0017	-0.014	0.0619	1.0865	0.5742
4930529M08Rik	Z00043913-1	1.2004	1.2342	1.1914	0.0338	-0.009	Z00043913-1	2.3087	2.3175	2.328	0.0088	0.0193	Z00043913-1	1.096	1.2014	0.6322	1.4485	0.1054	-0.4638	0.3525	Z00061130-1	2.7035	2.7263	2.6547	0.0228	-0.0488	0.3525	0.4638	0.4082
4930534B04Rik	Z00056730-1	3.2187	3.1894	3.27	-0.0293	0.0513	Z00056730-1	3.1256	3.2115	3.1426	0.0859	0.017	Z00056730-1	3.3968	3.4862	3.4528	3.4299	0.0894	0.056	0.0331	Z00056730-1	3.3248	3.2295	3.3264	-0.0953	0.0016	0.0894	0.0953	0.0924
4930534H18Rik	Z00026092-1	1.1925	1.3158	1.3051	0.1233	0.1126	Z00026092-1	0.9997	1.3652	1.7938	0.3655	0.7941	Z00026092-1	1.288	1.3628	1.0233	1.4014	0.0748	-0.2647	0.1134	Z00026092-1	2.0191	2.0381	2.0601	0.019	0.041	0.7941	0.2647	0.5294
4930535B03Rik	Z00019849-1	3.5429	3.534	3.6739	-0.0089	0.131	Z00019849-1	3.6838	3.6891	3.7207	0.0053	0.0369	Z00019849-1	3.6769	3.7487	3.7284	3.782	0.0718	0.0515	0.1051	Z00019849-1	3.6141	3.6761	3.5623	0.062	-0.0518	0.131	0.0518	0.0914
4930535I16Rik	Z00025975-1	1.4396	1.5337	1.5817	0.0941	0.1421	Z00025975-1	2.7299	2.6175	2.6653	-0.1124	-0.0646	Z00025975-1	1.8231	1.6652	1.8275	1.6995	-0.1579	0.0044	-0.1236	Z00025975-1	2.5799	2.6604	2.6557	0.0805	0.0758	0.1421	0.1579	0.15
4930537H20Rik	Z00028109-1	1.6262	1.6835	1.6146	0.0573	-0.0116	Z00028109-1	3.1533	3.1634	3.1489	0.0101	-0.0044	Z00028109-1	1.5164	1.475	1.6422	1.4098	-0.0414	0.1258	-0.1066	Z00028109-1	3.2713	3.2562	3.1993	-0.0151	-0.072	0.1258	0.1066	0.1162
4930540M05Rik	Z00028113-1	1.3088	1.3164	1.1439	0.0076	-0.1649	Z00028113-1	1.6732	1.6665	1.6427	-0.0067	-0.0305	Z00028113-1	0.6516	0.6471	0.6552	0.7049	-0.0045	0.0036	0.0533	Z00028113-1	2.0289	2.0637	2.0127	0.0348	-0.0162	0.0533	0.1649	0.1091
4930547M16Rik	Z00061494-1	1.2357	1.0454	1.1693	-0.1903	-0.0664	Z00061494-1	2.5751	2.564	2.5825	-0.0111	0.0074	Z00061494-1	1.1676	1.1059	1.3557	1.4987	-0.0617	0.1881	0.3311	Z00061494-1	2.6171	2.6294	2.6007	0.0123	-0.0164	0.3311	0.1903	0.2607
4930547N16Rik	Z00032829-1	1.3995	1.8033	1.6488	0.4038	0.2493	Z00032829-1	2.1652	2.1646	2.0213	-0.0006	-0.1439	Z00032829-1	1.4187	1.525	1.4672	1.4236	0.1063	0.0485	0.0049	Z00032829-1	1.9299	1.9556	1.9747	0.0257	0.0448	0.4038	0.1439	0.2739
4930550G17Rik	Z00037562-1	2.0648	1.7273	1.6368	-0.3375	-0.428	Z00037562-1	2.6234	2.6352	2.5762	0.0118	-0.0472	Z00037562-1	2.0124	1.9042	2.0493	1.8967	-0.1082	0.0369	-0.1157	Z00037562-1	2.3632	2.4056	2.4373	0.0424	0.0741	0.0741	0.428	0.2511
4930550L05Rik	Z00061085-1	1.6011	1.8016	1.8546	0.2005	0.2535	Z00061085-1	3.2682	3.2518	3.2514	-0.0164	-0.0168	Z00061085-1	1.5815	1.7929	1.6879	1.7579	0.2114	0.1064	0.1764	Z00061085-1	3.1385	3.1377	3.1251	-0.0008	-0.0134	0.2535	0.0168	0.1352
4930553D19Rik	Z00054054-1	1.2178	1.2951	1.2097	0.0773	-0.0081	Z00054054-1	2.2714	2.2811	2.2342	0.0097	-0.0372	Z00054054-1	2.4907	2.3767	2.394	2.3447	-0.114	-0.0967	-0.146	Z00054054-1	2.6085	2.5494	2.6345	-0.0591	0.026	0.0773	0.146	0.1117
4930555I21Rik	Z00041449-1	1.6545	1.664	1.1415	0.0095	-0.513	Z00041449-1	2.7214	2.7464	2.7361	0.025	0.0147	Z00041449-1	1.7252	1.6613	1.5794	1.4119	-0.0639	-0.1458	-0.3133	Z00041449-1	2.7791	2.7054	2.7314	-0.0737	-0.0477	0.025	0.513	0.269
4930556M19Rik	Z00070971-1	3.3562	3.3693	3.4352	0.0131	0.079	Z00070971-1	3.9137	3.902	3.9242	-0.0117	0.0105	Z00070971-1	3.9506	3.8706	3.8628	3.8652	-0.08	-0.0878	-0.0854	Z00034213-1	1.8489	2.2115	1.8309	0.3626	-0.018	0.3626	0.0878	0.2252
4930558J18Rik	Z00026651-1	2.0584	2.0118	2.2044	-0.0466	0.146	Z00026651-1	3.018	2.9933	2.9953	-0.0247	-0.0227	Z00026651-1	2.436	2.4877	2.3536	2.3893	0.0517	-0.0824	-0.0467	Z00026651-1	2.9394	3.0254	3.0884	0.086	0.149	0.149	0.0824	0.1157
4930558K02Rik	Z00026690-1	1.5916	1.5791	1.5476	-0.0125	-0.044	Z00026690-1	3.6488	3.6385	3.6498	-0.0103	0.001	Z00026690-1	1.1888	1.3104	1.5586	1.3311	0.1216	0.3698	0.1423	Z00026690-1	3.058	3.0956	3.1295	0.0376	0.0715	0.3698	0.044	0.2069
4930559C10Rik	Z00070647-1	1.2494	1.3993	1.2267	0.1499	-0.0227	Z00070647-1	1.8589	1.6947	1.7424	-0.1642	-0.1165	Z00070647-1	1.3892	0.7129	0.675	0.9772	-0.6763	-0.7142	-0.412	Z00070647-1	2.0389	2.0245	1.9633	-0.0144	-0.0756	0.1499	0.7142	0.4321
4930560E09Rik	Z00040242-1	1.1131	1.0994	1.284	-0.0137	0.1709	Z00040242-1	2.2952	2.2569	2.2814	-0.0383	-0.0138	Z00040242-1	0.7379	0.9676	1.2654	1.0498	0.2297	0.5275	0.3119	Z00040242-1	2.1056	2.1107	2.1296	0.0051	0.024	0.5275	0.0383	0.2829
4930562D19Rik	Z00026203-1	1.3835	1.8655	1.7781	0.482	0.3946	Z00026203-1	1.9576	1.8828	1.9069	-0.0748	-0.0507	Z00026203-1	1.2997	0.6873	1.1781	1.2741	-0.6124	-0.1216	-0.0256	Z00026203-1	2.1664	2.0952	2.1244	-0.0712	-0.042	0.482	0.6124	0.5472
4930563E18Rik	Z00061816-1	1.1824	1.1097	1.3009	-0.0727	0.1185	Z00061816-1	2.7268	2.7127	2.6568	-0.0141	-0.07	Z00061816-1	0.7194	0.8647	0.8508	0.6645	0.1453	0.1314	-0.0549	Z00028127-1	1.779	1.9497	1.9188	0.1707	0.1398	0.1707	0.0727	0.1217
4930563I02Rik	Z00026685-1	1.2816	1.315	1.1547	0.0334	-0.1269	Z00026685-1	3.1063	3.131	3.1102	0.0247	0.0039	Z00026685-1	0.8269	0.8223	1.0772	0.8802	-0.0046	0.2503	0.0533	Z00026685-1	3.0539	3.041	3.0546	-0.0129	0.0007	0.2503	0.1269	0.1886
4930564K09Rik	Z00040607-1	1.1369	1.2329	1.2683	0.096	0.1314	Z00040607-1	2.9054	2.9316	2.887	0.0262	-0.0184	Z00040607-1	0.7083	0.8387	0.5313	0.8141	0.1304	-0.177	0.1058	Z00040607-1	3.5866	3.576	3.5525	-0.0106	-0.0341	0.1314	0.177	0.1542
4930565O14	Z00010122-1	1.6041	1.714	1.5704	0.1099	-0.0337	Z00010122-1	1.7118	1.9052	1.8374	0.1934	0.1256	Z00010122-1	1.8774	1.3904	1.7343	2.0418	-0.487	-0.1431	0.1644	Z00010122-1	2.0752	2.2191	2.1438	0.1439	0.0686	0.1934	0.487	0.3402
4930568B11Rik	Z00032237-1	1.82	1.2241	1.4495	-0.5959	-0.3705	Z00032237-1	2.6487	2.6265	2.6778	-0.0222	0.0291	Z00032237-1	2.4091	2.3863	2.2428	2.4526	-0.0228	-0.1663	0.0435	Z00032237-1	2.2887	2.2881	2.2462	-0.0006	-0.0425	0.0435	0.5959	0.3197
4930570C03Rik	Z00075007-1	3.5264	3.1936	3.0127	-0.3328	-0.5137	Z00007853-1	2.8813	2.9302	2.9045	0.0489	0.0232	Z00075007-1	3.2605	3.1778	3.2941	3.3228	-0.0827	0.0336	0.0623	Z00007853-1	2.8652	2.9489	3.0188	0.0837	0.1536	0.1536	0.5137	0.3337
4930572J05Rik	Z00026103-1	3.3291	3.3475	3.2327	0.0184	-0.0964	Z00026103-1	3.5037	3.5147	3.4163	0.011	-0.0874	Z00026103-1	3.5368	3.342	3.474	3.4078	-0.1948	-0.0628	-0.129	Z00026103-1	3.4868	3.4872	3.1035	0.0004	-0.3833	0.0184	0.3833	0.2009
4930573C15Rik	Z00063336-1	2.0996	2.0753	2.1492	-0.0243	0.0496	Z00063336-1	3.9541	3.919	4.0156	-0.0351	0.0615	Z00063336-1	2.4164	2.3415	2.3814	2.3809	-0.0749	-0.035	-0.0355	Z00063336-1	3.8432	3.9039	3.958	0.0607	0.1148	0.1148	0.0749	0.0949
4930573I19Rik	Z00075087-1	3.4293	3.4415	3.4249	0.0122	-0.0044	Z00061635-1	2.5859	2.5612	2.5601	-0.0247	-0.0258	Z00075087-1	3.3482	3.3578	3.383	3.4072	0.0096	0.0348	0.059	Z00038022-1	2.4198	2.4789	2.3859	0.0591	-0.0339	0.0591	0.0339	0.0465
4930578L24Rik	Z00029013-1	1.2502	1.2673	1.2381	0.0171	-0.0121	Z00029013-1	2.4379	2.4542	2.4613	0.0163	0.0234	Z00029013-1	1.4014	0.8225	0.7091	1.2677	-0.5789	-0.6923	-0.1337	Z00029013-1	2.7787	2.7534	2.7039	-0.0253	-0.0748	0.0234	0.6923	0.3579
4930578N16Rik	Z00026242-1	2.7124	2.5773	2.682	-0.1351	-0.0304	Z00026242-1	2.9914	3.1032	3.0938	0.1118	0.1024	Z00026242-1	2.6791	2.6669	2.7582	2.8467	-0.0122	0.0791	0.1676	Z00055778-1	2.3116	2.3965	2.3998	0.0849	0.0882	0.1676	0.1351	0.1514
4930579E17Rik	Z00062827-1	2.417	2.5382	2.5626	0.1212	0.1456	Z00062827-1	3.6357	3.6223	3.6157	-0.0134	-0.02	Z00062827-1	2.3849	2.2689	2.3352	2.2889	-0.116	-0.0497	-0.096	Z00042376-1	2.6907	2.7057	2.7515	0.015	0.0608	0.1456	0.116	0.1308
4930579G22Rik	Z00054619-1	2.3081	2.2332	2.3578	-0.0749	0.0497	Z00054619-1	3.4643	3.4744	3.4799	0.0101	0.0156	Z00054619-1	2.5939	2.6323	2.6827	2.7163	0.0384	0.0888	0.1224	Z00051326-1	2.7425	2.7549	2.7876	0.0124	0.0451	0.1224	0.0749	0.0986
4930579G24Rik	Z00052413-1	2.7548	2.9418	2.8638	0.187	0.109	Z00052413-1	3.5316	3.5428	3.5087	0.0112	-0.0229	Z00052413-1	3.2422	3.2166	3.2301	3.2854	-0.0256	-0.0121	0.0432	Z00052413-1	3.6549	3.6524	3.5972	-0.0025	-0.0577	0.187	0.0577	0.1224
4930579K19Rik	Z00020506-1	1.9328	2.0132	2.1439	0.0804	0.2111	Z00020506-1	1.9481	2.2177	2.296	0.2696	0.3479	Z00020506-1	1.9285	2.0913	1.9928	2.121	0.1628	0.0643	0.1925	Z00020506-1	2.4772	2.3839	2.6291	-0.0933	0.1519	0.3479	0.0933	0.2206
4930580A09Rik	Z00063549-1	2.381	2.4162	2.5433	0.0352	0.1623	Z00063549-1	2.338	2.3532	2.333	0.0152	-0.005	Z00063549-1	2.0785	2.0439	1.8677	1.9136	-0.0346	-0.2108	-0.1649	Z00063549-1	2.3775	2.4386	2.4449	0.0611	0.0674	0.1623	0.2108	0.1866
4930581F22Rik	Z00035640-1	1.6716	1.4638	1.5504	-0.2078	-0.1212	Z00035640-1	3.4307	3.4311	3.4302	0.0004	-0.0005	Z00035640-1	1.8281	1.7734	1.7615	1.7048	-0.0547	-0.0666	-0.1233	Z00035640-1	3.458	3.4576	3.4356	-0.0004	-0.0224	0.0004	0.2078	0.1041
4930583H14Rik	Z00042556-1	3.528	3.3781	3.4728	-0.1499	-0.0552	Z00042556-1	3.2258	3.5179	3.7604	0.2921	0.5346	Z00042556-1	3.6177	3.627	3.6068	3.7409	0.0093	-0.0109	0.1232	Z00042556-1	3.2987	3.2619	3.3126	-0.0368	0.0139	0.5346	0.1499	0.3423
4930583K01Rik	Z00052615-1	1.3303	1.2201	1.3596	-0.1102	0.0293	Z00052615-1	3.4401	3.4482	3.4296	0.0081	-0.0105	Z00052615-1	1.2321	1.0831	1.1169	0.7492	-0.149	-0.1152	-0.4829	Z00052615-1	3.3443	3.3585	3.353	0.0142	0.0087	0.0293	0.4829	0.2561
4930588N13Rik	Z00041655-1	2.4614	2.6191	2.5441	0.1577	0.0827	Z00041655-1	2.7266	2.7542	2.6892	0.0276	-0.0374	Z00041655-1	1.8427	2.2168	1.9155	1.9219	0.3741	0.0728	0.0792	Z00059549-1	2.5025	2.5583	2.5234	0.0558	0.0209	0.3741	0.0374	0.2058
4930589L23Rik	Z00072753-1	1.61	1.4307	1.4189	-0.1793	-0.1911	Z00072753-1	3.4228	3.4107	3.4061	-0.0121	-0.0167	Z00072753-1	1.9938	1.9352	1.9964	1.8997	-0.0586	0.0026	-0.0941	0	0	0	0	0	0	0.0026	0.1911	0.0969
4930589M24Rik	Z00074037-1	2.7938	2.5859	2.6634	-0.2079	-0.1304	Z00052450-1	1.8166	1.6903	1.9297	-0.1263	0.1131	Z00074037-1	2.8382	2.6395	2.8167	2.8097	-0.1987	-0.0215	-0.0285	Z00052450-1	1.5309	1.6288	1.6922	0.0979	0.1613	0.1613	0.2079	0.1846
4930592C13Rik	Z00055940-1	1.1215	1.1757	1.0832	0.0542	-0.0383	Z00055940-1	2.5384	2.5245	2.5523	-0.0139	0.0139	Z00055940-1	1.291	1.2659	1.3833	1.3051	-0.0251	0.0923	0.0141	Z00055940-1	2.4667	2.4185	2.5044	-0.0482	0.0377	0.0923	0.0482	0.0703
4930594M22Rik	Z00031658-1	1.5704	1.1865	1.3318	-0.3839	-0.2386	Z00031658-1	2.2674	2.188	2.2439	-0.0794	-0.0235	Z00031658-1	1.9127	1.8847	2.0004	1.814	-0.028	0.0877	-0.0987	Z00031658-1	2.4126	2.4319	2.4911	0.0193	0.0785	0.0877	0.3839	0.2358
4930599N23Rik	Z00029004-1	1.2875	1.2216	1.3994	-0.0659	0.1119	Z00029004-1	2.2873	2.4288	2.3997	0.1415	0.1124	Z00029004-1	1.5814	1.6064	1.559	1.3661	0.025	-0.0224	-0.2153	Z00029004-1	2.3985	2.3233	2.3028	-0.0752	-0.0957	0.1415	0.2153	0.1784
4931406I20Rik	Z00034530-1	4.5672	4.37	4.3329	-0.1972	-0.2343	Z00034530-1	4.3759	4.3675	4.3538	-0.0084	-0.0221	Z00034530-1	4.6663	4.6747	4.6962	4.7133	0.0084	0.0299	0.047	Z00034530-1	4.4376	4.4339	4.3733	-0.0037	-0.0643	0.047	0.2343	0.1407
4931408A02Rik	Z00027192-1	2.2936	2.3652	2.2236	0.0716	-0.07	Z00027192-1	2.5873	2.6129	2.6191	0.0256	0.0318	Z00027192-1	2.1305	2.0456	2.0864	2.2014	-0.0849	-0.0441	0.0709	Z00027192-1	3.0623	3.0327	3.0923	-0.0296	0.03	0.0716	0.0849	0.0783
4931409K22Rik	Z00037122-1	1.3467	1.259	1.3895	-0.0877	0.0428	Z00037122-1	3.5774	3.5767	3.5761	-0.0007	-0.0013	Z00037122-1	1.6515	1.738	1.7474	1.7307	0.0865	0.0959	0.0792	Z00037122-1	3.0127	3.0357	3.1194	0.023	0.1067	0.1067	0.0877	0.0972
4931415C17Rik	Z00031692-1	1.4127	1.959	1.8223	0.5463	0.4096	Z00031692-1	3.0242	3.0453	3.0336	0.0211	0.0094	Z00031692-1	1.8338	1.8955	1.9654	2.0242	0.0617	0.1316	0.1904	Z00031692-1	3.3536	3.3544	3.3201	0.0008	-0.0335	0.5463	0.0335	0.2899
4931419H13Rik	Z00061162-1	2.6591	2.4894	2.3722	-0.1697	-0.2869	Z00061162-1	3.6154	3.6261	3.5935	0.0107	-0.0219	Z00061162-1	2.2252	2.2428	2.2193	2.3255	0.0176	-0.0059	0.1003	Z00061162-1	3.7097	3.7234	3.7015	0.0137	-0.0082	0.1003	0.2869	0.1936
4931422A03Rik	Z00059543-1	1.4703	1.2792	1.3139	-0.1911	-0.1564	Z00059543-1	3.2209	3.2178	3.2621	-0.0031	0.0412	Z00059543-1	1.6365	1.7659	1.757	1.6596	0.1294	0.1205	0.0231	Z00026806-1	1.9793	1.9497	1.9483	-0.0296	-0.031	0.1294	0.1911	0.1603
4931428F04Rik	Z00070600-1	3.0608	2.9746	3.0932	-0.0862	0.0324	Z00070600-1	3.5349	3.4446	3.4638	-0.0903	-0.0711	Z00070600-1	3.5524	3.4427	3.5742	3.5692	-0.1097	0.0218	0.0168	Z00070600-1	3.5216	3.5942	3.4992	0.0726	-0.0224	0.0726	0.1097	0.0912
4931429I11Rik	Z00043281-1	1.1771	1.1549	1.2703	-0.0222	0.0932	Z00043281-1	2.7735	2.7805	2.777	0.007	0.0035	Z00043281-1	0.6661	0.8204	0.7371	0.7868	0.1543	0.071	0.1207	Z00056430-1	2.4459	2.372	2.3527	-0.0739	-0.0932	0.1543	0.0932	0.1238
4931440J10Rik	Z00061701-1	1.1493	1.207	1.2599	0.0577	0.1106	Z00061701-1	2.2596	2.1393	2.2005	-0.1203	-0.0591	Z00061701-1	0.6516	0.6471	0.6552	0.7049	-0.0045	0.0036	0.0533	Z00061701-1	1.8703	2.0499	2.0994	0.1796	0.2291	0.2291	0.1203	0.1747
4931440P22Rik	Z00027988-1	1.4157	1.1233	1.1723	-0.2924	-0.2434	Z00027988-1	2.0655	1.9797	1.9733	-0.0858	-0.0922	Z00027988-1	1.6131	1.4463	1.613	1.6956	-0.1668	-0.0001	0.0825	Z00027988-1	2.3592	2.4086	2.3214	0.0494	-0.0378	0.0825	0.2924	0.1875
4932409I22Rik	Z00039830-1	2.1264	1.9623	1.8149	-0.1641	-0.3115	Z00039830-1	3.7657	3.7618	3.7326	-0.0039	-0.0331	Z00039830-1	1.4633	1.5683	1.6307	1.5587	0.105	0.1674	0.0954	Z00039830-1	3.122	3.177	3.2045	0.055	0.0825	0.1674	0.3115	0.2395
4932412D23Rik	Z00027986-1	1.3368	1.1789	1.3048	-0.1579	-0.032	Z00027986-1	3.5855	3.5769	3.5337	-0.0086	-0.0518	Z00027986-1	0.9676	1.0285	0.7007	0.5262	0.0609	-0.2669	-0.4414	Z00027986-1	3.0061	3.1722	3.0755	0.1661	0.0694	0.1661	0.4414	0.3038
4932415G12Rik	Z00038933-1	1.4327	1.6708	1.0939	0.2381	-0.3388	Z00038933-1	2.5957	2.5458	2.5852	-0.0499	-0.0105	Z00038933-1	2.0507	1.9775	2.1675	2.2336	-0.0732	0.1168	0.1829	Z00038933-1	2.7286	2.6876	2.7504	-0.041	0.0218	0.2381	0.3388	0.2885
4932416J16Rik	Z00031650-1	1.1041	1.16	1.0692	0.0559	-0.0349	Z00031650-1	2.0026	2.0245	1.9506	0.0219	-0.052	Z00031650-1	0.6301	0.7829	1.1149	0.8466	0.1528	0.4848	0.2165	Z00031650-1	2.0734	2.0181	1.8915	-0.0553	-0.1819	0.4848	0.1819	0.3334
4932417H02Rik	Z00000913-1	3.9802	3.9865	3.8845	0.0063	-0.0957	Z00000913-1	3.797	3.8654	3.8868	0.0684	0.0898	Z00000913-1	4.1697	4.187	4.2397	4.2724	0.0173	0.07	0.1027	Z00000913-1	4.0611	3.992	4.0349	-0.0691	-0.0262	0.1027	0.0957	0.0992
4932417I16Rik	Z00019703-1	3.4352	3.5985	3.2499	0.1633	-0.1853	Z00019703-1	3.6729	3.9084	3.8041	0.2355	0.1312	Z00019703-1	3.3118	3.4621	3.4399	3.5059	0.1503	0.1281	0.1941	Z00019703-1	3.2	3.0053	3.2277	-0.1947	0.0277	0.2355	0.1947	0.2151
4932422M17Rik	Z00051427-1	1.2474	1.1949	1.2691	-0.0525	0.0217	Z00051427-1	1.9698	1.9667	1.9517	-0.0031	-0.0181	Z00051427-1	1.211	1.4567	1.1348	1.1322	0.2457	-0.0762	-0.0788	Z00051427-1	2.4093	2.428	2.4403	0.0187	0.031	0.2457	0.0788	0.1623
4932432K03Rik	Z00051707-1	3.453	3.2664	3.3214	-0.1866	-0.1316	Z00051707-1	3.3907	3.3648	3.3102	-0.0259	-0.0805	Z00051707-1	3.5627	3.5485	3.5496	3.6054	-0.0142	-0.0131	0.0427	Z00051707-1	3.1717	3.2198	3.2375	0.0481	0.0658	0.0658	0.1866	0.1262
4932438A13Rik	Z00027222-1	2.4637	2.4877	2.1375	0.024	-0.3262	Z00027222-1	2.7812	2.7279	2.7139	-0.0533	-0.0673	Z00027222-1	2.0417	1.8667	1.9964	1.6776	-0.175	-0.0453	-0.3641	Z00052278-1	2.0304	2.0303	2.0397	-0.0001	0.0093	0.024	0.3641	0.1941
4932441K18Rik	Z00009210-1	3.2739	2.799	2.4128	-0.4749	-0.8611	Z00009210-1	4.0479	3.9614	3.6276	-0.0865	-0.4203	Z00009210-1	3.1012	3.109	3.1165	2.804	0.0078	0.0153	-0.2972	Z00009210-1	3.1427	3.0855	2.7542	-0.0572	-0.3885	0.0153	0.8611	0.4382
4932442K08Rik	Z00019761-1	2.519	2.9029	3.0218	0.3839	0.5028	Z00019761-1	3.1896	3.2235	3.4328	0.0339	0.2432	Z00019761-1	2.9725	2.9708	3.013	3.1803	-0.0017	0.0405	0.2078	Z00019761-1	3.2475	3.1867	3.4315	-0.0608	0.184	0.5028	0.0608	0.2818
4932442L08Rik	Z00050285-1	1.5272	2.2698	2.6705	0.7426	1.1433	Z00050285-1	3.0717	3.0748	3.7752	0.0031	0.7035	Z00050285-1	1.108	1.3395	1.1	1.1185	0.2315	-0.008	0.0105	Z00050285-1	2.0034	2.0026	1.9106	-0.0008	-0.0928	1.1433	0.0928	0.6181
4932703K07Rik	Z00071942-1	1.21	1.3342	1.3907	0.1242	0.1807	Z00071942-1	2.7078	2.694	2.6953	-0.0138	-0.0125	Z00071942-1	0.7988	0.6414	0.9897	0.6993	-0.1574	0.1909	-0.0995	0	0	0	0	0	0	0.1909	0.1574	0.1742
4933400C05Rik	Z00048007-1	1.9754	1.9593	1.9839	-0.0161	0.0085	Z00048007-1	3.1708	3.2197	3.2038	0.0489	0.033	Z00048007-1	2.1073	2.1415	2.1114	2.1103	0.0342	0.0041	0.003	Z00048007-1	3.3479	3.2467	3.2827	-0.1012	-0.0652	0.0489	0.1012	0.0751
4933400F03Rik	Z00052833-1	1.1628	1.1467	1.0951	-0.0161	-0.0677	Z00052833-1	2.252	2.2579	2.2088	0.0059	-0.0432	Z00052833-1	1.7187	1.6765	1.6504	2.086	-0.0422	-0.0683	0.3673	Z00052833-1	2.4135	2.5007	2.5769	0.0872	0.1634	0.3673	0.0683	0.2178
4933400N17Rik	Z00073881-1	2.2141	1.6387	1.4867	-0.5754	-0.7274	Z00058335-1	2.4238	2.4303	2.4685	0.0065	0.0447	Z00073881-1	1.6528	2.134	1.6566	1.5168	0.4812	0.0038	-0.136	Z00058335-1	2.4015	2.3798	2.3631	-0.0217	-0.0384	0.4812	0.7274	0.6043
4933403F05Rik	Z00064426-1	1.6913	1.677	1.6938	-0.0143	0.0025	Z00064426-1	3.5569	3.5331	3.5344	-0.0238	-0.0225	Z00064426-1	2.0122	2.0638	2.0813	1.9417	0.0516	0.0691	-0.0705	Z00022053-1	3.0005	3.023	3.0005	0.0225	0	0.0691	0.0705	0.0698
4933403G14Rik	Z00074845-1	3.318	2.849	2.6783	-0.469	-0.6397	Z00051029-1	3.2339	3.2806	3.1026	0.0467	-0.1313	Z00074845-1	3.1621	3.2572	3.2413	3.2197	0.0951	0.0792	0.0576	Z00051029-1	2.8806	2.9664	2.925	0.0858	0.0444	0.0951	0.6397	0.3674
4933404M19Rik	Z00027992-1	2.5493	2.825	2.939	0.2757	0.3897	Z00027992-1	2.9196	3.1014	3.2427	0.1818	0.3231	Z00027992-1	2.7851	2.8861	2.7938	2.9064	0.101	0.0087	0.1213	0	0	0	0	0	0	0.3897	0	0.1949
4933404O12Rik	Z00078190-1	3.4387	3.4477	3.2596	0.009	-0.1791	0	0	0	0	0	0	Z00078190-1	3.0737	2.9462	3.0276	3.0323	-0.1275	-0.0461	-0.0414	Z00043226-1	2.177	2.2151	2.186	0.0381	0.009	0.0381	0.1791	0.1086
4933405L10Rik	Z00039370-1	1.5377	1.667	1.4087	0.1293	-0.129	Z00039370-1	2.4108	2.4178	2.3105	0.007	-0.1003	Z00039370-1	2.0713	2.0199	2.0482	1.9731	-0.0514	-0.0231	-0.0982	Z00039370-1	2.5764	2.5652	2.5596	-0.0112	-0.0168	0.1293	0.129	0.1292
4933406E20Rik	Z00044711-1	2.8103	2.8056	2.7034	-0.0047	-0.1069	Z00044711-1	2.7845	2.7777	2.8265	-0.0068	0.042	Z00044711-1	2.6902	2.8091	2.8348	2.739	0.1189	0.1446	0.0488	Z00056482-1	2.6876	2.7456	2.8205	0.058	0.1329	0.1446	0.1069	0.1258
4933406K04Rik	Z00028096-1	1.084	1.3546	1.194	0.2706	0.11	Z00028096-1	2.6342	2.6601	2.777	0.0259	0.1428	Z00028096-1	0.6926	0.6644	0.7307	0.7443	-0.0282	0.0381	0.0517	Z00028096-1	3.0563	3.0303	3.0392	-0.026	-0.0171	0.2706	0.0282	0.1494
4933407H18Rik	Z00035840-1	2.0388	2.3426	2.1466	0.3038	0.1078	Z00035840-1	2.6622	2.6896	2.6767	0.0274	0.0145	Z00035840-1	2.1857	2.2079	2.1925	2.0839	0.0222	0.0068	-0.1018	Z00035840-1	2.3135	2.3205	2.4166	0.007	0.1031	0.3038	0.1018	0.2028
4933407I18Rik	Z00071055-1	1.1228	1.1661	1.2364	0.0433	0.1136	Z00071055-1	2.268	2.3281	2.3236	0.0601	0.0556	Z00071055-1	0.4971	0.8201	0.7092	0.7589	0.323	0.2121	0.2618	Z00028000-1	2.4874	2.4931	2.5047	0.0057	0.0173	0.323	0	0.1615
4933407N01Rik	Z00042266-1	3.5103	3.3516	3.3611	-0.1587	-0.1492	Z00042266-1	3.6229	3.7019	3.7365	0.079	0.1136	Z00042266-1	3.5479	3.5452	3.5763	3.5767	-0.0027	0.0284	0.0288	Z00042266-1	3.5711	3.6317	3.7114	0.0606	0.1403	0.1403	0.1587	0.1495
4933409K07Rik	Z00046847-1	2.1044	2.2791	2.4012	0.1747	0.2968	Z00046847-1	3.0115	3.0205	3.0484	0.009	0.0369	Z00046847-1	2.0452	1.7851	2.1593	2.0103	-0.2601	0.1141	-0.0349	Z00031409-1	2.6155	2.599	2.6276	-0.0165	0.0121	0.2968	0.2601	0.2785
4933411E08Rik	Z00061532-1	1.2622	1.1713	1.2311	-0.0909	-0.0311	Z00061532-1	2.6209	2.6071	2.6013	-0.0138	-0.0196	Z00061532-1	1.2259	1.6242	1.4802	1.6354	0.3983	0.2543	0.4095	Z00061532-1	2.5659	2.581	2.5081	0.0151	-0.0578	0.4095	0.0909	0.2502
4933411G11Rik	Z00010099-1	1.3926	1.2815	1.5064	-0.1111	0.1138	Z00010099-1	1.2239	1.6831	1.5046	0.4592	0.2807	Z00010099-1	1.4325	1.4334	1.3657	0.9949	0.0009	-0.0668	-0.4376	Z00010099-1	1.761	1.8343	1.8968	0.0733	0.1358	0.4592	0.4376	0.4484
4933412E12Rik	Z00061530-1	1.3132	1.5383	1.7231	0.2251	0.4099	Z00061530-1	2.1566	2.1333	2.228	-0.0233	0.0714	Z00061530-1	1.9388	1.88	1.9763	2.0967	-0.0588	0.0375	0.1579	Z00061530-1	2.388	2.4258	2.4948	0.0378	0.1068	0.4099	0.0588	0.2344
4933416C03Rik	Z00075731-1	2.9146	2.6018	2.8467	-0.3128	-0.0679	0	0	0	0	0	0	Z00075731-1	2.1804	2.1694	2.3124	2.1863	-0.011	0.132	0.0059	Z00064289-1	1.9408	1.9805	2.0664	0.0397	0.1256	0.132	0.3128	0.2224
4933416E03Rik	Z00061137-1	1.2716	1.2158	1.3027	-0.0558	0.0311	Z00061137-1	2.3738	2.363	2.3731	-0.0108	-0.0007	Z00061137-1	0.9057	1.0903	1.0779	0.7364	0.1846	0.1722	-0.1693	Z00061137-1	2.8837	2.8916	2.9432	0.0079	0.0595	0.1846	0.1693	0.177
4933417D19Rik	Z00061419-1	1.9978	1.653	1.6191	-0.3448	-0.3787	Z00061419-1	2.9256	2.9723	2.8372	0.0467	-0.0884	Z00061419-1	1.8405	1.9149	1.9203	1.8933	0.0744	0.0798	0.0528	Z00061419-1	2.6909	2.6225	2.7564	-0.0684	0.0655	0.0798	0.3787	0.2293
4933417M04Rik	Z00066100-1	1.1559	1.3344	1.3419	0.1785	0.186	Z00066100-1	2.8341	2.8204	2.8705	-0.0137	0.0364	Z00066100-1	1.5762	1.8136	1.8111	1.6051	0.2374	0.2349	0.0289	Z00032771-1	1.9523	1.958	2.0825	0.0057	0.1302	0.2374	0.0137	0.1256
4933417O08Rik	Z00046552-1	1.4809	1.5129	1.4332	0.032	-0.0477	Z00046552-1	2.3651	2.3861	2.3802	0.021	0.0151	Z00046552-1	1.1483	0.8096	1.025	1.0218	-0.3387	-0.1233	-0.1265	Z00046552-1	2.5916	2.5946	2.5989	0.003	0.0073	0.032	0.3387	0.1854
4933421E11Rik	Z00034043-1	1.7953	1.7022	1.8193	-0.0931	0.024	Z00034043-1	2.1521	2.2311	2.2409	0.079	0.0888	Z00034043-1	2.0485	1.9137	1.9089	1.8692	-0.1348	-0.1396	-0.1793	Z00034043-1	2.2083	2.2635	2.3138	0.0552	0.1055	0.1055	0.1793	0.1424
4933421H06Rik	Z00028009-1	1.2593	1.2413	1.3017	-0.018	0.0424	Z00028009-1	2.2469	2.2908	2.2549	0.0439	0.008	Z00028009-1	1.1775	0.3882	0.6568	1.0826	-0.7893	-0.5207	-0.0949	Z00028009-1	2.6945	2.7134	2.7085	0.0189	0.014	0.0439	0.7893	0.4166
4933421O10Rik	Z00062101-1	1.6165	2.0307	1.9465	0.4142	0.33	Z00062101-1	1.7903	1.8562	1.949	0.0659	0.1587	Z00062101-1	2.2085	2.1418	2.1658	2.2927	-0.0667	-0.0427	0.0842	Z00062101-1	2.2721	2.3164	2.4601	0.0443	0.188	0.4142	0.0667	0.2405
4933422A05Rik	Z00028002-1	1.4134	1.4939	1.611	0.0805	0.1976	Z00028002-1	2.7156	2.6761	2.6592	-0.0395	-0.0564	Z00028002-1	1.3528	0.8401	1.2786	1.4015	-0.5127	-0.0742	0.0487	Z00028002-1	2.6181	2.6833	2.6392	0.0652	0.0211	0.1976	0.5127	0.3552
4933424B01Rik	Z00002100-1	3.8713	4.0756	4.1568	0.2043	0.2855	Z00002100-1	3.7178	3.6397	3.5776	-0.0781	-0.1402	Z00002100-1	3.9826	3.977	3.9428	3.9655	-0.0056	-0.0398	-0.0171	Z00002100-1	3.7118	3.7171	3.6285	0.0053	-0.0833	0.2855	0.1402	0.2129
4933425L03Rik	Z00012948-1	3.6727	3.5859	3.5878	-0.0868	-0.0849	Z00012948-1	3.5646	3.5901	3.6432	0.0255	0.0786	Z00012948-1	3.588	3.5667	3.6022	3.6621	-0.0213	0.0142	0.0741	Z00061604-1	3.5581	3.4998	3.2843	-0.0583	-0.2738	0.0786	0.2738	0.1762
4933426K21Rik	Z00034998-1	3.1595	2.9635	2.7145	-0.196	-0.445	Z00034998-1	2.8878	2.9352	2.8616	0.0474	-0.0262	Z00034998-1	3.2094	3.163	3.1647	3.1568	-0.0464	-0.0447	-0.0526	Z00070160-1	3.1949	3.3698	3.2216	0.1749	0.0267	0.1749	0.445	0.31
4933426M11Rik	Z00075217-1	3.7717	3.5781	3.6993	-0.1936	-0.0724	Z00012488-1	2.8045	2.8202	2.8751	0.0157	0.0706	Z00075217-1	3.5602	3.6437	3.542	3.6332	0.0835	-0.0182	0.073	Z00012488-1	2.7706	2.7576	2.9388	-0.013	0.1682	0.1682	0.1936	0.1809
4933427E11Rik	Z00043516-1	1.1874	1.2355	1.2692	0.0481	0.0818	Z00043516-1	3.2024	3.215	3.2251	0.0126	0.0227	Z00043516-1	0.8464	0.6683	0.7621	0.794	-0.1781	-0.0843	-0.0524	Z00043516-1	2.8315	2.8338	2.8314	0.0023	-0.0001	0.0818	0.1781	0.13
4933427G23Rik	Z00053393-1	1.391	1.2878	1.3186	-0.1032	-0.0724	Z00053393-1	2.7398	2.7055	2.701	-0.0343	-0.0388	Z00053393-1	1.4664	1.3102	1.5023	1.5246	-0.1562	0.0359	0.0582	Z00053393-1	2.6873	2.6492	2.6424	-0.0381	-0.0449	0.0582	0.1562	0.1072
4933428G09Rik	Z00008116-1	2.8871	3.0411	3.0425	0.154	0.1554	Z00008116-1	3.4611	3.4694	3.3913	0.0083	-0.0698	Z00008116-1	3.11	3.0955	3.1251	3.2127	-0.0145	0.0151	0.1027	Z00008116-1	3.4074	3.3434	3.2863	-0.064	-0.1211	0.1554	0.1211	0.1383
4933428M09Rik	Z00055613-1	1.2723	1.2276	1.3521	-0.0447	0.0798	Z00055613-1	2.483	2.523	2.5386	0.04	0.0556	Z00055613-1	0.6495	0.6449	0.6531	0.8601	-0.0046	0.0036	0.2106	Z00055613-1	2.2904	2.3319	2.2789	0.0415	-0.0115	0.2106	0.0447	0.1277
4933429F08Rik	Z00057103-1	1.0327	1.1771	1.4206	0.1444	0.3879	Z00057103-1	2.5771	2.5704	2.6382	-0.0067	0.0611	Z00057103-1	1.264	0.9917	1.2954	0.6789	-0.2723	0.0314	-0.5851	Z00028011-1	2.3166	2.2763	2.2855	-0.0403	-0.0311	0.3879	0.5851	0.4865
4933430I17Rik	Z00053013-1	1.2138	1.256	1.3006	0.0422	0.0868	Z00053013-1	2.1355	2.0746	2.084	-0.0609	-0.0515	Z00053013-1	1.8227	1.4937	1.4576	1.8999	-0.329	-0.3651	0.0772	Z00053013-1	2.2292	2.176	2.121	-0.0532	-0.1082	0.0868	0.3651	0.226
4933430L12Rik	Z00062947-1	1.387	1.3773	1.3073	-0.0097	-0.0797	Z00062947-1	2.6749	2.6971	2.6848	0.0222	0.0099	Z00062947-1	1.5238	1.3046	1.2256	1.22	-0.2192	-0.2982	-0.3038	Z00062947-1	3.0993	3.107	3.0799	0.0077	-0.0194	0.0222	0.3038	0.163
4933431E20Rik	Z00028665-1	1.5886	2.3633	2.5307	0.7747	0.9421	Z00028665-1	2.0877	2.2235	2.3669	0.1358	0.2792	Z00028665-1	1.8786	1.8037	1.7851	1.9078	-0.0749	-0.0935	0.0292	Z00028665-1	2.2614	2.3278	2.28	0.0664	0.0186	0.9421	0.0935	0.5178
4933433K01Rik	Z00019002-1	2.5136	2.5058	2.2296	-0.0078	-0.284	Z00019002-1	3.0119	2.9635	2.8373	-0.0484	-0.1746	Z00019002-1	3.0176	2.9714	3.0284	2.9478	-0.0462	0.0108	-0.0698	Z00019002-1	2.7326	2.8701	2.7596	0.1375	0.027	0.1375	0.284	0.2108
4933433P14Rik	Z00009196-1	3.0799	3.3252	3.4978	0.2453	0.4179	Z00009196-1	3.0325	3.0306	3.4917	-0.0019	0.4592	Z00009196-1	3.236	3.2964	3.2571	3.3524	0.0604	0.0211	0.1164	Z00009196-1	3.3777	3.3909	3.6608	0.0132	0.2831	0.4592	0.0019	0.2306
4933434E20Rik	Z00001599-1	3.8966	3.9664	4.1534	0.0698	0.2568	Z00001599-1	4.1394	4.1922	4.2749	0.0528	0.1355	Z00001599-1	4.067	4.0901	4.0636	4.0928	0.0231	-0.0034	0.0258	Z00001599-1	4.21	4.17	4.3396	-0.04	0.1296	0.2568	0.04	0.1484
4933434I06Rik	Z00038057-1	1.1289	1.8583	1.9806	0.7294	0.8517	Z00038057-1	2.3277	2.4955	2.5167	0.1678	0.189	Z00038057-1	1.385	1.6729	1.68	1.6051	0.2879	0.295	0.2201	Z00038057-1	2.3097	2.3086	2.4845	-0.0011	0.1748	0.8517	0.0011	0.4264
4933434I20Rik	Z00048589-1	1.3656	1.3247	1.3404	-0.0409	-0.0252	Z00048589-1	2.5921	2.6404	2.6197	0.0483	0.0276	Z00048589-1	1.2933	1.0743	1.1578	1.0138	-0.219	-0.1355	-0.2795	Z00048589-1	2.6022	2.599	2.5847	-0.0032	-0.0175	0.0483	0.2795	0.1639
4933439C10Rik	Z00049528-1	2.1586	2.3217	2.3541	0.1631	0.1955	Z00049528-1	2.5341	2.3869	2.4985	-0.1472	-0.0356	Z00049528-1	2.2372	2.0926	2.2245	2.246	-0.1446	-0.0127	0.0088	Z00049528-1	2.3367	2.2804	2.3133	-0.0563	-0.0234	0.1955	0.1472	0.1714
4933439C20Rik	Z00074621-1	2.9571	2.8874	3.08	-0.0697	0.1229	Z00034555-1	2.3767	2.7095	2.7019	0.3328	0.3252	Z00074621-1	2.6836	2.6421	2.7178	2.6243	-0.0415	0.0342	-0.0593	Z00063544-1	2.0765	2.1052	2.2801	0.0287	0.2036	0.3328	0.0697	0.2013
4933439F18Rik	Z00035069-1	2.4099	2.6059	2.3266	0.196	-0.0833	Z00035069-1	2.8494	2.8553	2.7675	0.0059	-0.0819	Z00035069-1	2.4797	2.4598	2.4583	2.5067	-0.0199	-0.0214	0.027	Z00035069-1	2.7311	2.7323	2.6164	0.0012	-0.1147	0.196	0.1147	0.1554
4933440N22Rik	Z00045023-1	1.9901	2.1392	2.1948	0.1491	0.2047	Z00045023-1	2.8681	2.8436	2.7902	-0.0245	-0.0779	Z00045023-1	2.5281	2.5332	2.4869	2.6496	0.0051	-0.0412	0.1215	Z00045023-1	2.8141	2.7984	2.857	-0.0157	0.0429	0.2047	0.0779	0.1413
5031425E22Rik	Z00026963-1	1.6149	2.2715	2.3171	0.6566	0.7022	Z00026963-1	2.903	2.8629	3.0389	-0.0401	0.1359	Z00026963-1	2.3006	2.6007	2.3355	2.5998	0.3001	0.0349	0.2992	Z00026963-1	2.7029	2.6219	2.8711	-0.081	0.1682	0.7022	0.081	0.3916
5031434O11Rik	Z00029444-1	1.3462	1.6967	1.8422	0.3505	0.496	Z00029444-1	2.1915	2.3605	2.6903	0.169	0.4988	Z00029444-1	1.7827	1.6995	1.71	1.4024	-0.0832	-0.0727	-0.3803	Z00029444-1	2.2998	2.388	2.297	0.0882	-0.0028	0.4988	0.3803	0.4396
5031439G07Rik	Z00036073-1	2.0882	2.3705	2.6054	0.2823	0.5172	Z00036073-1	3.195	3.1982	3.229	0.0032	0.034	Z00036073-1	2.5709	2.46	2.574	2.4877	-0.1109	0.0031	-0.0832	Z00036073-1	3.2735	3.2685	3.2359	-0.005	-0.0376	0.5172	0.1109	0.3141
5033411D12Rik	Z00020388-1	1.0502	1.0306	1.0403	-0.0196	-0.0099	Z00020388-1	1.8533	1.8904	1.8754	0.0371	0.0221	Z00020388-1	1.1612	1.3921	1.3567	1.6114	0.2309	0.1955	0.4502	Z00020388-1	2.2178	2.1231	2.2405	-0.0947	0.0227	0.4502	0.0947	0.2725
5033414K04Rik	Z00070216-1	3.2425	3.1542	2.9706	-0.0883	-0.2719	Z00070216-1	3.6592	3.5839	3.5197	-0.0753	-0.1395	Z00070216-1	3.6094	3.6406	3.6425	3.872	0.0312	0.0331	0.2626	Z00070216-1	3.9414	4.0446	3.822	0.1032	-0.1194	0.2626	0.2719	0.2673
5033430I15Rik	Z00044435-1	1.3605	1.608	2.1047	0.2475	0.7442	Z00044435-1	2.5292	2.5144	2.719	-0.0148	0.1898	Z00044435-1	1.8396	1.8705	1.8514	2.3032	0.0309	0.0118	0.4636	Z00044435-1	2.593	2.5483	3.2116	-0.0447	0.6186	0.7442	0.0447	0.3945
5133400G04Rik	Z00062745-1	3.475	3.5626	3.726	0.0876	0.251	Z00062745-1	3.1716	3.2296	3.303	0.058	0.1314	Z00062745-1	3.6481	3.6545	3.646	3.5627	0.0064	-0.0021	-0.0854	Z00035015-1	2.3097	2.3869	2.4161	0.0772	0.1064	0.251	0.0854	0.1682
5230400G24Rik	Z00010222-1	4.2367	4.1786	4.2104	-0.0581	-0.0263	Z00010222-1	4.0314	4.0845	4.1028	0.0531	0.0714	Z00010222-1	4.2926	4.3083	4.2862	4.2957	0.0157	-0.0064	0.0031	Z00010222-1	4.1014	4.0981	4.1101	-0.0033	0.0087	0.0714	0.0581	0.0648
5330401P04Rik	Z00054199-1	2.3376	2.3789	2.3285	0.0413	-0.0091	Z00054199-1	3.6271	3.6235	3.6068	-0.0036	-0.0203	Z00054199-1	2.4731	2.4463	2.4996	2.4684	-0.0268	0.0265	-0.0047	Z00052875-1	2.5864	2.5167	2.5854	-0.0697	-0.001	0.0413	0.0697	0.0555
5330417C22Rik	Z00040144-1	1.9572	2.0589	1.7352	0.1017	-0.222	Z00040144-1	2.9054	2.9207	2.912	0.0153	0.0066	Z00040144-1	1.8052	1.8109	1.8002	1.627	0.0057	-0.005	-0.1782	Z00040144-1	3.0049	3.0439	3.1008	0.039	0.0959	0.1017	0.222	0.1619
5330431N19Rik	Z00010827-1	3.8716	3.8996	3.9071	0.028	0.0355	Z00010827-1	3.8234	3.8698	3.8359	0.0464	0.0125	Z00010827-1	3.9328	3.9538	3.9895	4.0847	0.021	0.0567	0.1519	Z00010827-1	3.8547	3.784	3.8132	-0.0707	-0.0415	0.1519	0.0707	0.1113
5430400D12Rik	Z00028023-1	1.6626	1.4715	1.5272	-0.1911	-0.1354	Z00028023-1	1.9299	2.0244	2.0279	0.0945	0.098	Z00028023-1	1.8315	1.7672	1.6344	1.6895	-0.0643	-0.1971	-0.142	Z00028023-1	2.2353	2.2517	2.1367	0.0164	-0.0986	0.098	0.1971	0.1476
5430407P10Rik	Z00052205-1	3.3497	3.7285	3.6934	0.3788	0.3437	Z00052205-1	2.906	3.2898	3.5353	0.3838	0.6293	Z00052205-1	2.9256	2.8605	2.9186	3.0116	-0.0651	-0.007	0.086	Z00066918-1	2.6514	2.668	2.796	0.0166	0.1446	0.6293	0.0651	0.3472
5430411C19Rik	Z00028021-1	1.6154	1.9539	1.93	0.3385	0.3146	Z00028021-1	2.5732	2.6386	2.625	0.0654	0.0518	Z00028021-1	2.2271	2.3512	2.1486	2.149	0.1241	-0.0785	-0.0781	Z00028021-1	2.6106	2.5917	2.644	-0.0189	0.0334	0.3385	0.0785	0.2085
5430411K18Rik	Z00022149-1	3.0325	3.113	2.9059	0.0805	-0.1266	Z00022149-1	2.9013	3.0157	3.0208	0.1144	0.1195	Z00022149-1	2.6231	2.5614	2.6523	2.5583	-0.0617	0.0292	-0.0648	Z00022149-1	2.8081	2.861	2.7587	0.0529	-0.0494	0.1195	0.1266	0.1231
5430417L22Rik	Z00052305-1	2.3816	2.2778	2.3744	-0.1038	-0.0072	Z00052305-1	3.1465	3.0898	3.2815	-0.0567	0.135	Z00052305-1	2.4232	2.4596	2.5154	2.4019	0.0364	0.0922	-0.0213	Z00052305-1	3.0505	2.956	3.1693	-0.0945	0.1188	0.135	0.1038	0.1194
5430432M24Rik	Z00040996-1	3.0719	3.1377	2.9195	0.0658	-0.1524	Z00040996-1	3.028	3.0337	3.0565	0.0057	0.0285	Z00040996-1	3.0063	2.9662	3.0064	3.0509	-0.0401	0.0001	0.0446	Z00040996-1	2.7742	2.794	2.781	0.0198	0.0068	0.0658	0.1524	0.1091
5430433E21Rik	Z00048502-1	1.4377	1.883	1.7233	0.4453	0.2856	Z00048502-1	2.8567	2.855	2.8641	-0.0017	0.0074	Z00048502-1	1.9319	1.2808	1.9648	1.3239	-0.6511	0.0329	-0.608	Z00048502-1	2.892	2.9173	2.871	0.0253	-0.021	0.4453	0.6511	0.5482
5430437P03Rik	Z00035926-1	4.3229	4.3237	4.4082	0.0008	0.0853	Z00035926-1	4.2205	4.2293	4.2822	0.0088	0.0617	Z00035926-1	4.5881	4.6058	4.6408	4.6578	0.0177	0.0527	0.0697	Z00058570-1	3.2799	3.3174	3.3283	0.0375	0.0484	0.0853	0	0.0427
5530400B01Rik	Z00037344-1	2.1626	2.6182	3.2763	0.4556	1.1137	Z00037344-1	3.3059	3.3437	3.6118	0.0378	0.3059	Z00037344-1	2.02	2.0737	1.9819	2.0648	0.0537	-0.0381	0.0448	Z00037344-1	3.1546	3.1099	3.186	-0.0447	0.0314	1.1137	0.0447	0.5792
5530401N12Rik	Z00052108-1	1.9636	2.0064	2.2639	0.0428	0.3003	Z00052108-1	3.0382	3.0387	3.0426	0.0005	0.0044	Z00052108-1	2.1832	2.2373	2.1763	2.1222	0.0541	-0.0069	-0.061	Z00052108-1	3.138	3.1589	3.1334	0.0209	-0.0046	0.3003	0.061	0.1807
5530601H04Rik	Z00028484-1	1.712	2.1343	2.3065	0.4223	0.5945	Z00028484-1	3.2244	3.2735	3.2281	0.0491	0.0037	Z00028484-1	2.1582	2.0009	2.2513	2.2925	-0.1573	0.0931	0.1343	Z00039737-1	2.31	2.3692	2.3317	0.0592	0.0217	0.5945	0.1573	0.3759
5630401D24Rik	Z00003360-1	2.9887	3.2709	3.1801	0.2822	0.1914	Z00003360-1	2.6762	2.674	2.7457	-0.0022	0.0695	Z00003360-1	3.1667	3.0867	3.1021	3.1189	-0.08	-0.0646	-0.0478	Z00003360-1	2.765	2.8059	2.6923	0.0409	-0.0727	0.2822	0.08	0.1811
5730403B10Rik	Z00012571-1	3.3259	3.4634	3.3193	0.1375	-0.0066	Z00012571-1	3.056	3.0464	3.1562	-0.0096	0.1002	Z00012571-1	3.2422	3.2084	3.2422	3.2784	-0.0338	0	0.0362	Z00012571-1	3.3652	3.3885	3.4199	0.0233	0.0547	0.1375	0.0338	0.0856
5730403M16Rik	Z00035080-1	3.4126	3.5368	3.6312	0.1242	0.2186	Z00035080-1	2.9343	2.9611	3.0457	0.0268	0.1114	Z00035080-1	3.2909	3.2196	3.1547	3.1201	-0.0713	-0.1362	-0.1708	Z00035080-1	3.0745	3.0439	3.0287	-0.0306	-0.0458	0.2186	0.1708	0.1947
5730407M17Rik	Z00026995-1	2.3249	2.4119	2.4703	0.087	0.1454	Z00026995-1	3.132	3.1454	3.0957	0.0134	-0.0363	Z00026995-1	2.9145	3.0223	2.79	2.8032	0.1078	-0.1245	-0.1113	Z00026995-1	3.0323	3.0872	3.1153	0.0549	0.083	0.1454	0.1245	0.135
5730408K05Rik	Z00032455-1	2.408	2.4466	2.1689	0.0386	-0.2391	Z00032455-1	2.7762	2.7361	2.7193	-0.0401	-0.0569	Z00032455-1	2.601	2.653	2.553	2.7272	0.052	-0.048	0.1262	Z00032455-1	2.8753	2.8393	2.8636	-0.036	-0.0117	0.1262	0.2391	0.1827
5730409E04Rik	Z00026200-1	1.7299	1.9744	1.9853	0.2445	0.2554	Z00026200-1	2.7256	2.7428	2.7795	0.0172	0.0539	Z00026200-1	2.4547	2.3681	2.3758	2.4487	-0.0866	-0.0789	-0.006	Z00026200-1	2.7842	2.9012	2.8534	0.117	0.0692	0.2554	0.0866	0.171
5730409G15Rik	Z00000805-1	3.7448	3.8996	3.9432	0.1548	0.1984	Z00000805-1	3.5613	3.6561	3.6656	0.0948	0.1043	Z00000805-1	3.3646	3.4924	3.4239	3.3691	0.1278	0.0593	0.0045	Z00000805-1	3.367	3.2531	3.291	-0.1139	-0.076	0.1984	0.1139	0.1562
5730409N16Rik	Z00073825-1	1.4128	1.2554	1.3672	-0.1574	-0.0456	Z00073825-1	2.7078	2.7211	2.7174	0.0133	0.0096	Z00073825-1	1.1192	1.5004	1.3288	1.5876	0.3812	0.2096	0.4684	0	0	0	0	0	0	0.4684	0.1574	0.3129
5730410E15Rik	Z00020634-1	1.9996	2.2762	2.2905	0.2766	0.2909	Z00020634-1	3.165	3.1583	3.1766	-0.0067	0.0116	Z00020634-1	2.0522	1.9774	1.973	2.3406	-0.0748	-0.0792	0.2884	Z00025953-1	2.2099	2.134	2.0679	-0.0759	-0.142	0.2909	0.142	0.2165
5730410I19Rik	Z00019614-1	4.4259	4.1952	4.1036	-0.2307	-0.3223	Z00019614-1	4.2071	4.2341	4.1242	0.027	-0.0829	Z00019614-1	4.5912	4.5103	4.5594	4.4842	-0.0809	-0.0318	-0.107	Z00019614-1	4.2182	4.2471	3.8702	0.0289	-0.348	0.0289	0.348	0.1885
5730419I09Rik	Z00074811-1	3.9406	3.8268	3.7586	-0.1138	-0.182	Z00028135-1	3.1771	3.2631	3.2059	0.086	0.0288	Z00074811-1	3.6667	3.7079	3.7908	3.5719	0.0412	0.1241	-0.0948	Z00028135-1	2.8398	2.7946	2.8847	-0.0452	0.0449	0.1241	0.182	0.1531
5730422E09Rik	Z00029397-1	1.7346	1.8707	1.9828	0.1361	0.2482	Z00029397-1	3.134	3.1084	3.1095	-0.0256	-0.0245	Z00029397-1	1.9561	2.0276	2.0455	2.179	0.0715	0.0894	0.2229	Z00028837-1	2.8323	2.8742	2.8385	0.0419	0.0062	0.2482	0.0256	0.1369
5730424H11Rik	Z00030735-1	1.1102	1.2695	1.2547	0.1593	0.1445	Z00030735-1	3.2037	3.2103	3.2044	0.0066	0.0007	Z00030735-1	1.6107	1.918	2.0314	2.0859	0.3073	0.4207	0.4752	Z00030735-1	2.705	2.7593	2.7239	0.0543	0.0189	0.4752	0	0.2376
5730427N09Rik	Z00070672-1	3.5063	3.535	3.622	0.0287	0.1157	Z00070672-1	3.1921	3.171	3.2579	-0.0211	0.0658	Z00070672-1	3.38	3.5365	3.4365	3.4362	0.1565	0.0565	0.0562	Z00060746-1	3.7668	3.7544	3.7282	-0.0124	-0.0386	0.1565	0.0386	0.0976
5730442P18Rik	Z00076156-1	1.8468	2.0601	1.9973	0.2133	0.1505	0	0	0	0	0	0	Z00076156-1	1.9248	1.8549	1.7932	1.576	-0.0699	-0.1316	-0.3488	0	0	0	0	0	0	0.2133	0.3488	0.2811
5730446C15Rik	Z00035575-1	3.7828	3.5844	3.5992	-0.1984	-0.1836	Z00035575-1	3.7596	3.7552	3.7889	-0.0044	0.0293	Z00035575-1	3.7497	3.7508	3.7495	3.7572	0.0011	-0.0002	0.0075	Z00035575-1	3.5108	3.6245	3.5866	0.1137	0.0758	0.1137	0.1984	0.1561
5730449L18Rik	Z00061013-1	3.8529	4.0335	4.1551	0.1806	0.3022	Z00061013-1	3.6053	3.5861	3.6055	-0.0192	0.0002	Z00061013-1	3.7961	3.8328	3.7825	3.9219	0.0367	-0.0136	0.1258	Z00061013-1	3.7949	3.7731	3.7998	-0.0218	0.0049	0.3022	0.0218	0.162
5730453I16Rik	Z00019764-1	3.9052	3.7637	3.7466	-0.1415	-0.1586	Z00019764-1	4.106	4.1316	4.0777	0.0256	-0.0283	Z00019764-1	3.7755	3.7834	3.8102	3.8718	0.0079	0.0347	0.0963	Z00019764-1	3.8226	3.8359	3.8013	0.0133	-0.0213	0.0963	0.1586	0.1275
5730455O13Rik	Z00047876-1	4.2328	4.0122	3.9887	-0.2206	-0.2441	Z00047876-1	4.0541	4.0448	3.8668	-0.0093	-0.1873	Z00047876-1	4.3023	4.2629	4.2813	4.1972	-0.0394	-0.021	-0.1051	Z00062772-1	3.6917	3.5611	3.5541	-0.1306	-0.1376	0	0.2441	0.1221
5730455P16Rik	Z00016194-1	2.5449	2.2575	2.3131	-0.2874	-0.2318	Z00016194-1	3.0349	3.0901	2.974	0.0552	-0.0609	Z00016194-1	2.6875	2.664	2.7558	2.6853	-0.0235	0.0683	-0.0022	Z00016194-1	2.8304	2.8921	2.8986	0.0617	0.0682	0.0683	0.2874	0.1779
5730469M10Rik	Z00010475-1	2.8929	2.7353	3.1	-0.1576	0.2071	Z00010475-1	3.2128	2.9838	3.1729	-0.229	-0.0399	Z00010475-1	2.6925	2.7468	2.7192	3.1049	0.0543	0.0267	0.4124	Z00010475-1	3.0474	3.1696	3.3472	0.1222	0.2998	0.4124	0.229	0.3207
5730470L24Rik	Z00020310-1	3.0216	2.9108	2.956	-0.1108	-0.0656	Z00020310-1	3.4797	3.4589	3.5348	-0.0208	0.0551	Z00020310-1	3.3419	3.3774	3.4009	3.4179	0.0355	0.059	0.076	Z00020310-1	3.3744	3.4193	3.5295	0.0449	0.1551	0.1551	0.1108	0.133
5730472N09Rik	Z00000276-1	3.7649	3.789	3.7302	0.0241	-0.0347	Z00000276-1	4.1324	4.1952	4.2025	0.0628	0.0701	Z00000276-1	3.5946	3.6409	3.662	3.6714	0.0463	0.0674	0.0768	Z00054305-1	2.7467	2.8087	2.8336	0.062	0.0869	0.0869	0.0347	0.0608
5730494M16Rik	Z00022663-1	1.8252	2.1483	2.0847	0.3231	0.2595	Z00022663-1	2.7075	2.6607	2.6257	-0.0468	-0.0818	Z00022663-1	2.2003	2.2174	2.2277	2.3056	0.0171	0.0274	0.1053	Z00022663-1	2.524	2.5049	2.5396	-0.0191	0.0156	0.3231	0.0818	0.2025
5730494N06Rik	Z00000950-1	3.6106	3.5343	3.6456	-0.0763	0.035	Z00000950-1	3.5106	3.5437	3.4786	0.0331	-0.032	Z00000950-1	3.4113	3.3955	3.4468	3.3644	-0.0158	0.0355	-0.0469	Z00000950-1	3.7392	3.7588	3.7658	0.0196	0.0266	0.0355	0.0763	0.0559
5730507C01Rik	Z00075693-1	3.6709	3.5552	3.5855	-0.1157	-0.0854	Z00072909-1	3.0101	3.0094	2.9967	-0.0007	-0.0134	Z00075693-1	4.267	4.2543	4.2358	4.243	-0.0127	-0.0312	-0.024	0	0	0	0	0	0	0	0.1157	0.0579
5730528L13Rik	Z00042616-1	3.3175	2.9596	3.2808	-0.3579	-0.0367	Z00042616-1	3.4282	3.2666	3.1623	-0.1616	-0.2659	Z00042616-1	3.8159	3.7488	3.8008	3.7521	-0.0671	-0.0151	-0.0638	Z00042616-1	3.4957	3.4305	3.3836	-0.0652	-0.1121	0	0.3579	0.179
5730536A07Rik	Z00046143-1	4.023	4.1847	4.3334	0.1617	0.3104	Z00046143-1	4.256	4.2781	4.2223	0.0221	-0.0337	Z00046143-1	4.0735	4.128	4.1101	4.1675	0.0545	0.0366	0.094	Z00046143-1	3.9996	3.9641	4.0859	-0.0355	0.0863	0.3104	0.0355	0.173
5730557B15Rik	Z00034204-1	2.0578	2.5735	2.4914	0.5157	0.4336	Z00034204-1	3.166	3.1708	3.5035	0.0048	0.3375	Z00034204-1	1.7346	1.7864	1.7637	1.661	0.0518	0.0291	-0.0736	Z00034204-1	2.5822	2.548	2.7937	-0.0342	0.2115	0.5157	0.0736	0.2947
5730559C18Rik	Z00070093-1	3.0054	2.8225	2.649	-0.1829	-0.3564	Z00070093-1	3.012	2.9836	2.8715	-0.0284	-0.1405	Z00070093-1	3.5136	3.5784	3.4815	3.5565	0.0648	-0.0321	0.0429	Z00070093-1	3.3095	3.3734	3.2887	0.0639	-0.0208	0.0648	0.3564	0.2106
5730577I03Rik	Z00030782-1	1.3294	1.5474	1.6194	0.218	0.29	Z00030782-1	2.5109	2.5409	2.4087	0.03	-0.1022	Z00030782-1	1.0915	0.8092	1.0333	1.2287	-0.2823	-0.0582	0.1372	Z00030782-1	2.3118	2.2858	2.3511	-0.026	0.0393	0.29	0.2823	0.2862
5730590G19Rik	Z00015776-1	3.7913	3.769	3.4509	-0.0223	-0.3404	Z00015776-1	3.4994	3.3644	3.245	-0.135	-0.2544	Z00015776-1	3.6666	3.9179	3.8382	3.8407	0.2513	0.1716	0.1741	Z00015776-1	3.3028	3.2706	3.2544	-0.0322	-0.0484	0.2513	0.3404	0.2959
5730593F17Rik	Z00017906-1	3.642	3.7708	3.8755	0.1288	0.2335	Z00017906-1	3.7235	3.7567	3.9293	0.0332	0.2058	Z00017906-1	3.5601	3.6478	3.6326	3.7061	0.0877	0.0725	0.146	Z00017906-1	2.9253	3.054	3.1744	0.1287	0.2491	0.2491	0	0.1246
5730596B20Rik	Z00031749-1	1.0323	1.2746	1.075	0.2423	0.0427	Z00031749-1	3.3095	3.2722	3.2466	-0.0373	-0.0629	Z00031749-1	0.665	0.8025	0.6525	0.8012	0.1375	-0.0125	0.1362	Z00031749-1	3.0524	3.0913	3.0905	0.0389	0.0381	0.2423	0.0629	0.1526
5730596K20Rik	Z00035763-1	2.9295	3.2902	3.2736	0.3607	0.3441	Z00035763-1	2.9748	2.9954	3.0845	0.0206	0.1097	Z00035763-1	3.1928	3.1585	3.1219	3.1319	-0.0343	-0.0709	-0.0609	Z00035763-1	2.93	2.9189	2.9827	-0.0111	0.0527	0.3607	0.0709	0.2158
5830404H04Rik	Z00042111-1	1.8936	1.626	1.466	-0.2676	-0.4276	Z00042111-1	2.3727	2.4233	2.4823	0.0506	0.1096	Z00042111-1	1.319	1.3817	1.4076	1.0804	0.0627	0.0886	-0.2386	Z00064403-1	2.7791	2.7736	2.7196	-0.0055	-0.0595	0.1096	0.4276	0.2686
5830411G16Rik	Z00074182-1	3.503	3.467	3.4897	-0.036	-0.0133	Z00015515-1	2.6311	2.6297	2.6026	-0.0014	-0.0285	Z00074182-1	3.7485	3.7792	3.7605	3.678	0.0307	0.012	-0.0705	Z00015515-1	2.4362	2.5205	2.4691	0.0843	0.0329	0.0843	0.0705	0.0774
5830415F09Rik	Z00045948-1	3.862	3.8309	3.5636	-0.0311	-0.2984	Z00045948-1	3.9263	3.8883	3.8453	-0.038	-0.081	Z00045948-1	4.1637	4.1924	4.1563	4.1426	0.0287	-0.0074	-0.0211	Z00045948-1	4.003	3.8552	3.7905	-0.1478	-0.2125	0.0287	0.2984	0.1636
5830415L20Rik	Z00020540-1	3.6736	3.752	3.7822	0.0784	0.1086	Z00020540-1	3.6517	3.5738	3.5211	-0.0779	-0.1306	Z00020540-1	3.8767	3.9402	3.8825	3.9596	0.0635	0.0058	0.0829	Z00020540-1	3.5266	3.5437	3.5249	0.0171	-0.0017	0.1086	0.1306	0.1196
5830417C01Rik	Z00040199-1	2.9683	3.1748	3.2775	0.2065	0.3092	Z00040199-1	3.2258	3.2388	3.5487	0.013	0.3229	Z00040199-1	3.3068	3.2584	3.2711	3.1727	-0.0484	-0.0357	-0.1341	Z00040199-1	3.1312	3.0777	3.1338	-0.0535	0.0026	0.3229	0.1341	0.2285
5830417I10Rik	Z00003831-1	3.9523	3.9944	3.933	0.0421	-0.0193	Z00003831-1	3.9259	3.8849	3.8759	-0.041	-0.05	Z00003831-1	4.0767	4.0683	4.0567	4.1213	-0.0084	-0.02	0.0446	Z00039656-1	3.2605	3.2862	3.2118	0.0257	-0.0487	0.0446	0.05	0.0473
5830427D03Rik	Z00026804-1	3.4422	3.2372	3.4868	-0.205	0.0446	Z00026804-1	3.3288	3.4698	3.4318	0.141	0.103	Z00026804-1	2.7688	2.8333	2.8028	2.9214	0.0645	0.034	0.1526	Z00026804-1	2.9117	3.0183	3.1165	0.1066	0.2048	0.2048	0.205	0.2049
5830433I10Rik	Z00076358-1	1.405	1.3538	1.6376	-0.0512	0.2326	Z00062705-1	3.0074	3.0248	3.0378	0.0174	0.0304	Z00076358-1	1.0639	0.8907	0.9144	0.8533	-0.1732	-0.1495	-0.2106	Z00062705-1	3.0265	3.0231	3.0022	-0.0034	-0.0243	0.2326	0.2106	0.2216
5830433M19Rik	Z00000721-1	3.8865	3.8017	3.7872	-0.0848	-0.0993	Z00000721-1	3.8823	3.8773	3.7139	-0.005	-0.1684	Z00000721-1	4.0551	3.9902	3.9925	4.0091	-0.0649	-0.0626	-0.046	Z00000721-1	3.829	3.8054	3.6844	-0.0236	-0.1446	0	0.1684	0.0842
5830434P21Rik	Z00005793-1	3.903	3.9848	4.0495	0.0818	0.1465	Z00005793-1	4.1385	4.212	4.2451	0.0735	0.1066	Z00005793-1	3.7235	3.8352	3.8329	3.8332	0.1117	0.1094	0.1097	Z00005793-1	3.6835	3.7014	3.7027	0.0179	0.0192	0.1465	0	0.0733
5830444B04Rik	Z00028142-1	1.129	1.1769	1.2655	0.0479	0.1365	Z00028142-1	2.3713	2.4679	2.4577	0.0966	0.0864	Z00028142-1	1.3093	1.2768	1.1609	0.9001	-0.0325	-0.1484	-0.4092	Z00028142-1	2.2494	2.1362	2.2137	-0.1132	-0.0357	0.1365	0.4092	0.2729
5830454E08Rik	Z00028145-1	1.9368	2.1536	2.2425	0.2168	0.3057	Z00028145-1	2.5845	2.6741	2.6079	0.0896	0.0234	Z00028145-1	2.5801	2.5588	2.5448	2.6389	-0.0213	-0.0353	0.0588	Z00028145-1	2.7047	2.5899	2.636	-0.1148	-0.0687	0.3057	0.1148	0.2103
5830467P10Rik	Z00004146-1	1.256	1.5846	1.2567	0.3286	0.0007	Z00004146-1	1.883	1.8403	1.9373	-0.0427	0.0543	Z00004146-1	1.6964	1.8057	1.4591	1.2894	0.1093	-0.2373	-0.407	Z00004146-1	2.2106	2.2487	2.1293	0.0381	-0.0813	0.3286	0.407	0.3678
5830472M02Rik	Z00073981-1	3.3131	3.3393	3.4164	0.0262	0.1033	Z00006501-1	2.8145	2.7859	2.995	-0.0286	0.1805	Z00073981-1	3.1668	3.1187	3.2087	3.3034	-0.0481	0.0419	0.1366	Z00006501-1	2.7993	2.7924	2.9	-0.0069	0.1007	0.1805	0.0481	0.1143
5930403L14Rik	Z00072393-1	1.1775	1.1574	1.1371	-0.0201	-0.0404	Z00072393-1	2.9595	2.9408	2.9656	-0.0187	0.0061	Z00072393-1	1.7002	1.4531	1.7126	0.8839	-0.2471	0.0124	-0.8163	0	0	0	0	0	0	0.0124	0.8163	0.4144
5930416I19Rik	Z00035895-1	4.0163	4.0658	4.1888	0.0495	0.1725	Z00035895-1	4.2482	4.2492	4.2206	0.001	-0.0276	Z00035895-1	4.3097	4.2802	4.3561	4.3843	-0.0295	0.0464	0.0746	Z00057301-1	2.2308	2.3242	2.2856	0.0934	0.0548	0.1725	0.0295	0.101
5930430L01Rik	Z00016733-1	1.6354	1.7347	1.6646	0.0993	0.0292	Z00016733-1	2.2315	2.4985	2.4034	0.267	0.1719	Z00016733-1	1.8219	1.964	1.8703	1.9824	0.1421	0.0484	0.1605	Z00016733-1	2.269	2.2654	2.3504	-0.0036	0.0814	0.267	0.0036	0.1353
5930434B04Rik	Z00061083-1	3.6357	3.6478	3.6516	0.0121	0.0159	Z00061083-1	3.9168	3.9364	4.0331	0.0196	0.1163	Z00061083-1	3.6284	3.575	3.6328	3.6654	-0.0534	0.0044	0.037	Z00061083-1	4.2725	4.2438	4.3076	-0.0287	0.0351	0.1163	0.0534	0.0849
6030405A18Rik	Z00028218-1	2.3527	2.3768	2.4015	0.0241	0.0488	Z00028218-1	2.4709	2.3498	2.385	-0.1211	-0.0859	Z00028218-1	1.8164	1.7402	1.8873	2.3296	-0.0762	0.0709	0.5132	Z00028218-1	2.5719	2.9431	2.9287	0.3712	0.3568	0.5132	0.1211	0.3172
6030408C04Rik	Z00051655-1	3.0945	3.367	3.2796	0.2725	0.1851	Z00051655-1	3.1656	3.2183	3.1698	0.0527	0.0042	Z00051655-1	3.2844	3.2535	3.1853	3.0617	-0.0309	-0.0991	-0.2227	Z00020208-1	2.7054	2.7155	2.3558	0.0101	-0.3496	0.2725	0.3496	0.3111
6030419C18Rik	Z00031324-1	2.8066	3.224	2.4738	0.4174	-0.3328	Z00031324-1	2.5519	2.7332	2.7963	0.1813	0.2444	Z00031324-1	2.3855	2.5201	2.5845	2.9364	0.1346	0.199	0.5509	Z00031324-1	2.2912	2.3188	2.5502	0.0276	0.259	0.5509	0.3328	0.4419
6030429G01Rik	Z00075716-1	2.9656	3.2104	3.2178	0.2448	0.2522	0	0	0	0	0	0	Z00075716-1	3.2153	3.1892	3.2015	3.3038	-0.0261	-0.0138	0.0885	0	0	0	0	0	0	0.2522	0.0261	0.1392
6030436E02Rik	Z00026396-1	2.8083	2.9678	2.8373	0.1595	0.029	Z00026396-1	2.9127	2.8465	2.8406	-0.0662	-0.0721	Z00026396-1	2.6254	2.6092	2.5855	2.5566	-0.0162	-0.0399	-0.0688	Z00026396-1	3.0725	3.0367	3.0878	-0.0358	0.0153	0.1595	0.0721	0.1158
6030443O07Rik	Z00061861-1	3.5508	3.3263	3.3308	-0.2245	-0.22	Z00061861-1	3.8406	3.8149	3.7881	-0.0257	-0.0525	Z00061861-1	3.4471	3.474	3.4679	3.499	0.0269	0.0208	0.0519	Z00061861-1	3.7847	3.8068	4.0714	0.0221	0.2867	0.2867	0.2245	0.2556
6030445D17Rik	Z00074689-1	1.57	1.9292	2.0655	0.3592	0.4955	Z00026385-1	2.887	2.9089	2.9298	0.0219	0.0428	Z00074689-1	2.3238	2.2205	2.3278	2.1668	-0.1033	0.004	-0.157	Z00026385-1	2.6514	2.6916	2.6954	0.0402	0.044	0.4955	0.157	0.3263
6030446N20Rik	Z00028756-1	2.0436	2.1343	2.0506	0.0907	0.007	Z00028756-1	2.4646	2.5458	2.5373	0.0812	0.0727	Z00028756-1	2.0177	2.1894	2.1016	2.0642	0.1717	0.0839	0.0465	Z00028756-1	2.2523	2.2322	2.3841	-0.0201	0.1318	0.1717	0.0201	0.0959
6030458C11Rik	Z00012780-1	1.7316	1.744	1.7334	0.0124	0.0018	Z00012780-1	2.8699	2.8371	2.8867	-0.0328	0.0168	Z00012780-1	2.9956	3.0074	2.9421	2.9654	0.0118	-0.0535	-0.0302	Z00012780-1	2.567	2.4881	2.6353	-0.0789	0.0683	0.0683	0.0789	0.0736
6030490I01Rik	Z00057043-1	3.0768	2.8336	2.663	-0.2432	-0.4138	Z00057043-1	3.3034	3.3255	3.1518	0.0221	-0.1516	Z00057043-1	3.2501	3.2141	3.2999	3.2272	-0.036	0.0498	-0.0229	Z00057043-1	3.3189	3.346	3.2244	0.0271	-0.0945	0.0498	0.4138	0.2318
6130401L20Rik	Z00054410-1	1.28	1.1782	1.2808	-0.1018	0.0008	Z00054410-1	3.8751	3.8688	3.8461	-0.0063	-0.029	Z00054410-1	1.2314	0.9508	0.9689	0.8609	-0.2806	-0.2625	-0.3705	Z00048700-1	2.2971	2.2763	2.2467	-0.0208	-0.0504	0.0008	0.3705	0.1857
6230400D17Rik	Z00045069-1	1.1428	1.3467	1.6168	0.2039	0.474	Z00045069-1	2.7887	2.7347	2.7616	-0.054	-0.0271	Z00045069-1	1.5643	1.8854	1.6907	1.9433	0.3211	0.1264	0.379	Z00045069-1	2.7352	2.6929	2.7573	-0.0423	0.0221	0.474	0.054	0.264
6230409E13Rik	Z00053138-1	2.0269	2.0996	2.1309	0.0727	0.104	Z00053138-1	3.4	3.3944	3.3955	-0.0056	-0.0045	Z00053138-1	2.6032	2.2979	2.5384	2.6157	-0.3053	-0.0648	0.0125	Z00053138-1	3.6618	3.6579	3.6352	-0.0039	-0.0266	0.104	0.3053	0.2047
6230427J02Rik	Z00042900-1	2.337	2.6282	2.8743	0.2912	0.5373	Z00042900-1	2.5064	2.6911	2.8978	0.1847	0.3914	Z00042900-1	2.3432	2.0617	2.1926	2.077	-0.2815	-0.1506	-0.2662	Z00042900-1	2.7545	2.8431	2.874	0.0886	0.1195	0.5373	0.2815	0.4094
6330403K07Rik	Z00035501-1	2.7216	2.665	2.8064	-0.0566	0.0848	Z00035501-1	2.6736	2.739	2.7897	0.0654	0.1161	Z00035501-1	2.9733	2.957	2.9923	2.9665	-0.0163	0.019	-0.0068	Z00035501-1	3.0487	3.1569	3.4567	0.1082	0.408	0.408	0.0566	0.2323
6330403L08Rik	Z00042716-1	2.6637	2.6941	2.8984	0.0304	0.2347	Z00042716-1	2.9884	3.0786	3.1766	0.0902	0.1882	Z00042716-1	2.6491	2.7976	2.7632	3.1474	0.1485	0.1141	0.4983	0	0	0	0	0	0	0.4983	0	0.2492
6330405D24Rik	Z00026708-1	1.8787	1.5233	1.6272	-0.3554	-0.2515	Z00026708-1	2.7989	2.792	2.7738	-0.0069	-0.0251	Z00026708-1	2.6675	2.4449	2.38	2.0622	-0.2226	-0.2875	-0.6053	Z00026708-1	2.4951	2.5152	2.5724	0.0201	0.0773	0.0773	0.6053	0.3413
6330406I15Rik	Z00066461-1	1.3129	1.3678	1.3372	0.0549	0.0243	Z00066461-1	2.2066	2.2986	2.2811	0.092	0.0745	Z00066461-1	1.3113	1.3487	1.2183	1.2164	0.0374	-0.093	-0.0949	Z00042287-1	2.1911	2.1561	2.3068	-0.035	0.1157	0.1157	0.0949	0.1053
6330407G11Rik	Z00021449-1	4.0798	4.0053	4.0185	-0.0745	-0.0613	Z00021449-1	4.2193	4.2295	4.2747	0.0102	0.0554	Z00021449-1	3.9344	3.9378	3.9097	3.9405	0.0034	-0.0247	0.0061	Z00021449-1	3.8208	3.8146	3.9054	-0.0062	0.0846	0.0846	0.0745	0.0795
6330407J23Rik	Z00074203-1	2.9449	2.376	2.4106	-0.5689	-0.5343	Z00039162-1	3.0692	2.9872	2.973	-0.082	-0.0962	Z00074203-1	3.4408	2.9082	3.3236	3.0869	-0.5326	-0.1172	-0.3539	Z00039162-1	3.465	3.3908	3.3459	-0.0742	-0.1191	0	0.5689	0.2845
6330408A02Rik	Z00025819-1	2.8415	2.7513	2.8322	-0.0902	-0.0093	Z00025819-1	3.2932	3.2879	3.3321	-0.0053	0.0389	Z00025819-1	2.8472	2.8796	2.9324	2.818	0.0324	0.0852	-0.0292	Z00025819-1	3.1154	3.263	3.238	0.1476	0.1226	0.1476	0.0902	0.1189
6330409D20Rik	Z00037473-1	1.1963	1.5496	1.6335	0.3533	0.4372	Z00037473-1	3.5368	3.5404	3.5356	0.0036	-0.0012	Z00037473-1	1.6114	0.9414	1.5972	0.6891	-0.67	-0.0142	-0.9223	Z00037473-1	3.5481	3.5787	3.5264	0.0306	-0.0217	0.4372	0.9223	0.6798
6330409N04Rik	Z00009064-1	2.904	3.1179	3.2854	0.2139	0.3814	Z00009064-1	3.4565	3.5086	3.4783	0.0521	0.0218	Z00009064-1	3.3459	3.2066	3.2415	3.1466	-0.1393	-0.1044	-0.1993	Z00064365-1	3.2275	3.248	3.4999	0.0205	0.2724	0.3814	0.1993	0.2904
6330416L07Rik	Z00076111-1	1.7053	1.67	1.3286	-0.0353	-0.3767	0	0	0	0	0	0	Z00076111-1	2.0913	2.3752	2.2153	2.1283	0.2839	0.124	0.037	Z00042288-1	2.725	2.8541	2.6336	0.1291	-0.0914	0.2839	0.3767	0.3303
6330419J24Rik	Z00074767-1	3.0965	3.2869	3.2784	0.1904	0.1819	Z00042850-1	3.9359	3.9322	3.93	-0.0037	-0.0059	Z00074767-1	3.4918	3.4896	3.4929	3.5342	-0.0022	0.0011	0.0424	Z00042850-1	3.9231	3.9497	3.869	0.0266	-0.0541	0.1904	0.0541	0.1223
6330439K17Rik	Z00054095-1	2.4723	2.443	2.1898	-0.0293	-0.2825	Z00054095-1	2.9025	2.9876	2.9724	0.0851	0.0699	Z00054095-1	1.99	2.0816	2.0671	2.1447	0.0916	0.0771	0.1547	Z00054095-1	3.1029	3.1155	3.0718	0.0126	-0.0311	0.1547	0.2825	0.2186
6330442E10Rik	Z00031454-1	2.6561	2.3277	2.1457	-0.3284	-0.5104	Z00031454-1	3.6856	3.6738	3.695	-0.0118	0.0094	Z00031454-1	2.6474	2.7615	2.6431	2.5772	0.1141	-0.0043	-0.0702	Z00031454-1	3.8313	3.8472	3.8119	0.0159	-0.0194	0.1141	0.5104	0.3123
6330500D04Rik	Z00035891-1	1.2291	1.0745	1.1965	-0.1546	-0.0326	Z00035891-1	2.831	2.8104	2.7074	-0.0206	-0.1236	Z00035891-1	1.6905	1.539	1.4062	1.5158	-0.1515	-0.2843	-0.1747	Z00035891-1	2.6073	2.4596	2.5168	-0.1477	-0.0905	0	0.2843	0.1422
6330503C03Rik	Z00048704-1	1.2812	1.5306	1.4018	0.2494	0.1206	Z00048704-1	2.0586	2.018	1.9763	-0.0406	-0.0823	Z00048704-1	1.851	1.5481	1.7625	1.8784	-0.3029	-0.0885	0.0274	Z00048704-1	2.6624	2.6888	2.5461	0.0264	-0.1163	0.2494	0.3029	0.2762
6330503K22Rik	Z00010212-1	3.6988	3.6317	3.544	-0.0671	-0.1548	Z00010212-1	3.4609	3.4537	3.3388	-0.0072	-0.1221	Z00010212-1	3.4947	3.5212	3.5205	3.536	0.0265	0.0258	0.0413	Z00066575-1	4.1364	4.1312	4.2268	-0.0052	0.0904	0.0904	0.1548	0.1226
6330514A18Rik	Z00015007-1	3.2421	3.0442	2.7807	-0.1979	-0.4614	Z00015007-1	3.2011	3.1682	2.9296	-0.0329	-0.2715	Z00015007-1	3.8449	3.8651	3.8653	3.8315	0.0202	0.0204	-0.0134	Z00015007-1	3.4916	3.5716	3.2711	0.08	-0.2205	0.08	0.4614	0.2707
6330527O06Rik	Z00061129-1	1.7652	1.6856	1.9383	-0.0796	0.1731	Z00061129-1	2.677	2.6597	2.7419	-0.0173	0.0649	Z00061129-1	1.8354	1.8123	1.8802	1.56	-0.0231	0.0448	-0.2754	Z00061129-1	2.6819	2.701	2.7278	0.0191	0.0459	0.1731	0.2754	0.2243
6330537M06Rik	Z00031661-1	1.2703	1.1699	1.2758	-0.1004	0.0055	Z00031661-1	2.2515	2.2839	2.3087	0.0324	0.0572	Z00031661-1	1.6419	1.7942	1.7801	1.84	0.1523	0.1382	0.1981	Z00031661-1	2.7462	2.7211	2.7215	-0.0251	-0.0247	0.1981	0.1004	0.1493
6330545A04Rik	Z00071491-1	1.3016	1.4571	1.4928	0.1555	0.1912	Z00071491-1	2.163	2.1589	2.2304	-0.0041	0.0674	Z00071491-1	0.8754	1.4266	0.619	0.7554	0.5512	-0.2564	-0.12	Z00026058-1	2.8465	2.8603	2.8234	0.0138	-0.0231	0.5512	0.2564	0.4038
6330548G22Rik	Z00050864-1	3.4648	3.3671	3.6422	-0.0977	0.1774	Z00050864-1	3.7194	3.7687	3.8854	0.0493	0.166	Z00050864-1	3.7155	3.8056	3.7252	3.7971	0.0901	0.0097	0.0816	Z00050864-1	3.5267	3.4846	3.5698	-0.0421	0.0431	0.1774	0.0977	0.1376
6330549D23Rik	Z00025794-1	1.5998	1.6631	1.71	0.0633	0.1102	Z00025794-1	2.1792	2.2775	2.2673	0.0983	0.0881	Z00025794-1	2.7895	2.7277	2.8095	2.8489	-0.0618	0.02	0.0594	Z00025794-1	2.3368	2.2658	2.4028	-0.071	0.066	0.1102	0.071	0.0906
6330569M22Rik	Z00018512-1	4.4029	4.2663	4.3459	-0.1366	-0.057	Z00018512-1	4.4625	4.4733	4.4815	0.0108	0.019	Z00018512-1	4.3582	4.354	4.3735	4.3415	-0.0042	0.0153	-0.0167	Z00018512-1	4.3933	4.3961	4.439	0.0028	0.0457	0.0457	0.1366	0.0911
6330577E15Rik	Z00011622-1	4.1406	4.1269	4.1488	-0.0137	0.0082	Z00011622-1	4.7527	4.7736	4.6337	0.0209	-0.119	Z00011622-1	4.4441	4.4026	4.4573	4.4996	-0.0415	0.0132	0.0555	Z00011622-1	4.5186	4.5449	4.4611	0.0263	-0.0575	0.0555	0.119	0.0873
6330578E17Rik	Z00012840-1	3.9698	4.0385	4.0003	0.0687	0.0305	Z00012840-1	3.4476	3.4583	3.4478	0.0107	0.0002	Z00012840-1	3.6766	3.6923	3.7677	3.8213	0.0157	0.0911	0.1447	Z00012840-1	3.6917	3.6613	3.6997	-0.0304	0.008	0.1447	0.0304	0.0875
6332401O19Rik	Z00030666-1	1.1786	1.2915	1.2265	0.1129	0.0479	Z00030666-1	2.6597	2.4417	2.3516	-0.218	-0.3081	Z00030666-1	1.9928	1.3468	1.775	1.5099	-0.646	-0.2178	-0.4829	Z00030666-1	2.617	2.7535	2.4273	0.1365	-0.1897	0.1365	0.646	0.3913
6430514L14Rik	Z00041793-1	2.7877	2.6201	2.3231	-0.1676	-0.4646	Z00041793-1	2.5582	2.7068	2.411	0.1486	-0.1472	Z00041793-1	2.7938	3.1398	3.0388	2.9873	0.346	0.245	0.1935	Z00041793-1	2.4914	2.3291	2.4775	-0.1623	-0.0139	0.346	0.4646	0.4053
6430517E21Rik	Z00053510-1	1.6197	1.5329	1.368	-0.0868	-0.2517	Z00053510-1	3.5346	3.5244	3.5026	-0.0102	-0.032	Z00053510-1	1.3013	1.4794	1.3716	1.5105	0.1781	0.0703	0.2092	Z00053510-1	3.3131	3.3081	3.2964	-0.005	-0.0167	0.2092	0.2517	0.2305
6430526N21Rik	Z00047724-1	2.0522	2.0933	2.263	0.0411	0.2108	Z00047724-1	2.9013	2.8774	2.8612	-0.0239	-0.0401	Z00047724-1	2.4872	2.4659	2.515	2.6405	-0.0213	0.0278	0.1533	Z00070178-1	3.2669	3.253	3.2729	-0.0139	0.006	0.2108	0.0401	0.1255
6430527G18Rik	Z00042720-1	3.8698	3.9434	3.9238	0.0736	0.054	Z00042720-1	4.1283	4.3024	4.0741	0.1741	-0.0542	Z00042720-1	4.1252	4.0834	4.2573	4.1429	-0.0418	0.1321	0.0177	Z00042720-1	3.5859	3.5257	3.6172	-0.0602	0.0313	0.1741	0.0602	0.1172
6430531B16Rik	Z00058567-1	2.3786	2.7647	2.6571	0.3861	0.2785	Z00058567-1	3.5248	3.5878	3.5051	0.063	-0.0197	Z00058567-1	2.5428	2.5483	2.5643	2.6185	0.0055	0.0215	0.0757	Z00043918-1	2.2898	2.297	2.3527	0.0072	0.0629	0.3861	0.0197	0.2029
6430537H07Rik	Z00031320-1	2.359	2.6528	2.3523	0.2938	-0.0067	Z00031320-1	3.1167	3.0762	3.0448	-0.0405	-0.0719	Z00031320-1	1.9386	2.0099	2.0494	2.1639	0.0713	0.1108	0.2253	Z00031320-1	2.647	2.7262	2.7506	0.0792	0.1036	0.2938	0.0719	0.1829
6430548M08Rik	Z00046452-1	2.2204	2.3699	2.2402	0.1495	0.0198	Z00046452-1	2.7242	2.6944	2.7938	-0.0298	0.0696	Z00046452-1	1.5341	1.5871	1.4613	1.0666	0.053	-0.0728	-0.4675	Z00010572-1	1.9018	1.7864	1.8337	-0.1154	-0.0681	0.1495	0.4675	0.3085
6430550D23Rik	Z00071094-1	1.5326	1.5411	1.5483	0.0085	0.0157	Z00071094-1	2.1089	2.1357	2.0866	0.0268	-0.0223	Z00071094-1	1.7258	1.7997	1.4664	1.6851	0.0739	-0.2594	-0.0407	0	0	0	0	0	0	0.0739	0.2594	0.1667
6430571L13Rik	Z00052076-1	1.6048	1.7267	1.4857	0.1219	-0.1191	Z00052076-1	3.318	3.3145	3.3152	-0.0035	-0.0028	Z00052076-1	1.5238	1.674	1.3549	1.0854	0.1502	-0.1689	-0.4384	Z00052076-1	3.2672	3.3214	3.2988	0.0542	0.0316	0.1502	0.4384	0.2943
6430590A10Rik	Z00032333-1	1.1993	1.0762	1.3171	-0.1231	0.1178	Z00032333-1	2.0694	1.8479	1.641	-0.2215	-0.4284	Z00032333-1	1.5542	1.744	1.2754	1.2241	0.1898	-0.2788	-0.3301	Z00032333-1	1.8423	1.5951	1.7016	-0.2472	-0.1407	0.1898	0.4284	0.3091
6430598A04Rik	Z00032234-1	1.3838	1.599	1.5553	0.2152	0.1715	Z00032234-1	2.8082	2.7275	2.8467	-0.0807	0.0385	Z00032234-1	1.7396	1.5667	1.9108	1.7597	-0.1729	0.1712	0.0201	Z00032234-1	2.5743	2.5955	2.5591	0.0212	-0.0152	0.2152	0.1729	0.1941
6430604K15Rik	Z00025766-1	3.4554	3.454	3.6077	-0.0014	0.1523	Z00025766-1	3.8596	3.8692	3.8086	0.0096	-0.051	Z00025766-1	3.7299	3.7543	3.7415	3.808	0.0244	0.0116	0.0781	Z00025766-1	3.7325	3.7351	3.6838	0.0026	-0.0487	0.1523	0.051	0.1017
6430706D22Rik	Z00077105-1	3.9769	3.948	3.8944	-0.0289	-0.0825	Z00008368-1	3.6328	3.6653	3.5918	0.0325	-0.041	Z00077105-1	3.7996	3.8767	3.8657	3.8977	0.0771	0.0661	0.0981	Z00017151-1	2.7391	2.7182	2.7513	-0.0209	0.0122	0.0981	0.0825	0.0903
6530401D17Rik	Z00046942-1	3.2726	3.1983	3.2387	-0.0743	-0.0339	Z00046942-1	3.7401	3.7622	3.4896	0.0221	-0.2505	Z00046942-1	3.6601	3.4554	3.6157	3.6075	-0.2047	-0.0444	-0.0526	Z00046942-1	3.5789	3.5589	3.5241	-0.02	-0.0548	0.0221	0.2505	0.1363
6530401N04Rik	Z00073893-1	2.2627	2.359	2.157	0.0963	-0.1057	Z00070180-1	2.7898	2.7304	2.7789	-0.0594	-0.0109	Z00073893-1	2.8589	2.8474	2.844	2.9351	-0.0115	-0.0149	0.0762	Z00070180-1	2.7428	2.7118	2.6633	-0.031	-0.0795	0.0963	0.1057	0.101
6530403A03Rik	Z00042946-1	3.7507	3.623	3.7161	-0.1277	-0.0346	Z00042946-1	4.0271	4.0087	4.0313	-0.0184	0.0042	Z00042946-1	3.8779	3.8591	3.8262	3.6615	-0.0188	-0.0517	-0.2164	Z00042946-1	3.8571	3.7727	3.7571	-0.0844	-0.1	0.0042	0.2164	0.1103
6530409C15Rik	Z00044078-1	1.1034	1.2173	1.1708	0.1139	0.0674	Z00044078-1	2.0789	2.1501	2.082	0.0712	0.0031	Z00044078-1	0.7994	0.7723	0.7383	0.7721	-0.0271	-0.0611	-0.0273	Z00044078-1	2.7082	2.752	2.6089	0.0438	-0.0993	0.1139	0.0993	0.1066
6530418L21Rik	Z00076986-1	1.8127	1.5928	1.9231	-0.2199	0.1104	Z00037294-1	2.0902	2.0723	2.0616	-0.0179	-0.0286	Z00076986-1	1.6807	1.6393	1.7432	1.9124	-0.0414	0.0625	0.2317	Z00037294-1	2.2241	2.1214	2.1414	-0.1027	-0.0827	0.2317	0.2199	0.2258
6530437J22Rik	Z00031943-1	1.7117	1.7432	1.7339	0.0315	0.0222	Z00031943-1	2.3575	2.441	2.4199	0.0835	0.0624	Z00031943-1	2.171	2.1721	2.1934	2.2389	0.0011	0.0224	0.0679	Z00031943-1	2.3746	2.4381	2.5018	0.0635	0.1272	0.1272	0	0.0636
6530439I21	Z00030025-1	1.6068	1.6322	1.6561	0.0254	0.0493	Z00030025-1	2.6069	2.5864	2.5258	-0.0205	-0.0811	Z00030025-1	1.7322	1.7295	1.7295	1.5598	-0.0027	-0.0027	-0.1724	Z00030025-1	2.5907	2.5224	2.6104	-0.0683	0.0197	0.0493	0.1724	0.1109
6620401K05Rik	Z00036948-1	3.6704	3.5131	3.414	-0.1573	-0.2564	Z00036948-1	3.4812	3.4548	3.4901	-0.0264	0.0089	Z00036948-1	3.7022	3.7153	3.7389	3.8105	0.0131	0.0367	0.1083	Z00036948-1	3.4538	3.4852	3.5269	0.0314	0.0731	0.1083	0.2564	0.1824
6620401M08Rik	Z00002197-1	2.6079	2.3731	2.3208	-0.2348	-0.2871	Z00002197-1	3.03	2.8768	2.716	-0.1532	-0.314	Z00002197-1	2.8047	2.6548	2.5917	2.6287	-0.1499	-0.213	-0.176	Z00002197-1	2.5508	2.6238	2.4469	0.073	-0.1039	0.073	0.314	0.1935
6720401G13Rik	Z00037467-1	3.0016	2.9478	3.1959	-0.0538	0.1943	Z00037467-1	3.4683	3.4609	3.4579	-0.0074	-0.0104	Z00037467-1	2.9669	3.0173	2.9584	2.9401	0.0504	-0.0085	-0.0268	Z00036548-1	3.5965	3.7547	3.4032	0.1582	-0.1933	0.1943	0.1933	0.1938
6720456B07Rik	Z00034159-1	4.2519	4.2264	4.3028	-0.0255	0.0509	Z00034159-1	4.1922	4.2052	4.2149	0.013	0.0227	Z00034159-1	4.1389	4.191	4.163	4.2229	0.0521	0.0241	0.084	Z00034159-1	4.1033	4.0772	4.1949	-0.0261	0.0916	0.0916	0.0261	0.0588
6720456H20Rik	Z00001943-1	3.0006	2.7795	2.8118	-0.2211	-0.1888	Z00001943-1	3.0624	3.1326	3.1108	0.0702	0.0484	Z00001943-1	2.834	2.8185	2.7979	2.943	-0.0155	-0.0361	0.109	Z00001943-1	3.2187	3.2341	3.3139	0.0154	0.0952	0.109	0.2211	0.1651
6720458F09Rik	Z00046055-1	3.9365	3.9223	3.7576	-0.0142	-0.1789	Z00046055-1	3.4633	3.4053	3.3675	-0.058	-0.0958	Z00046055-1	3.6062	3.6506	3.6284	3.6908	0.0444	0.0222	0.0846	Z00046055-1	3.4257	3.4379	3.3646	0.0122	-0.0611	0.0846	0.1789	0.1318
6720460F02Rik	Z00016087-1	3.1648	3.4541	3.4558	0.2893	0.291	Z00016087-1	3.0974	3.1484	3.2327	0.051	0.1353	Z00016087-1	3.4078	3.4208	3.3798	3.3953	0.013	-0.028	-0.0125	Z00016087-1	3.3499	3.4283	3.4292	0.0784	0.0793	0.291	0.028	0.1595
6720463M24Rik	Z00044402-1	3.9515	4.053	3.9323	0.1015	-0.0192	Z00044402-1	3.6371	3.6466	3.6074	0.0095	-0.0297	Z00044402-1	4.0753	4.0486	4.0628	4.1109	-0.0267	-0.0125	0.0356	Z00044402-1	3.8274	3.6846	3.6481	-0.1428	-0.1793	0.1015	0.1793	0.1404
6720467C03Rik	Z00040032-1	3.5885	3.6513	3.6616	0.0628	0.0731	Z00040032-1	3.7633	3.8051	3.756	0.0418	-0.0073	Z00040032-1	3.9979	4.0897	4.0566	4.0104	0.0918	0.0587	0.0125	Z00040032-1	3.8233	3.7961	3.9229	-0.0272	0.0996	0.0996	0.0272	0.0634
6720475J19Rik	Z00018177-1	2.5759	2.2628	2.3509	-0.3131	-0.225	Z00018177-1	2.7768	2.7005	2.9068	-0.0763	0.13	Z00018177-1	2.9012	2.7343	2.7459	2.7817	-0.1669	-0.1553	-0.1195	Z00018177-1	3.1803	3.2502	3.7137	0.0699	0.5334	0.5334	0.3131	0.4233
6720483E21Rik	Z00032142-1	1.4141	1.3296	1.1347	-0.0845	-0.2794	Z00032142-1	2.3627	2.2704	2.2861	-0.0923	-0.0766	Z00032142-1	0.8259	0.76	0.7349	1.003	-0.0659	-0.091	0.1771	Z00032142-1	2.3598	2.3589	2.3939	-0.0009	0.0341	0.1771	0.2794	0.2283
6820431F20Rik	Z00031327-1	3.999	3.6681	3.9168	-0.3309	-0.0822	Z00031327-1	4.0616	4.0446	3.9794	-0.017	-0.0822	Z00031327-1	4.0944	4.0714	4.1473	4.0663	-0.023	0.0529	-0.0281	0	0	0	0	0	0	0.0529	0.3309	0.1919
7420416P09Rik	Z00068032-1	1.8032	1.7563	1.365	-0.0469	-0.4382	Z00068032-1	2.607	2.6228	2.5873	0.0158	-0.0197	Z00068032-1	2.097	1.5765	2.0786	1.8719	-0.5205	-0.0184	-0.2251	Z00006442-1	3.5588	3.7677	2.3872	0.2089	-1.1716	0.2089	1.1716	0.6903
7530404M11Rik	Z00029909-1	1.588	1.0295	1.1933	-0.5585	-0.3947	Z00029909-1	2.2074	2.3104	2.3087	0.103	0.1013	Z00029909-1	1.7124	1.4069	1.5928	1.6076	-0.3055	-0.1196	-0.1048	Z00029909-1	2.533	2.549	2.5751	0.016	0.0421	0.103	0.5585	0.3308
7530414M10Rik	Z00070720-1	1.2717	1.1616	1.2002	-0.1101	-0.0715	Z00070720-1	3.0823	3.08	3.0839	-0.0023	0.0016	Z00070720-1	1.318	1.2108	1.0438	1.219	-0.1072	-0.2742	-0.099	Z00036129-1	2.4541	2.4404	2.4376	-0.0137	-0.0165	0.0016	0.2742	0.1379
7530422B04Rik	Z00026371-1	1.2687	2.0304	2.1056	0.7617	0.8369	Z00026371-1	3.5086	3.5032	3.4928	-0.0054	-0.0158	Z00026371-1	2.4633	1.8369	2.2597	2.395	-0.6264	-0.2036	-0.0683	Z00026371-1	3.3509	3.3892	3.3609	0.0383	0.01	0.8369	0.6264	0.7317
8030402F09Rik	Z00071731-1	1.1676	1.2578	1.0726	0.0902	-0.095	Z00071731-1	2.191	2.2241	2.1344	0.0331	-0.0566	Z00071731-1	1.1521	1.1757	1.3186	1.4059	0.0236	0.1665	0.2538	0	0	0	0	0	0	0.2538	0.095	0.1744
8030462N17Rik	Z00053049-1	2.5192	2.526	2.2649	0.0068	-0.2543	Z00053049-1	2.6514	2.625	2.5725	-0.0264	-0.0789	Z00053049-1	2.8335	2.9156	2.8879	2.9645	0.0821	0.0544	0.131	Z00053049-1	2.6831	2.7386	2.7996	0.0555	0.1165	0.131	0.2543	0.1927
8030474K03Rik	Z00052006-1	2.5704	2.7464	2.7015	0.176	0.1311	Z00052006-1	3.0453	3.0357	3.3108	-0.0096	0.2655	Z00052006-1	2.3314	2.3154	2.2481	2.303	-0.016	-0.0833	-0.0284	Z00052006-1	2.4298	2.48	2.8582	0.0502	0.4284	0.4284	0.0833	0.2559
8430406I07Rik	Z00006686-1	3.7858	3.8641	3.6813	0.0783	-0.1045	Z00006686-1	3.6661	3.6418	3.4745	-0.0243	-0.1916	Z00006686-1	3.8315	3.8759	3.8334	3.814	0.0444	0.0019	-0.0175	Z00006686-1	3.4159	3.4116	3.2589	-0.0043	-0.157	0.0783	0.1916	0.135
8430410A17Rik	Z00035537-1	4.9908	4.2901	4.26	-0.7007	-0.7308	Z00035537-1	4.9894	4.4176	4.3154	-0.5718	-0.674	Z00035537-1	5.1079	4.8944	5.0541	4.8911	-0.2135	-0.0538	-0.2168	Z00035537-1	4.7074	4.3111	4.3133	-0.3963	-0.3941	0	0.7308	0.3654
8430415E04Rik	Z00074785-1	2.7459	2.798	2.6582	0.0521	-0.0877	Z00053643-1	3.3633	3.3424	3.3229	-0.0209	-0.0404	Z00074785-1	2.6302	2.4172	2.5143	2.7414	-0.213	-0.1159	0.1112	Z00053643-1	3.192	3.6614	3.0023	0.4694	-0.1897	0.4694	0.213	0.3412
8430416G17Rik	Z00038126-1	2.5385	2.2959	2.2335	-0.2426	-0.305	Z00038126-1	2.9415	2.9526	2.8195	0.0111	-0.122	Z00038126-1	2.558	2.5288	2.6385	2.5786	-0.0292	0.0805	0.0206	Z00038126-1	2.4133	2.5779	2.613	0.1646	0.1997	0.1997	0.305	0.2524
8430419L09Rik	Z00035167-1	2.9047	2.6122	2.5554	-0.2925	-0.3493	Z00035167-1	2.8461	2.8013	2.7992	-0.0448	-0.0469	Z00035167-1	2.3874	2.4676	2.4214	2.4086	0.0802	0.034	0.0212	Z00035167-1	2.7717	2.7307	2.7928	-0.041	0.0211	0.0802	0.3493	0.2148
8430423G03Rik	Z00026348-1	1.2695	1.3988	1.2999	0.1293	0.0304	Z00026348-1	2.324	2.3959	2.4033	0.0719	0.0793	Z00026348-1	1.3143	1.4443	1.4207	1.3353	0.13	0.1064	0.021	Z00026348-1	2.5292	2.5558	2.5359	0.0266	0.0067	0.13	0	0.065
8430426H19Rik	Z00060441-1	2.5427	2.5917	2.7281	0.049	0.1854	Z00060441-1	3.0502	3.1621	3.0207	0.1119	-0.0295	Z00060441-1	2.5582	2.615	2.6023	2.5864	0.0568	0.0441	0.0282	Z00059930-1	3.632	3.5677	3.604	-0.0643	-0.028	0.1854	0.0643	0.1249
8430429K09Rik	Z00043904-1	2.1719	2.3403	2.4312	0.1684	0.2593	Z00043904-1	2.5312	2.6361	2.6083	0.1049	0.0771	Z00043904-1	2.4523	2.5233	2.5535	2.5998	0.071	0.1012	0.1475	Z00043904-1	2.7084	2.7526	2.9206	0.0442	0.2122	0.2593	0	0.1297
8430432A02Rik	Z00052109-1	1.1024	1.2053	1.2162	0.1029	0.1138	Z00052109-1	2.5142	2.5232	2.5861	0.009	0.0719	Z00052109-1	0.6634	1.0649	0.7296	0.8243	0.4015	0.0662	0.1609	Z00052109-1	2.9266	2.8977	2.9201	-0.0289	-0.0065	0.4015	0.0289	0.2152
8430437L04Rik	Z00028044-1	1.1878	1.1788	1.2066	-0.009	0.0188	Z00028044-1	2.129	2.1165	2.1737	-0.0125	0.0447	Z00028044-1	0.5065	0.8371	0.8453	0.9333	0.3306	0.3388	0.4268	Z00028044-1	2.0594	2.064	1.9511	0.0046	-0.1083	0.4268	0.1083	0.2676
9030025P20Rik	Z00059161-1	3.9914	3.6593	3.7217	-0.3321	-0.2697	Z00059161-1	4.0318	4.0532	3.9885	0.0214	-0.0433	Z00059161-1	3.3616	3.3542	3.4199	3.4058	-0.0074	0.0583	0.0442	Z00033875-1	2.7437	2.651	3.3136	-0.0927	0.5699	0.5699	0.3321	0.451
9030224M15Rik	Z00028247-1	1.2239	1.5485	1.7547	0.3246	0.5308	Z00028247-1	2.343	2.2795	2.2822	-0.0635	-0.0608	Z00028247-1	1.5428	1.6264	1.3978	1.9747	0.0836	-0.145	0.4319	Z00028247-1	2.7752	2.9665	2.8036	0.1913	0.0284	0.5308	0.145	0.3379
9030407P20Rik	Z00062271-1	1.6767	1.6651	1.6531	-0.0116	-0.0236	Z00062271-1	3.0359	3.008	3.0339	-0.0279	-0.002	Z00062271-1	1.8207	1.7028	1.6634	1.6989	-0.1179	-0.1573	-0.1218	Z00062271-1	3.0147	2.9593	3.0484	-0.0554	0.0337	0.0337	0.1573	0.0955
9030417H13Rik	Z00031371-1	2.0668	2.131	2.0945	0.0642	0.0277	Z00031371-1	3.2729	3.2676	3.2473	-0.0053	-0.0256	Z00031371-1	2.1639	2.1449	2.0903	2.1172	-0.019	-0.0736	-0.0467	Z00031371-1	3.4651	3.3825	3.3246	-0.0826	-0.1405	0.0642	0.1405	0.1024
9030418K01Rik	Z00027262-1	1.2902	1.774	1.7079	0.4838	0.4177	Z00027262-1	3.1493	3.1476	3.1742	-0.0017	0.0249	Z00027262-1	1.343	1.2332	1.5385	1.4718	-0.1098	0.1955	0.1288	Z00027262-1	2.6251	2.7535	2.7892	0.1284	0.1641	0.4838	0.1098	0.2968
9030420J04Rik	Z00016597-1	1.9186	2.3674	2.2887	0.4488	0.3701	Z00016597-1	3.0508	3.2953	3.446	0.2445	0.3952	Z00016597-1	2.3435	2.5828	2.3857	2.311	0.2393	0.0422	-0.0325	Z00043655-1	2.5065	2.4707	2.6059	-0.0358	0.0994	0.4488	0.0358	0.2423
9030425E11Rik	Z00012884-1	2.5157	2.3597	2.3145	-0.156	-0.2012	Z00012884-1	2.9929	3.2135	3.2589	0.2206	0.266	Z00012884-1	3.4248	3.6947	3.537	3.614	0.2699	0.1122	0.1892	Z00012884-1	3.1254	3.1079	3.1949	-0.0175	0.0695	0.2699	0.2012	0.2356
9030607L17Rik	Z00027198-1	2.4953	2.5344	2.903	0.0391	0.4077	Z00027198-1	3.1786	3.2599	3.3502	0.0813	0.1716	Z00027198-1	2.4477	2.4713	2.568	2.4022	0.0236	0.1203	-0.0455	Z00027198-1	2.966	2.9194	3.0736	-0.0466	0.1076	0.4077	0.0466	0.2272
9030611O19Rik	Z00009489-1	1.4564	1.5419	1.5167	0.0855	0.0603	Z00009489-1	2.4206	2.4622	2.5038	0.0416	0.0832	Z00009489-1	1.92	1.8023	1.78	1.8425	-0.1177	-0.14	-0.0775	Z00009489-1	2.5884	2.7035	2.383	0.1151	-0.2054	0.1151	0.2054	0.1603
9030612M13Rik	Z00017255-1	3.3174	3.1775	3.3936	-0.1399	0.0762	Z00017255-1	3.6177	3.6329	3.6393	0.0152	0.0216	Z00017255-1	3.4448	3.395	3.4686	3.4308	-0.0498	0.0238	-0.014	Z00017255-1	3.2507	3.3733	3.3252	0.1226	0.0745	0.1226	0.1399	0.1313
9030624G23Rik	Z00074885-1	3.4676	3.4372	3.5773	-0.0304	0.1097	0	0	0	0	0	0	Z00074885-1	3.818	3.7817	3.8487	3.8455	-0.0363	0.0307	0.0275	Z00050596-1	2.2864	2.2234	2.1941	-0.063	-0.0923	0.1097	0.0923	0.101
9030624J02Rik	Z00018150-1	3.9741	3.8513	3.8838	-0.1228	-0.0903	Z00018150-1	4.3449	3.9915	4.0361	-0.3534	-0.3088	Z00018150-1	3.725	3.8133	3.7931	3.8155	0.0883	0.0681	0.0905	Z00018150-1	3.5331	3.5544	3.6771	0.0213	0.144	0.144	0.3534	0.2487
9030625A04Rik	Z00050273-1	2.6923	2.8405	2.5598	0.1482	-0.1325	Z00050273-1	3.6133	3.5303	3.5312	-0.083	-0.0821	Z00050273-1	3.219	3.0408	3.1975	3.0951	-0.1782	-0.0215	-0.1239	Z00070615-1	2.918	2.9255	2.9302	0.0075	0.0122	0.1482	0.1782	0.1632
9030625N01Rik	Z00043618-1	1.2873	1.158	1.2296	-0.1293	-0.0577	Z00043618-1	2.5816	2.5593	2.5771	-0.0223	-0.0045	Z00043618-1	1.3276	1.1496	1.1283	1.3894	-0.178	-0.1993	0.0618	0	0	0	0	0	0	0.0618	0.1993	0.1306
9130004C02Rik	Z00043013-1	2.2143	2.1749	2.4315	-0.0394	0.2172	Z00043013-1	3.0222	3.0806	3.1042	0.0584	0.082	Z00043013-1	2.4524	2.4259	2.3577	2.351	-0.0265	-0.0947	-0.1014	Z00043013-1	3.2651	3.2805	3.3224	0.0154	0.0573	0.2172	0.1014	0.1593
9130005N14Rik	Z00075503-1	2.8818	2.7837	2.8723	-0.0981	-0.0095	Z00004717-1	2.4064	2.4406	2.5428	0.0342	0.1364	Z00075503-1	2.8484	2.8596	2.8601	2.8313	0.0112	0.0117	-0.0171	Z00004717-1	2.4218	2.4337	2.7397	0.0119	0.3179	0.3179	0.0981	0.208
9130007G19Rik	Z00026965-1	2.4064	2.2484	2.4013	-0.158	-0.0051	Z00026965-1	2.8782	2.8831	2.9988	0.0049	0.1206	Z00026965-1	2.9264	2.5909	2.5665	2.5478	-0.3355	-0.3599	-0.3786	Z00026965-1	3.0931	3.1516	3.0926	0.0585	-0.0005	0.1206	0.3786	0.2496
9130008F23Rik	Z00039143-1	1.1489	1.3803	1.6065	0.2314	0.4576	Z00039143-1	2.9744	2.957	2.9825	-0.0174	0.0081	Z00039143-1	2.6921	2.4226	2.4816	2.4213	-0.2695	-0.2105	-0.2708	Z00039143-1	3.1893	3.1335	3.2336	-0.0558	0.0443	0.4576	0.2708	0.3642
9130011J15Rik	Z00074360-1	3.7376	3.6759	3.7396	-0.0617	0.002	Z00011571-1	3.0944	3.0554	3.0867	-0.039	-0.0077	Z00074360-1	3.9741	3.9853	3.9732	3.9398	0.0112	-0.0009	-0.0343	Z00011571-1	3.1964	3.2097	3.24	0.0133	0.0436	0.0436	0.0617	0.0527
9130019O22Rik	Z00051606-1	1.5536	1.7392	1.5309	0.1856	-0.0227	Z00051606-1	2.6143	2.6454	2.6183	0.0311	0.004	Z00051606-1	1.4367	1.5442	1.5038	1.7206	0.1075	0.0671	0.2839	Z00051606-1	2.6361	2.6824	2.7023	0.0463	0.0662	0.2839	0.0227	0.1533
9130023H24Rik	Z00016012-1	2.3367	2.1929	2.1993	-0.1438	-0.1374	Z00016012-1	1.8571	2.1515	2.1998	0.2944	0.3427	Z00016012-1	2.0323	2.1185	2.2349	2.1892	0.0862	0.2026	0.1569	Z00016012-1	2.3676	2.3915	2.4663	0.0239	0.0987	0.3427	0.1438	0.2433
9130024F11Rik	Z00076475-1	1.6481	1.7751	1.8619	0.127	0.2138	Z00053066-1	2.5185	2.5834	2.6098	0.0649	0.0913	Z00076475-1	1.9114	1.9249	1.9464	1.8826	0.0135	0.035	-0.0288	Z00053066-1	2.6212	2.4826	2.5693	-0.1386	-0.0519	0.2138	0.1386	0.1762
9130206I24Rik	Z00029938-1	2.0028	2.0029	2.1421	0.0001	0.1393	Z00029938-1	3.3341	3.3577	3.3433	0.0236	0.0092	Z00029938-1	2.3681	2.3304	2.4313	2.569	-0.0377	0.0632	0.2009	Z00029938-1	3.4187	3.4014	3.4638	-0.0173	0.0451	0.2009	0.0377	0.1193
9130206N08Rik	Z00037756-1	1.1418	1.1357	1.2277	-0.0061	0.0859	Z00037756-1	3.1014	3.0914	3.1124	-0.01	0.011	Z00037756-1	0.7416	0.627	0.6523	0.8447	-0.1146	-0.0893	0.1031	Z00037756-1	2.8316	2.8519	2.9013	0.0203	0.0697	0.1031	0.1146	0.1089
9130213B05Rik	Z00022182-1	3.2911	3.8448	3.6539	0.5537	0.3628	Z00022182-1	3.1762	3.1803	3.4536	0.0041	0.2774	Z00022182-1	1.9185	1.8601	1.9912	2.0196	-0.0584	0.0727	0.1011	Z00022182-1	2.6596	2.5917	3.6029	-0.0679	0.9433	0.9433	0.0679	0.5056
9130227C08Rik	Z00003979-1	2.7329	3.023	3.0407	0.2901	0.3078	Z00003979-1	2.7794	2.8587	3.1325	0.0793	0.3531	Z00003979-1	2.5472	2.7803	2.5923	2.5241	0.2331	0.0451	-0.0231	0	0	0	0	0	0	0.3531	0.0231	0.1881
9130230N09Rik	Z00028250-1	2.2173	1.8244	1.8152	-0.3929	-0.4021	Z00028250-1	2.2546	2.2875	2.1236	0.0329	-0.131	Z00028250-1	2.335	2.4574	2.4086	2.3072	0.1224	0.0736	-0.0278	Z00028250-1	2.6214	2.5236	2.4527	-0.0978	-0.1687	0.1224	0.4021	0.2623
9130401M01Rik	Z00022285-1	4.4345	4.6299	4.5659	0.1954	0.1314	Z00022285-1	4.467	4.5011	4.4014	0.0341	-0.0656	Z00022285-1	4.8879	4.7964	4.8297	4.8576	-0.0915	-0.0582	-0.0303	Z00022285-1	4.6224	4.6011	4.5234	-0.0213	-0.099	0.1954	0.099	0.1472
9130404D08Rik	Z00036494-1	2.986	3.0772	3.0847	0.0912	0.0987	Z00036494-1	3.4903	3.4823	3.442	-0.008	-0.0483	Z00036494-1	3.2022	3.2845	3.2668	3.2278	0.0823	0.0646	0.0256	Z00036494-1	3.5598	3.5421	3.4543	-0.0177	-0.1055	0.0987	0.1055	0.1021
9130404D14Rik	Z00004874-1	3.9732	3.994	3.9668	0.0208	-0.0064	Z00004874-1	3.6915	3.6784	3.8082	-0.0131	0.1167	Z00004874-1	3.8632	3.8548	3.8322	3.9106	-0.0084	-0.031	0.0474	Z00004874-1	3.8308	3.7907	3.8379	-0.0401	0.0071	0.1167	0.0401	0.0784
9130410C08Rik	Z00062116-1	1.1145	1.2169	1.2493	0.1024	0.1348	Z00062116-1	2.4058	2.4648	2.4328	0.059	0.027	Z00062116-1	1.6402	1.4604	1.2374	1.553	-0.1798	-0.4028	-0.0872	Z00062116-1	2.7214	2.7665	2.813	0.0451	0.0916	0.1348	0.4028	0.2688
9130604C24Rik	Z00078133-1	2.4431	2.5822	2.6119	0.1391	0.1688	0	0	0	0	0	0	Z00078133-1	2.8123	2.7464	2.8148	2.7802	-0.0659	0.0025	-0.0321	Z00019068-1	1.972	2.0349	2.1745	0.0629	0.2025	0.2025	0.0659	0.1342
9230110C19Rik	Z00026274-1	2.2751	2.2912	2.3253	0.0161	0.0502	Z00026274-1	2.5306	2.6507	2.6419	0.1201	0.1113	Z00026274-1	1.8102	1.7029	1.7467	2.0546	-0.1073	-0.0635	0.2444	Z00026274-1	2.7058	2.696	2.7034	-0.0098	-0.0024	0.2444	0.1073	0.1759
9230110K08Rik	Z00028264-1	2.5067	2.373	2.576	-0.1337	0.0693	Z00028264-1	2.9716	2.8806	2.859	-0.091	-0.1126	Z00028264-1	2.3495	2.3637	2.4021	2.3432	0.0142	0.0526	-0.0063	Z00028264-1	2.8055	2.8258	2.8667	0.0203	0.0612	0.0693	0.1337	0.1015
9230114K14Rik	Z00034036-1	1.7556	1.698	1.8279	-0.0576	0.0723	Z00034036-1	2.6347	2.5933	2.5957	-0.0414	-0.039	Z00034036-1	2.0124	1.9489	2.0629	1.9646	-0.0635	0.0505	-0.0478	Z00034036-1	2.7135	2.8453	2.7909	0.1318	0.0774	0.1318	0.0635	0.0977
9330104G04Rik	Z00028530-1	1.4253	1.4032	1.2741	-0.0221	-0.1512	Z00028530-1	2.1567	1.9741	2.0931	-0.1826	-0.0636	Z00028530-1	1.5394	1.4953	1.461	1.4448	-0.0441	-0.0784	-0.0946	Z00028530-1	2.0331	2.1233	2.089	0.0902	0.0559	0.0902	0.1826	0.1364
9330129D05Rik	Z00048491-1	2.4403	3.0745	2.9014	0.6342	0.4611	Z00048491-1	2.2914	2.3604	2.6218	0.069	0.3304	Z00048491-1	2.6238	2.7188	2.6781	2.8016	0.095	0.0543	0.1778	Z00048491-1	2.7406	2.6955	2.8626	-0.0451	0.122	0.6342	0.0451	0.3397
9330133O14Rik	Z00031717-1	1.4032	1.4536	1.3365	0.0504	-0.0667	Z00031717-1	3.5078	3.4961	3.459	-0.0117	-0.0488	Z00031717-1	1.5151	1.4422	1.5976	1.4781	-0.0729	0.0825	-0.037	Z00061418-1	3.001	2.9556	3.0737	-0.0454	0.0727	0.0825	0.0729	0.0777
9330151L19Rik	Z00037596-1	2.1966	2.4758	2.7091	0.2792	0.5125	Z00037596-1	3.7503	3.752	3.7699	0.0017	0.0196	Z00037596-1	2.3514	2.3565	2.5432	2.4816	0.0051	0.1918	0.1302	Z00037596-1	3.4071	3.4685	3.4508	0.0614	0.0437	0.5125	0	0.2563
9330158H04Rik	Z00028543-1	1.2291	1.3013	1.1223	0.0722	-0.1068	Z00028543-1	3.1198	3.1304	3.1172	0.0106	-0.0026	Z00028543-1	0.9651	0.6694	0.6555	1.0704	-0.2957	-0.3096	0.1053	Z00028543-1	3.062	3.0792	3.1164	0.0172	0.0544	0.1053	0.3096	0.2075
9330159N05Rik	Z00031698-1	1.809	2.0748	2.4167	0.2658	0.6077	Z00031698-1	2.2949	2.5849	2.5828	0.29	0.2879	Z00031698-1	1.2772	1.4901	1.112	1.5192	0.2129	-0.1652	0.242	Z00031698-1	2.2036	2.4106	2.4689	0.207	0.2653	0.6077	0.1652	0.3865
9330162012Rik	Z00031573-1	1.2469	1.3303	1.4375	0.0834	0.1906	Z00031573-1	2.2899	2.2704	2.316	-0.0195	0.0261	Z00031573-1	1.1602	1.2004	1.2233	1.5046	0.0402	0.0631	0.3444	Z00031573-1	2.1067	2.1662	2.16	0.0595	0.0533	0.3444	0.0195	0.182
9330175E14Rik	Z00027026-1	1.1976	1.0827	1.3049	-0.1149	0.1073	Z00027026-1	2.5268	2.5509	2.5604	0.0241	0.0336	Z00027026-1	1.0111	0.6478	0.6753	0.8169	-0.3633	-0.3358	-0.1942	Z00027026-1	2.7834	2.7224	2.7184	-0.061	-0.065	0.1073	0.3633	0.2353
9330182L06Rik	Z00062166-1	1.3121	1.2322	1.371	-0.0799	0.0589	Z00062166-1	2.9123	2.9237	2.9155	0.0114	0.0032	Z00062166-1	1.9078	1.9088	2.0439	2.0833	0.001	0.1361	0.1755	Z00060946-1	2.4978	2.4802	2.5	-0.0176	0.0022	0.1755	0.0799	0.1277
9430008C03Rik	Z00077167-1	3.7545	3.9369	3.9732	0.1824	0.2187	Z00030711-1	2.7833	2.7741	2.7621	-0.0092	-0.0212	Z00077167-1	3.883	3.8584	3.9155	4.0332	-0.0246	0.0325	0.1502	Z00030711-1	2.4723	2.5361	2.6372	0.0638	0.1649	0.2187	0.0246	0.1217
9430015G10Rik	Z00011735-1	3.2721	3.3802	3.1901	0.1081	-0.082	Z00011735-1	3.3389	3.4939	3.5089	0.155	0.17	Z00011735-1	3.3126	3.2852	3.3353	3.2463	-0.0274	0.0227	-0.0663	Z00011735-1	3.1909	3.1427	3.2284	-0.0482	0.0375	0.17	0.082	0.126
9430016H08Rik	Z00041928-1	3.7166	3.9282	3.929	0.2116	0.2124	Z00041928-1	3.8678	3.856	3.8202	-0.0118	-0.0476	Z00041928-1	3.8871	3.9349	3.9462	3.9446	0.0478	0.0591	0.0575	Z00041928-1	3.9317	3.917	3.9225	-0.0147	-0.0092	0.2124	0.0476	0.13
9430020K01Rik	Z00052203-1	1.189	1.6057	1.4902	0.4167	0.3012	Z00052203-1	2.2916	2.256	2.432	-0.0356	0.1404	Z00052203-1	1.3207	1.1673	1.2491	1.3617	-0.1534	-0.0716	0.041	Z00052203-1	2.296	2.2229	2.2999	-0.0731	0.0039	0.4167	0.1534	0.2851
9430023L20Rik	Z00021436-1	4.2684	4.1435	3.93	-0.1249	-0.3384	Z00021436-1	3.7907	3.7646	3.8042	-0.0261	0.0135	Z00021436-1	4.3306	4.32	4.2557	4.3409	-0.0106	-0.0749	0.0103	Z00021436-1	3.8949	3.7827	3.7386	-0.1122	-0.1563	0.0135	0.3384	0.176
9430024F10Rik	Z00078134-1	2.4049	2.534	2.4347	0.1291	0.0298	0	0	0	0	0	0	Z00078134-1	2.3847	2.3046	2.3616	2.1483	-0.0801	-0.0231	-0.2364	0	0	0	0	0	0	0.1291	0.2364	0.1828
9430025E04Rik	Z00028582-1	1.2224	1.2229	1.2732	0.0005	0.0508	Z00028582-1	2.1425	2.0191	2.1179	-0.1234	-0.0246	Z00028582-1	1.4535	1.4195	1.6733	1.4501	-0.034	0.2198	-0.0034	Z00028582-1	2.0208	2.1056	2.09	0.0848	0.0692	0.2198	0.1234	0.1716
9430025M13Rik	Z00051023-1	1.7571	1.6368	1.5696	-0.1203	-0.1875	Z00051023-1	2.3045	2.3501	2.373	0.0456	0.0685	Z00051023-1	1.3525	1.479	1.5789	1.7282	0.1265	0.2264	0.3757	Z00051023-1	2.3326	2.3318	2.3452	-0.0008	0.0126	0.3757	0.1875	0.2816
9430037G07Rik	Z00070368-1	2.203	2.4687	2.5465	0.2657	0.3435	Z00070368-1	3.8288	3.8832	3.7762	0.0544	-0.0526	Z00070368-1	2.7984	2.8545	2.8662	2.8098	0.0561	0.0678	0.0114	Z00070368-1	3.8395	3.8276	3.6107	-0.0119	-0.2288	0.3435	0.2288	0.2862
9430038I01Rik	Z00042417-1	3.2146	3.3102	3.3389	0.0956	0.1243	Z00042417-1	3.4386	3.4028	3.2131	-0.0358	-0.2255	Z00042417-1	3.3627	3.356	3.367	3.2407	-0.0067	0.0043	-0.122	Z00010767-1	3.3237	3.315	3.2123	-0.0087	-0.1114	0.1243	0.2255	0.1749
9430041J12Rik	Z00062229-1	1.6712	1.1989	1.2918	-0.4723	-0.3794	Z00062229-1	2.3607	2.4032	2.3253	0.0425	-0.0354	Z00062229-1	1.742	1.7752	1.7773	1.7824	0.0332	0.0353	0.0404	Z00028587-1	2.2791	2.2349	2.2784	-0.0442	-0.0007	0.0425	0.4723	0.2574
9430065F17Rik	Z00028470-1	1.4994	1.4694	1.4447	-0.03	-0.0547	Z00028470-1	3.7423	3.7205	3.7148	-0.0218	-0.0275	Z00028470-1	1.7707	1.7622	1.8315	1.7959	-0.0085	0.0608	0.0252	Z00028470-1	3.314	3.3312	3.3645	0.0172	0.0505	0.0608	0.0547	0.0578
9430069J07Rik	Z00028607-1	1.3402	1.3229	1.1575	-0.0173	-0.1827	Z00028607-1	2.2504	2.3299	2.2997	0.0795	0.0493	Z00028607-1	1.0011	1.2171	1.1289	0.8245	0.216	0.1278	-0.1766	Z00028607-1	2.9247	2.8911	2.869	-0.0336	-0.0557	0.216	0.1827	0.1994
9430073N08Rik	Z00036910-1	1.3472	1.1256	1.1606	-0.2216	-0.1866	Z00036910-1	2.5479	2.5125	2.3733	-0.0354	-0.1746	Z00036910-1	1.2954	1.1418	0.8582	1.6338	-0.1536	-0.4372	0.3384	Z00036910-1	2.5533	2.6481	2.5686	0.0948	0.0153	0.3384	0.4372	0.3878
9430078G10Rik	Z00072771-1	1.1065	1.2323	1.395	0.1258	0.2885	Z00072771-1	2.0048	2.0071	2.0304	0.0023	0.0256	Z00072771-1	1.4675	1.4171	1.6396	1.3444	-0.0504	0.1721	-0.1231	0	0	0	0	0	0	0.2885	0.1231	0.2058
9430081H08Rik	Z00026363-1	2.4922	2.6205	2.6729	0.1283	0.1807	Z00026363-1	2.8002	2.8076	2.7917	0.0074	-0.0085	Z00026363-1	2.6656	2.615	2.5502	2.5752	-0.0506	-0.1154	-0.0904	Z00026363-1	2.7346	2.8037	2.7939	0.0691	0.0593	0.1807	0.1154	0.1481
9430083A17Rik	Z00070189-1	2.375	2.6438	2.7191	0.2688	0.3441	Z00070189-1	3.729	3.7398	3.6843	0.0108	-0.0447	Z00070189-1	2.9858	3.0583	3.0073	2.9749	0.0725	0.0215	-0.0109	Z00070189-1	3.5067	3.5739	3.5927	0.0672	0.086	0.3441	0.0447	0.1944
9430085M18Rik	Z00028604-1	1.8384	1.3783	1.183	-0.4601	-0.6554	Z00028604-1	2.4228	1.7895	1.8037	-0.6333	-0.6191	Z00028604-1	0.8092	1.1675	0.9733	1.1482	0.3583	0.1641	0.339	Z00028604-1	1.9873	1.8158	1.8512	-0.1715	-0.1361	0.3583	0.6554	0.5069
9430091E24Rik	Z00026874-1	1.2515	1.4639	1.3666	0.2124	0.1151	Z00026874-1	2.9714	2.9744	2.9762	0.003	0.0048	Z00026874-1	1.1796	1.0384	1.1252	1.1226	-0.1412	-0.0544	-0.057	Z00026874-1	2.9594	2.9561	2.9191	-0.0033	-0.0403	0.2124	0.1412	0.1768
9530015I07Rik	Z00040774-1	1.2922	1.2008	1.1648	-0.0914	-0.1274	Z00040774-1	3.2647	3.231	3.1505	-0.0337	-0.1142	Z00040774-1	1.5249	1.4769	1.6566	1.1081	-0.048	0.1317	-0.4168	Z00040774-1	3.0936	3.0715	3.0598	-0.0221	-0.0338	0.1317	0.4168	0.2743
9530020O07Rik	Z00062674-1	2.3189	2.0267	1.9217	-0.2922	-0.3972	Z00062674-1	2.7471	2.7473	2.7919	0.0002	0.0448	Z00062674-1	2.3557	2.4341	2.4134	2.3514	0.0784	0.0577	-0.0043	Z00062674-1	2.9249	2.9291	2.8943	0.0042	-0.0306	0.0784	0.3972	0.2378
9530026P05Rik	Z00031330-1	1.4698	1.3489	1.4091	-0.1209	-0.0607	Z00031330-1	2.7401	2.7372	2.7518	-0.0029	0.0117	Z00031330-1	1.6719	1.5403	1.6345	1.6415	-0.1316	-0.0374	-0.0304	Z00031330-1	2.9746	2.979	2.9225	0.0044	-0.0521	0.0117	0.1316	0.0716
9530036O11Rik	Z00042137-1	1.9717	1.9629	1.986	-0.0088	0.0143	Z00042137-1	3.5722	3.5423	3.57	-0.0299	-0.0022	Z00042137-1	2.0371	2.1511	2.1057	2.151	0.114	0.0686	0.1139	0	0	0	0	0	0	0.114	0.0299	0.072
9530046B11Rik	Z00026773-1	1.7677	1.7083	1.7489	-0.0594	-0.0188	Z00026773-1	2.8686	2.8832	2.8433	0.0146	-0.0253	Z00026773-1	1.732	1.813	1.8085	1.801	0.081	0.0765	0.069	Z00026773-1	2.3747	2.3665	2.446	-0.0082	0.0713	0.081	0.0594	0.0702
9530048O09Rik	Z00031595-1	3.3585	3.1033	3.0302	-0.2552	-0.3283	Z00031595-1	3.2884	3.2626	3.135	-0.0258	-0.1534	Z00031595-1	3.2045	3.275	3.2311	3.2246	0.0705	0.0266	0.0201	Z00031595-1	2.8804	2.8686	2.9216	-0.0118	0.0412	0.0705	0.3283	0.1994
9530052C20Rik	Z00026962-1	1.2459	1.2404	1.2475	-0.0055	0.0016	Z00026962-1	2.2471	2.2364	2.2886	-0.0107	0.0415	Z00026962-1	0.765	0.6782	0.6368	1.0399	-0.0868	-0.1282	0.2749	Z00026962-1	2.334	2.1374	2.2389	-0.1966	-0.0951	0.2749	0.1966	0.2358
9530058B02Rik	Z00037032-1	3.9078	3.9656	3.9417	0.0578	0.0339	Z00037032-1	3.9355	3.967	3.8582	0.0315	-0.0773	Z00037032-1	3.8987	3.7141	3.8412	3.747	-0.1846	-0.0575	-0.1517	Z00037032-1	3.9012	3.9133	3.827	0.0121	-0.0742	0.0578	0.1846	0.1212
9530059O14Rik	Z00034827-1	1.4518	1.2825	1.377	-0.1693	-0.0748	Z00034827-1	2.3897	2.3084	2.3079	-0.0813	-0.0818	Z00034827-1	0.8594	0.6154	0.6633	0.713	-0.244	-0.1961	-0.1464	Z00034827-1	1.9913	2.0516	1.974	0.0603	-0.0173	0.0603	0.244	0.1522
9530062K07Rik	Z00063381-1	2.0413	1.5669	1.8755	-0.4744	-0.1658	Z00063381-1	3.0783	3.0816	3.0953	0.0033	0.017	Z00063381-1	1.634	1.8269	1.7838	2.0533	0.1929	0.1498	0.4193	Z00063381-1	2.6025	2.5459	2.6793	-0.0566	0.0768	0.4193	0.4744	0.4469
9530066K23Rik	Z00074753-1	2.1916	2.3921	2.4987	0.2005	0.3071	Z00049442-1	2.3218	2.2319	2.273	-0.0899	-0.0488	Z00074753-1	2.4748	2.5307	2.3856	2.5262	0.0559	-0.0892	0.0514	Z00049442-1	2.1657	2.2444	2.2955	0.0787	0.1298	0.3071	0.0899	0.1985
9530068E07Rik	Z00011984-1	3.4021	3.4287	3.5033	0.0266	0.1012	Z00011984-1	3.1773	3.1638	3.2962	-0.0135	0.1189	Z00011984-1	3.3443	3.4338	3.4341	3.4771	0.0895	0.0898	0.1328	Z00011984-1	3.3889	3.3445	3.8547	-0.0444	0.4658	0.4658	0.0444	0.2551
9530077C05Rik	Z00044359-1	2.6187	2.6057	2.5521	-0.013	-0.0666	Z00044359-1	2.7184	2.9332	2.9453	0.2148	0.2269	Z00044359-1	2.51	2.5984	2.6192	2.7049	0.0884	0.1092	0.1949	Z00044359-1	2.6252	2.5366	2.8752	-0.0886	0.25	0.25	0.0886	0.1693
9530080O11Rik	Z00049623-1	1.1789	1.2141	1.1012	0.0352	-0.0777	Z00049623-1	3.0234	3.0376	3.0288	0.0142	0.0054	Z00049623-1	0.6221	0.7098	1.1182	0.7929	0.0877	0.4961	0.1708	Z00049623-1	2.9575	2.9625	2.9733	0.005	0.0158	0.4961	0.0777	0.2869
9530082P21Rik	Z00029847-1	2.3052	2.0737	2.1815	-0.2315	-0.1237	Z00029847-1	3.0903	3.1322	3.1526	0.0419	0.0623	Z00029847-1	1.6256	1.4201	1.8616	1.6125	-0.2055	0.236	-0.0131	0	0	0	0	0	0	0.236	0.2315	0.2338
9530096D07Rik	Z00026623-1	2.7059	2.9623	3.0682	0.2564	0.3623	Z00026623-1	3.86	3.8601	3.7896	0.0001	-0.0704	Z00026623-1	3.0401	3.0017	3.0427	3.0274	-0.0384	0.0026	-0.0127	Z00026622-1	2.2158	2.2101	2.3485	-0.0057	0.1327	0.3623	0.0704	0.2164
9630013D21Rik	Z00026309-1	1.033	1.1328	1.0896	0.0998	0.0566	Z00026309-1	2.2253	2.2707	2.2505	0.0454	0.0252	Z00026309-1	1.1075	1.091	1.3515	1.1762	-0.0165	0.244	0.0687	Z00026309-1	2.1037	2.0712	2.05	-0.0325	-0.0537	0.244	0.0537	0.1489
9630014M24Rik	Z00070713-1	1.2366	1.2225	1.2557	-0.0141	0.0191	Z00070713-1	2.5262	2.5346	2.526	0.0084	-0.0002	Z00070713-1	0.7172	0.797	0.5514	1.098	0.0798	-0.1658	0.3808	0	0	0	0	0	0	0.3808	0.1658	0.2733
9630029G12Rik	Z00062286-1	2.1311	2.7474	2.6183	0.6163	0.4872	Z00062286-1	3.0244	3.0814	2.8817	0.057	-0.1427	Z00062286-1	3.3167	3.2649	3.202	3.093	-0.0518	-0.1147	-0.2237	Z00062286-1	2.9279	2.7874	2.7943	-0.1405	-0.1336	0.6163	0.2237	0.42
9630031F12Rik	Z00076740-1	1.1933	1.3578	1.2452	0.1645	0.0519	Z00032219-1	3.5686	3.5621	3.5297	-0.0065	-0.0389	Z00076740-1	1.8416	1.842	2.1475	2.205	0.0004	0.3059	0.3634	Z00062955-1	2.7337	2.6932	2.5364	-0.0405	-0.1973	0.3634	0.1973	0.2804
9630033F20Rik	Z00049474-1	3.0143	3.2297	3.1777	0.2154	0.1634	Z00049474-1	3.548	3.447	3.2915	-0.101	-0.2565	Z00049474-1	3.5815	3.7068	3.6048	3.5434	0.1253	0.0233	-0.0381	Z00049474-1	2.9051	2.6395	2.8102	-0.2656	-0.0949	0.2154	0.2656	0.2405
9630050M13Rik	Z00004214-1	3.1169	3.1313	2.9496	0.0144	-0.1673	Z00004214-1	2.7297	2.6674	2.7252	-0.0623	-0.0045	Z00004214-1	2.5628	2.7587	2.6471	2.8836	0.1959	0.0843	0.3208	Z00004214-1	2.9499	2.9822	3.2519	0.0323	0.302	0.3208	0.1673	0.2441
9630058J23Rik	Z00015298-1	3.4477	3.5223	3.3475	0.0746	-0.1002	Z00015298-1	3.6035	3.6682	3.717	0.0647	0.1135	Z00015298-1	3.2872	3.3822	3.3261	3.3112	0.095	0.0389	0.024	Z00063786-1	2.3505	2.4591	2.537	0.1086	0.1865	0.1865	0.1002	0.1434
9830144P21Rik	Z00032173-1	1.8786	1.3508	1.5647	-0.5278	-0.3139	Z00032173-1	2.3212	2.2512	2.2532	-0.07	-0.068	Z00032173-1	1.3569	1.3339	1.671	1.3249	-0.023	0.3141	-0.032	Z00032173-1	2.1061	2.0972	2.1301	-0.0089	0.024	0.3141	0.5278	0.421
9830167H18Rik	Z00070302-1	2.243	2.2205	2.2317	-0.0225	-0.0113	Z00070302-1	3.1081	3.1307	3.1258	0.0226	0.0177	Z00070302-1	1.5849	1.6439	1.6655	1.7652	0.059	0.0806	0.1803	Z00070302-1	2.8381	2.8918	2.8198	0.0537	-0.0183	0.1803	0.0225	0.1014
9830169C18Rik	Z00009069-1	2.1136	2.2585	2.448	0.1449	0.3344	Z00009069-1	2.5134	2.4915	2.5059	-0.0219	-0.0075	Z00009069-1	2.0678	1.9322	1.9503	1.9329	-0.1356	-0.1175	-0.1349	Z00009069-1	2.4457	2.4189	2.4147	-0.0268	-0.031	0.3344	0.1356	0.235
9930012K11Rik	Z00030665-1	3.021	3.0708	3.2892	0.0498	0.2682	Z00030665-1	3.3127	3.4124	3.6531	0.0997	0.3404	Z00030665-1	3.0723	2.8256	2.9499	3.0308	-0.2467	-0.1224	-0.0415	Z00030665-1	3.3141	3.2419	3.3178	-0.0722	0.0037	0.3404	0.2467	0.2936
9930013L23Rik	Z00058979-1	1.5916	1.575	1.6609	-0.0166	0.0693	Z00058979-1	2.9394	2.9484	2.9642	0.009	0.0248	Z00058979-1	1.6483	1.8764	1.7812	1.7749	0.2281	0.1329	0.1266	Z00034974-1	2.6706	2.6004	2.715	-0.0702	0.0444	0.2281	0.0702	0.1492
9930014A18Rik	Z00028366-1	1.3065	1.2603	1.2014	-0.0462	-0.1051	Z00028366-1	3.1496	3.1545	3.14	0.0049	-0.0096	Z00028366-1	2.6235	2.1542	2.4878	2.2247	-0.4693	-0.1357	-0.3988	Z00028366-1	3.4081	3.443	3.3972	0.0349	-0.0109	0.0349	0.4693	0.2521
9930038K12Rik	Z00032243-1	1.2341	1.0747	1.0706	-0.1594	-0.1635	Z00032243-1	2.6005	2.586	2.5799	-0.0145	-0.0206	Z00032243-1	0.7016	0.724	0.6591	0.8238	0.0224	-0.0425	0.1222	Z00032243-1	2.6586	2.703	2.6815	0.0444	0.0229	0.1222	0.1635	0.1429
9930104L06Rik	Z00044341-1	1.2969	1.3104	1.4963	0.0135	0.1994	Z00044341-1	3.3518	3.3561	3.3585	0.0043	0.0067	Z00044341-1	1.6828	1.7024	1.6163	1.7567	0.0196	-0.0665	0.0739	Z00063824-1	2.6319	2.4802	2.5429	-0.1517	-0.089	0.1994	0.1517	0.1756
A030001D20Rik	Z00026743-1	1.1373	1.5222	1.4622	0.3849	0.3249	Z00026743-1	2.7047	2.7254	2.5877	0.0207	-0.117	Z00026743-1	2.3799	2.3084	2.4358	2.3576	-0.0715	0.0559	-0.0223	Z00026743-1	2.461	2.5077	2.6013	0.0467	0.1403	0.3849	0.117	0.251
A030003K02Rik	Z00031445-1	2.0845	2.0929	2.3314	0.0084	0.2469	Z00031445-1	2.4992	2.4664	2.5833	-0.0328	0.0841	Z00031445-1	2.3785	2.2608	2.2725	2.2953	-0.1177	-0.106	-0.0832	Z00031445-1	2.5757	2.5926	2.6046	0.0169	0.0289	0.2469	0.1177	0.1823
A030007L17Rik	Z00074873-1	3.2856	3.6211	3.5893	0.3355	0.3037	Z00035009-1	3.4099	3.374	3.1777	-0.0359	-0.2322	Z00074873-1	4.2529	4.2616	4.1742	4.1332	0.0087	-0.0787	-0.1197	Z00035009-1	3.6137	3.5712	3.3441	-0.0425	-0.2696	0.3355	0.2696	0.3026
A030009H04Rik	Z00070621-1	2.5722	2.5771	2.3844	0.0049	-0.1878	Z00070621-1	2.9902	2.8613	2.8756	-0.1289	-0.1146	Z00070621-1	2.6596	2.7868	2.7099	3.0291	0.1272	0.0503	0.3695	Z00070621-1	3.3519	3.3154	3.3365	-0.0365	-0.0154	0.3695	0.1878	0.2787
A130010J15Rik	Z00075098-1	3.0731	3.3067	3.2839	0.2336	0.2108	Z00015993-1	3.0195	3.004	2.914	-0.0155	-0.1055	Z00075098-1	3.2283	3.2538	3.231	3.2753	0.0255	0.0027	0.047	0	0	0	0	0	0	0.2336	0.1055	0.1696
A130022J15Rik	Z00041583-1	2.8117	2.8039	2.8184	-0.0078	0.0067	Z00041583-1	3.3578	3.3642	3.5926	0.0064	0.2348	Z00041583-1	3.1109	3.244	3.104	3.2142	0.1331	-0.0069	0.1033	Z00041583-1	3.2928	3.3013	3.3555	0.0085	0.0627	0.2348	0.0078	0.1213
A130042E20Rik	Z00075344-1	2.7617	2.799	2.7205	0.0373	-0.0412	Z00051556-1	2.9892	2.9545	2.9686	-0.0347	-0.0206	Z00075344-1	2.9983	2.9117	2.9912	2.9658	-0.0866	-0.0071	-0.0325	Z00051556-1	3.1729	3.2373	3.1786	0.0644	0.0057	0.0644	0.0866	0.0755
A130092J06Rik	Z00017489-1	3.1478	2.8396	2.4532	-0.3082	-0.6946	Z00017489-1	2.9102	2.9496	2.8827	0.0394	-0.0275	Z00017489-1	2.8618	2.8688	2.7819	2.8339	0.007	-0.0799	-0.0279	Z00017489-1	2.9901	2.9552	2.8869	-0.0349	-0.1032	0.0394	0.6946	0.367
A130094D17Rik	Z00026956-1	2.3494	2.4244	2.2882	0.075	-0.0612	Z00026956-1	3.1163	3.0736	2.9519	-0.0427	-0.1644	Z00026956-1	2.6614	2.5233	2.3228	2.4148	-0.1381	-0.3386	-0.2466	Z00026956-1	2.7513	2.7778	2.7802	0.0265	0.0289	0.075	0.3386	0.2068
A230028O05Rik	Z00026558-1	1.2518	1.1968	1.2691	-0.055	0.0173	Z00026558-1	3.7112	3.7194	3.6962	0.0082	-0.015	Z00026558-1	0.899	1.0173	1.0077	1.4945	0.1183	0.1087	0.5955	Z00026558-1	3.1833	3.2208	3.2595	0.0375	0.0762	0.5955	0.055	0.3253
A230046K03Rik	Z00014425-1	3.9682	3.9542	3.9759	-0.014	0.0077	Z00014425-1	4.0599	4.1014	4.0708	0.0415	0.0109	Z00014425-1	3.9329	3.976	3.911	3.8018	0.0431	-0.0219	-0.1311	Z00014425-1	3.8557	3.8483	3.8467	-0.0074	-0.009	0.0431	0.1311	0.0871
A230050P20Rik	Z00039171-1	3.4796	2.9203	2.9414	-0.5593	-0.5382	Z00039171-1	3.4267	3.4772	3.4547	0.0505	0.028	Z00039171-1	3.4469	3.3591	3.4411	3.3385	-0.0878	-0.0058	-0.1084	Z00039171-1	3.3588	3.3468	3.0822	-0.012	-0.2766	0.0505	0.5593	0.3049
A230051G13Rik	Z00075518-1	3.3613	3.4801	3.447	0.1188	0.0857	Z00026008-1	3.6143	3.5966	3.6281	-0.0177	0.0138	Z00075518-1	3.4071	3.4564	3.4035	3.4542	0.0493	-0.0036	0.0471	Z00026008-1	3.2562	3.3319	3.2973	0.0757	0.0411	0.1188	0.0177	0.0683
A230054D04Rik	Z00078165-1	3.371	3.1939	3.221	-0.1771	-0.15	Z00063478-1	2.5536	2.5664	2.5556	0.0128	0.002	Z00078165-1	3.3989	3.407	3.4304	3.2903	0.0081	0.0315	-0.1086	Z00063478-1	2.8175	2.7834	2.7637	-0.0341	-0.0538	0.0315	0.1771	0.1043
A230059L01Rik	Z00061949-1	1.1291	0.9854	1.0797	-0.1437	-0.0494	Z00061949-1	2.3268	2.2406	2.2269	-0.0862	-0.0999	Z00061949-1	0.6516	0.6471	0.6552	0.7049	-0.0045	0.0036	0.0533	Z00061949-1	1.837	1.6797	1.7822	-0.1573	-0.0548	0.0533	0.1573	0.1053
A230067G21Rik	Z00038896-1	2.1696	1.7446	1.9204	-0.425	-0.2492	Z00038896-1	2.7977	2.8268	2.8287	0.0291	0.031	Z00038896-1	2.2484	2.283	2.126	2.0449	0.0346	-0.1224	-0.2035	Z00038896-1	2.8292	2.8244	2.8509	-0.0048	0.0217	0.0346	0.425	0.2298
A230069A22Rik	Z00030585-1	1.6581	1.7805	1.7993	0.1224	0.1412	Z00030585-1	2.6493	2.7009	2.6309	0.0516	-0.0184	Z00030585-1	2.0681	2.026	1.8705	1.7953	-0.0421	-0.1976	-0.2728	Z00030585-1	2.4286	2.6551	2.6075	0.2265	0.1789	0.2265	0.2728	0.2497
A230070E04Rik	Z00070702-1	4.418	4.3684	4.4309	-0.0496	0.0129	Z00070702-1	4.8312	4.8442	4.9041	0.013	0.0729	Z00070702-1	4.4188	4.4371	4.4627	4.4638	0.0183	0.0439	0.045	0	0	0	0	0	0	0.0729	0.0496	0.0612
A230083G16Rik	Z00031926-1	1.457	1.3453	1.3218	-0.1117	-0.1352	Z00031926-1	3.5051	3.5013	3.4891	-0.0038	-0.016	Z00031926-1	1.3992	1.4616	1.2229	1.3646	0.0624	-0.1763	-0.0346	Z00031926-1	3.543	3.5337	3.5492	-0.0093	0.0062	0.0624	0.1763	0.1194
A230083N12Rik	Z00031619-1	1.3767	1.2541	1.1663	-0.1226	-0.2104	Z00031619-1	2.3535	2.352	2.3439	-0.0015	-0.0096	Z00031619-1	1.663	1.5847	1.5203	1.6865	-0.0783	-0.1427	0.0235	0	0	0	0	0	0	0.0235	0.2104	0.117
A230103O09Rik	Z00061648-1	1.3941	1.4549	1.3872	0.0608	-0.0069	Z00061648-1	2.8607	2.8502	2.8348	-0.0105	-0.0259	Z00061648-1	1.7584	1.7083	1.8274	1.6435	-0.0501	0.069	-0.1149	Z00061648-1	2.9138	2.8839	2.8568	-0.0299	-0.057	0.069	0.1149	0.092
A230106M15Rik	Z00010232-1	2.9314	3.0608	3.049	0.1294	0.1176	Z00010232-1	3.1118	3.1024	3.2269	-0.0094	0.1151	Z00010232-1	2.9425	2.8579	2.8245	2.8171	-0.0846	-0.118	-0.1254	Z00010232-1	2.9685	3.0336	3.0373	0.0651	0.0688	0.1294	0.1254	0.1274
A230106N23Rik	Z00053407-1	1.6587	2.1372	1.4515	0.4785	-0.2072	Z00053407-1	2.5391	2.4799	2.4081	-0.0592	-0.131	Z00053407-1	0.7805	1.2618	0.9987	1.2288	0.4813	0.2182	0.4483	Z00053407-1	2.5577	2.6092	2.6381	0.0515	0.0804	0.4813	0.2072	0.3443
A230107C01Rik	Z00075787-1	2.1121	2.0231	2.2934	-0.089	0.1813	0	0	0	0	0	0	Z00075787-1	2.1344	2.0422	2.066	2.0271	-0.0922	-0.0684	-0.1073	0	0	0	0	0	0	0.1813	0.1073	0.1443
A230107N01Rik	Z00031347-1	1.2004	1.2578	1.3419	0.0574	0.1415	Z00031347-1	2.3662	2.4226	2.4375	0.0564	0.0713	Z00031347-1	0.6497	0.8805	0.8974	0.9953	0.2308	0.2477	0.3456	Z00031347-1	2.5938	2.6238	2.5516	0.03	-0.0422	0.3456	0.0422	0.1939
A2bp1	Z00025646-1	1.6732	1.2917	1.3881	-0.3815	-0.2851	Z00025646-1	2.6219	2.5086	2.5357	-0.1133	-0.0862	Z00025646-1	1.8038	1.6258	1.6108	1.1837	-0.178	-0.193	-0.6201	Z00025646-1	2.5877	2.6721	2.4655	0.0844	-0.1222	0.0844	0.6201	0.3523
A330009N23Rik	Z00049692-1	1.3286	1.9802	1.8508	0.6516	0.5222	Z00049692-1	2.3559	2.3737	2.4003	0.0178	0.0444	Z00049692-1	1.9065	1.715	1.9981	1.8805	-0.1915	0.0916	-0.026	Z00009432-1	2.2397	2.1875	2.1829	-0.0522	-0.0568	0.6516	0.1915	0.4216
A330017A19Rik	Z00028791-1	2.7505	2.9395	2.9259	0.189	0.1754	Z00028791-1	2.9768	3.1481	3.051	0.1713	0.0742	Z00028791-1	3.0256	2.9036	2.9787	2.8456	-0.122	-0.0469	-0.18	Z00028791-1	3.3404	3.3489	3.2875	0.0085	-0.0529	0.189	0.18	0.1845
A330021E22Rik	Z00074642-1	2.9602	2.8166	2.9405	-0.1436	-0.0197	Z00037447-1	2.8727	2.8848	2.8566	0.0121	-0.0161	Z00074642-1	2.6659	2.5622	2.6799	2.6188	-0.1037	0.014	-0.0471	Z00037447-1	2.8775	2.8432	2.9764	-0.0343	0.0989	0.0989	0.1436	0.1213
A330035P11Rik	Z00026742-1	1.3012	1.5595	1.3818	0.2583	0.0806	Z00026742-1	2.4016	2.4006	2.4272	-0.001	0.0256	Z00026742-1	1.2854	1.5111	1.1642	1.4834	0.2257	-0.1212	0.198	Z00026742-1	2.5286	2.567	2.4961	0.0384	-0.0325	0.2583	0.1212	0.1898
A330049M08Rik	Z00053174-1	2.2819	2.9848	2.833	0.7029	0.5511	Z00053174-1	2.5416	2.6624	2.8182	0.1208	0.2766	Z00053174-1	2.2047	2.583	2.2543	2.5458	0.3783	0.0496	0.3411	Z00053174-1	2.1357	2.1204	2.3892	-0.0153	0.2535	0.7029	0.0153	0.3591
A330050F15Rik	Z00061806-1	4.4533	4.4388	4.5126	-0.0145	0.0593	Z00061806-1	4.7273	4.6882	4.7361	-0.0391	0.0088	Z00061806-1	4.8968	4.7902	4.8165	4.8095	-0.1066	-0.0803	-0.0873	Z00061806-1	4.7724	4.7742	4.6933	0.0018	-0.0791	0.0593	0.1066	0.083
A430005L14Rik	Z00007230-1	4.2767	4.5485	4.4767	0.2718	0.2	Z00007230-1	4.295	4.2924	4.3061	-0.0026	0.0111	Z00007230-1	4.7004	4.6773	4.6477	4.7055	-0.0231	-0.0527	0.0051	Z00007230-1	4.3143	4.2729	4.2141	-0.0414	-0.1002	0.2718	0.1002	0.186
A430041B07Rik	Z00010248-1	3.3229	3.4231	3.4067	0.1002	0.0838	Z00010248-1	3.3238	3.3157	3.3075	-0.0081	-0.0163	Z00010248-1	3.2613	3.2992	3.3192	3.3605	0.0379	0.0579	0.0992	Z00010248-1	3.0255	2.9611	2.9928	-0.0644	-0.0327	0.1002	0.0644	0.0823
A430057M04Rik	Z00031380-1	1.5253	1.5064	1.4131	-0.0189	-0.1122	Z00031380-1	2.246	2.3059	2.2823	0.0599	0.0363	Z00031380-1	1.1672	1.5598	1.3917	1.198	0.3926	0.2245	0.0308	Z00031380-1	2.4901	2.3465	2.4548	-0.1436	-0.0353	0.3926	0.1436	0.2681
A430085C19	Z00026421-1	1.1208	1.2349	1.2412	0.1141	0.1204	Z00026421-1	1.9189	2.1039	2.0258	0.185	0.1069	Z00026421-1	1.5013	1.6805	1.6273	1.676	0.1792	0.126	0.1747	Z00026421-1	2.6651	2.6106	2.5935	-0.0545	-0.0716	0.185	0.0716	0.1283
A430107O13Rik	Z00054638-1	1.2511	1.2397	1.2017	-0.0114	-0.0494	Z00054638-1	2.3179	2.2481	2.339	-0.0698	0.0211	Z00054638-1	1.3622	1.4215	1.3614	1.2557	0.0593	-0.0008	-0.1065	Z00054638-1	2.348	2.2773	2.3064	-0.0707	-0.0416	0.0593	0.1065	0.0829
A430108E01Rik	Z00031035-1	2.8164	2.8551	2.8867	0.0387	0.0703	Z00031035-1	2.8092	2.7886	2.6791	-0.0206	-0.1301	Z00031035-1	2.7277	2.6775	2.5261	2.5058	-0.0502	-0.2016	-0.2219	Z00031035-1	2.6761	2.5679	2.6728	-0.1082	-0.0033	0.0703	0.2219	0.1461
A430108G06Rik	Z00028286-1	1.1383	1.8735	1.8949	0.7352	0.7566	Z00028286-1	1.9701	2.1672	2.2176	0.1971	0.2475	Z00028286-1	1.2804	1.2858	1.4376	1.5165	0.0054	0.1572	0.2361	Z00028286-1	2.4929	2.4163	2.4457	-0.0766	-0.0472	0.7566	0.0766	0.4166
A4galt	Z00006262-1	2.1421	2.4051	2.2287	0.263	0.0866	Z00006262-1	3.1159	3.3016	3.197	0.1857	0.0811	Z00006262-1	2.2542	2.3806	2.3314	2.2781	0.1264	0.0772	0.0239	Z00006262-1	2.9836	2.9005	2.9486	-0.0831	-0.035	0.263	0.0831	0.1731
A530013C23Rik	Z00028898-1	1.2253	1.1142	1.2366	-0.1111	0.0113	Z00028898-1	2.1161	2.12	2.0519	0.0039	-0.0642	Z00028898-1	1.0287	0.6335	0.8341	0.9329	-0.3952	-0.1946	-0.0958	Z00028898-1	2.4673	2.4757	2.4118	0.0084	-0.0555	0.0113	0.3952	0.2033
A530082C11Rik	Z00077006-1	3.2609	3.2302	3.1553	-0.0307	-0.1056	Z00031521-1	3.597	3.6014	3.6246	0.0044	0.0276	Z00077006-1	3.4301	3.4341	3.5111	3.512	0.004	0.081	0.0819	Z00031521-1	3.353	3.3688	3.3698	0.0158	0.0168	0.0819	0.1056	0.0938
A530088I07Rik	Z00059523-1	1.4005	1.5564	1.4639	0.1559	0.0634	Z00059523-1	2.3079	2.3559	2.361	0.048	0.0531	Z00059523-1	1.2425	1.0938	1.2874	1.2633	-0.1487	0.0449	0.0208	Z00059523-1	3.0175	3.0192	3.0101	0.0017	-0.0074	0.1559	0.1487	0.1523
A630018P17Rik	Z00012336-1	3.0755	2.7598	3.0861	-0.3157	0.0106	Z00012336-1	3.5039	3.5703	3.9655	0.0664	0.4616	Z00012336-1	3.0773	3.117	3.1098	3.2171	0.0397	0.0325	0.1398	Z00039356-1	1.809	1.9637	1.9548	0.1547	0.1458	0.4616	0.3157	0.3887
A630020A06	Z00028951-1	1.6458	1.6983	1.3566	0.0525	-0.2892	Z00028951-1	3.2788	3.2611	3.2324	-0.0177	-0.0464	Z00028951-1	0.6777	0.9395	0.6543	0.8438	0.2618	-0.0234	0.1661	Z00028951-1	3.4573	3.4686	3.4404	0.0113	-0.0169	0.2618	0.2892	0.2755
A630042L21Rik	Z00004120-1	3.9882	4.0014	4.0674	0.0132	0.0792	Z00004120-1	4.3501	4.3684	4.4623	0.0183	0.1122	Z00004120-1	4.3272	4.2647	4.2955	4.3466	-0.0625	-0.0317	0.0194	Z00004120-1	4.2291	4.2553	4.273	0.0262	0.0439	0.1122	0.0625	0.0873
A630044M17Rik	Z00033429-1	1.9541	1.0793	1.2196	-0.8748	-0.7345	Z00033429-1	3.1383	3.1301	3.1102	-0.0082	-0.0281	Z00033429-1	1.5104	1.506	1.4567	1.2677	-0.0044	-0.0537	-0.2427	Z00033429-1	2.767	2.7165	2.8155	-0.0505	0.0485	0.0485	0.8748	0.4617
A630047E20Rik	Z00041445-1	1.872	1.7653	1.8669	-0.1067	-0.0051	Z00041445-1	3.4548	3.4539	3.4344	-0.0009	-0.0204	Z00041445-1	1.9017	1.8932	1.9549	1.9438	-0.0085	0.0532	0.0421	Z00061397-1	2.4657	2.4986	2.452	0.0329	-0.0137	0.0532	0.1067	0.08
A630049P17	Z00028975-1	1.1113	1.2604	1.2262	0.1491	0.1149	Z00028975-1	2.5313	2.4618	2.4807	-0.0695	-0.0506	Z00028975-1	1.3827	1.4286	1.6552	1.6576	0.0459	0.2725	0.2749	Z00028975-1	2.4295	2.5176	2.5247	0.0881	0.0952	0.2749	0.0695	0.1722
A630050E13Rik	Z00028731-1	1.5958	1.8917	2.0067	0.2959	0.4109	Z00028731-1	2.5685	2.6085	2.5334	0.04	-0.0351	Z00028731-1	1.7429	1.7928	1.7851	1.6775	0.0499	0.0422	-0.0654	Z00028731-1	2.5869	2.5967	2.6136	0.0098	0.0267	0.4109	0.0654	0.2382
A630052C17Rik	Z00026949-1	2.1558	2.2708	2.1202	0.115	-0.0356	Z00026949-1	2.5024	2.5167	2.4305	0.0143	-0.0719	Z00026949-1	2.2351	2.2049	2.2013	2.2813	-0.0302	-0.0338	0.0462	Z00026949-1	2.4985	2.5435	2.5093	0.045	0.0108	0.115	0.0719	0.0935
A630054L15Rik	Z00074402-1	2.6405	2.298	2.334	-0.3425	-0.3065	Z00010870-1	1.916	1.9019	1.8698	-0.0141	-0.0462	Z00074402-1	2.6846	2.7685	2.7765	2.8211	0.0839	0.0919	0.1365	Z00010870-1	2.3486	2.3444	2.3475	-0.0042	-0.0011	0.1365	0.3425	0.2395
A630055G03Rik	Z00070743-1	2.5313	2.4235	2.56	-0.1078	0.0287	Z00070743-1	2.8831	2.7873	2.6374	-0.0958	-0.2457	Z00070743-1	2.5934	2.6441	2.6761	2.4789	0.0507	0.0827	-0.1145	Z00039957-1	3.6084	3.5887	3.5328	-0.0197	-0.0756	0.0827	0.2457	0.1642
A630077B13Rik	Z00036797-1	2.0538	1.9946	1.8003	-0.0592	-0.2535	Z00036797-1	2.5686	2.6046	2.4443	0.036	-0.1243	Z00036797-1	2.3142	2.2233	2.3153	2.4933	-0.0909	0.0011	0.1791	Z00036797-1	2.581	2.5852	2.5847	0.0042	0.0037	0.1791	0.2535	0.2163
A730008H23Rik	Z00031396-1	2.866	3.0008	2.9556	0.1348	0.0896	Z00031396-1	3.1499	3.16	3.157	0.0101	0.0071	Z00031396-1	2.9925	3.0221	3.0261	3.0609	0.0296	0.0336	0.0684	0	0	0	0	0	0	0.1348	0	0.0674
A730011L01Rik	Z00077008-1	2.92	2.4447	2.4082	-0.4753	-0.5118	Z00035631-1	2.0923	2.0459	2.122	-0.0464	0.0297	Z00077008-1	2.4842	2.5054	2.5848	2.5616	0.0212	0.1006	0.0774	Z00057453-1	2.9067	2.9583	2.9793	0.0516	0.0726	0.1006	0.5118	0.3062
A730055C05Rik	Z00026319-1	2.1778	2.0811	2.0578	-0.0967	-0.12	Z00026319-1	2.4537	2.4345	2.3947	-0.0192	-0.059	Z00026319-1	2.1201	1.8882	2.1501	1.9733	-0.2319	0.03	-0.1468	Z00026319-1	2.3085	2.2392	2.2986	-0.0693	-0.0099	0.03	0.2319	0.131
A730060N03Rik	Z00031398-1	1.44	1.1716	1.1204	-0.2684	-0.3196	Z00031398-1	3.0658	3.077	3.0663	0.0112	0.0005	Z00031398-1	0.8158	1.191	0.6675	0.8518	0.3752	-0.1483	0.036	Z00031398-1	3.1735	3.1635	3.155	-0.01	-0.0185	0.3752	0.3196	0.3474
A730061H03Rik	Z00026824-1	1.3153	1.1723	1.2737	-0.143	-0.0416	Z00026824-1	2.3132	2.2873	2.3119	-0.0259	-0.0013	Z00026824-1	0.8299	0.604	0.5348	0.7581	-0.2259	-0.2951	-0.0718	Z00026824-1	2.2432	2.3099	2.2966	0.0667	0.0534	0.0667	0.2951	0.1809
A730063M14Rik	Z00061536-1	2.9371	2.762	2.7749	-0.1751	-0.1622	Z00061536-1	2.8303	2.901	2.811	0.0707	-0.0193	Z00061536-1	3.2593	3.1837	3.2372	3.3032	-0.0756	-0.0221	0.0439	Z00061536-1	3.0342	3.0063	3.0796	-0.0279	0.0454	0.0707	0.1751	0.1229
A730081D07Rik	Z00047953-1	1.532	1.5192	1.5389	-0.0128	0.0069	Z00047953-1	3.5026	3.5169	3.4962	0.0143	-0.0064	Z00047953-1	1.6411	1.7751	1.7107	1.4793	0.134	0.0696	-0.1618	Z00047953-1	3.5287	3.6172	3.5754	0.0885	0.0467	0.134	0.1618	0.1479
A730082K24Rik	Z00035572-1	1.3358	1.3561	1.1853	0.0203	-0.1505	Z00035572-1	2.5686	2.4936	2.4809	-0.075	-0.0877	Z00035572-1	1.0776	0.7841	1.1622	1.5031	-0.2935	0.0846	0.4255	Z00035572-1	2.4203	2.468	2.4367	0.0477	0.0164	0.4255	0.2935	0.3595
A730085E03Rik	Z00029107-1	1.6199	1.3325	1.2939	-0.2874	-0.326	Z00029107-1	3.081	3.0369	3.1468	-0.0441	0.0658	Z00029107-1	1.3049	1.7825	1.2919	1.3529	0.4776	-0.013	0.048	Z00029107-1	2.7675	2.9009	2.9297	0.1334	0.1622	0.4776	0.326	0.4018
A730089K16Rik	Z00026534-1	1.1639	1.1082	1.3099	-0.0557	0.146	Z00026534-1	2.6821	2.6889	2.6753	0.0068	-0.0068	Z00026534-1	0.9104	0.9318	0.9273	1.3213	0.0214	0.0169	0.4109	Z00026534-1	2.8324	2.8061	2.8148	-0.0263	-0.0176	0.4109	0.0557	0.2333
A730090H04Rik	Z00026585-1	1.1521	1.4452	2.3046	0.2931	1.1525	Z00026585-1	2.2183	2.3705	2.8189	0.1522	0.6006	Z00026585-1	0.706	0.6761	1.1984	1.0888	-0.0299	0.4924	0.3828	Z00026585-1	2.6127	2.5945	2.5834	-0.0182	-0.0293	1.1525	0.0299	0.5912
A830005F24Rik	Z00026748-1	1.4406	2.0036	2.0762	0.563	0.6356	Z00026748-1	2.173	2.3187	2.3217	0.1457	0.1487	Z00026748-1	1.8236	1.8414	1.6227	1.9607	0.0178	-0.2009	0.1371	Z00026748-1	2.4223	2.3949	2.5724	-0.0274	0.1501	0.6356	0.2009	0.4183
A830007P12Rik	Z00003098-1	2.483	2.845	2.855	0.362	0.372	Z00003098-1	2.8811	2.979	3.0214	0.0979	0.1403	Z00003098-1	2.5177	2.5654	2.5624	2.6044	0.0477	0.0447	0.0867	Z00003098-1	2.5001	2.4748	2.8052	-0.0253	0.3051	0.372	0.0253	0.1987
A830011K09Rik	Z00028790-1	1.2075	1.1206	1.1631	-0.0869	-0.0444	Z00028790-1	3.3885	3.3824	3.3854	-0.0061	-0.0031	Z00028790-1	1.0924	1.2341	1.1362	1.0832	0.1417	0.0438	-0.0092	Z00028790-1	2.8682	2.9579	2.9581	0.0897	0.0899	0.1417	0.0869	0.1143
A830018L16Rik	Z00039770-1	2.0794	1.3507	1.2868	-0.7287	-0.7926	Z00039770-1	2.7549	2.7994	2.7341	0.0445	-0.0208	Z00039770-1	2.816	2.9954	2.8718	2.6908	0.1794	0.0558	-0.1252	Z00039770-1	3.0693	3.0697	3.0593	0.0004	-0.01	0.1794	0.7926	0.486
A830031A19Rik	Z00032339-1	1.1828	1.1412	1.3209	-0.0416	0.1381	Z00032339-1	1.8149	1.894	1.9049	0.0791	0.09	Z00032339-1	0.6516	0.6471	0.6552	0.7049	-0.0045	0.0036	0.0533	Z00032339-1	1.9829	2.1128	2.0087	0.1299	0.0258	0.1381	0.0416	0.0899
A830035A12Rik	Z00029161-1	4.4274	4.0729	3.6111	-0.3545	-0.8163	Z00029161-1	4.5755	4.7028	4.53	0.1273	-0.0455	Z00029161-1	4.7493	4.782	4.7639	4.7711	0.0327	0.0146	0.0218	Z00029161-1	4.4621	4.3887	4.3523	-0.0734	-0.1098	0.1273	0.8163	0.4718
A830049F12Rik	Z00031463-1	2.0114	2.2017	1.9346	0.1903	-0.0768	Z00031463-1	2.9525	2.8466	2.7844	-0.1059	-0.1681	Z00031463-1	2.3205	2.4158	2.2958	2.4973	0.0953	-0.0247	0.1768	Z00031463-1	2.9436	2.9378	2.9692	-0.0058	0.0256	0.1903	0.1681	0.1792
A830052D11Rik	Z00029160-1	1.2416	1.5433	1.7739	0.3017	0.5323	Z00029160-1	2.8758	2.8617	2.9074	-0.0141	0.0316	Z00029160-1	1.6011	1.2849	1.232	1.5339	-0.3162	-0.3691	-0.0672	Z00029160-1	3.1584	3.1517	3.136	-0.0067	-0.0224	0.5323	0.3691	0.4507
A830053O21Rik	Z00055102-1	2.0564	2.3995	2.0747	0.3431	0.0183	Z00055102-1	3.7363	3.7484	3.7556	0.0121	0.0193	Z00055102-1	2.1801	2.0495	2.0334	2.025	-0.1306	-0.1467	-0.1551	Z00062465-1	2.7683	2.801	2.8182	0.0327	0.0499	0.3431	0.1551	0.2491
A830059I20Rik	Z00039198-1	2.4043	1.9566	1.9529	-0.4477	-0.4514	Z00039198-1	2.9986	2.826	2.8676	-0.1726	-0.131	Z00039198-1	2.8073	2.5737	2.6738	2.6823	-0.2336	-0.1335	-0.125	Z00039198-1	2.8318	2.9297	3.2537	0.0979	0.4219	0.4219	0.4514	0.4367
A830073O21Rik	Z00011757-1	2.8219	2.8182	2.8126	-0.0037	-0.0093	Z00011757-1	3.1732	2.8589	3.0367	-0.3143	-0.1365	Z00011757-1	2.9944	2.981	3.0253	3.0151	-0.0134	0.0309	0.0207	Z00011757-1	3.0922	3.2771	3.2145	0.1849	0.1223	0.1849	0.3143	0.2496
A830080D01Rik	Z00027573-1	3.846	3.7076	3.7626	-0.1384	-0.0834	Z00027573-1	4.1521	4.185	4.3082	0.0329	0.1561	Z00027573-1	3.3596	3.4732	3.3977	3.379	0.1136	0.0381	0.0194	Z00027573-1	3.1284	3.0487	3.0918	-0.0797	-0.0366	0.1561	0.1384	0.1473
A830082K12Rik	Z00033493-1	1.9851	1.9267	1.9513	-0.0584	-0.0338	Z00033493-1	3.3002	3.2726	3.3479	-0.0276	0.0477	Z00033493-1	2.1201	2.0283	2.0945	2.1227	-0.0918	-0.0256	0.0026	Z00029543-1	2.08	2.0785	2.1603	-0.0015	0.0803	0.0803	0.0918	0.086
A830093I24Rik	Z00038778-1	2.1683	2.4947	2.2684	0.3264	0.1001	Z00038778-1	3.0325	3.0348	3.0093	0.0023	-0.0232	Z00038778-1	2.3195	2.2558	2.4052	2.3536	-0.0637	0.0857	0.0341	Z00038778-1	2.8924	2.8499	2.9316	-0.0425	0.0392	0.3264	0.0637	0.1951
A930001C03Rik	Z00063318-1	1.6089	1.8221	2.0884	0.2132	0.4795	Z00063318-1	2.8531	2.8873	2.8721	0.0342	0.019	Z00063318-1	1.8544	1.7089	2.041	1.8431	-0.1455	0.1866	-0.0113	Z00063318-1	2.7899	2.8736	2.8408	0.0837	0.0509	0.4795	0.1455	0.3125
A930001M12Rik	Z00026845-1	3.4657	3.4611	3.501	-0.0046	0.0353	Z00026845-1	4.1784	4.1577	4.2227	-0.0207	0.0443	Z00026845-1	3.7406	3.7284	3.7407	3.7345	-0.0122	0.0001	-0.0061	Z00026845-1	4.226	4.2809	4.213	0.0549	-0.013	0.0549	0.0207	0.0378
A930001N09Rik	Z00048833-1	1.7534	1.5786	1.5581	-0.1748	-0.1953	Z00048833-1	2.3596	2.2885	2.2958	-0.0711	-0.0638	Z00048833-1	1.7677	1.9387	1.6608	1.1254	0.171	-0.1069	-0.6423	Z00055442-1	2.7499	2.7489	2.7314	-0.001	-0.0185	0.171	0.6423	0.4067
A930003O13Rik	Z00062833-1	2.0601	1.924	1.924	-0.1361	-0.1361	Z00062833-1	3.0349	3.0004	3.0501	-0.0345	0.0152	Z00062833-1	2.4132	2.3087	2.3414	2.4681	-0.1045	-0.0718	0.0549	0	0	0	0	0	0	0.0549	0.1361	0.0955
A930005H10Rik	Z00026373-1	2.8974	3.123	3.0146	0.2256	0.1172	Z00026373-1	3.1872	3.1806	3.1396	-0.0066	-0.0476	Z00026373-1	2.2987	2.2819	2.3796	2.5525	-0.0168	0.0809	0.2538	Z00026373-1	3.0554	3.075	3.0951	0.0196	0.0397	0.2538	0.0476	0.1507
A930006K02Rik	Z00061783-1	1.4297	1.5598	1.4549	0.1301	0.0252	Z00061783-1	2.1152	2.1505	2.1059	0.0353	-0.0093	Z00061783-1	1.9155	2.0192	1.8949	1.8614	0.1037	-0.0206	-0.0541	Z00061783-1	2.5551	2.5604	2.491	0.0053	-0.0641	0.1301	0.0641	0.0971
A930007A09Rik	Z00032061-1	2.9497	2.661	2.6084	-0.2887	-0.3413	Z00032061-1	3.308	3.4338	3.2598	0.1258	-0.0482	Z00032061-1	3.2253	3.1998	3.2179	3.2256	-0.0255	-0.0074	0.0003	Z00032061-1	3.1113	2.9916	3.0581	-0.1197	-0.0532	0.1258	0.3413	0.2336
A930007I19Rik	Z00028308-1	1.5463	1.7061	1.7861	0.1598	0.2398	Z00028308-1	2.7251	2.6988	2.7454	-0.0263	0.0203	Z00028308-1	1.3121	1.4447	1.7288	1.594	0.1326	0.4167	0.2819	Z00028308-1	2.8738	2.8768	2.8068	0.003	-0.067	0.4167	0.067	0.2419
A930008G19Rik	Z00034173-1	2.4732	2.7018	2.5164	0.2286	0.0432	Z00034173-1	2.2182	2.2932	2.5611	0.075	0.3429	Z00034173-1	2.2516	2.17	2.2616	2.6353	-0.0816	0.01	0.3837	Z00034173-1	2.4151	2.529	2.355	0.1139	-0.0601	0.3837	0.0816	0.2327
A930011O12Rik	Z00032042-1	2.2424	2.2958	2.088	0.0534	-0.1544	Z00032042-1	2.8475	3.1166	3.0163	0.2691	0.1688	Z00032042-1	2.4394	2.5298	2.4407	2.508	0.0904	0.0013	0.0686	Z00032042-1	2.4617	2.1699	2.176	-0.2918	-0.2857	0.2691	0.2918	0.2805
A930012N16Rik	Z00078136-1	1.2942	1.4252	1.5222	0.131	0.228	Z00072878-1	2.832	2.8242	2.8313	-0.0078	-0.0007	Z00078136-1	1.5963	1.6587	1.6012	1.6017	0.0624	0.0049	0.0054	0	0	0	0	0	0	0.228	0.0078	0.1179
A930012O16Rik	Z00031489-1	1.5335	1.2325	1.4226	-0.301	-0.1109	Z00031489-1	2.5874	2.6126	2.6269	0.0252	0.0395	Z00031489-1	1.6748	1.7993	1.7735	2.0215	0.1245	0.0987	0.3467	Z00031489-1	2.7346	2.711	2.7863	-0.0236	0.0517	0.3467	0.301	0.3239
A930016P21Rik	Z00056870-1	3.5634	3.5786	3.6611	0.0152	0.0977	Z00056870-1	3.5347	3.5782	3.7221	0.0435	0.1874	Z00056870-1	3.9508	3.9582	3.9133	4.0368	0.0074	-0.0375	0.086	Z00035781-1	2.5184	2.4687	2.658	-0.0497	0.1396	0.1874	0.0497	0.1186
A930018O16Rik	Z00061657-1	4.7196	4.7241	4.8402	0.0045	0.1206	Z00061657-1	4.7829	4.7516	4.8485	-0.0313	0.0656	Z00061657-1	5.1315	5.0454	5.0842	5.0693	-0.0861	-0.0473	-0.0622	Z00061657-1	4.8019	4.8466	4.7919	0.0447	-0.01	0.1206	0.0861	0.1034
A930018P22Rik	Z00042158-1	1.6853	1.8594	1.7008	0.1741	0.0155	Z00042158-1	2.6512	2.6139	2.6232	-0.0373	-0.028	Z00042158-1	1.8715	1.7934	1.6715	1.8398	-0.0781	-0.2	-0.0317	Z00042158-1	2.8098	2.7283	2.7835	-0.0815	-0.0263	0.1741	0.2	0.1871
A930021C24Rik	Z00048099-1	1.3404	1.2384	1.2364	-0.102	-0.104	Z00048099-1	2.7556	2.725	2.7533	-0.0306	-0.0023	Z00048099-1	0.65	0.6454	0.6536	0.8284	-0.0046	0.0036	0.1784	Z00048099-1	2.9781	2.98	2.9879	0.0019	0.0098	0.1784	0.104	0.1412
A930024E05Rik	Z00026247-1	1.8547	1.9488	2.0819	0.0941	0.2272	Z00026247-1	2.3734	2.6357	2.4939	0.2623	0.1205	Z00026247-1	2.7184	2.4753	2.6341	2.4282	-0.2431	-0.0843	-0.2902	Z00026247-1	2.9268	3.159	3.0504	0.2322	0.1236	0.2623	0.2902	0.2763
A930024N18	Z00028338-1	1.2404	1.0469	1.1993	-0.1935	-0.0411	Z00028338-1	2.395	2.4251	2.3888	0.0301	-0.0062	Z00028338-1	1.1295	1.1178	0.7315	1.0296	-0.0117	-0.398	-0.0999	Z00028338-1	2.1898	2.2531	2.2167	0.0633	0.0269	0.0633	0.398	0.2307
A930025D01Rik	Z00045206-1	2.7894	2.9476	2.8944	0.1582	0.105	Z00045206-1	3.2178	3.1973	3.1398	-0.0205	-0.078	Z00045206-1	2.9679	2.8522	2.9992	2.8501	-0.1157	0.0313	-0.1178	Z00045206-1	3.2617	3.2379	3.2055	-0.0238	-0.0562	0.1582	0.1178	0.138
A930033H14Rik	Z00026931-1	1.2961	1.3028	1.31	0.0067	0.0139	Z00026931-1	2.6122	2.6724	2.6085	0.0602	-0.0037	Z00026931-1	1.6091	1.5692	1.7258	1.6343	-0.0399	0.1167	0.0252	Z00026931-1	2.689	2.739	2.7254	0.05	0.0364	0.1167	0.0399	0.0783
A930034L06Rik	Z00048533-1	2.6951	2.4206	2.6201	-0.2745	-0.075	Z00048533-1	2.8957	2.9359	2.8987	0.0402	0.003	Z00048533-1	2.0586	1.8942	1.9102	2.098	-0.1644	-0.1484	0.0394	Z00048533-1	2.8024	2.7863	2.8598	-0.0161	0.0574	0.0574	0.2745	0.166
A930037G23Rik	Z00074888-1	3.1783	2.8914	3.108	-0.2869	-0.0703	Z00015210-1	2.7256	2.7835	2.953	0.0579	0.2274	Z00074888-1	2.3891	2.5694	2.5159	2.5381	0.1803	0.1268	0.149	Z00015210-1	2.6463	2.6066	2.9011	-0.0397	0.2548	0.2548	0.2869	0.2709
A930041I02Rik	Z00044320-1	1.1984	1.207	1.1192	0.0086	-0.0792	Z00044320-1	2.0627	2.2072	2.0792	0.1445	0.0165	Z00044320-1	1.87	1.9578	2.0922	1.9263	0.0878	0.2222	0.0563	Z00044320-1	2.3044	2.3702	2.4223	0.0658	0.1179	0.2222	0.0792	0.1507
AA388235	Z00075664-1	2.0107	1.7673	1.7912	-0.2434	-0.2195	0	0	0	0	0	0	Z00075664-1	2.473	2.3689	2.468	2.2491	-0.1041	-0.005	-0.2239	0	0	0	0	0	0	0	0.2434	0.1217
AA408296	Z00034967-1	3.2235	3.3482	3.186	0.1247	-0.0375	Z00034967-1	3.4044	3.4053	3.2884	0.0009	-0.116	Z00034967-1	3.4792	3.3758	3.3956	3.3978	-0.1034	-0.0836	-0.0814	Z00034967-1	3.3339	3.3247	3.1688	-0.0092	-0.1651	0.1247	0.1651	0.1449
AA415398	Z00026744-1	1.2376	2.0214	2.049	0.7838	0.8114	Z00026744-1	2.6739	2.7172	2.7668	0.0433	0.0929	Z00026744-1	1.6466	1.7638	1.8519	1.9456	0.1172	0.2053	0.299	Z00067336-1	2.4826	2.4646	2.6785	-0.018	0.1959	0.8114	0.018	0.4147
AA467197	Z00075622-1	3.1226	3.1855	3.607	0.0629	0.4844	0	0	0	0	0	0	Z00075622-1	3.6064	3.9593	3.5648	3.8219	0.3529	-0.0416	0.2155	0	0	0	0	0	0	0.4844	0.0416	0.263
AA536717	Z00061680-1	2.4316	2.724	2.6828	0.2924	0.2512	Z00061680-1	2.5161	2.5369	2.5841	0.0208	0.068	Z00061680-1	2.7297	2.7715	2.7219	2.8269	0.0418	-0.0078	0.0972	Z00061680-1	2.7491	2.8135	2.783	0.0644	0.0339	0.2924	0.0078	0.1501
AA536749	Z00005784-1	4.0927	4.2564	4.1103	0.1637	0.0176	Z00005784-1	3.8069	3.8303	4.0008	0.0234	0.1939	Z00005784-1	4.1056	4.093	4.1038	4.0484	-0.0126	-0.0018	-0.0572	Z00059181-1	2.7762	2.8752	2.9896	0.099	0.2134	0.2134	0.0572	0.1353
AA673488	Z00011734-1	3.7532	3.8083	3.8469	0.0551	0.0937	Z00011734-1	4.2651	4.2727	4.36	0.0076	0.0949	Z00011734-1	3.9892	4.0198	4.0234	4.0516	0.0306	0.0342	0.0624	Z00011734-1	4.0987	4.0573	4.0804	-0.0414	-0.0183	0.0949	0.0414	0.0682
AA881470	Z00002676-1	2.9726	3.1476	3.1345	0.175	0.1619	Z00002676-1	3.5914	3.6295	3.7339	0.0381	0.1425	Z00002676-1	3.0808	3.1273	3.1229	3.1664	0.0465	0.0421	0.0856	Z00002676-1	3.1369	3.0802	3.2492	-0.0567	0.1123	0.175	0.0567	0.1159
AA960436	Z00063911-1	2.4254	2.5767	2.6658	0.1513	0.2404	Z00063911-1	3.0184	3.0005	3.0015	-0.0179	-0.0169	Z00063911-1	2.6695	2.6447	2.6356	2.7735	-0.0248	-0.0339	0.104	Z00063911-1	2.6869	2.9255	2.8844	0.2386	0.1975	0.2404	0.0339	0.1372
Aaas	Z00036486-1	3.9725	3.902	3.8841	-0.0705	-0.0884	Z00036486-1	4.0106	4.0262	4.0196	0.0156	0.009	Z00036486-1	3.9649	3.9577	3.9991	4.0317	-0.0072	0.0342	0.0668	Z00059448-1	3.2991	3.4041	3.2913	0.105	-0.0078	0.105	0.0884	0.0967
Aacs	Z00011917-1	3.233	3.6524	3.5953	0.4194	0.3623	Z00011917-1	3.0468	3.0723	3.2976	0.0255	0.2508	Z00011917-1	3.4576	3.5319	3.5612	3.5042	0.0743	0.1036	0.0466	Z00011917-1	3.151	3.2177	3.3023	0.0667	0.1513	0.4194	0	0.2097
Aadacl1	Z00007848-1	2.1531	2.5695	2.3743	0.4164	0.2212	Z00007848-1	2.2612	2.1859	2.178	-0.0753	-0.0832	Z00007848-1	2.6121	2.4237	2.4165	2.2161	-0.1884	-0.1956	-0.396	Z00007848-1	2.0501	2.0535	2.1152	0.0034	0.0651	0.4164	0.396	0.4062
Aak1	Z00035024-1	1.2411	1.2959	1.3784	0.0548	0.1373	Z00035024-1	2.8708	2.8939	2.8976	0.0231	0.0268	Z00035024-1	1.4655	1.4561	1.1994	1.4183	-0.0094	-0.2661	-0.0472	Z00026939-1	2.0458	1.9412	2.0126	-0.1046	-0.0332	0.1373	0.2661	0.2017
Aamp	Z00000613-1	4.1798	4.2703	4.1589	0.0905	-0.0209	Z00000613-1	3.9256	3.9427	3.9324	0.0171	0.0068	Z00000613-1	4.1792	4.2062	4.182	4.1666	0.027	0.0028	-0.0126	Z00055677-1	2.9847	2.9796	2.9952	-0.0051	0.0105	0.0905	0.0209	0.0557
Aard	Z00024731-1	4.1831	3.9314	3.7248	-0.2517	-0.4583	Z00024731-1	3.7501	3.7958	3.6337	0.0457	-0.1164	Z00024731-1	3.8079	3.8215	3.7228	3.7501	0.0136	-0.0851	-0.0578	Z00024731-1	3.5641	3.5347	3.9902	-0.0294	0.4261	0.4261	0.4583	0.4422
Aars	Z00008069-1	5.0438	4.6401	4.5545	-0.4037	-0.4893	Z00008069-1	4.4043	4.4445	4.5787	0.0402	0.1744	Z00008069-1	5.2286	5.1711	5.2304	5.1603	-0.0575	0.0018	-0.0683	Z00008069-1	4.5217	4.4961	4.3901	-0.0256	-0.1316	0.1744	0.4893	0.3319
Aars2	Z00032079-1	3.2796	3.2508	3.0462	-0.0288	-0.2334	Z00032079-1	2.9612	2.9859	2.9442	0.0247	-0.017	Z00032079-1	3.5126	3.4896	3.5329	3.5388	-0.023	0.0203	0.0262	Z00032079-1	2.8647	2.8706	2.8505	0.0059	-0.0142	0.0262	0.2334	0.1298
Aarsd1	Z00058824-1	4.3726	4.2894	4.2834	-0.0832	-0.0892	Z00058824-1	4.2461	4.2228	4.1029	-0.0233	-0.1432	Z00058824-1	4.5544	4.5429	4.5824	4.5477	-0.0115	0.028	-0.0067	Z00034981-1	3.8567	3.7981	3.701	-0.0586	-0.1557	0.028	0.1557	0.0918
Aasdh	Z00035765-1	3.2807	3.2985	3.1408	0.0178	-0.1399	Z00035765-1	3.5581	3.7064	3.6228	0.1483	0.0647	Z00035765-1	3.6628	3.5871	3.6092	3.5455	-0.0757	-0.0536	-0.1173	Z00035765-1	3.5218	3.502	3.4566	-0.0198	-0.0652	0.1483	0.1399	0.1441
Aasdhppt	Z00014014-1	3.8921	3.9642	3.9267	0.0721	0.0346	Z00014014-1	4.0765	4.0904	3.975	0.0139	-0.1015	Z00014014-1	4.0817	4.1156	4.081	4.0345	0.0339	-0.0007	-0.0472	Z00014014-1	4.2754	4.2805	4.0254	0.0051	-0.25	0.0721	0.25	0.1611
Aatf	Z00009106-1	3.4526	3.6161	3.6479	0.1635	0.1953	Z00009106-1	3.1941	3.1583	3.1048	-0.0358	-0.0893	Z00009106-1	3.6161	3.5748	3.601	3.5724	-0.0413	-0.0151	-0.0437	Z00009106-1	3.0734	3.0207	2.9682	-0.0527	-0.1052	0.1953	0.1052	0.1503
Aatk	Z00075210-1	2.7635	2.4747	2.2879	-0.2888	-0.4756	Z00024622-1	2.2267	2.3452	2.6861	0.1185	0.4594	Z00075210-1	2.765	2.4335	2.6589	2.485	-0.3315	-0.1061	-0.28	Z00024622-1	2.6653	2.902	2.9564	0.2367	0.2911	0.4594	0.4756	0.4675
AB041803	Z00075974-1	1.9355	1.7957	2.3364	-0.1398	0.4009	0	0	0	0	0	0	Z00075974-1	2.3282	2.177	2.3514	2.3379	-0.1512	0.0232	0.0097	Z00049708-1	2.0034	2.0443	1.9878	0.0409	-0.0156	0.4009	0.1512	0.2761
AB041806	Z00042734-1	1.4142	1.5873	1.4898	0.1731	0.0756	Z00042734-1	3.0437	3.0522	3.0278	0.0085	-0.0159	Z00042734-1	1.7571	1.5891	1.7817	1.7832	-0.168	0.0246	0.0261	Z00042734-1	2.8591	2.8812	2.9139	0.0221	0.0548	0.1731	0.168	0.1706
AB182283	Z00056586-1	2.8271	3.4135	3.653	0.5864	0.8259	Z00056586-1	3.4276	3.4911	3.8402	0.0635	0.4126	Z00056586-1	2.7742	2.6819	2.7826	2.6478	-0.0923	0.0084	-0.1264	Z00056586-1	3.6174	3.6335	3.6789	0.0161	0.0615	0.8259	0.1264	0.4762
Abat	Z00074381-1	2.9685	3.1052	3.228	0.1367	0.2595	Z00057473-1	2.3656	2.38	2.3872	0.0144	0.0216	Z00074381-1	2.838	2.8402	2.9782	2.919	0.0022	0.1402	0.081	Z00025307-1	1.7994	1.8627	1.6419	0.0633	-0.1575	0.2595	0.1575	0.2085
Abca1	Z00055966-1	3.6765	3.114	3.2959	-0.5625	-0.3806	Z00055966-1	3.8923	3.8977	4.0292	0.0054	0.1369	Z00055966-1	2.6562	2.6882	2.7978	2.5202	0.032	0.1416	-0.136	0	0	0	0	0	0	0.1416	0.5625	0.3521
Abca14	Z00040506-1	1.1956	1.1516	1.1779	-0.044	-0.0177	Z00040506-1	2.2996	2.3393	2.3113	0.0397	0.0117	Z00040506-1	0.6619	0.6573	0.7469	0.7152	-0.0046	0.085	0.0533	Z00053761-1	2.0674	2.1038	2.0584	0.0364	-0.009	0.085	0.044	0.0645
Abca2	Z00023557-1	2.4138	2.3561	2.139	-0.0577	-0.2748	Z00023557-1	3.2361	3.2121	3.2389	-0.024	0.0028	Z00023557-1	2.2747	2.2663	2.3513	2.373	-0.0084	0.0766	0.0983	Z00023557-1	3.1124	3.1007	3.0872	-0.0117	-0.0252	0.0983	0.2748	0.1866
Abca3	Z00012182-1	2.4544	2.6071	2.5462	0.1527	0.0918	Z00012182-1	2.4902	2.6618	3.0262	0.1716	0.536	Z00012182-1	2.2182	2.2329	2.3595	2.219	0.0147	0.1413	0.0008	Z00012182-1	2.3148	2.2695	2.685	-0.0453	0.3702	0.536	0.0453	0.2907
Abca5	Z00074334-1	2.4986	2.5728	2.7855	0.0742	0.2869	Z00023860-1	2.8383	2.8601	2.8627	0.0218	0.0244	Z00074334-1	2.252	2.4179	2.233	2.2495	0.1659	-0.019	-0.0025	Z00062491-1	2.8892	2.8895	3.033	0.0003	0.1438	0.2869	0.019	0.153
Abca7	Z00020370-1	3.8327	3.7886	3.9778	-0.0441	0.1451	Z00020370-1	3.5777	3.7741	3.8489	0.1964	0.2712	Z00020370-1	3.8229	3.896	3.8869	3.6898	0.0731	0.064	-0.1331	Z00020370-1	3.4324	3.3565	3.5661	-0.0759	0.1337	0.2712	0.1331	0.2022
Abcb10	Z00012423-1	2.8543	3.0939	3.0177	0.2396	0.1634	Z00012423-1	3.7169	3.7417	3.8795	0.0248	0.1626	Z00012423-1	3.8144	3.8553	3.8306	3.6925	0.0409	0.0162	-0.1219	Z00056397-1	3.6682	3.594	3.6282	-0.0742	-0.04	0.2396	0.1219	0.1808
Abcb1a	Z00022795-1	2.6975	2.294	1.9264	-0.4035	-0.7711	Z00022795-1	3.2198	3.2438	2.8156	0.024	-0.4042	Z00022795-1	1.5632	2.0876	1.8642	1.9921	0.5244	0.301	0.4289	Z00022795-1	2.404	2.4017	2.5856	-0.0023	0.1816	0.5244	0.7711	0.6478
Abcb1b	Z00035873-1	2.436	2.2053	2.2069	-0.2307	-0.2291	Z00035873-1	3.7459	3.7432	3.501	-0.0027	-0.2449	Z00035873-1	2.1056	2.4915	2.1677	2.3657	0.3859	0.0621	0.2601	Z00035873-1	3.4802	3.3382	3.5722	-0.142	0.092	0.3859	0.2449	0.3154
Abcb4	Z00076617-1	3.7966	3.5434	3.5276	-0.2532	-0.269	Z00026187-1	3.1072	3.0973	3.004	-0.0099	-0.1032	Z00076617-1	3.1939	3.5826	3.2573	3.4662	0.3887	0.0634	0.2723	Z00026187-1	2.9059	2.8342	2.9418	-0.0717	0.0359	0.3887	0.269	0.3289
Abcb6	Z00001094-1	3.7725	3.8349	3.7645	0.0624	-0.008	Z00001094-1	3.8475	3.8362	3.7966	-0.0113	-0.0509	Z00001094-1	3.6588	3.5902	3.6841	3.8514	-0.0686	0.0253	0.1926	Z00001094-1	3.6597	3.757	3.7779	0.0973	0.1182	0.1926	0.0686	0.1306
Abcb7	Z00074887-1	3.7747	3.6403	3.5556	-0.1344	-0.2191	Z00009049-1	2.9972	2.9659	2.7971	-0.0313	-0.2001	Z00074887-1	3.9763	4.0763	4.0142	3.9992	0.1	0.0379	0.0229	Z00009049-1	2.6287	2.6948	2.6193	0.0661	-0.0094	0.1	0.2191	0.1596
Abcb8	Z00005538-1	3.0911	3.1472	2.9207	0.0561	-0.1704	Z00005538-1	3.5825	3.5873	3.5893	0.0048	0.0068	Z00005538-1	3.1615	3.1299	3.1501	3.0297	-0.0316	-0.0114	-0.1318	Z00005538-1	3.4558	3.4845	3.4627	0.0287	0.0069	0.0561	0.1704	0.1133
Abcb9	Z00023182-1	2.3965	2.4085	2.6348	0.012	0.2383	Z00023182-1	3.053	3.148	3.2831	0.095	0.2301	Z00023182-1	2.1016	2.1426	2.1662	2.0732	0.041	0.0646	-0.0284	Z00023182-1	2.8319	2.753	3.0239	-0.0789	0.192	0.2383	0.0789	0.1586
Abcc1	Z00010854-1	3.726	3.7411	3.6788	0.0151	-0.0472	Z00010854-1	3.6165	3.5314	3.6235	-0.0851	0.007	Z00010854-1	3.6521	3.6205	3.653	3.7461	-0.0316	0.0009	0.094	Z00010854-1	3.5911	3.6934	3.4006	0.1023	-0.1905	0.1023	0.1905	0.1464
Abcc10	Z00064413-1	3.669	3.578	3.4756	-0.091	-0.1934	Z00064413-1	3.473	3.5322	3.5517	0.0592	0.0787	Z00064413-1	3.1014	3.1004	3.1858	3.1896	-0.001	0.0844	0.0882	Z00064413-1	3.3704	3.3114	3.5143	-0.059	0.1439	0.1439	0.1934	0.1687
Abcc4	Z00016730-1	4.1566	3.9539	3.6448	-0.2027	-0.5118	Z00016730-1	4.1769	4.2329	3.9665	0.056	-0.2104	Z00016730-1	3.9159	3.7799	3.9869	3.8895	-0.136	0.071	-0.0264	Z00016730-1	4.0324	3.7629	3.6261	-0.2695	-0.4063	0.071	0.5118	0.2914
Abcc5	Z00036327-1	4.3222	4.0147	3.9911	-0.3075	-0.3311	Z00036327-1	4.5429	4.6367	4.378	0.0938	-0.1649	Z00036327-1	4.332	4.38	4.3517	4.4638	0.048	0.0197	0.1318	Z00036327-1	4.1195	3.9913	4.0202	-0.1282	-0.0993	0.1318	0.3311	0.2315
Abcc8	Z00074605-1	1.8596	1.9567	1.7282	0.0971	-0.1314	Z00039558-1	2.8333	2.8329	2.9605	-0.0004	0.1272	Z00074605-1	2.0025	1.7393	1.887	2.1677	-0.2632	-0.1155	0.1652	Z00056238-1	3.0133	3.0182	2.9404	0.0049	-0.0729	0.1652	0.2632	0.2142
Abcd1	Z00075162-1	2.4499	2.7713	2.4941	0.3214	0.0442	Z00022862-1	3.2315	3.3154	3.3065	0.0839	0.075	Z00075162-1	2.0775	2.1621	2.0969	2.0452	0.0846	0.0194	-0.0323	Z00022862-1	3.5868	3.5522	3.5562	-0.0346	-0.0306	0.3214	0.0346	0.178
Abcd3	Z00062075-1	4.0285	3.7277	3.7331	-0.3008	-0.2954	Z00062075-1	4.3759	4.1268	4.2685	-0.2491	-0.1074	Z00062075-1	3.895	4.0316	3.9717	3.9676	0.1366	0.0767	0.0726	Z00062075-1	3.9406	3.8432	4.1039	-0.0974	0.1633	0.1633	0.3008	0.2321
Abcd4	Z00011758-1	3.703	3.6276	3.6901	-0.0754	-0.0129	Z00011758-1	3.561	3.8087	3.8475	0.2477	0.2865	Z00011758-1	3.5037	3.4791	3.4255	3.5046	-0.0246	-0.0782	0.0009	Z00011758-1	3.123	3.2676	3.0597	0.1446	-0.0633	0.2865	0.0782	0.1824
Abce1	Z00024214-1	4.4487	4.5166	4.5582	0.0679	0.1095	Z00024214-1	4.4614	4.4295	4.3483	-0.0319	-0.1131	Z00024214-1	4.8119	4.8023	4.7541	4.7238	-0.0096	-0.0578	-0.0881	Z00024214-1	4.3831	4.3918	4.2659	0.0087	-0.1172	0.1095	0.1172	0.1134
Abcf1	Z00034627-1	4.8627	4.8614	4.6524	-0.0013	-0.2103	Z00034627-1	4.2452	4.2612	4.3385	0.016	0.0933	Z00034627-1	4.6642	4.5899	4.6503	4.5873	-0.0743	-0.0139	-0.0769	Z00034627-1	4.017	3.9807	3.8801	-0.0363	-0.1369	0.0933	0.2103	0.1518
Abcf2	Z00009990-1	4.3432	4.428	4.3372	0.0848	-0.006	Z00009990-1	4.5409	4.5183	4.4468	-0.0226	-0.0941	Z00009990-1	4.7366	4.6592	4.6923	4.7313	-0.0774	-0.0443	-0.0053	Z00009990-1	4.4852	4.3967	4.3237	-0.0885	-0.1615	0.0848	0.1615	0.1232
Abcf3	Z00034693-1	3.7475	3.898	3.807	0.1505	0.0595	Z00034693-1	3.7665	3.7547	3.8127	-0.0118	0.0462	Z00034693-1	3.6304	3.683	3.6413	3.6317	0.0526	0.0109	0.0013	Z00034693-1	3.2613	3.2802	3.3475	0.0189	0.0862	0.1505	0.0118	0.0812
Abcg1	Z00023343-1	3.4152	2.9732	3.0781	-0.442	-0.3371	Z00023343-1	3.325	3.559	3.8425	0.234	0.5175	Z00023343-1	3.376	3.4415	3.476	3.0584	0.0655	0.1	-0.3176	Z00023343-1	3.1279	2.7927	2.8709	-0.3352	-0.257	0.5175	0.442	0.4798
Abcg2	Z00054664-1	4.1483	4.0901	3.9432	-0.0582	-0.2051	Z00054664-1	4.0454	3.9858	3.9055	-0.0596	-0.1399	Z00054664-1	4.3236	4.3663	4.3129	4.2911	0.0427	-0.0107	-0.0325	Z00054664-1	4.5437	4.5462	4.4624	0.0025	-0.0813	0.0427	0.2051	0.1239
Abcg4	Z00014669-1	2.2297	2.0616	1.8509	-0.1681	-0.3788	Z00014669-1	2.6879	2.7474	2.7883	0.0595	0.1004	Z00014669-1	2.1584	2.0751	2.3459	2.2523	-0.0833	0.1875	0.0939	Z00014669-1	2.9509	2.959	3.0034	0.0081	0.0525	0.1875	0.3788	0.2832
Abhd1	Z00017370-1	2.5728	2.5414	2.5994	-0.0314	0.0266	Z00017370-1	2.8592	2.8829	2.8691	0.0237	0.0099	Z00017370-1	2.105	2.1896	2.1326	2.186	0.0846	0.0276	0.081	Z00017370-1	2.9136	2.8846	2.9182	-0.029	0.0046	0.0846	0.0314	0.058
Abhd10	Z00036141-1	2.7381	2.7945	2.7181	0.0564	-0.02	Z00036141-1	3.128	3.0799	2.9712	-0.0481	-0.1568	Z00036141-1	2.7654	2.8574	2.7623	2.7615	0.092	-0.0031	-0.0039	Z00036141-1	2.8364	2.6729	2.7689	-0.1635	-0.0675	0.092	0.1635	0.1278
Abhd11	Z00007849-1	3.763	3.9976	3.9064	0.2346	0.1434	Z00007849-1	3.7532	3.8595	3.7746	0.1063	0.0214	Z00007849-1	3.7173	3.7381	3.7846	3.779	0.0208	0.0673	0.0617	Z00007849-1	3.5879	3.4477	3.4357	-0.1402	-0.1522	0.2346	0.1522	0.1934
Abhd13	Z00002768-1	2.7501	2.5765	2.6364	-0.1736	-0.1137	Z00002768-1	2.7137	2.7774	2.7305	0.0637	0.0168	Z00002768-1	2.7185	2.6726	2.7626	2.6941	-0.0459	0.0441	-0.0244	Z00002768-1	2.7589	2.779	2.8079	0.0201	0.049	0.0637	0.1736	0.1187
Abhd14a	Z00012970-1	3.7472	3.8202	3.5464	0.073	-0.2008	Z00012970-1	3.7874	3.8613	3.5996	0.0739	-0.1878	Z00012970-1	4.0422	4.0239	4.0415	4.1041	-0.0183	-0.0007	0.0619	Z00035407-1	3.905	3.8617	3.7303	-0.0433	-0.1747	0.0739	0.2008	0.1374
Abhd14b	Z00043760-1	2.717	2.7673	2.6593	0.0503	-0.0577	Z00043760-1	2.5031	2.8124	2.7011	0.3093	0.198	Z00043760-1	2.2983	2.2845	2.3271	2.4481	-0.0138	0.0288	0.1498	Z00043760-1	2.4343	2.4974	2.4974	0.0631	0.0631	0.3093	0.0577	0.1835
Abhd2	Z00062878-1	1.2651	1.2204	1.2815	-0.0447	0.0164	Z00062878-1	2.8058	2.793	2.7707	-0.0128	-0.0351	Z00062878-1	0.6369	0.4835	0.6442	1.12	-0.1534	0.0073	0.4831	Z00002843-1	2.4623	2.4065	2.508	-0.0558	0.0457	0.4831	0.1534	0.3183
Abhd3	Z00023717-1	2.8267	2.7859	2.7068	-0.0408	-0.1199	Z00023717-1	3.2584	3.3709	3.5913	0.1125	0.3329	Z00023717-1	2.2533	2.2387	2.1807	2.3728	-0.0146	-0.0726	0.1195	Z00057087-1	2.0152	2.1075	2.1508	0.0923	0.1356	0.3329	0.1199	0.2264
Abhd4	Z00075435-1	3.7077	3.6555	3.7795	-0.0522	0.0718	Z00011736-1	2.7218	2.717	2.7689	-0.0048	0.0471	Z00075435-1	3.608	3.687	3.694	3.7147	0.079	0.086	0.1067	Z00011736-1	2.6686	2.7013	2.8575	0.0327	0.1889	0.1889	0.0522	0.1206
Abhd5	Z00075382-1	2.9072	3.0167	3.2863	0.1095	0.3791	Z00000966-1	3.2646	3.261	3.7039	-0.0036	0.4393	Z00075382-1	2.9169	2.8176	2.8562	2.9069	-0.0993	-0.0607	-0.01	Z00000966-1	2.744	2.7725	2.754	0.0285	0.01	0.4393	0.0993	0.2693
Abhd6	Z00039721-1	3.1837	3.0276	3.1501	-0.1561	-0.0336	Z00039721-1	3.2299	3.1701	3.4478	-0.0598	0.2179	Z00039721-1	3.022	3.2152	3.0328	3.081	0.1932	0.0108	0.059	Z00039721-1	2.8162	2.8051	2.8596	-0.0111	0.0434	0.2179	0.1561	0.187
Abhd7	Z00047838-1	1.929	1.9643	1.9541	0.0353	0.0251	Z00047838-1	2.3879	2.4337	2.4477	0.0458	0.0598	Z00047838-1	1.929	1.4657	1.7293	1.8823	-0.4633	-0.1997	-0.0467	Z00047838-1	2.6179	2.561	2.6179	-0.0569	0	0.0598	0.4633	0.2616
Abhd8	Z00034325-1	3.3737	3.5784	3.4418	0.2047	0.0681	Z00034325-1	3.4521	3.4881	3.4671	0.036	0.015	Z00034325-1	3.7383	3.666	3.741	3.7974	-0.0723	0.0027	0.0591	Z00034325-1	3.5847	3.6073	3.5932	0.0226	0.0085	0.2047	0.0723	0.1385
Abhd9	Z00039979-1	1.3861	1.458	1.6352	0.0719	0.2491	Z00039979-1	2.8773	2.9005	2.9081	0.0232	0.0308	Z00039979-1	1.1837	1.1942	1.2063	1.5951	0.0105	0.0226	0.4114	Z00039979-1	2.9835	2.9824	2.8833	-0.0011	-0.1002	0.4114	0.1002	0.2558
Abi1	Z00048881-1	3.8485	3.7802	3.7654	-0.0683	-0.0831	Z00016425-1	3.6416	3.7048	3.7461	0.0632	0.1045	Z00048881-1	3.7968	3.8473	3.8333	3.8436	0.0505	0.0365	0.0468	Z00016425-1	3.2906	3.3083	3.4096	0.0177	0.119	0.119	0.0831	0.1011
Abi2	Z00054203-1	3.3041	3.2659	3.1671	-0.0382	-0.137	Z00054203-1	3.8216	3.8355	3.6506	0.0139	-0.171	Z00054203-1	3.538	3.5503	3.5455	3.4658	0.0123	0.0075	-0.0722	Z00054203-1	3.914	3.9294	3.7244	0.0154	-0.1896	0.0154	0.1896	0.1025
Abl1	Z00001187-1	3.7537	3.723	3.7375	-0.0307	-0.0162	Z00001187-1	3.4968	3.6989	3.7448	0.2021	0.248	Z00001187-1	3.6832	3.7708	3.7479	3.8358	0.0876	0.0647	0.1526	Z00001187-1	3.4901	3.4276	3.7767	-0.0625	0.2866	0.2866	0.0625	0.1746
Abl2	Z00075829-1	2.6682	2.5085	2.3894	-0.1597	-0.2788	0	0	0	0	0	0	Z00075829-1	3.0383	2.9715	2.9976	3.0372	-0.0668	-0.0407	-0.0011	0	0	0	0	0	0	0	0.2788	0.1394
Ablim2	Z00019815-1	2.5307	2.1304	2.2725	-0.4003	-0.2582	Z00019815-1	3.4375	3.4437	3.4818	0.0062	0.0443	Z00019815-1	1.9135	2.4635	2.2339	2.0105	0.55	0.3204	0.097	Z00019815-1	3.3076	3.3048	3.3235	-0.0028	0.0159	0.55	0.4003	0.4752
Ablim3	Z00077064-1	2.2491	2.0576	1.818	-0.1915	-0.4311	Z00050303-1	2.7098	2.6764	2.6415	-0.0334	-0.0683	Z00077064-1	1.7752	1.5003	1.8344	1.6823	-0.2749	0.0592	-0.0929	Z00050303-1	2.2766	2.2443	2.2921	-0.0323	0.0155	0.0592	0.4311	0.2452
Abr	Z00056637-1	3.1323	3.2011	3.0467	0.0688	-0.0856	Z00056637-1	3.7737	3.9624	3.9353	0.1887	0.1616	Z00056637-1	3.2857	3.2964	3.3503	3.3773	0.0107	0.0646	0.0916	Z00056637-1	3.8584	3.8176	3.9158	-0.0408	0.0574	0.1887	0.0856	0.1372
Abt1	Z00024951-1	4.1461	4.1927	4.1584	0.0466	0.0123	Z00024951-1	3.836	3.8012	3.7238	-0.0348	-0.1122	Z00024951-1	4.1459	4.1587	4.1291	4.163	0.0128	-0.0168	0.0171	Z00024951-1	3.4637	3.4839	3.4164	0.0202	-0.0473	0.0466	0.1122	0.0794
Abtb1	Z00030550-1	4.2599	4.1342	4.0549	-0.1257	-0.205	Z00030550-1	3.9504	4.0584	4.1701	0.108	0.2197	Z00030550-1	4.0033	4.0219	3.9886	3.963	0.0186	-0.0147	-0.0403	Z00030550-1	3.7492	3.7265	3.7886	-0.0227	0.0394	0.2197	0.205	0.2124
Abtb2	Z00005914-1	3.1478	3.2057	3.159	0.0579	0.0112	Z00005914-1	2.9397	2.8671	3.0843	-0.0726	0.1446	Z00005914-1	2.9172	2.7708	2.9568	2.9251	-0.1464	0.0396	0.0079	Z00005914-1	3.0169	3.0051	3.1561	-0.0118	0.1392	0.1446	0.1464	0.1455
Acaa1a	Z00036027-1	4.4947	4.4902	4.4696	-0.0045	-0.0251	Z00036027-1	4.3843	4.4664	4.504	0.0821	0.1197	Z00036027-1	4.4721	4.5813	4.5487	4.5312	0.1092	0.0766	0.0591	Z00036027-1	4.0434	3.9754	4.1795	-0.068	0.1361	0.1361	0.068	0.1021
Acaa1b	Z00075542-1	3.0564	3.2502	2.9625	0.1938	-0.0939	0	0	0	0	0	0	Z00075542-1	3.0717	3.0353	3.0671	2.9436	-0.0364	-0.0046	-0.1281	0	0	0	0	0	0	0.1938	0.1281	0.161
Acaa2	Z00022551-1	4.4173	4.5384	4.3008	0.1211	-0.1165	Z00022551-1	4.4151	4.6945	4.678	0.2794	0.2629	Z00022551-1	3.8171	3.928	3.8741	3.9756	0.1109	0.057	0.1585	Z00022551-1	3.9584	3.9452	3.8724	-0.0132	-0.086	0.2794	0.1165	0.198
Acad10	Z00057408-1	3.6993	3.5992	3.4527	-0.1001	-0.2466	Z00057408-1	3.2994	3.3876	3.678	0.0882	0.3786	Z00057408-1	3.1447	3.0649	3.1925	3.2214	-0.0798	0.0478	0.0767	Z00040370-1	2.6375	2.6432	2.7368	0.0057	0.0993	0.3786	0.2466	0.3126
Acad11	Z00018680-1	3.6094	3.553	3.3663	-0.0564	-0.2431	Z00018680-1	3.4067	3.4003	3.4136	-0.0064	0.0069	Z00018680-1	3.2713	3.2903	3.3198	3.4709	0.019	0.0485	0.1996	Z00018680-1	3.4033	3.3324	3.4454	-0.0709	0.0421	0.1996	0.2431	0.2214
Acad8	Z00056416-1	2.2424	2.1327	1.934	-0.1097	-0.3084	Z00056416-1	2.58	2.6495	2.6019	0.0695	0.0219	Z00056416-1	2.2273	2.3178	2.1702	2.1649	0.0905	-0.0571	-0.0624	Z00056416-1	2.3175	2.3416	2.411	0.0241	0.0935	0.0935	0.3084	0.201
Acad9	Z00035163-1	3.5155	3.7159	3.7126	0.2004	0.1971	Z00035163-1	3.6106	3.6072	3.5952	-0.0034	-0.0154	Z00035163-1	3.7762	3.7749	3.748	3.7956	-0.0013	-0.0282	0.0194	Z00060730-1	4.4406	4.6888	4.732	0.2482	0.2914	0.2914	0.0282	0.1598
Acadl	Z00007267-1	3.785	3.7704	3.8419	-0.0146	0.0569	Z00007267-1	4.0411	4.0139	4.1233	-0.0272	0.0822	Z00007267-1	3.9608	3.8611	3.9654	3.8518	-0.0997	0.0046	-0.109	Z00007267-1	3.9381	4.0622	3.6752	0.1241	-0.2629	0.1241	0.2629	0.1935
Acadm	Z00006640-1	3.4418	3.3598	3.309	-0.082	-0.1328	Z00006640-1	4.026	3.9957	3.935	-0.0303	-0.091	Z00006640-1	3.2904	3.4216	3.2826	3.3438	0.1312	-0.0078	0.0534	Z00006640-1	3.6298	3.4594	3.4847	-0.1704	-0.1451	0.1312	0.1704	0.1508
Acads	Z00025197-1	3.7786	3.6248	3.5301	-0.1538	-0.2485	Z00025197-1	3.754	3.7714	3.8317	0.0174	0.0777	Z00025197-1	3.7358	3.6924	3.6932	3.6851	-0.0434	-0.0426	-0.0507	Z00025197-1	3.9357	3.9368	3.9232	0.0011	-0.0125	0.0777	0.2485	0.1631
Acadsb	Z00010523-1	3.6551	3.5379	3.6884	-0.1172	0.0333	Z00010523-1	3.6302	3.6126	3.651	-0.0176	0.0208	Z00010523-1	3.6409	3.671	3.6951	3.662	0.0301	0.0542	0.0211	Z00059871-1	2.3237	2.4221	2.4409	0.0984	0.1172	0.1172	0.1172	0.1172
Acadvl	Z00012189-1	4.02	3.9334	4.0366	-0.0866	0.0166	Z00012189-1	3.535	3.6068	3.7875	0.0718	0.2525	Z00012189-1	3.554	3.4743	3.506	3.3963	-0.0797	-0.048	-0.1577	Z00012189-1	3.2204	3.1901	3.5225	-0.0303	0.3021	0.3021	0.1577	0.2299
Acan	Z00025278-1	2.231	2.0728	1.6878	-0.1582	-0.5432	Z00025278-1	2.6523	2.6088	2.5811	-0.0435	-0.0712	Z00025278-1	2.317	2.1917	2.2822	2.2015	-0.1253	-0.0348	-0.1155	Z00025278-1	2.9956	2.9757	2.9825	-0.0199	-0.0131	0	0.5432	0.2716
Acat1	Z00060355-1	3.457	3.4766	3.6905	0.0196	0.2335	Z00060355-1	3.5464	3.6262	3.7901	0.0798	0.2437	Z00060355-1	3.4969	3.4755	3.4736	3.381	-0.0214	-0.0233	-0.1159	Z00019907-1	2.7637	2.7664	2.9402	0.0027	0.1765	0.2437	0.1159	0.1798
Acat2	Z00074578-1	4.2764	4.3691	4.2254	0.0927	-0.051	Z00011715-1	3.4253	3.4363	3.4374	0.011	0.0121	Z00074578-1	4.2409	4.263	4.2752	4.2077	0.0221	0.0343	-0.0332	Z00011715-1	3.6168	3.6331	3.6213	0.0163	0.0045	0.0927	0.051	0.0719
Acbd3	Z00076829-1	3.7476	3.7958	3.8587	0.0482	0.1111	Z00008050-1	4.0431	4.0242	4.0505	-0.0189	0.0074	Z00076829-1	3.5303	3.556	3.58	3.577	0.0257	0.0497	0.0467	Z00008050-1	3.9176	3.9562	4.0186	0.0386	0.101	0.1111	0.0189	0.065
Acbd4	Z00075478-1	3.4572	3.4679	3.2557	0.0107	-0.2015	Z00003272-1	3.8357	3.8256	3.8387	-0.0101	0.003	Z00075478-1	3.2662	3.4021	3.306	3.2683	0.1359	0.0398	0.0021	Z00003272-1	3.7171	3.7253	3.7096	0.0082	-0.0075	0.1359	0.2015	0.1687
Acbd5	Z00010196-1	2.9229	3.1115	3.1003	0.1886	0.1774	Z00010196-1	3.5655	3.6962	3.7261	0.1307	0.1606	Z00010196-1	3.039	3.1749	3.0724	3.0292	0.1359	0.0334	-0.0098	Z00010196-1	3.4253	3.3256	3.5533	-0.0997	0.128	0.1886	0.0997	0.1442
Acbd6	Z00054253-1	3.6823	3.6803	3.5632	-0.002	-0.1191	Z00054253-1	3.6004	3.6117	3.6057	0.0113	0.0053	Z00054253-1	3.7044	3.6891	3.7174	3.7531	-0.0153	0.013	0.0487	Z00041261-1	3.5362	3.5618	3.5279	0.0256	-0.0083	0.0487	0.1191	0.0839
Accn1	Z00024231-1	2.4634	2.4279	2.01	-0.0355	-0.4534	Z00024231-1	3.4186	3.4384	3.406	0.0198	-0.0126	Z00024231-1	0.8731	0.876	1.2946	0.8746	0.0029	0.4215	0.0015	Z00024231-1	3.9755	3.9803	3.9914	0.0048	0.0159	0.4215	0.4534	0.4375
Accn2	Z00075375-1	2.9433	2.8276	2.239	-0.1157	-0.7043	Z00038418-1	2.3459	2.3142	2.2742	-0.0317	-0.0717	Z00075375-1	2.9268	2.8829	2.9033	3.0503	-0.0439	-0.0235	0.1235	Z00055361-1	2.2619	2.1603	2.1484	-0.1016	-0.1135	0.1235	0.7043	0.4139
Accn4	Z00027196-1	1.6853	1.8841	1.6809	0.1988	-0.0044	Z00027196-1	2.8428	2.8686	2.8568	0.0258	0.014	Z00027196-1	1.7889	1.7374	1.7587	1.6357	-0.0515	-0.0302	-0.1532	Z00027196-1	3.0297	2.9912	2.9709	-0.0385	-0.0588	0.1988	0.1532	0.176
Accs	Z00078212-1	2.7809	2.8409	2.8047	0.06	0.0238	0	0	0	0	0	0	Z00078212-1	2.8111	2.8757	2.8472	3.0118	0.0646	0.0361	0.2007	0	0	0	0	0	0	0.2007	0	0.1004
Acd	Z00015456-1	3.2357	3.2133	3.2136	-0.0224	-0.0221	Z00015456-1	3.0802	3.0506	3.1396	-0.0296	0.0594	Z00015456-1	3.4261	3.4457	3.4341	3.4181	0.0196	0.008	-0.008	Z00015456-1	3.2484	3.2661	3.2401	0.0177	-0.0083	0.0594	0.0296	0.0445
Ace	Z00025957-1	2.4443	2.5073	2.4356	0.063	-0.0087	Z00025957-1	3.5124	3.5125	3.5085	0.0001	-0.0039	Z00025957-1	2.49	2.4502	2.4887	2.4542	-0.0398	-0.0013	-0.0358	Z00025957-1	3.4831	3.4538	3.4867	-0.0293	0.0036	0.063	0.0398	0.0514
Ache	Z00022503-1	1.5674	1.3991	1.7878	-0.1683	0.2204	Z00022503-1	2.3619	2.3219	2.369	-0.04	0.0071	Z00022503-1	0.4179	0.7633	1.0963	0.7529	0.3454	0.6784	0.335	Z00022503-1	2.2936	2.3493	2.2005	0.0557	-0.0931	0.6784	0.1683	0.4234
Acin1	Z00035111-1	4.1452	4.1143	4.04	-0.0309	-0.1052	Z00035111-1	3.8825	3.8836	3.9069	0.0011	0.0244	Z00035111-1	4.1611	4.1614	4.1632	4.1279	0.0003	0.0021	-0.0332	Z00035111-1	4.0305	4.0325	3.9653	0.002	-0.0652	0.0244	0.1052	0.0648
Acly	Z00000463-1	4.1943	4.2793	4.26	0.085	0.0657	Z00000463-1	4.3442	4.3708	4.3119	0.0266	-0.0323	Z00000463-1	4.3877	4.4194	4.4407	4.3926	0.0317	0.053	0.0049	Z00000463-1	4.2027	4.1827	4.2008	-0.02	-0.0019	0.085	0.0323	0.0587
Acn9	Z00038530-1	1.3039	1.2072	1.3635	-0.0967	0.0596	Z00038530-1	3.2067	3.185	3.1842	-0.0217	-0.0225	Z00038530-1	1.1021	1.3381	1.1187	1.3337	0.236	0.0166	0.2316	Z00038530-1	3.0808	3.0863	3.0981	0.0055	0.0173	0.236	0.0967	0.1664
Aco1	Z00000316-1	3.6125	3.6312	3.5876	0.0187	-0.0249	Z00000316-1	3.6926	3.6829	3.7155	-0.0097	0.0229	Z00000316-1	3.5802	3.5886	3.6201	3.621	0.0084	0.0399	0.0408	Z00000316-1	3.2737	3.2796	3.4435	0.0059	0.1698	0.1698	0.0249	0.0973
Aco2	Z00019263-1	4.5607	4.5104	4.3693	-0.0503	-0.1914	Z00019263-1	4.2792	4.3479	4.3784	0.0687	0.0992	Z00019263-1	4.726	4.6951	4.7354	4.7067	-0.0309	0.0094	-0.0193	Z00060716-1	2.6853	2.7091	2.7085	0.0238	0.0232	0.0992	0.1914	0.1453
Acot1	Z00021867-1	3.9655	3.5856	3.6908	-0.3799	-0.2747	Z00021867-1	4.1334	3.872	3.9294	-0.2614	-0.204	Z00021867-1	4.0116	3.9857	3.9635	3.7452	-0.0259	-0.0481	-0.2664	Z00021867-1	3.776	3.8028	3.7315	0.0268	-0.0445	0.0268	0.3799	0.2034
Acot12	Z00024876-1	1.2882	1.0893	1.2569	-0.1989	-0.0313	Z00024876-1	2.0539	2.2414	2.1748	0.1875	0.1209	Z00024876-1	1.0915	0.4338	0.698	0.6833	-0.6577	-0.3935	-0.4082	Z00024876-1	2.2341	2.13	2.1441	-0.1041	-0.09	0.1875	0.6577	0.4226
Acot2	Z00025777-1	2.351	1.9903	2.0502	-0.3607	-0.3008	Z00025777-1	3.1157	3.0271	3.0407	-0.0886	-0.075	Z00025777-1	2.6807	2.649	2.629	2.3975	-0.0317	-0.0517	-0.2832	Z00025777-1	2.8682	2.9134	2.8664	0.0452	-0.0018	0.0452	0.3607	0.203
Acot3	Z00024929-1	1.4377	1.1313	1.2134	-0.3064	-0.2243	Z00024929-1	2.1514	2.2005	2.1436	0.0491	-0.0078	Z00024929-1	1.6457	2.118	1.7015	1.3521	0.4723	0.0558	-0.2936	Z00024929-1	2.0846	2.2428	2.145	0.1582	0.0604	0.4723	0.3064	0.3894
Acot4	Z00070054-1	2.381	2.2633	2.3084	-0.1177	-0.0726	Z00070054-1	2.8593	2.8896	2.8712	0.0303	0.0119	Z00070054-1	2.6308	2.627	2.6265	2.6379	-0.0038	-0.0043	0.0071	Z00070054-1	3.1032	3.0756	3.1168	-0.0276	0.0136	0.0303	0.1177	0.074
Acot6	Z00040529-1	2.2123	1.9185	1.6757	-0.2938	-0.5366	Z00040529-1	3.3713	3.355	3.3612	-0.0163	-0.0101	Z00040529-1	1.8371	1.7394	1.6892	2.0019	-0.0977	-0.1479	0.1648	Z00040529-1	3.4779	3.4711	3.4561	-0.0068	-0.0218	0.1648	0.5366	0.3507
Acot7	Z00034234-1	4.094	4.1812	4.088	0.0872	-0.006	Z00034234-1	4.0985	4.1022	4.1411	0.0037	0.0426	Z00034234-1	4.468	4.3982	4.4764	4.463	-0.0698	0.0084	-0.005	Z00034234-1	4.1094	4.0393	4.0655	-0.0701	-0.0439	0.0872	0.0701	0.0786
Acot8	Z00025209-1	3.9492	3.9851	3.9268	0.0359	-0.0224	Z00025209-1	3.7961	3.8178	3.8089	0.0217	0.0128	Z00025209-1	3.8163	3.8714	3.8626	3.8523	0.0551	0.0463	0.036	Z00025209-1	3.4228	3.3797	3.4844	-0.0431	0.0616	0.0616	0.0431	0.0523
Acot9	Z00005869-1	3.9919	3.6592	3.8443	-0.3327	-0.1476	Z00005869-1	4.6976	4.6384	4.5631	-0.0592	-0.1345	Z00005869-1	4.3517	4.3945	4.3183	4.301	0.0428	-0.0334	-0.0507	Z00005869-1	4.258	4.2022	4.2435	-0.0558	-0.0145	0.0428	0.3327	0.1878
Acox1	Z00034109-1	3.0172	3.1403	3.327	0.1231	0.3098	Z00034109-1	3.8003	3.8471	3.9693	0.0468	0.169	Z00034109-1	3.0626	3.0983	3.1056	3.0779	0.0357	0.043	0.0153	Z00034109-1	4.0399	4.0743	4.112	0.0344	0.0721	0.3098	0	0.1549
Acox3	Z00035463-1	1.0535	1.1844	1.2722	0.1309	0.2187	Z00035463-1	2.2088	1.8595	2.1086	-0.3493	-0.1002	Z00035463-1	1.0292	1.3766	1.3283	1.1626	0.3474	0.2991	0.1334	Z00035463-1	1.8772	1.9818	1.9921	0.1046	0.1149	0.3474	0.3493	0.3484
Acp1	Z00031510-1	1.8079	1.9079	1.7583	0.1	-0.0496	Z00031510-1	2.3697	2.3345	2.3653	-0.0352	-0.0044	Z00031510-1	1.8112	1.985	1.9002	2.0695	0.1738	0.089	0.2583	Z00031511-1	3.2343	3.2867	3.663	0.0524	0.4287	0.4287	0.0496	0.2392
Acp2	Z00021675-1	2.3559	2.5322	2.6814	0.1763	0.3255	Z00021675-1	3.0148	3.0654	3.0991	0.0506	0.0843	Z00021675-1	2.7282	2.7813	2.7724	2.804	0.0531	0.0442	0.0758	Z00021675-1	2.6859	2.7526	2.8645	0.0667	0.1786	0.3255	0	0.1628
Acp5	Z00000342-1	2.5982	2.8271	2.9002	0.2289	0.302	Z00000342-1	2.7101	2.8852	3.0692	0.1751	0.3591	Z00000342-1	2.9502	3.0513	3.0379	3.0677	0.1011	0.0877	0.1175	Z00000342-1	2.5951	2.5565	2.8052	-0.0386	0.2101	0.3591	0.0386	0.1989
Acp6	Z00034692-1	4.3537	3.8389	3.7034	-0.5148	-0.6503	Z00034692-1	4.0537	4.0469	3.9068	-0.0068	-0.1469	Z00034692-1	4.253	4.1531	4.2478	4.173	-0.0999	-0.0052	-0.08	Z00034692-1	3.9956	3.7875	3.8544	-0.2081	-0.1412	0	0.6503	0.3252
Acpl2	Z00007885-1	2.7868	2.6318	2.3562	-0.155	-0.4306	Z00007885-1	2.4479	2.481	2.4339	0.0331	-0.014	Z00007885-1	2.7318	2.9257	2.8484	2.9404	0.1939	0.1166	0.2086	Z00007885-1	2.9097	2.8407	3.0522	-0.069	0.1425	0.2086	0.4306	0.3196
Acrbp	Z00035262-1	3.2278	3.2256	3.2886	-0.0022	0.0608	Z00035262-1	3.8345	3.8471	3.851	0.0126	0.0165	Z00035262-1	3.473	3.4707	3.5033	3.4847	-0.0023	0.0303	0.0117	Z00035262-1	3.7181	3.7138	3.6728	-0.0043	-0.0453	0.0608	0.0453	0.0531
Acsf2	Z00033238-1	1.5683	1.3916	1.4797	-0.1767	-0.0886	Z00033238-1	1.8242	1.8929	1.8704	0.0687	0.0462	Z00033238-1	0.7292	1.1913	1.1013	1.2542	0.4621	0.3721	0.525	Z00033238-1	2.4592	2.3751	2.3861	-0.0841	-0.0731	0.525	0.1767	0.3509
Acsf3	Z00044856-1	3.504	3.6255	3.5924	0.1215	0.0884	Z00044856-1	3.4701	3.6183	3.7394	0.1482	0.2693	Z00044856-1	3.616	3.5444	3.5988	3.6302	-0.0716	-0.0172	0.0142	Z00044856-1	3.4465	3.4787	3.4738	0.0322	0.0273	0.2693	0.0716	0.1705
Acsl1	Z00012265-1	3.3113	3.244	3.0071	-0.0673	-0.3042	Z00012265-1	3.5374	3.6268	3.6273	0.0894	0.0899	Z00012265-1	3.2247	3.2617	3.2676	3.2893	0.037	0.0429	0.0646	Z00012265-1	2.9381	2.8003	2.9148	-0.1378	-0.0233	0.0899	0.3042	0.1971
Acsl3	Z00034337-1	2.5319	2.6286	2.739	0.0967	0.2071	Z00034337-1	3.9991	4.2501	4.4663	0.251	0.4672	Z00034337-1	3.1109	3.181	3.0994	3.2446	0.0701	-0.0115	0.1337	Z00034337-1	3.8941	4.0547	3.9682	0.1606	0.0741	0.4672	0.0115	0.2394
Acsl4	Z00009431-1	2.6323	3.3477	3.3068	0.7154	0.6745	Z00009431-1	2.9945	2.8257	2.8852	-0.1688	-0.1093	Z00009431-1	2.9475	2.7243	2.8364	2.9672	-0.2232	-0.1111	0.0197	Z00009431-1	3.0848	3.0762	3.1428	-0.0086	0.058	0.7154	0.2232	0.4693
Acsl6	Z00048333-1	2.7792	2.5422	2.4377	-0.237	-0.3415	Z00048333-1	2.535	2.5409	2.5623	0.0059	0.0273	Z00048333-1	2.3578	2.3844	2.629	2.2692	0.0266	0.2712	-0.0886	Z00048333-1	2.5747	2.6669	2.5867	0.0922	0.012	0.2712	0.3415	0.3064
Acsm3	Z00025475-1	1.2611	1.2836	1.2345	0.0225	-0.0266	Z00025475-1	2.3694	2.4361	2.4263	0.0667	0.0569	Z00025475-1	1.3348	1.1476	1.4676	1.225	-0.1872	0.1328	-0.1098	Z00025475-1	2.8421	2.8104	2.8404	-0.0317	-0.0017	0.1328	0.1872	0.16
Acss1	Z00075571-1	3.8407	3.4488	3.5482	-0.3919	-0.2925	Z00011303-1	3.4281	3.453	3.4168	0.0249	-0.0113	Z00075571-1	3.2155	3.717	3.3666	3.4594	0.5015	0.1511	0.2439	Z00011303-1	3.4474	3.4745	3.4079	0.0271	-0.0395	0.5015	0.3919	0.4467
Acss2	Z00025787-1	3.5918	3.2725	3.2724	-0.3193	-0.3194	Z00025787-1	3.6126	3.6257	3.6919	0.0131	0.0793	Z00025787-1	3.0477	3.1017	3.0586	2.8705	0.054	0.0109	-0.1772	Z00061136-1	2.2107	2.1164	2.2085	-0.0943	-0.0022	0.0793	0.3194	0.1994
Actb	Z00058562-1	4.6377	4.9164	5.2637	0.2787	0.626	Z00058562-1	5.5456	5.592	5.6031	0.0464	0.0575	Z00058562-1	5.4575	5.4064	5.5125	5.4276	-0.0511	0.055	-0.0299	Z00022939-1	3.4578	3.503	3.5991	0.0452	0.1413	0.626	0.0511	0.3386
Actg1	Z00030576-1	4.8034	5.1752	5.3213	0.3718	0.5179	Z00030576-1	5.5456	5.592	5.6031	0.0464	0.0575	Z00030576-1	5.5683	5.5293	5.5956	5.5597	-0.039	0.0273	-0.0086	Z00033442-1	5.1504	5.2318	5.3744	0.0814	0.224	0.5179	0.039	0.2785
Actl6a	Z00009375-1	4.6109	4.6092	4.4872	-0.0017	-0.1237	Z00009375-1	4.3026	4.2925	4.1273	-0.0101	-0.1753	Z00009375-1	4.5976	4.6634	4.6333	4.6055	0.0658	0.0357	0.0079	Z00009375-1	4.1032	3.972	3.934	-0.1312	-0.1692	0.0658	0.1753	0.1206
Actl7b	Z00025344-1	1.4272	1.4082	1.2895	-0.019	-0.1377	Z00025344-1	2.7062	2.7159	2.7093	0.0097	0.0031	Z00025344-1	1.5313	1.4978	1.3119	1.5293	-0.0335	-0.2194	-0.002	Z00025344-1	2.9819	2.972	2.9653	-0.0099	-0.0166	0.0097	0.2194	0.1146
Actn1	Z00013380-1	3.7704	3.7377	3.8411	-0.0327	0.0707	Z00013380-1	4.2781	4.3168	4.5123	0.0387	0.2342	Z00013380-1	3.5901	3.7301	3.7053	3.6308	0.14	0.1152	0.0407	Z00013380-1	4.1781	4.1028	4.5685	-0.0753	0.3904	0.3904	0.0753	0.2329
Actn2	Z00035372-1	2.7055	2.9861	3.0563	0.2806	0.3508	Z00035372-1	3.2389	3.3551	3.3985	0.1162	0.1596	Z00035372-1	2.4948	2.4019	2.4647	2.6101	-0.0929	-0.0301	0.1153	Z00035372-1	3.0948	3.2023	3.2356	0.1075	0.1408	0.3508	0.0929	0.2219
Actn3	Z00052253-1	3.3116	2.9642	2.8248	-0.3474	-0.4868	Z00052253-1	2.816	2.8071	2.715	-0.0089	-0.101	Z00052253-1	3.5176	3.4096	3.5316	2.8909	-0.108	0.014	-0.6267	Z00052253-1	3.3682	3.1289	3.2344	-0.2393	-0.1338	0.014	0.6267	0.3204
Actn4	Z00058428-1	4.2719	4.3725	4.3911	0.1006	0.1192	Z00058428-1	4.4706	4.4818	4.4828	0.0112	0.0122	Z00058428-1	4.3426	4.2802	4.3302	4.2989	-0.0624	-0.0124	-0.0437	Z00024726-1	4.3406	4.3938	4.4023	0.0532	0.0617	0.1192	0.0624	0.0908
Actr10	Z00024286-1	4.3216	4.4242	4.522	0.1026	0.2004	Z00024286-1	4.5298	4.5588	4.6556	0.029	0.1258	Z00024286-1	4.5878	4.635	4.6021	4.6296	0.0472	0.0143	0.0418	Z00060247-1	3.0459	2.8904	3.0423	-0.1555	-0.0036	0.2004	0.1555	0.178
Actr1a	Z00006616-1	3.7036	3.862	3.9477	0.1584	0.2441	Z00006616-1	3.4229	3.4263	3.5256	0.0034	0.1027	Z00006616-1	3.7545	3.7165	3.7165	3.715	-0.038	-0.038	-0.0395	Z00057167-1	2.483	2.5393	2.5588	0.0563	0.0758	0.2441	0.0395	0.1418
Actr1b	Z00036118-1	4.0256	4.1985	4.1751	0.1729	0.1495	Z00036118-1	4.1542	4.1353	4.155	-0.0189	0.0008	Z00036118-1	4.0398	4.1059	4.0896	4.0556	0.0661	0.0498	0.0158	Z00036118-1	3.9191	3.918	3.9484	-0.0011	0.0293	0.1729	0.0189	0.0959
Actr2	Z00009117-1	2.5293	3.0549	3.1452	0.5256	0.6159	Z00009117-1	3.5258	3.5689	3.7587	0.0431	0.2329	Z00009117-1	3.0277	3.0721	3.0373	3.0428	0.0444	0.0096	0.0151	Z00009117-1	3.2525	3.18	3.2931	-0.0725	0.0406	0.6159	0.0725	0.3442
Actr3	Z00006036-1	4.6947	4.7342	4.833	0.0395	0.1383	Z00006036-1	4.5489	4.4974	4.6264	-0.0515	0.0775	Z00006036-1	4.4434	4.4998	4.4955	4.5156	0.0564	0.0521	0.0722	Z00060763-1	4.112	4.123	4.1512	0.011	0.0392	0.1383	0.0515	0.0949
Actr3b	Z00045866-1	3.2475	3.4027	3.0934	0.1552	-0.1541	Z00045866-1	3.3559	3.3638	3.192	0.0079	-0.1639	Z00045866-1	3.1936	3.0845	3.1287	2.9789	-0.1091	-0.0649	-0.2147	Z00045866-1	2.9429	2.9329	2.8033	-0.01	-0.1396	0.1552	0.2147	0.185
Actr5	Z00044845-1	3.6234	3.7345	3.7083	0.1111	0.0849	Z00044845-1	3.38	3.4113	3.4409	0.0313	0.0609	Z00044845-1	3.7992	3.7646	3.7869	3.7823	-0.0346	-0.0123	-0.0169	Z00044845-1	3.2901	3.3387	3.2461	0.0486	-0.044	0.1111	0.044	0.0775
Actr6	Z00035113-1	3.6505	3.6434	3.645	-0.0071	-0.0055	Z00035113-1	3.7466	3.7912	3.7062	0.0446	-0.0404	Z00035113-1	3.748	3.7545	3.7089	3.6819	0.0065	-0.0391	-0.0661	Z00035113-1	3.6742	3.5873	3.4899	-0.0869	-0.1843	0.0446	0.1843	0.1145
Actr8	Z00013999-1	3.6359	3.6655	3.5769	0.0296	-0.059	Z00013999-1	3.6711	3.6678	3.6278	-0.0033	-0.0433	Z00013999-1	3.734	3.7451	3.7381	3.7214	0.0111	0.0041	-0.0126	Z00013999-1	3.6297	3.5683	3.5445	-0.0614	-0.0852	0.0296	0.0852	0.0574
Acvr1	Z00075452-1	3.4558	3.4391	3.5034	-0.0167	0.0476	Z00031077-1	2.6162	2.5985	2.643	-0.0177	0.0268	Z00075452-1	3.5465	3.6266	3.5377	3.666	0.0801	-0.0088	0.1195	Z00031077-1	2.4075	2.4308	2.573	0.0233	0.1655	0.1655	0.0177	0.0916
Acvr1b	Z00012128-1	3.829	3.5301	3.6129	-0.2989	-0.2161	Z00012128-1	3.4904	3.5281	3.6271	0.0377	0.1367	Z00012128-1	3.6031	3.6641	3.677	3.6504	0.061	0.0739	0.0473	Z00012128-1	3.5081	3.5923	3.5761	0.0842	0.068	0.1367	0.2989	0.2178
Acvr2a	Z00075284-1	2.6325	2.466	2.5919	-0.1665	-0.0406	Z00006928-1	2.845	2.7639	2.8506	-0.0811	0.0056	Z00075284-1	2.3482	2.4254	2.4516	2.3115	0.0772	0.1034	-0.0367	Z00006928-1	2.5922	2.6696	2.6403	0.0774	0.0481	0.1034	0.1665	0.135
Acvr2b	Z00004936-1	3.4937	3.4295	3.4197	-0.0642	-0.074	Z00004936-1	3.2118	3.2751	3.4319	0.0633	0.2201	Z00004936-1	3.6167	3.5985	3.5526	3.5183	-0.0182	-0.0641	-0.0984	Z00004936-1	3.1655	3.2101	3.1187	0.0446	-0.0468	0.2201	0.0984	0.1593
Acvrl1	Z00025214-1	2.5198	2.4985	2.5406	-0.0213	0.0208	Z00025214-1	3.7861	3.782	3.7949	-0.0041	0.0088	Z00025214-1	2.4531	2.4226	2.504	2.51	-0.0305	0.0509	0.0569	Z00025214-1	3.5844	3.5879	3.6146	0.0035	0.0302	0.0569	0.0305	0.0437
Acyp1	Z00022717-1	3.6822	3.6737	3.6691	-0.0085	-0.0131	Z00022717-1	3.5629	3.6746	3.6618	0.1117	0.0989	Z00022717-1	3.9732	4.0174	3.9512	3.9468	0.0442	-0.022	-0.0264	Z00022717-1	3.7148	3.6694	3.782	-0.0454	0.0672	0.1117	0.0454	0.0785
Acyp2	Z00025119-1	2.8268	2.7781	2.4765	-0.0487	-0.3503	Z00025119-1	3.5742	3.429	2.9657	-0.1452	-0.6085	Z00025119-1	2.6193	2.7281	2.6237	2.7489	0.1088	0.0044	0.1296	Z00025119-1	3.0218	3.0996	3.095	0.0778	0.0732	0.1296	0.6085	0.3691
Ada	Z00003145-1	2.8276	2.9175	2.8591	0.0899	0.0315	Z00003145-1	4.0422	3.7036	4.1487	-0.3386	0.1065	Z00003145-1	3.5096	3.2859	3.4086	3.4432	-0.2237	-0.101	-0.0664	Z00055843-1	2.7562	2.6433	2.647	-0.1129	-0.1092	0.1065	0.3386	0.2226
Adad1	Z00026057-1	1.3903	1.5906	1.6265	0.2003	0.2362	Z00026057-1	3.3635	3.3584	3.3172	-0.0051	-0.0463	Z00026057-1	1.4755	1.2515	1.7418	1.5879	-0.224	0.2663	0.1124	Z00026057-1	3.2841	3.3163	3.2978	0.0322	0.0137	0.2663	0.224	0.2452
Adad2	Z00038416-1	3.022	3.1199	2.9166	0.0979	-0.1054	Z00038416-1	2.5113	2.6365	2.6181	0.1252	0.1068	Z00038416-1	2.8837	2.9213	2.8168	2.7198	0.0376	-0.0669	-0.1639	Z00038416-1	2.6035	2.6705	2.6353	0.067	0.0318	0.1252	0.1639	0.1446
Adam10	Z00036020-1	2.1894	2.4466	2.59	0.2572	0.4006	Z00036020-1	2.5662	2.5338	2.5846	-0.0324	0.0184	Z00036020-1	1.6872	1.796	1.7543	1.8	0.1088	0.0671	0.1128	Z00036020-1	2.4404	2.3102	2.5101	-0.1302	0.0697	0.4006	0.1302	0.2654
Adam11	Z00022598-1	1.4875	1.8821	1.7224	0.3946	0.2349	Z00022598-1	2.7944	2.7764	2.7658	-0.018	-0.0286	Z00022598-1	1.7183	1.7145	1.9307	1.8336	-0.0038	0.2124	0.1153	Z00022598-1	2.905	2.9218	2.9022	0.0168	-0.0028	0.3946	0.0286	0.2116
Adam12	Z00025660-1	1.1844	1.1597	1.1375	-0.0247	-0.0469	Z00025660-1	2.1705	2.0354	2.0992	-0.1351	-0.0713	Z00025660-1	0.6797	0.7718	0.73	0.7571	0.0921	0.0503	0.0774	Z00056312-1	2.3831	2.3167	2.4395	-0.0664	0.0564	0.0921	0.1351	0.1136
Adam15	Z00075214-1	3.6371	3.8048	3.8723	0.1677	0.2352	Z00005369-1	3.4705	3.5361	3.5451	0.0656	0.0746	Z00075214-1	3.5953	3.6406	3.6	3.7569	0.0453	0.0047	0.1616	Z00005369-1	3.2635	3.2937	3.4523	0.0302	0.1888	0.2352	0	0.1176
Adam17	Z00035567-1	2.9274	3.0573	3.0265	0.1299	0.0991	Z00035567-1	3.035	3.0054	2.9935	-0.0296	-0.0415	Z00035567-1	3.0253	3.0876	3.0409	3.0523	0.0623	0.0156	0.027	Z00033375-1	1.7885	1.9711	1.8747	0.1826	0.0862	0.1826	0.0415	0.1121
Adam19	Z00055073-1	3.5961	3.6439	3.623	0.0478	0.0269	Z00055073-1	4.0615	4.156	4.1922	0.0945	0.1307	Z00055073-1	3.8609	3.8878	3.9009	3.8682	0.0269	0.04	0.0073	Z00023731-1	2.9277	2.8485	3.1713	-0.0792	0.2436	0.2436	0.0792	0.1614
Adam22	Z00054560-1	1.555	1.5344	1.5244	-0.0206	-0.0306	Z00054560-1	2.6753	2.6043	2.5076	-0.071	-0.1677	Z00054560-1	1.8232	1.7533	1.8909	2.0349	-0.0699	0.0677	0.2117	Z00024647-1	1.7826	1.6759	1.866	-0.1067	0.0834	0.2117	0.1677	0.1897
Adam23	Z00075494-1	3.6586	2.5178	2.018	-1.1408	-1.6406	Z00044265-1	3.511	3.4918	3.0222	-0.0192	-0.4888	Z00075494-1	2.9729	2.7113	3.1122	2.8548	-0.2616	0.1393	-0.1181	Z00044265-1	3.199	3.1085	2.8826	-0.0905	-0.3164	0.1393	1.6406	0.89
Adam32	Z00023735-1	1.6759	1.4643	1.626	-0.2116	-0.0499	Z00023735-1	3.0504	3.0283	3.0183	-0.0221	-0.0321	Z00023735-1	2.817	2.982	2.9621	3.0773	0.165	0.1451	0.2603	Z00023735-1	3.1274	3.1611	3.1659	0.0337	0.0385	0.2603	0.2116	0.236
Adam9	Z00003631-1	3.3	3.3238	3.3439	0.0238	0.0439	Z00003631-1	3.5473	3.4866	3.5027	-0.0607	-0.0446	Z00003631-1	2.9257	3.0189	3.0053	3.0415	0.0932	0.0796	0.1158	Z00003631-1	3.0301	3.1684	3.4664	0.1383	0.4363	0.4363	0.0607	0.2485
Adamts1	Z00034699-1	1.0661	1.1365	1.1796	0.0704	0.1135	Z00034699-1	2.2545	2.129	2.168	-0.1255	-0.0865	Z00034699-1	0.7204	1.2779	1.3402	1.4028	0.5575	0.6198	0.6824	Z00034699-1	2.5151	2.4813	2.8335	-0.0338	0.3184	0.6824	0.1255	0.404
Adamts10	Z00006391-1	1.8746	2.0387	1.9638	0.1641	0.0892	Z00006391-1	2.6187	2.6522	2.5871	0.0335	-0.0316	Z00006391-1	1.9973	1.8057	1.834	1.7917	-0.1916	-0.1633	-0.2056	Z00006391-1	2.2838	2.3154	2.354	0.0316	0.0702	0.1641	0.2056	0.1849
Adamts14	Z00070699-1	1.5175	1.4904	1.4308	-0.0271	-0.0867	Z00070699-1	2.6832	2.6695	2.6615	-0.0137	-0.0217	Z00070699-1	1.8257	1.7969	1.6744	1.7791	-0.0288	-0.1513	-0.0466	0	0	0	0	0	0	0	0.1513	0.0757
Adamts15	Z00045485-1	2.6003	2.7468	2.801	0.1465	0.2007	Z00045485-1	3.0931	2.8296	3.0625	-0.2635	-0.0306	Z00045485-1	2.4772	2.3633	2.4565	2.453	-0.1139	-0.0207	-0.0242	Z00045485-1	3.043	3.133	3.1433	0.09	0.1003	0.2007	0.2635	0.2321
Adamts17	Z00012877-1	1.76	1.307	1.6085	-0.453	-0.1515	Z00012877-1	2.9372	2.9351	2.8952	-0.0021	-0.042	Z00012877-1	1.6444	1.4897	1.8383	1.4135	-0.1547	0.1939	-0.2309	Z00060007-1	2.8872	2.8568	2.8407	-0.0304	-0.0465	0.1939	0.453	0.3235
Adamts18	Z00036367-1	1.2864	1.3357	1.5501	0.0493	0.2637	Z00036367-1	2.4849	2.5106	2.4857	0.0257	0.0008	Z00036367-1	1.4586	1.1591	1.0459	1.2378	-0.2995	-0.4127	-0.2208	Z00054873-1	2.6303	2.6489	2.72	0.0186	0.0897	0.2637	0.4127	0.3382
Adamts19	Z00019188-1	1.3481	1.3761	1.1977	0.028	-0.1504	Z00019188-1	2.0591	1.9804	2.0379	-0.0787	-0.0212	Z00019188-1	1.3677	1.0161	1.1026	1.6176	-0.3516	-0.2651	0.2499	Z00019188-1	2.0852	2.2938	2.1305	0.2086	0.0453	0.2499	0.3516	0.3008
Adamts2	Z00042046-1	1.8985	1.9456	1.907	0.0471	0.0085	Z00042046-1	2.4948	2.4461	2.5522	-0.0487	0.0574	Z00042046-1	2.0765	1.9755	2.0016	2.1403	-0.101	-0.0749	0.0638	Z00042046-1	2.3894	2.4136	2.7283	0.0242	0.3389	0.3389	0.101	0.22
Adamts20	Z00056927-1	1.2494	1.2992	1.3134	0.0498	0.064	Z00056927-1	3.1125	3.127	3.1098	0.0145	-0.0027	Z00056927-1	1.537	1.393	1.4006	0.9846	-0.144	-0.1364	-0.5524	Z00024209-1	1.8531	2.0136	2.085	0.1605	0.2319	0.2319	0.5524	0.3922
Adamts3	Z00021689-1	1.3096	1.3252	1.3144	0.0156	0.0048	Z00021689-1	2.0831	2.1461	2.1154	0.063	0.0323	Z00021689-1	1.334	1.0166	1.2256	0.7353	-0.3174	-0.1084	-0.5987	Z00021689-1	2.4708	2.5378	2.5184	0.067	0.0476	0.067	0.5987	0.3329
Adamts7	Z00034153-1	2.0827	2.3144	1.7654	0.2317	-0.3173	Z00034153-1	2.793	2.8573	2.7419	0.0643	-0.0511	Z00034153-1	1.5367	1.865	1.625	1.8149	0.3283	0.0883	0.2782	Z00034153-1	2.6199	2.6111	2.8382	-0.0088	0.2183	0.3283	0.3173	0.3228
Adamts8	Z00005366-1	2.6267	2.9487	2.6842	0.322	0.0575	Z00005366-1	2.8614	2.6672	2.783	-0.1942	-0.0784	Z00005366-1	1.8429	2.0371	2.1568	2.1034	0.1942	0.3139	0.2605	Z00005366-1	2.7969	2.7911	2.9027	-0.0058	0.1058	0.322	0.1942	0.2581
Adamts9	Z00062212-1	3.0637	3.0069	3.0744	-0.0568	0.0107	Z00062212-1	3.0224	3.0391	3.1792	0.0167	0.1568	Z00062212-1	2.6315	2.6929	2.7765	2.6428	0.0614	0.145	0.0113	Z00062212-1	2.7887	3.095	3.0028	0.3063	0.2141	0.3063	0.0568	0.1816
Adamtsl3	Z00016436-1	1.5352	1.6601	1.586	0.1249	0.0508	Z00016436-1	2.757	2.7922	2.7585	0.0352	0.0015	Z00016436-1	1.7487	1.7538	1.5485	1.5809	0.0051	-0.2002	-0.1678	Z00016436-1	2.6272	2.4282	2.5925	-0.199	-0.0347	0.1249	0.2002	0.1626
Adamtsl4	Z00040294-1	1.782	1.7788	1.8671	-0.0032	0.0851	Z00040294-1	2.6277	2.5878	2.6025	-0.0399	-0.0252	Z00040294-1	2.014	2.0401	2.0524	1.7198	0.0261	0.0384	-0.2942	Z00040294-1	2.0845	2.2862	2.4112	0.2017	0.3267	0.3267	0.2942	0.3105
Adamtsl5	Z00036822-1	1.7631	1.9401	1.8254	0.177	0.0623	Z00036822-1	2.6216	2.6022	2.6165	-0.0194	-0.0051	Z00036822-1	2.1386	2.0172	1.9972	2.0761	-0.1214	-0.1414	-0.0625	Z00036822-1	2.874	2.8777	2.8969	0.0037	0.0229	0.177	0.1414	0.1592
Adar	Z00003252-1	3.1399	2.9585	2.8478	-0.1814	-0.2921	Z00003252-1	2.8229	2.9211	2.8195	0.0982	-0.0034	Z00003252-1	2.906	2.8391	2.8716	2.9061	-0.0669	-0.0344	0.0001	Z00003252-1	2.3736	2.4106	2.2101	0.037	-0.1635	0.0982	0.2921	0.1952
Adarb1	Z00019724-1	2.9501	2.7717	2.6308	-0.1784	-0.3193	Z00019724-1	3.0783	3.0431	3.0195	-0.0352	-0.0588	Z00019724-1	2.9442	2.7755	2.9348	2.8902	-0.1687	-0.0094	-0.054	Z00019724-1	3.037	3.0405	2.9364	0.0035	-0.1006	0.0035	0.3193	0.1614
Adat1	Z00034220-1	2.6943	2.9224	2.831	0.2281	0.1367	Z00034220-1	4.0112	4.0332	4.0137	0.022	0.0025	Z00034220-1	2.8711	2.8703	2.8945	2.8811	-0.0008	0.0234	0.01	Z00056384-1	2.8253	2.8338	2.7628	0.0085	-0.0625	0.2281	0.0625	0.1453
Adat2	Z00054982-1	4.208	4.0697	4.1403	-0.1383	-0.0677	Z00054982-1	4.1358	4.0607	4.0048	-0.0751	-0.131	Z00054982-1	4.213	4.1666	4.117	4.2199	-0.0464	-0.096	0.0069	0	0	0	0	0	0	0.0069	0.1383	0.0726
Adc	Z00035327-1	2.975	2.5536	2.5371	-0.4214	-0.4379	Z00035327-1	3.2045	3.2039	3.2175	-0.0006	0.013	Z00035327-1	2.7938	2.8849	2.9388	3.0237	0.0911	0.145	0.2299	Z00035327-1	3.0631	3.0733	3.2521	0.0102	0.189	0.2299	0.4379	0.3339
Adck1	Z00006396-1	3.3751	3.378	3.0365	0.0029	-0.3386	Z00006396-1	3.047	3.0826	3.2173	0.0356	0.1703	Z00006396-1	3.4449	3.4069	3.4106	3.4772	-0.038	-0.0343	0.0323	Z00006396-1	3.2437	3.1785	3.3051	-0.0652	0.0614	0.1703	0.3386	0.2545
Adck2	Z00034524-1	3.0117	3.026	3.042	0.0143	0.0303	Z00034524-1	3.0503	3.1175	3.3369	0.0672	0.2866	Z00034524-1	3.1313	3.0879	3.1498	3.1107	-0.0434	0.0185	-0.0206	Z00034524-1	3.015	3.0184	3.2858	0.0034	0.2708	0.2866	0.0434	0.165
Adck4	Z00059138-1	3.4592	3.5533	3.6098	0.0941	0.1506	Z00059138-1	3.7327	3.769	3.7935	0.0363	0.0608	Z00059138-1	3.2812	3.2762	3.3561	3.3296	-0.005	0.0749	0.0484	Z00059138-1	3.6823	3.6794	3.6734	-0.0029	-0.0089	0.1506	0.0089	0.0798
Adck5	Z00076099-1	3.8454	3.954	3.8523	0.1086	0.0069	Z00051492-1	3.4695	3.5436	3.5488	0.0741	0.0793	Z00076099-1	4.1206	4.0583	4.1063	4.2117	-0.0623	-0.0143	0.0911	Z00051492-1	3.4856	3.4778	3.4639	-0.0078	-0.0217	0.1086	0.0623	0.0854
Adcy2	Z00024258-1	1.8061	1.526	1.6736	-0.2801	-0.1325	Z00059200-1	3.1702	3.1807	3.1649	0.0105	-0.0053	Z00024258-1	1.3709	1.398	1.5168	1.6851	0.0271	0.1459	0.3142	Z00024258-1	2.3234	2.3597	2.6213	0.0363	0.2979	0.3142	0.2801	0.2972
Adcy3	Z00061597-1	3.9154	3.7097	3.425	-0.2057	-0.4904	Z00061597-1	3.8199	3.956	3.8805	0.1361	0.0606	Z00061597-1	3.7395	3.6531	3.7643	3.6792	-0.0864	0.0248	-0.0603	Z00061597-1	3.4466	3.4596	3.5323	0.013	0.0857	0.1361	0.4904	0.3133
Adcy4	Z00023409-1	1.6014	1.5636	1.2819	-0.0378	-0.3195	Z00023409-1	2.3879	2.3574	2.3763	-0.0305	-0.0116	Z00023409-1	1.6332	1.5981	1.5928	1.6974	-0.0351	-0.0404	0.0642	Z00058323-1	3.7286	3.8436	3.8102	0.115	0.0816	0.115	0.3195	0.2173
Adcy5	Z00020173-1	1.8065	2.1536	1.715	0.3471	-0.0915	Z00020173-1	2.3977	2.399	2.4463	0.0013	0.0486	Z00020173-1	1.7751	1.8271	1.6002	1.7655	0.052	-0.1749	-0.0096	Z00020173-1	2.5407	2.513	2.5928	-0.0277	0.0521	0.3471	0.1749	0.261
Adcy7	Z00025104-1	1.9187	2.4202	2.6865	0.5015	0.7678	Z00025104-1	2.2935	2.4246	2.8054	0.1311	0.5119	Z00025104-1	1.7394	1.4783	1.7936	1.5535	-0.2611	0.0542	-0.1859	Z00025104-1	2.4863	2.5116	2.4941	0.0253	0.0078	0.7678	0.2611	0.5145
Adcy8	Z00060090-1	1.1001	1.1509	1.1397	0.0508	0.0396	Z00060090-1	1.8456	1.6401	1.6216	-0.2055	-0.224	Z00060090-1	0.7977	1.2564	1.1325	0.9006	0.4587	0.3348	0.1029	Z00060090-1	1.9998	1.9977	2.1274	-0.0021	0.1276	0.4587	0.224	0.3414
Adcy9	Z00075166-1	3.0558	2.7185	2.9379	-0.3373	-0.1179	Z00011132-1	3.0309	3.1165	3.2534	0.0856	0.2225	Z00075166-1	2.7423	2.7004	2.7322	2.6022	-0.0419	-0.0101	-0.1401	Z00011132-1	2.714	2.5831	2.6665	-0.1309	-0.0475	0.2225	0.3373	0.2799
Adcyap1r1	Z00043327-1	1.8861	1.546	1.2298	-0.3401	-0.6563	Z00017827-1	2.9196	2.9257	2.9042	0.0061	-0.0154	Z00043327-1	1.7121	1.3441	1.4871	1.305	-0.368	-0.225	-0.4071	Z00017827-1	3.0847	3.0995	3.0325	0.0148	-0.0522	0.0148	0.6563	0.3356
Add1	Z00061249-1	3.2476	3.4141	3.4339	0.1665	0.1863	Z00061249-1	3.1364	3.2685	3.4222	0.1321	0.2858	Z00061249-1	3.2767	3.4442	3.3628	3.4824	0.1675	0.0861	0.2057	Z00036705-1	2.8312	2.8427	3.1603	0.0115	0.3291	0.3291	0	0.1646
Add3	Z00074892-1	3.8976	3.9169	3.7191	0.0193	-0.1785	Z00022071-1	3.0173	3.1096	3.2031	0.0923	0.1858	Z00074892-1	3.9142	4.1107	4.0847	4.0945	0.1965	0.1705	0.1803	Z00022071-1	2.7224	2.7471	3.0315	0.0247	0.3091	0.3091	0.1785	0.2438
Adh5	Z00004738-1	4.678	4.7072	4.7124	0.0292	0.0344	Z00004738-1	5.1526	5.1449	5.0611	-0.0077	-0.0915	Z00004738-1	5.1724	5.0759	5.1022	5.1048	-0.0965	-0.0702	-0.0676	Z00004738-1	5.0317	4.9269	4.9078	-0.1048	-0.1239	0.0344	0.1239	0.0791
Adi1	Z00025841-1	3.644	3.8206	3.7807	0.1766	0.1367	Z00025841-1	3.3021	3.2869	3.2534	-0.0152	-0.0487	Z00025841-1	3.098	3.1218	3.0842	3.1019	0.0238	-0.0138	0.0039	Z00025841-1	2.7475	2.8673	2.6687	0.1198	-0.0788	0.1766	0.0788	0.1277
Adipor1	Z00063597-1	3.757	3.4909	3.5116	-0.2661	-0.2454	Z00063597-1	4.4631	4.4306	4.1749	-0.0325	-0.2882	Z00063597-1	3.658	3.531	3.6079	3.6534	-0.127	-0.0501	-0.0046	Z00063597-1	4.5545	4.5162	4.1913	-0.0383	-0.3632	0	0.3632	0.1816
Adk	Z00006557-1	3.8973	4.0255	4.0511	0.1282	0.1538	Z00006557-1	4.2509	4.193	4.0959	-0.0579	-0.155	Z00006557-1	4.811	4.5748	4.6403	4.59	-0.2362	-0.1707	-0.221	Z00006557-1	4.8814	4.858	4.6413	-0.0234	-0.2401	0.1538	0.2401	0.197
Adm	Z00000357-1	2.2125	2.3039	2.4811	0.0914	0.2686	Z00000357-1	2.7784	2.6603	2.8703	-0.1181	0.0919	Z00000357-1	2.2568	2.1892	2.1476	2.1631	-0.0676	-0.1092	-0.0937	Z00000357-1	3.1335	3.0699	3.4116	-0.0636	0.2781	0.2781	0.1181	0.1981
Adnp	Z00012241-1	4.3463	4.2637	4.3274	-0.0826	-0.0189	Z00012241-1	4.5926	4.6886	4.7609	0.096	0.1683	Z00012241-1	4.1837	4.2496	4.2478	4.242	0.0659	0.0641	0.0583	Z00012241-1	4.2952	4.2742	4.3433	-0.021	0.0481	0.1683	0.0826	0.1255
Adnp2	Z00004004-1	3.5396	3.4549	3.4988	-0.0847	-0.0408	Z00004004-1	3.7746	3.7297	3.7289	-0.0449	-0.0457	Z00004004-1	3.444	3.4586	3.5189	3.4996	0.0146	0.0749	0.0556	Z00004004-1	3.5021	3.5509	3.4797	0.0488	-0.0224	0.0749	0.0847	0.0798
Ado	Z00002925-1	3.1564	3.1067	3.1011	-0.0497	-0.0553	Z00002925-1	3.107	3.1568	3.112	0.0498	0.005	Z00002925-1	3.221	3.2289	3.2112	3.1727	0.0079	-0.0098	-0.0483	Z00002925-1	2.8766	2.8623	2.9204	-0.0143	0.0438	0.0498	0.0553	0.0525
Adora1	Z00076517-1	1.6606	2.4738	2.4107	0.8132	0.7501	Z00019810-1	2.5	2.4267	2.4683	-0.0733	-0.0317	Z00076517-1	1.1653	1.5126	1.489	1.4524	0.3473	0.3237	0.2871	Z00057329-1	2.2987	2.2661	2.3323	-0.0326	0.0336	0.8132	0.0733	0.4433
Adora2a	Z00048628-1	1.2541	1.5531	1.5882	0.299	0.3341	Z00048628-1	2.8052	2.801	2.8187	-0.0042	0.0135	Z00048628-1	1.4863	1.316	1.1491	1.3656	-0.1703	-0.3372	-0.1207	Z00048628-1	2.7395	2.8241	2.8435	0.0846	0.104	0.3341	0.3372	0.3357
Adora2b	Z00076580-1	2.6697	2.4415	2.1639	-0.2282	-0.5058	Z00023095-1	3.492	3.5085	3.4996	0.0165	0.0076	Z00076580-1	2.6271	2.1945	2.4288	2.2461	-0.4326	-0.1983	-0.381	Z00023095-1	3.5672	3.4934	3.5376	-0.0738	-0.0296	0.0165	0.5058	0.2612
Adpgk	Z00063261-1	1.6876	1.7119	1.8019	0.0243	0.1143	Z00063261-1	2.2916	2.406	2.4966	0.1144	0.205	Z00063261-1	1.8343	1.8044	1.944	2.084	-0.0299	0.1097	0.2497	Z00006897-1	3.0284	2.983	3.0028	-0.0454	-0.0256	0.2497	0.0454	0.1476
Adprh	Z00006463-1	4.4814	4.318	4.2399	-0.1634	-0.2415	Z00006463-1	4.5422	4.5364	4.4398	-0.0058	-0.1024	Z00006463-1	4.0046	3.9838	4.035	4.0033	-0.0208	0.0304	-0.0013	Z00006463-1	3.9042	3.8529	4.0857	-0.0513	0.1815	0.1815	0.2415	0.2115
Adprhl2	Z00054127-1	4.1511	4.1803	4.1826	0.0292	0.0315	Z00054127-1	3.8737	3.9307	4.0166	0.057	0.1429	Z00054127-1	4.3508	4.3021	4.3272	4.3287	-0.0487	-0.0236	-0.0221	Z00055997-1	3.8694	3.8485	3.8515	-0.0209	-0.0179	0.1429	0.0487	0.0958
Adra1a	Z00025152-1	1.3219	1.4324	1.4058	0.1105	0.0839	Z00025152-1	3.1988	3.2125	3.1882	0.0137	-0.0106	Z00025152-1	1.84	1.6961	1.863	1.5541	-0.1439	0.023	-0.2859	Z00025152-1	3.2189	3.2291	3.2133	0.0102	-0.0056	0.1105	0.2859	0.1982
Adra1d	Z00043050-1	1.7781	1.9289	1.9211	0.1508	0.143	Z00043050-1	3.3094	3.3399	3.3159	0.0305	0.0065	Z00043050-1	1.9612	2.0595	2.0355	2.0553	0.0983	0.0743	0.0941	Z00043050-1	3.1743	3.1987	3.207	0.0244	0.0327	0.1508	0	0.0754
Adra2a	Z00025044-1	1.8256	1.9405	2.243	0.1149	0.4174	Z00025044-1	2.7835	2.7823	2.9109	-0.0012	0.1274	Z00025044-1	1.7713	1.918	1.7822	2.1129	0.1467	0.0109	0.3416	Z00025044-1	2.9827	3.0834	3.0906	0.1007	0.1079	0.4174	0.0012	0.2093
Adra2b	Z00075369-1	2.4921	2.6704	2.8156	0.1783	0.3235	Z00023393-1	3.1714	3.1708	3.1865	-0.0006	0.0151	Z00075369-1	1.655	1.5265	1.8958	1.6702	-0.1285	0.2408	0.0152	Z00066221-1	2.529	2.5877	2.4933	0.0587	-0.0357	0.3235	0.1285	0.226
Adra2c	Z00024755-1	1.3182	1.238	1.1825	-0.0802	-0.1357	Z00024755-1	2.3864	2.3885	2.4021	0.0021	0.0157	Z00024755-1	1.1637	1.3215	1.1956	1.7649	0.1578	0.0319	0.6012	Z00024755-1	2.984	2.9577	2.9761	-0.0263	-0.0079	0.6012	0.1357	0.3685
Adrb1	Z00073926-1	2.2573	1.8354	1.5655	-0.4219	-0.6918	Z00023192-1	3.266	3.2518	3.2824	-0.0142	0.0164	Z00073926-1	1.98	1.65	1.7324	1.1758	-0.33	-0.2476	-0.8042	Z00023192-1	3.0329	3.0672	3.1212	0.0343	0.0883	0.0883	0.8042	0.4463
Adrb2	Z00006834-1	2.8703	2.5152	2.8046	-0.3551	-0.0657	Z00006834-1	2.9167	2.8588	2.8627	-0.0579	-0.054	Z00006834-1	2.3082	2.2586	2.2548	2.3753	-0.0496	-0.0534	0.0671	Z00006834-1	2.689	2.7089	2.846	0.0199	0.157	0.157	0.3551	0.2561
Adrbk1	Z00011335-1	3.5318	3.5704	3.5216	0.0386	-0.0102	Z00011335-1	3.7711	3.8386	3.8639	0.0675	0.0928	Z00011335-1	3.7049	3.6592	3.6982	3.7105	-0.0457	-0.0067	0.0056	Z00011335-1	3.3938	3.4057	3.4061	0.0119	0.0123	0.0928	0.0457	0.0693
Adrbk2	Z00037117-1	3.2618	3.1396	3.0667	-0.1222	-0.1951	Z00037117-1	2.7401	3.0026	3.2429	0.2625	0.5028	Z00037117-1	2.1033	2.2492	2.2877	2.1647	0.1459	0.1844	0.0614	Z00067257-1	2.6094	2.5748	2.6445	-0.0346	0.0351	0.5028	0.1951	0.349
Adrm1	Z00006015-1	4.9414	4.8876	4.9048	-0.0538	-0.0366	Z00006015-1	4.8126	4.7557	4.8057	-0.0569	-0.0069	Z00006015-1	4.9317	4.9081	4.9543	4.9676	-0.0236	0.0226	0.0359	Z00054406-1	3.1146	3.1313	3.1415	0.0167	0.0269	0.0359	0.0569	0.0464
Adsl	Z00034547-1	4.2999	4.3902	4.359	0.0903	0.0591	Z00034547-1	4.2634	4.2683	4.2343	0.0049	-0.0291	Z00034547-1	4.3444	4.2657	4.3369	4.3174	-0.0787	-0.0075	-0.027	Z00061741-1	2.073	1.9298	2.0963	-0.1432	0.0233	0.0903	0.1432	0.1168
Adss	Z00016755-1	3.9746	4.2308	4.1928	0.2562	0.2182	Z00016755-1	4.0365	4.0782	4.0307	0.0417	-0.0058	Z00016755-1	4.1929	4.2009	4.1442	4.1675	0.008	-0.0487	-0.0254	Z00016755-1	3.9509	3.8844	3.8585	-0.0665	-0.0924	0.2562	0.0924	0.1743
Adssl1	Z00023081-1	3.1259	2.9344	3.1502	-0.1915	0.0243	Z00023081-1	3.0146	3.2237	3.5876	0.2091	0.573	Z00023081-1	2.7842	2.6745	2.6743	2.8313	-0.1097	-0.1099	0.0471	Z00023081-1	3.0847	3.0413	3.2771	-0.0434	0.1924	0.573	0.1915	0.3823
Aebp1	Z00075378-1	3.2864	3.354	3.4477	0.0676	0.1613	Z00024249-1	2.5544	2.543	2.5422	-0.0114	-0.0122	Z00075378-1	3.4338	3.4045	3.3652	3.5406	-0.0293	-0.0686	0.1068	Z00024249-1	2.8551	2.8344	2.8003	-0.0207	-0.0548	0.1613	0.0686	0.115
Aebp2	Z00034652-1	2.1416	2.1428	2.2176	0.0012	0.076	Z00034652-1	2.8428	2.8391	3.0909	-0.0037	0.2481	Z00034652-1	1.8657	2.0231	2.059	2.2321	0.1574	0.1933	0.3664	Z00034652-1	2.3828	2.474	2.5388	0.0912	0.156	0.3664	0.0037	0.1851
Aes	Z00012218-1	4.0616	3.6907	3.2699	-0.3709	-0.7917	Z00012218-1	3.6589	3.7826	3.7087	0.1237	0.0498	Z00012218-1	3.7463	3.755	3.8116	3.8964	0.0087	0.0653	0.1501	0	0	0	0	0	0	0.1501	0.7917	0.4709
AF529169	Z00024080-1	1.1305	1.1489	1.2968	0.0184	0.1663	Z00024080-1	2.4175	2.4274	2.4478	0.0099	0.0303	Z00024080-1	0.6155	0.6602	0.6683	0.718	0.0447	0.0528	0.1025	Z00024080-1	2.1777	2.2605	2.1744	0.0828	-0.0033	0.1663	0.0033	0.0848
Afap1	Z00046510-1	3.6637	3.7097	3.7076	0.046	0.0439	Z00046510-1	3.7353	3.8278	3.9432	0.0925	0.2079	Z00046510-1	3.0542	3.2706	3.1622	3.2603	0.2164	0.108	0.2061	Z00046510-1	3.5686	3.6063	3.9647	0.0377	0.3961	0.3961	0	0.1981
Afap1l1	Z00045186-1	2.6867	2.8018	2.9304	0.1151	0.2437	Z00045186-1	3.2703	3.3024	3.6435	0.0321	0.3732	Z00045186-1	3.03	2.9298	2.9805	3.1228	-0.1002	-0.0495	0.0928	Z00045186-1	2.7991	3.0284	3.1408	0.2293	0.3417	0.3732	0.1002	0.2367
Afap1l2	Z00008229-1	2.2978	2.6419	3.0422	0.3441	0.7444	Z00008229-1	3.0623	3.1389	3.5836	0.0766	0.5213	Z00008229-1	1.1592	1.5725	1.2486	1.2228	0.4133	0.0894	0.0636	Z00008229-1	2.3854	2.3994	2.4937	0.014	0.1083	0.7444	0	0.3722
Aff1	Z00020229-1	4.239	3.978	3.993	-0.261	-0.246	Z00020229-1	4.082	4.2228	4.1363	0.1408	0.0543	Z00020229-1	3.8007	4.0882	4.027	4.1014	0.2875	0.2263	0.3007	Z00020229-1	3.7684	3.6495	4.0561	-0.1189	0.2877	0.3007	0.261	0.2809
Aff3	Z00010257-1	2.5733	2.4321	2.491	-0.1412	-0.0823	Z00010257-1	2.28	2.4031	2.6628	0.1231	0.3828	Z00010257-1	2.8862	2.6057	2.8144	2.6241	-0.2805	-0.0718	-0.2621	Z00010257-1	2.6083	2.5707	2.6169	-0.0376	0.0086	0.3828	0.2805	0.3317
Aff4	Z00019923-1	4.0168	3.7335	3.9938	-0.2833	-0.023	Z00019923-1	4.2663	4.1406	4.104	-0.1257	-0.1623	Z00019923-1	4.0241	4.0304	4.0259	3.7843	0.0063	0.0018	-0.2398	Z00019923-1	4.0139	4.0573	4.0863	0.0434	0.0724	0.0724	0.2833	0.1779
Afg3l1	Z00001939-1	4.0821	4.2699	4.2438	0.1878	0.1617	Z00001939-1	3.9979	4.0308	4.0798	0.0329	0.0819	Z00001939-1	4.3936	4.3605	4.4028	4.3634	-0.0331	0.0092	-0.0302	Z00001939-1	3.7636	3.7065	3.7521	-0.0571	-0.0115	0.1878	0.0571	0.1225
Afg3l2	Z00017653-1	3.502	3.5654	3.4921	0.0634	-0.0099	Z00017653-1	3.4497	3.3557	3.3638	-0.094	-0.0859	Z00017653-1	3.6853	3.598	3.6554	3.6381	-0.0873	-0.0299	-0.0472	Z00017653-1	3.1831	3.1405	3.0894	-0.0426	-0.0937	0.0634	0.094	0.0787
Afmid	Z00026294-1	1.7137	1.7477	1.7891	0.034	0.0754	Z00026294-1	2.3702	2.442	2.4899	0.0718	0.1197	Z00026294-1	1.9082	2.0575	2.0486	1.9288	0.1493	0.1404	0.0206	Z00026294-1	2.5952	2.5845	2.5842	-0.0107	-0.011	0.1493	0.011	0.0802
Aftph	Z00010402-1	3.0476	3.0318	2.951	-0.0158	-0.0966	Z00010402-1	3.7713	3.7813	3.8228	0.01	0.0515	Z00010402-1	3.0419	3.086	3.0449	2.9707	0.0441	0.003	-0.0712	Z00010402-1	3.4242	3.4232	3.4204	-0.001	-0.0038	0.0515	0.0966	0.074
Aga	Z00006459-1	3.3103	3.2362	3.4029	-0.0741	0.0926	Z00006459-1	3.1933	3.3122	3.2679	0.1189	0.0746	Z00006459-1	3.2904	3.3346	3.3531	3.507	0.0442	0.0627	0.2166	Z00006459-1	3.0281	2.9459	3.3505	-0.0822	0.3224	0.3224	0.0822	0.2023
Agbl2	Z00040234-1	1.2447	1.4728	1.3097	0.2281	0.065	Z00040234-1	2.0558	2.0471	2.0577	-0.0087	0.0019	Z00040234-1	1.5562	1.3875	1.4397	1.5421	-0.1687	-0.1165	-0.0141	Z00040234-1	2.1502	2.1206	2.2327	-0.0296	0.0825	0.2281	0.1687	0.1984
Agbl3	Z00062193-1	2.0727	2.3111	2.4147	0.2384	0.342	Z00062193-1	2.8522	2.8612	2.9956	0.009	0.1434	Z00062193-1	1.8302	1.7877	1.9122	1.9219	-0.0425	0.082	0.0917	Z00062193-1	2.6142	2.6694	2.9635	0.0552	0.3493	0.3493	0.0425	0.1959
Agbl5	Z00010542-1	2.4313	2.3344	2.2418	-0.0969	-0.1895	Z00010542-1	3.036	3.0481	3.0423	0.0121	0.0063	Z00010542-1	2.4696	2.4587	2.4587	2.3805	-0.0109	-0.0109	-0.0891	Z00010542-1	3.5278	3.5652	3.5117	0.0374	-0.0161	0.0374	0.1895	0.1135
Aggf1	Z00021479-1	4.1348	4.1349	4.2177	0.0001	0.0829	Z00021479-1	3.7988	3.7367	3.7071	-0.0621	-0.0917	Z00021479-1	4.1083	4.0851	4.1007	4.1403	-0.0232	-0.0076	0.032	Z00021479-1	3.7551	3.7033	3.615	-0.0518	-0.1401	0.0829	0.1401	0.1115
Agk	Z00046960-1	3.6096	3.5522	3.5905	-0.0574	-0.0191	0	0	0	0	0	0	Z00046960-1	3.5616	3.7015	3.6223	3.8095	0.1399	0.0607	0.2479	0	0	0	0	0	0	0.2479	0.0574	0.1527
Agl	Z00013336-1	3.1763	3.2199	3.2806	0.0436	0.1043	Z00013336-1	3.5386	3.5922	3.644	0.0536	0.1054	Z00013336-1	3.1154	3.1492	3.095	3.1544	0.0338	-0.0204	0.039	Z00046448-1	2.8459	2.9099	3.1	0.064	0.2541	0.2541	0.0204	0.1373
Agpat2	Z00073906-1	3.6568	3.7344	3.581	0.0776	-0.0758	Z00031161-1	3.3884	3.4807	3.4274	0.0923	0.039	Z00073906-1	3.4667	3.5088	3.503	3.4999	0.0421	0.0363	0.0332	Z00031161-1	3.6204	3.6424	3.6261	0.022	0.0057	0.0923	0.0758	0.0841
Agpat3	Z00013119-1	3.4766	3.5574	3.4848	0.0808	0.0082	Z00013119-1	3.6816	3.8483	4.0436	0.1667	0.362	Z00013119-1	3.8754	3.8074	3.8776	3.9661	-0.068	0.0022	0.0907	Z00013119-1	3.8316	4.0696	4.0272	0.238	0.1956	0.362	0.068	0.215
Agpat5	Z00006702-1	3.8695	3.807	3.6418	-0.0625	-0.2277	Z00006702-1	3.8973	3.8554	3.7991	-0.0419	-0.0982	Z00006702-1	3.9076	3.8619	3.9015	3.8854	-0.0457	-0.0061	-0.0222	0	0	0	0	0	0	0	0.2277	0.1139
Agpat6	Z00074295-1	4.1605	4.2356	4.2983	0.0751	0.1378	Z00000612-1	3.5684	3.551	3.6218	-0.0174	0.0534	Z00074295-1	4.5137	4.4891	4.5842	4.6086	-0.0246	0.0705	0.0949	Z00000612-1	3.4264	3.471	3.5326	0.0446	0.1062	0.1378	0.0246	0.0812
Agpat7	Z00054342-1	2.6478	2.7726	2.7699	0.1248	0.1221	Z00054342-1	3.5237	3.4883	3.5082	-0.0354	-0.0155	Z00054342-1	3.0149	2.9116	2.9517	3.0144	-0.1033	-0.0632	-0.0005	Z00006715-1	3.6148	3.6673	3.6992	0.0525	0.0844	0.1248	0.1033	0.1141
Agpat9	Z00045306-1	3.0085	3.876	3.7987	0.8675	0.7902	Z00045306-1	3.2576	3.4014	3.5046	0.1438	0.247	Z00045306-1	2.1861	2.9304	2.2342	2.2587	0.7443	0.0481	0.0726	Z00045306-1	2.8597	2.8529	3.1606	-0.0068	0.3009	0.8675	0.0068	0.4372
Agps	Z00015979-1	3.3685	3.5827	3.6336	0.2142	0.2651	Z00015979-1	3.3923	3.4365	3.4477	0.0442	0.0554	Z00015979-1	3.306	3.3399	3.3168	3.2549	0.0339	0.0108	-0.0511	Z00015979-1	3.4575	3.436	3.5823	-0.0215	0.1248	0.2651	0.0511	0.1581
Agrn	Z00035912-1	4.4342	4.2392	4.212	-0.195	-0.2222	Z00035912-1	3.9094	4.0442	3.9463	0.1348	0.0369	Z00035912-1	3.9354	4.0454	4.0451	4.0044	0.11	0.1097	0.069	Z00035912-1	3.9753	4.058	4.0948	0.0827	0.1195	0.1348	0.2222	0.1785
Agtpbp1	Z00025723-1	3.1671	2.8055	2.7999	-0.3616	-0.3672	Z00025723-1	3.375	3.3455	3.306	-0.0295	-0.069	Z00025723-1	3.1236	3.1562	3.1977	3.157	0.0326	0.0741	0.0334	Z00025723-1	3.2193	3.0679	3.3577	-0.1514	0.1384	0.1384	0.3672	0.2528
Agtr1a	Z00026261-1	1.5663	1.543	1.6242	-0.0233	0.0579	Z00026261-1	2.9246	2.9131	2.9655	-0.0115	0.0409	Z00026261-1	1.8372	1.3821	1.7456	1.5197	-0.4551	-0.0916	-0.3175	Z00026261-1	2.9977	3.0602	3.0996	0.0625	0.1019	0.1019	0.4551	0.2785
Agtrap	Z00004821-1	4.185	3.7987	3.5627	-0.3863	-0.6223	Z00004821-1	3.9883	3.9753	4.0873	-0.013	0.099	Z00004821-1	3.9725	4.0806	4.0991	4.1277	0.1081	0.1266	0.1552	Z00004821-1	3.7805	3.5783	3.7947	-0.2022	0.0142	0.1552	0.6223	0.3888
Agxt2l2	Z00034363-1	2.8127	3.0527	3.2311	0.24	0.4184	Z00034363-1	3.2054	3.2587	3.5704	0.0533	0.365	Z00034363-1	2.8742	2.7096	2.8096	2.8002	-0.1646	-0.0646	-0.074	Z00034363-1	3.2584	3.3994	3.4419	0.141	0.1835	0.4184	0.1646	0.2915
Ahctf1	Z00016590-1	3.72	3.9027	3.9549	0.1827	0.2349	Z00016590-1	3.7348	3.7743	3.8615	0.0395	0.1267	Z00016590-1	3.8532	3.8145	3.8157	3.8321	-0.0387	-0.0375	-0.0211	Z00016590-1	3.5611	3.5417	3.4928	-0.0194	-0.0683	0.2349	0.0683	0.1516
Ahcy	Z00074174-1	3.3892	3.569	3.5172	0.1798	0.128	Z00034461-1	4.3323	4.2565	4.1294	-0.0758	-0.2029	Z00074174-1	4.0258	4.003	3.9822	3.9254	-0.0228	-0.0436	-0.1004	Z00034461-1	4.3257	4.3494	4.1543	0.0237	-0.1714	0.1798	0.2029	0.1914
Ahcyl1	Z00023203-1	4.026	4.1921	4.2946	0.1661	0.2686	Z00023203-1	4.4603	4.5383	4.5789	0.078	0.1186	Z00023203-1	4.4554	4.4021	4.4803	4.4387	-0.0533	0.0249	-0.0167	Z00023203-1	4.3442	4.3967	4.5107	0.0525	0.1665	0.2686	0.0533	0.161
Ahcyl2	Z00011220-1	3.1096	2.9189	3.0429	-0.1907	-0.0667	Z00011220-1	3.0286	3.0725	3.1951	0.0439	0.1665	Z00011220-1	2.8139	2.8349	2.844	2.8667	0.021	0.0301	0.0528	Z00011220-1	2.7741	2.7877	2.7967	0.0136	0.0226	0.1665	0.1907	0.1786
Ahdc1	Z00075367-1	3.5163	3.6181	3.5871	0.1018	0.0708	Z00032757-1	2.9815	3.0287	3.0237	0.0472	0.0422	Z00075367-1	3.5174	3.4604	3.4966	3.4884	-0.057	-0.0208	-0.029	Z00032757-1	3.0534	3.0688	3.0426	0.0154	-0.0108	0.1018	0.057	0.0794
Ahi1	Z00059391-1	1.2697	1.2271	1.3368	-0.0426	0.0671	Z00059391-1	1.4474	1.761	1.7634	0.3136	0.316	Z00059391-1	1.5599	1.7437	1.2591	1.5237	0.1838	-0.3008	-0.0362	Z00017093-1	2.4776	2.4068	2.4703	-0.0708	-0.0073	0.316	0.3008	0.3084
Ahnak	Z00044356-1	3.2953	2.9096	3.4273	-0.3857	0.132	Z00044356-1	3.0632	3.2125	3.2919	0.1493	0.2287	Z00044356-1	2.8116	3.1568	3.0164	2.8366	0.3452	0.2048	0.025	Z00041932-1	3.2944	3.3054	3.6142	0.011	0.3198	0.3452	0.3857	0.3655
Ahr	Z00031562-1	3.1643	2.9811	3.0667	-0.1832	-0.0976	Z00031562-1	3.5602	3.5428	3.5624	-0.0174	0.0022	Z00031562-1	3.0355	3.1692	3.0581	3.044	0.1337	0.0226	0.0085	Z00031562-1	3.8417	3.9178	3.6536	0.0761	-0.1881	0.1337	0.1881	0.1609
Ahrr	Z00023613-1	1.8146	1.99	2.4209	0.1754	0.6063	Z00023613-1	2.5832	2.5411	2.6298	-0.0421	0.0466	Z00023613-1	1.8736	1.6726	1.8199	2.2503	-0.201	-0.0537	0.3767	Z00023613-1	2.6906	2.7918	2.6966	0.1012	0.006	0.6063	0.201	0.4037
Ahsa1	Z00006181-1	4.7267	4.9151	4.6965	0.1884	-0.0302	Z00006181-1	4.5257	4.4951	4.4442	-0.0306	-0.0815	Z00006181-1	4.9737	5.0066	4.9483	4.9815	0.0329	-0.0254	0.0078	Z00006181-1	4.4886	4.5223	4.2922	0.0337	-0.1964	0.1884	0.1964	0.1924
Ahsa2	Z00034139-1	3.476	3.8028	3.8652	0.3268	0.3892	Z00034139-1	3.6056	3.5734	3.7077	-0.0322	0.1021	Z00034139-1	3.7557	3.7951	3.7278	3.7767	0.0394	-0.0279	0.021	Z00034139-1	3.5994	3.5059	3.614	-0.0935	0.0146	0.3892	0.0935	0.2414
AI314180	Z00019694-1	3.2245	3.43	3.5178	0.2055	0.2933	Z00019694-1	3.6111	3.7021	3.8832	0.091	0.2721	Z00019694-1	3.3874	3.232	3.3517	3.332	-0.1554	-0.0357	-0.0554	Z00019694-1	3.3377	3.4657	3.3796	0.128	0.0419	0.2933	0.1554	0.2244
AI314976	Z00019722-1	3.7943	3.8627	3.6553	0.0684	-0.139	Z00019722-1	4.02	4.0981	3.8914	0.0781	-0.1286	Z00019722-1	3.8107	3.8664	3.8026	3.8199	0.0557	-0.0081	0.0092	Z00019722-1	4.0807	4.03	3.9591	-0.0507	-0.1216	0.0781	0.139	0.1086
AI316807	Z00031565-1	3.2872	2.9706	2.9109	-0.3166	-0.3763	Z00031565-1	2.5974	2.6992	2.772	0.1018	0.1746	Z00031565-1	3.0321	3.0294	3.1447	3.0965	-0.0027	0.1126	0.0644	Z00031565-1	2.8781	2.8532	3.1677	-0.0249	0.2896	0.2896	0.3763	0.333
AI413582	Z00044860-1	3.5625	3.7526	3.9508	0.1901	0.3883	Z00044860-1	3.7763	3.8935	4.0715	0.1172	0.2952	Z00044860-1	3.9316	3.8814	3.8734	3.7923	-0.0502	-0.0582	-0.1393	Z00044860-1	3.6502	3.5652	3.7558	-0.085	0.1056	0.3883	0.1393	0.2638
AI427122	Z00008355-1	2.8983	2.7679	2.7282	-0.1304	-0.1701	Z00008355-1	3.4897	3.0039	2.9169	-0.4858	-0.5728	Z00008355-1	2.9722	2.8834	2.9698	2.9691	-0.0888	-0.0024	-0.0031	Z00008355-1	2.9574	2.968	2.7827	0.0106	-0.1747	0.0106	0.5728	0.2917
AI427515	Z00074671-1	2.4806	2.8803	2.7588	0.3997	0.2782	Z00036687-1	2.8587	2.8633	2.8627	0.0046	0.004	Z00074671-1	3.2287	2.8894	3.2333	3.1323	-0.3393	0.0046	-0.0964	Z00036687-1	3.0656	3.0298	3.0111	-0.0358	-0.0545	0.3997	0.3393	0.3695
AI428936	Z00005488-1	3.6819	3.6722	3.4989	-0.0097	-0.183	Z00005488-1	3.429	3.4865	3.5367	0.0575	0.1077	Z00005488-1	3.6741	3.5895	3.6343	3.6104	-0.0846	-0.0398	-0.0637	Z00005488-1	3.658	3.5976	3.6447	-0.0604	-0.0133	0.1077	0.183	0.1454
AI429214	Z00071452-1	1.205	1.4791	1.4643	0.2741	0.2593	Z00071452-1	2.6055	2.5892	2.6137	-0.0163	0.0082	Z00071452-1	1.1159	1.0698	1.2247	1.5949	-0.0461	0.1088	0.479	0	0	0	0	0	0	0.479	0.0461	0.2626
AI449175	Z00042052-1	3.5605	3.4445	3.4955	-0.116	-0.065	Z00042052-1	3.1627	3.2533	3.2891	0.0906	0.1264	Z00042052-1	3.7944	3.866	3.8003	3.8594	0.0716	0.0059	0.065	Z00042052-1	3.2569	3.3172	3.2533	0.0603	-0.0036	0.1264	0.116	0.1212
AI450540	Z00053318-1	3.4893	3.579	3.302	0.0897	-0.1873	Z00053318-1	3.4986	3.3755	3.4398	-0.1231	-0.0588	Z00053318-1	3.2344	3.3326	3.2689	3.283	0.0982	0.0345	0.0486	Z00053318-1	3.2611	3.2649	3.2656	0.0038	0.0045	0.0982	0.1873	0.1428
AI451557	Z00075696-1	1.7805	1.7027	1.5567	-0.0778	-0.2238	0	0	0	0	0	0	Z00075696-1	2.0757	1.7129	2.114	1.8373	-0.3628	0.0383	-0.2384	0	0	0	0	0	0	0.0383	0.3628	0.2006
AI462493	Z00001984-1	4.5416	4.5219	4.5663	-0.0197	0.0247	Z00001984-1	4.3912	4.4136	4.4032	0.0224	0.012	Z00001984-1	4.6097	4.6331	4.6441	4.6816	0.0234	0.0344	0.0719	Z00001984-1	4.4534	4.3532	4.4018	-0.1002	-0.0516	0.0719	0.1002	0.0861
AI480653	Z00026073-1	2.9152	2.8871	2.6826	-0.0281	-0.2326	Z00026073-1	2.8789	2.8592	2.7713	-0.0197	-0.1076	Z00026073-1	2.723	2.6864	2.7338	2.7585	-0.0366	0.0108	0.0355	Z00026073-1	2.9392	2.9197	2.963	-0.0195	0.0238	0.0355	0.2326	0.1341
AI593442	Z00052917-1	2.3177	2.2718	1.7489	-0.0459	-0.5688	Z00052917-1	2.8534	2.7322	2.7445	-0.1212	-0.1089	Z00052917-1	0.7526	0.4989	1.06	0.8059	-0.2537	0.3074	0.0533	Z00052917-1	2.7693	2.7989	2.7878	0.0296	0.0185	0.3074	0.5688	0.4381
AI595406	Z00020638-1	3.2201	3.417	3.2785	0.1969	0.0584	Z00020638-1	3.704	3.6563	3.5482	-0.0477	-0.1558	Z00020638-1	3.8331	3.8293	3.8079	3.8556	-0.0038	-0.0252	0.0225	Z00020638-1	3.8751	3.8498	3.7529	-0.0253	-0.1222	0.1969	0.1558	0.1764
AI597468	Z00036289-1	1.7439	1.7461	1.8602	0.0022	0.1163	Z00036289-1	2.9889	3.0034	2.9877	0.0145	-0.0012	Z00036289-1	1.5466	1.5706	1.5855	1.3928	0.024	0.0389	-0.1538	Z00036289-1	2.9276	2.9071	2.937	-0.0205	0.0094	0.1163	0.1538	0.1351
AI597479	Z00016501-1	3.4803	3.4732	3.3564	-0.0071	-0.1239	Z00016501-1	3.4211	3.4497	3.4112	0.0286	-0.0099	Z00016501-1	3.3285	3.3453	3.3457	3.3857	0.0168	0.0172	0.0572	Z00016501-1	3.4602	3.4384	3.4502	-0.0218	-0.01	0.0572	0.1239	0.0906
AI606473	Z00064736-1	1.31	1.3342	1.2257	0.0242	-0.0843	Z00064736-1	3.545	3.5299	3.5665	-0.0151	0.0215	Z00064736-1	1.3413	1.5602	1.3491	1.3768	0.2189	0.0078	0.0355	Z00064736-1	3.2434	3.2781	3.2822	0.0347	0.0388	0.2189	0.0843	0.1516
AI661453	Z00044614-1	3.2811	3.8251	3.7807	0.544	0.4996	Z00044614-1	3.7876	4.1191	4.1721	0.3315	0.3845	Z00044614-1	3.5932	3.7464	3.6529	3.5552	0.1532	0.0597	-0.038	Z00044614-1	3.5968	3.8388	3.6698	0.242	0.073	0.544	0.038	0.291
AI662250	Z00053097-1	3.0432	2.6764	2.6588	-0.3668	-0.3844	Z00053097-1	2.9063	2.9844	3.1392	0.0781	0.2329	Z00053097-1	2.8317	2.8536	2.8599	2.834	0.0219	0.0282	0.0023	Z00053097-1	2.6834	2.6846	2.8417	0.0012	0.1583	0.2329	0.3844	0.3087
AI747699	Z00075663-1	2.5464	2.6843	2.594	0.1379	0.0476	0	0	0	0	0	0	Z00075663-1	2.3793	2.488	2.4754	2.4634	0.1087	0.0961	0.0841	0	0	0	0	0	0	0.1379	0	0.0689
AI836003	Z00020689-1	1.618	2.2707	2.4738	0.6527	0.8558	Z00020689-1	3.5602	3.5521	3.5925	-0.0081	0.0323	Z00020689-1	1.3219	1.0875	1.311	1.1819	-0.2344	-0.0109	-0.14	Z00020689-1	3.2536	3.3289	3.3343	0.0753	0.0807	0.8558	0.2344	0.5451
AI837181	Z00058393-1	2.947	2.941	2.9722	-0.006	0.0252	Z00058393-1	2.8479	2.8418	2.8561	-0.0061	0.0082	Z00058393-1	3.1542	3.2123	3.1845	3.218	0.0581	0.0303	0.0638	Z00012266-1	3.636	3.6445	3.6151	0.0085	-0.0209	0.0638	0.0209	0.0424
AI842396	Z00070033-1	2.1651	2.1538	2.2434	-0.0113	0.0783	Z00070033-1	3.5305	3.5557	3.5503	0.0252	0.0198	Z00070033-1	2.3423	2.3214	2.4335	2.4469	-0.0209	0.0912	0.1046	Z00070033-1	3.34	3.4338	3.5221	0.0938	0.1821	0.1821	0.0209	0.1015
AI846148	Z00075691-1	4.3777	4.3029	4.2475	-0.0748	-0.1302	0	0	0	0	0	0	Z00075691-1	4.3079	4.3493	4.3373	4.3407	0.0414	0.0294	0.0328	0	0	0	0	0	0	0.0414	0.1302	0.0858
AI847670	Z00050455-1	3.1129	3.3084	3.2275	0.1955	0.1146	Z00050455-1	3.2528	3.1532	3.0531	-0.0996	-0.1997	Z00050455-1	3.4796	3.2711	3.437	3.4104	-0.2085	-0.0426	-0.0692	Z00050455-1	3.2676	3.2656	3.0738	-0.002	-0.1938	0.1955	0.2085	0.202
AI848100	Z00010064-1	3.6119	3.72	3.7948	0.1081	0.1829	Z00010064-1	3.8509	3.9089	4.015	0.058	0.1641	Z00010064-1	3.7586	3.7906	3.7144	3.5816	0.032	-0.0442	-0.177	Z00010064-1	3.76	3.7948	3.9919	0.0348	0.2319	0.2319	0.177	0.2045
AI851790	Z00020599-1	1.2156	1.1825	1.3902	-0.0331	0.1746	Z00020599-1	2.1546	2.1994	2.5208	0.0448	0.3662	Z00020599-1	0.7293	0.9977	0.7343	0.8343	0.2684	0.005	0.105	Z00020599-1	2.0302	2.0127	2.194	-0.0175	0.1638	0.3662	0.0331	0.1997
AI854517	Z00045087-1	2.8384	2.4192	1.7663	-0.4192	-1.0721	Z00045087-1	2.6816	2.4794	2.3989	-0.2022	-0.2827	Z00045087-1	2.0694	2.8154	2.7249	2.7765	0.746	0.6555	0.7071	Z00045087-1	2.3999	2.5176	2.5262	0.1177	0.1263	0.746	1.0721	0.9091
AI854703	Z00070043-1	1.9089	1.9882	1.5334	0.0793	-0.3755	Z00070043-1	2.2553	2.2663	2.2712	0.011	0.0159	Z00070043-1	2.3196	2.0963	2.2615	2.44	-0.2233	-0.0581	0.1204	Z00070043-1	2.7032	2.7464	2.7399	0.0432	0.0367	0.1204	0.3755	0.248
AI894139	Z00021872-1	2.7293	2.8179	2.5612	0.0886	-0.1681	Z00021872-1	2.3043	2.3614	2.3046	0.0571	0.0003	Z00021872-1	2.8337	2.7963	2.7154	2.7971	-0.0374	-0.1183	-0.0366	Z00021872-1	2.6432	2.6715	2.6403	0.0283	-0.0029	0.0886	0.1681	0.1284
AI931714	Z00013763-1	3.193	3.4058	3.2476	0.2128	0.0546	Z00013763-1	3.0975	3.1508	3.221	0.0533	0.1235	Z00013763-1	3.3123	3.2606	3.2792	3.2399	-0.0517	-0.0331	-0.0724	Z00013763-1	2.7745	2.7365	2.7896	-0.038	0.0151	0.2128	0.0724	0.1426
Aifm1	Z00014526-1	4.3716	4.5032	4.6252	0.1316	0.2536	Z00014526-1	4.7779	4.7914	4.7113	0.0135	-0.0666	Z00014526-1	4.4576	4.4768	4.4857	4.5601	0.0192	0.0281	0.1025	Z00014526-1	4.2664	4.228	4.2669	-0.0384	0.0005	0.2536	0.0666	0.1601
Aifm2	Z00045483-1	3.877	3.7525	3.7325	-0.1245	-0.1445	Z00045483-1	3.3901	3.6521	3.8052	0.262	0.4151	Z00045483-1	3.8657	3.8515	3.9336	3.8938	-0.0142	0.0679	0.0281	Z00045483-1	3.4759	3.2404	3.5705	-0.2355	0.0946	0.4151	0.2355	0.3253
Aifm3	Z00061760-1	2.7335	2.5847	2.3094	-0.1488	-0.4241	Z00061760-1	3.4646	3.4655	3.4797	0.0009	0.0151	Z00061760-1	3.1853	3.0463	3.1556	3.1875	-0.139	-0.0297	0.0022	0	0	0	0	0	0	0.0151	0.4241	0.2196
Aig1	Z00039564-1	2.2787	2.3784	2.5215	0.0997	0.2428	Z00039564-1	2.3594	2.4229	2.5131	0.0635	0.1537	Z00039564-1	2.4573	2.4974	2.4427	2.574	0.0401	-0.0146	0.1167	Z00039564-1	2.3113	2.4348	2.5374	0.1235	0.2261	0.2428	0.0146	0.1287
Aim1	Z00016155-1	1.9826	2.2449	2.3871	0.2623	0.4045	Z00016155-1	2.4446	2.0788	2.1889	-0.3658	-0.2557	Z00016155-1	1.4602	1.4071	1.2404	1.5687	-0.0531	-0.2198	0.1085	Z00016155-1	2.482	2.4373	2.4188	-0.0447	-0.0632	0.4045	0.3658	0.3852
[truncated: 16,855 more rows]
