# Supplementary material for: Responsiveness of genes to manipulation of transcription factors in ES cells is associated with histone modifications and tissue specificity
Source: BMC Genomics. 2011 Feb 9;12:102. doi: 10.1186/1471-2164-12-102 (PMC3044670; doi:10.1186/1471-2164-12-102)
Supplement: Additional file 7 — Gene Ontology (GO) categories over-represented in groups of responsive and non-responsive genes. [file 1471-2164-12-102-S7.XLS]

## Sheet: Sheet1
Additional File 7. Gene Ontology (GO) categories over-represented in groups of responsive and non-responsive genes
Part A. Responsive genes
GO id	Annotation	N genes with GO in list	List size	Enrich-ment ratio	N genes with GO total	N genes total	z	p	FDR	Genes
GO:0007275	multicellular organismal development	838	3782	2.122	2085	15729	18.523	0	0	Aatf,Abr,Acadm,Acsl3,Utp14b,Adam10,Adam19,Adcyap1r1,Adm,Adra2b,Adrb1,Aes,Agtr1a,Akt1,Alcam,Aldh1a2,Aldh1a3,Ambra1,Amn,Ank,Ank1,Anxa2,Anxa4,Apbb1,Aph1c,Aplp1,Apoe,App,Arc,Arhgap24,Artn,Arx,Ascl1,Ascl2,Atoh1,Atp2b2,Atrx,Axin2,B3gnt5,B4galt1,Bai1,Bai2,Barx1,Barx2,Bcl11a,Bcl11b,Bcl2l11,Bcl6,Bex1,Bhlhb5,Bin1,Bmi1,Commd3,Bmp1,Bmp2,Bmp6,Bmp7,Bmp8b,Brsk2,Bzw2,C1galt1,Cables1,Cacna1a,Cadm1,Calca,Calcr,Cap…
GO:0048856	anatomical structure development	746	3782	2.229	1803	15729	18.299	0	0	Abr,Acadm,Adam19,Adm,Adra2b,Adrb1,Aes,Agtr1a,Akt1,Alcam,Aldh1a2,Aldh1a3,Ambra1,Ank,Ank1,Anxa2,Anxa4,Apbb1,Aph1c,Aplp1,Apoe,App,Arc,Arhgap24,Arhgef2,Artn,Arx,Ascl1,Ascl2,Atoh1,Atp2b2,Atrx,Axin2,B4galt1,Bai1,Bai2,Barx1,Barx2,Bcl11a,Bcl11b,Bcl2l11,Bcl6,Bex1,Bhlhb5,Bmi1,Commd3,Bmp1,Bmp2,Bmp6,Bmp7,Bmp8b,Brsk2,Bzw2,C1galt1,Cables1,Cacna1a,Cadm1,Calca,Calcr,Capg,Capn2,Car2,Cartpt,Casp3,Casp8,Cav2,Cbfa2t…
GO:0048731	system development	672	3782	2.267	1608	15729	17.573	0	0	Abr,Acadm,Adam19,Adm,Adra2b,Aes,Agtr1a,Akt1,Alcam,Aldh1a2,Aldh1a3,Ambra1,Ank,Ank1,Anxa2,Anxa4,Apbb1,Aph1c,Aplp1,Apoe,App,Arc,Arhgap24,Artn,Arx,Ascl1,Ascl2,Atoh1,Atp2b2,Atrx,Axin2,B4galt1,Bai1,Bai2,Barx1,Barx2,Bcl11a,Bcl11b,Bcl2l11,Bcl6,Bex1,Bhlhb5,Bmi1,Commd3,Bmp1,Bmp2,Bmp6,Bmp7,Bmp8b,Brsk2,Bzw2,C1galt1,Cables1,Cacna1a,Cadm1,Calca,Calcr,Capn2,Cartpt,Casp3,Casp8,Cav2,Cd24a,Cd8a,Cd9,Cdh2,Cdk6,Cdkn1…
GO:0048513	organ development	543	3782	2.233	1311	15729	15.374	0	0	Abr,Acadm,Adam19,Adm,Adra2b,Aes,Agtr1a,Akt1,Aldh1a2,Aldh1a3,Ank,Ank1,Anxa2,Anxa4,Aph1c,Aplp1,Apoe,App,Arc,Arhgap24,Arx,Ascl1,Atoh1,Atp2b2,Atrx,Axin2,B4galt1,Bai1,Barx1,Barx2,Bcl11a,Bcl2l11,Bcl6,Bhlhb5,Bmi1,Commd3,Bmp1,Bmp2,Bmp6,Bmp7,Bmp8b,C1galt1,Cacna1a,Calca,Calcr,Capn2,Cartpt,Casp3,Casp8,Cav2,Cd24a,Cd8a,Cdh2,Cdk6,Cdkn1b,Cdkn2a,Cdx4,Cebpa,Cebpb,Cenpf,Chat,Chd7,Cited1,Cited2,Clic5,Col11a1,Col13a…
GO:0009653	anatomical structure morphogenesis	447	3782	2.447	1024	15729	15.184	0	0	Acadm,Adra2b,Adrb1,Akt1,Alcam,Aldh1a2,Aldh1a3,Anxa2,Apbb1,Apoe,App,Arhgap24,Arhgef2,Artn,Arx,Atoh1,Atp2b2,B4galt1,Bai1,Barx1,Bcl11b,Bcl2l11,Bcl6,Bhlhb5,Bmp1,Bmp2,Bmp7,Brsk2,C1galt1,Cacna1a,Calca,Capg,Car2,Casp8,Cbfa2t2,Cd24a,Cd9,Cdc42ep1,Cdc42ep3,Cdh2,Cdx4,Cebpa,Cebpb,Chat,Chd7,Cited1,Cited2,Clic5,Cnp,Cobl,Col13a1,Crb3,Csf1,Ctgf,Cxcl12,Cxcr4,Cyr61,Dab2,Dag1,Dcc,Dlc1,Dll1,Dll4,Dlx5,Dlx6,Edn1,Ednra…
GO:0003700	transcription factor activity	323	3782	2.198	787	15729	11.447	0	0	Aff1,Aff3,Ahr,Ankrd42,Ankrd45,Ankrd56,Arid3a,Arntl,Arx,Asz1,Atf3,Atf7,Atf5,Bach1,Bach2,Barx1,Barx2,Bcor,Bcorl1,Btbd11,Caskin1,Cbfa2t2,Cdkn2a,Cdkn2b,Cdx1,Cdx4,Cebpa,Cebpb,Cebpd,Cited1,Cited2,Creb3l1,Creb3l2,Cux2,Ddit3,Dlx1,Dlx2,Dlx3,Dlx4,Dlx5,Dlx6,Dmrt1,Dmrt2,Dmrt3,Dmrta1,E2f2,E2f8,Ebf1,Egr1,Elk3,Pou6f1,Emx2,En1,En2,Eomes,Eppk1,Erf,Esrrb,Esx1,Ets1,Etv1,Etv4,Etv5,Evx1,Fank1,Fem1b,Fos,Fosl1,Fosl2,Fo…
GO:0007399	nervous system development	268	3782	2.351	628	15729	11.149	0	0	Abr,Alcam,Aldh1a2,Aldh1a3,Ambra1,Apbb1,Aplp1,Apoe,App,Artn,Arx,Ascl1,Ascl2,Atoh1,Atp2b2,Atrx,Bai1,Bai2,Bcl11b,Bex1,Bhlhb5,Bmi1,Commd3,Bmp2,Bmp7,Brsk2,Bzw2,Cables1,Cacna1a,Cadm1,Casp8,Cd24a,Cd9,Cdkn1c,Cebpb,Chat,Cited2,Cldn11,Cnp,Cobl,Cspg5,Cxcl12,Cxcr4,Cyp26a1,Dbn1,Dcc,Dlc1,Dll1,Dll3,Dlx5,Dner,Dok4,Dok5,Dpysl2,Dpysl3,Dscam,Efhd1,Efna1,Efnb1,Efnb2,Efnb3,Elavl3,Emx2,En1,En2,Enah,Epha2,Epha4,Epha7,E…
GO:0009887	organ morphogenesis	248	3782	2.99	510	15729	13.205	0	0	Acadm,Adra2b,Akt1,Aldh1a2,Aldh1a3,Anxa2,Apoe,Arhgap24,Atoh1,Atp2b2,B4galt1,Bai1,Bcl2l11,Bhlhb5,Bmp1,Bmp2,Bmp7,C1galt1,Casp8,Cdh2,Cdx4,Cebpa,Cebpb,Chd7,Cited1,Cited2,Clic5,Csf1,Ctgf,Cxcl12,Cxcr4,Cyr61,Dlc1,Dll1,Dll4,Dlx5,Edn1,Ednra,Efnb2,Elk3,Erap1,Esrrb,Etv4,Etv5,Eya1,Fgf10,Fgf18,Fgf3,Fgf4,Fgf8,Fgfr1,Fgfr2,Flt1,Foxc1,Foxd3,Foxg1,Foxl2,Foxp4,Fst,Fzd5,Gata2,Gbx2,Gdf11,Gja1,Gjb3,Gjc1,Gli1,Gli2,Gli3,…
GO:0022610	biological adhesion	211	3782	2.032	539	15729	8.348	0	0	Aatf,Adam23,Alcam,Aplp1,App,Arvcf,Astn1,Atp1b2,B4galt1,Barx2,Bcam,Bcan,Bcar1,Bcl2l11,Bcl6,Cadm1,Calca,Cd24a,Cd9,Cd97,Cdh11,Cdh13,Cdh2,Cdh20,Cdh3,Cldn1,Cldn11,Cldn3,Cldn5,Clstn2,Pcdha11,Pcdha9,Pcdha3,Pcdha8,Pcdha10,Pcdha4,Pcdha1,Pcdha7,Pcdhac2,Pcdhac1,Pcdha2,Pcdha6,Pcdha12,Pcdha5,Cobl,Col11a1,Col13a1,Col14a1,Col16a1,Col2a1,Col4a1,Col4a2,Col9a2,Col9a3,Comp,Cpxm2,Csf1,Ctgf,Ctnnal1,Cyr61,Dlc1,Dsc2,Ds…
GO:0007155	cell adhesion	211	3782	2.032	539	15729	8.348	0	0	Aatf,Adam23,Alcam,Aplp1,App,Arvcf,Astn1,Atp1b2,B4galt1,Barx2,Bcam,Bcan,Bcar1,Bcl2l11,Bcl6,Cadm1,Calca,Cd24a,Cd9,Cd97,Cdh11,Cdh13,Cdh2,Cdh20,Cdh3,Cldn1,Cldn11,Cldn3,Cldn5,Clstn2,Pcdha11,Pcdha9,Pcdha3,Pcdha8,Pcdha10,Pcdha4,Pcdha1,Pcdha7,Pcdhac2,Pcdhac1,Pcdha2,Pcdha6,Pcdha12,Pcdha5,Cobl,Col11a1,Col13a1,Col14a1,Col16a1,Col2a1,Col4a1,Col4a2,Col9a2,Col9a3,Comp,Cpxm2,Csf1,Ctgf,Ctnnal1,Cyr61,Dlc1,Dsc2,Ds…
GO:0043565	sequence-specific DNA binding	191	3782	2.432	439	15729	9.678	0	0	Arx,Atf3,Atf7,Atf5,Bach1,Bach2,Barx1,Barx2,Bcl6,Cdx1,Cdx4,Cebpa,Cebpb,Cebpd,Creb3l1,Creb3l2,Cux2,Ddit3,Dlx1,Dlx2,Dlx3,Dlx4,Dlx5,Dlx6,Elk3,Pou6f1,Emx2,En1,En2,Erf,Esrrb,Ets1,Etv1,Etv4,Etv5,Evx1,Fos,Fosl1,Fosl2,Foxa1,Foxa2,Foxb2,Foxc1,Foxd1,Foxd3,Foxd4,Foxg1,Foxj1,Foxl2,Foxn4,Foxp4,Foxq1,Foxr1,Gata2,Gata3,Gbx1,Gbx2,Gli2,Gli3,Gsc,Gsx2,Hlf,Hlx,Hmx1,Hmx3,Hopx,Hoxa1,Hoxa10,Hoxa4,Hoxa5,Hoxa7,Hoxb1,Hoxb4…
GO:0009790	embryonic development	177	3782	2.109	442	15729	7.984	0	0	Aatf,Adam10,Aldh1a2,Aldh1a3,Ambra1,Ascl2,Atoh1,Atp2b2,Axin2,Bmp2,Bmp7,Capn2,Casp8,Cebpa,Cebpb,Chd7,Cited1,Cited2,Clic5,Cobl,Cxcl12,Cxcr4,Cyr61,Dab2,Dlc1,Dll1,Dll3,Dlx5,Dlx6,Dnmt3l,Edn1,Ednra,Efnb1,En1,Enah,Eomes,Esrrb,Etl4,Eya1,Fbn2,Fgf10,Fgf4,Fgf8,Fgfr1,Fgfr2,Flt1,Foxc1,Foxd3,Foxf2,Foxg1,Foxl2,Foxp4,Gata2,Gbx2,Gja1,Gli1,Gli2,Gli3,Gnas,Nckap1,Hand1,Hand2,Hbegf,Hmx3,Hopx,Hoxa1,Hoxd13,Itga8,Itgb1,J…
GO:0005667	transcription factor complex	167	3782	2.144	413	15729	7.898	0	0	Ahr,Arhgef10l,Arntl,Arx,Atf3,Atf5,Barx1,Barx2,Cdx1,Cdx4,Cebpa,Dlx1,Dlx2,Dlx3,Dlx4,Dlx5,Dlx6,E2f2,E2f8,Esx1,Ets1,Fos,Foxa1,Foxb2,Foxd1,Foxd3,Foxd4,Foxf2,Foxg1,Foxj1,Foxq1,Gbx1,Gbx2,Gli2,Glis2,Gsx2,Hand1,Hand2,Hdac11,Hdac7,Helt,Hes6,Hey2,Hivep2,Hlx,Hmx1,Hmx3,Hoxa1,Hoxa10,Hoxa11os,Hoxa4,Hoxa5,Hoxa7,Hoxb1,Hoxb4,Hoxb6,Hoxb8,Hoxb7,Hoxc12,Hoxc13,Hoxc6,Hoxc8,Hoxc9,Hoxd1,Hoxd13,Hoxd8,Hoxd9,Ilk,Irx1,Irx2,I…
GO:0032989	cellular structure morphogenesis	155	3782	2.083	390	15729	7.345	0	0	Akt1,Alcam,Apbb1,Apoe,App,Arhgef2,Artn,Arx,Atoh1,Atp2b2,Bcl11b,Bcl6,Bmp7,Brsk2,Cacna1a,Capg,Cd24a,Cdc42ep1,Cdc42ep3,Chat,Clic5,Cnp,Crb3,Cxcl12,Cxcr4,Dab2,Dcc,Dlx5,Efhd1,Efna1,Efnb1,Efnb3,Egfr,Enah,Epha4,Epha7,Ephb3,Esrrb,Etv1,Etv4,Fgd1,Fn1,Foxd1,Foxg1,Foxj1,Fyn,Galr2,Gbx2,Gfra3,Gli2,Nckap1,Igsf9,Ilk,Itga7,Itga8,Kif5c,Klf5,Klf7,Klk8,Kndc1,Krt8,Lama1,Limk1,Lmx1a,Metrn,Mtap1b,Myh10,Myh9,Ndn,Nefl,Nef…
GO:0000902	cell morphogenesis	155	3782	2.083	390	15729	7.345	0	0	Akt1,Alcam,Apbb1,Apoe,App,Arhgef2,Artn,Arx,Atoh1,Atp2b2,Bcl11b,Bcl6,Bmp7,Brsk2,Cacna1a,Capg,Cd24a,Cdc42ep1,Cdc42ep3,Chat,Clic5,Cnp,Crb3,Cxcl12,Cxcr4,Dab2,Dcc,Dlx5,Efhd1,Efna1,Efnb1,Efnb3,Egfr,Enah,Epha4,Epha7,Ephb3,Esrrb,Etv1,Etv4,Fgd1,Fn1,Foxd1,Foxg1,Foxj1,Fyn,Galr2,Gbx2,Gfra3,Gli2,Nckap1,Igsf9,Ilk,Itga7,Itga8,Kif5c,Klf5,Klf7,Klk8,Kndc1,Krt8,Lama1,Limk1,Lmx1a,Metrn,Mtap1b,Myh10,Myh9,Ndn,Nefl,Nef…
GO:0022008	neurogenesis	147	3782	2.159	362	15729	7.46	0	0	Alcam,Aldh1a2,Apbb1,Apoe,App,Artn,Arx,Ascl1,Atoh1,Bcl11b,Bex1,Bhlhb5,Bmp2,Bmp7,Brsk2,Cacna1a,Cd24a,Cdkn1c,Cebpb,Chat,Cnp,Cxcl12,Cxcr4,Dcc,Dlx5,Dner,Efhd1,Efna1,Efnb1,Efnb3,Emx2,En1,En2,Enah,Epha2,Epha4,Epha7,Ephb3,Erbb3,Etv1,Etv4,Eya1,Farp2,Fgf5,Fgf8,Fgfr1,Foxa2,Foxd1,Foxg1,Foxn4,Fyn,Fzd9,Galr2,Gata2,Gbx2,Gfra3,Gja1,Gli2,Gli3,Gsx2,Helt,Hes1,Hes5,Hhip,Hoxc8,Id4,Igsf9,Itga3,Kif5c,Klf7,Klk8,Kndc1,Li…
GO:0042127	regulation of cell proliferation	144	3782	2.263	345	15729	7.776	0	0	Adm,Aldh1a2,Ambra1,Arx,Atf5,Axin2,B4galt1,Bcl11b,Bcl6,Bex1,Bmi1,Commd3,Bmp2,Bmp7,Casp3,Cav2,Cd24a,Cd274,Cd9,Cdca7,Cdkn1a,Cdkn1b,Cdkn2a,Cebpa,Cntfr,Crip2,Csf1,Edn1,Efnb1,Egfr,Fancl,Fgf10,Fgf17,Fgf18,Fgf4,Fgf8,Fgfr1,Fgfr2,Fgfrl1,Flt4,Foxg1,Gdf11,Gli1,Gli2,Gli3,Gpc3,Hbegf,Hes1,Hipk2,Hoxd13,Id4,Ilk,Irf6,Irs2,Itgb1,Jag2,Jak2,Jarid2,Kdr,Kiss1r,Kit,Kitl,Sp6,Klf4,Kras,Lhx1,Lhx5,Lif,Lyn,Msx1,Msx2,Myc,Mycn…
GO:0048699	generation of neurons	138	3782	2.158	340	15729	7.216	0	0	Alcam,Aldh1a2,Apbb1,Apoe,App,Artn,Arx,Ascl1,Atoh1,Bcl11b,Bex1,Bhlhb5,Bmp2,Bmp7,Brsk2,Cacna1a,Cd24a,Cdkn1c,Cebpb,Chat,Cnp,Cxcl12,Cxcr4,Dcc,Dlx5,Efhd1,Efna1,Efnb1,Efnb3,Emx2,En1,En2,Enah,Epha2,Epha4,Epha7,Ephb3,Etv1,Etv4,Eya1,Farp2,Fgf8,Fgfr1,Foxa2,Foxd1,Foxg1,Foxn4,Fyn,Fzd9,Galr2,Gata2,Gbx2,Gfra3,Gja1,Gli2,Gli3,Gsx2,Helt,Hes1,Hes5,Hhip,Hoxc8,Id4,Igsf9,Itga3,Kif5c,Klf7,Klk8,Kndc1,Lif,Limk1,Lmx1a,Md…
GO:0008092	cytoskeletal protein binding	134	3782	2.105	335	15729	6.907	0	0	Ablim2,Actn2,Actn3,Add3,Afap1,Anxa2,Arc,Arhgef2,Arpc2,Atg4c,B4galt1,Bcl2l11,Cap2,Capg,Clmn,Cnn2,Cnn3,Cotl1,Dbn1,Dixdc1,Dst,Enah,Epb4.1l1,Epb4.1l3,Epb4.1l4a,Eps8l2,Farp2,Fez1,Fhod1,Fhod3,Flnb,Flnc,Fmn2,Fmnl2,Frmd3,Frmd4b,Frmd5,Fscn1,Fyn,Gabarapl1,Gabarapl2,Gli1,Gmfg,Gsn,Hdac6,Hip1r,Homer2,Hook1,Klhl2,Lcp1,Limch1,Mkl1,Mapk8ip1,Mapre3,Marcks,Msn,Mtap1b,Myh10,Myh9,Mylip,Myo10,Myo1c,Myo5a,Ndn,Nf2,Pacs…
GO:0006928	cell motility	134	3782	2.095	336	15729	6.866	0	0	Abhd2,Alcam,Apbb1,App,Artn,Arx,Ascl1,Astn1,Atoh1,B4galt1,Bcar1,Bcl6,Bmp7,Cd24a,Cdh2,Cdkn1b,Csf1,Ctgf,Cxcl12,Cxcr4,Dcc,Efnb1,Efnb3,Elmo1,Emx2,Enah,Epha4,Epha7,Ephb3,Etv1,Etv4,Fgf15,Flt1,Foxc1,Foxd1,Foxg1,Fyn,Gbx2,Gfra3,Gja1,Gli2,Nckap1,Hbegf,Irs2,Isl1,Itga1,Pelo,Itga11,Itga3,Itgb3,Kdr,Kif5c,Kiss1r,Kitl,Klf7,Lama1,Lmx1a,Lrp8,Mdga1,Mesp1,Mmp14,Myh10,Myh9,Nav1,Ndn,Neurl,Ngfr,Nkx2-3,Nodal,Nr2f1,Nrcam,…
GO:0051674	localization of cell	134	3782	2.095	336	15729	6.866	0	0	Abhd2,Alcam,Apbb1,App,Artn,Arx,Ascl1,Astn1,Atoh1,B4galt1,Bcar1,Bcl6,Bmp7,Cd24a,Cdh2,Cdkn1b,Csf1,Ctgf,Cxcl12,Cxcr4,Dcc,Efnb1,Efnb3,Elmo1,Emx2,Enah,Epha4,Epha7,Ephb3,Etv1,Etv4,Fgf15,Flt1,Foxc1,Foxd1,Foxg1,Fyn,Gbx2,Gfra3,Gja1,Gli2,Nckap1,Hbegf,Irs2,Isl1,Itga1,Pelo,Itga11,Itga3,Itgb3,Kdr,Kif5c,Kiss1r,Kitl,Klf7,Lama1,Lmx1a,Lrp8,Mdga1,Mesp1,Mmp14,Myh10,Myh9,Nav1,Ndn,Neurl,Ngfr,Nkx2-3,Nodal,Nr2f1,Nrcam,…
GO:0030182	neuron differentiation	125	3782	2.336	294	15729	7.481	0	0	Alcam,Aldh1a2,Apbb1,Apoe,App,Artn,Arx,Ascl1,Atoh1,Bcl11b,Bex1,Bhlhb5,Bmp7,Brsk2,Cacna1a,Cd24a,Cdkn1c,Cebpb,Chat,Cnp,Cxcl12,Cxcr4,Dcc,Dlx5,Efhd1,Efna1,Efnb1,Efnb3,Emx2,En1,En2,Enah,Epha2,Epha4,Epha7,Ephb3,Etv1,Etv4,Eya1,Farp2,Foxa2,Foxd1,Foxg1,Foxn4,Galr2,Gata2,Gbx2,Gfra3,Gli2,Gli3,Gsx2,Helt,Hes1,Hes5,Hoxc8,Id4,Igsf9,Kif5c,Klf7,Klk8,Kndc1,Lif,Limk1,Lmx1a,Metrn,Mnx1,Mtap1b,Mtch1,Myh10,Ndn,Nefl,Nefm…
GO:0009888	tissue development	125	3782	2.322	295	15729	7.435	0	0	Akt1,Ank,Apoe,Arc,Atp2b2,Axin2,Barx1,Barx2,Bmp1,Bmp2,Bmp6,Bmp7,Bmp8b,Calca,Calcr,Cdkn2a,Cited2,Col11a1,Col13a1,Col2a1,Csf1,Ctgf,Dll3,Edn1,Epb4.1l5,Fgf10,Fgf18,Fgfr1,Fgfr2,Foxc1,Foxq1,Fst,Gja1,Gli2,Gnas,Grhl3,Nckap1,Hand1,Hopx,Irf6,Jund,Kazald1,Klf4,Klk8,Lama1,Lef1,Lhx1,Lhx2,Lif,Lrp4,Mef2d,Mesdc2,Mesp1,Mreg,Myo5a,Nefl,Nf2,Ngfr,Nr4a3,Ntf3,Ntf5,Onecut1,Ovol1,Pdlim7,Pitx1,Pou2f3,Pou3f1,Ptch1,Ptger4,P…
GO:0016477	cell migration	124	3782	2.388	288	15729	7.619	0	0	Abhd2,Alcam,Apbb1,App,Artn,Arx,Ascl1,Astn1,Atoh1,B4galt1,Bcar1,Bmp7,Cd24a,Cdh2,Csf1,Ctgf,Cxcl12,Cxcr4,Dcc,Efnb1,Efnb3,Emx2,Enah,Epha4,Epha7,Ephb3,Etv1,Etv4,Fgf15,Flt1,Foxc1,Foxd1,Foxg1,Fyn,Gbx2,Gfra3,Gja1,Gli2,Nckap1,Hbegf,Irs2,Isl1,Itga1,Pelo,Itga11,Itga3,Itgb3,Kdr,Kif5c,Kiss1r,Kitl,Klf7,Lama1,Lmx1a,Lrp8,Mdga1,Mesp1,Mmp14,Myh10,Nav1,Ndn,Ngfr,Nkx2-3,Nodal,Nr2f1,Nrcam,Nrp2,Ntf3,Ntn1,Onecut1,Onecut…
GO:0031012	extracellular matrix	115	3782	2.175	282	15729	6.635	0	0	Adam10,Adam19,Adamts10,Adamts18,Adamts19,Adamts8,Adamts9,Angptl4,Anxa2,Bcan,Col11a1,Col14a1,Col16a1,Col2a1,Col4a1,Col4a2,Col9a2,Col9a3,Cpz,Ctgf,Cthrc1,Dag1,Efemp2,Emid2,Entpd2,Fbn2,Fn1,Fras1,Gpc2,Gpc3,Gpc4,Gpc6,Hmcn1,Hpse,Hspg2,Lama1,Lamb1-1,Lamc1,Lamc2,Lgals3,Ltbp1,Matn2,Matn3,Matn4,Mfap2,Mmp11,Mmp14,Mmp15,Mmp16,Mmp2,Mmp23,Mmp25,Mmp9,Nid1,Nid2,Ntn1,Olfml2b,Pgm5,Podn,Ptprz1,Sgce,Spock2,Spon1,Tgfb…
GO:0005578	proteinaceous extracellular matrix	114	3782	2.195	278	15729	6.676	0	0	Adam10,Adam19,Adamts10,Adamts18,Adamts19,Adamts8,Adamts9,Angptl4,Anxa2,Bcan,Col11a1,Col14a1,Col16a1,Col2a1,Col4a1,Col4a2,Col9a2,Col9a3,Cpz,Ctgf,Cthrc1,Dag1,Efemp2,Emid2,Entpd2,Fbn2,Fn1,Fras1,Gpc2,Gpc3,Gpc4,Gpc6,Hmcn1,Hpse,Hspg2,Lama1,Lamb1-1,Lamc1,Lamc2,Lgals3,Ltbp1,Matn2,Matn3,Matn4,Mfap2,Mmp11,Mmp14,Mmp15,Mmp16,Mmp2,Mmp23,Mmp25,Mmp9,Nid1,Nid2,Ntn1,Pgm5,Podn,Ptprz1,Sgce,Spock2,Spon1,Tgfbi,Tgfbr3…
GO:0001944	vasculature development	110	3782	3.406	212	15729	9.55	0	0	Adra2b,Agtr1a,Akt1,Anxa2,Apoe,Arhgap24,B4galt1,Bai1,C1galt1,Casp8,Cdh2,Cdx4,Chd7,Cited1,Cited2,Ctgf,Cxcl12,Cxcr4,Cyr61,Dll4,Edn1,Ednra,Efnb2,Elk3,Erap1,Fgf10,Fgf18,Fgf8,Fgfr1,Fgfr2,Flt1,Foxc1,Fzd5,Gata2,Gbx2,Gja1,Gja4,Gjc1,Hand1,Hand2,Hbegf,Hey2,Id1,Itga7,Itgav,Kdr,Klf5,Mmp2,Myocd,Ntrk2,Pdgfa,Pdpn,Pitx2,Plcd1,Plcd3,Plxnd1,Ppap2b,Prox1,Ptprj,Qk,Rhob,Rnase4,Ang,Rtn4,Runx1,Sema3c,Shb,Shc1,Smo,Sox17,…
GO:0007167	enzyme linked receptor protein signaling pathway	110	3782	2.056	279	15729	6.065	0	0	Akt1,Alk,App,Bcar1,Bex1,Bmp2,Bmp6,Bmp7,Bmp8b,Bmper,Cacna1a,Cidea,Cited2,Ctgf,D0H4S114,Dok1,Dok4,Dok5,Efna1,Efnb3,Egfr,Epha1,Epha2,Epha4,Epha7,Ephb3,Ephb4,Erbb3,Fgf10,Fgf17,Fgf18,Fgf8,Fgfr1,Fgfr2,Flt1,Flt3,Flt4,Fn1,Foxc1,Fst,Fstl3,Gfra1,Gfra3,Gpc3,Grb10,Hbegf,Hhip,Htra1,Id1,Igf1r,Irs2,Itga8,Jak1,Jak2,Kdr,Kit,Lrp4,Ltbp1,Msx1,Msx2,Ndn,Nodal,Ntrk1,Ntrk2,Onecut1,Onecut2,Pcsk6,Pdgfc,Pdgfra,Pik3r3,Ptk7,…
GO:0001568	blood vessel development	107	3782	3.313	209	15729	9.246	0	0	Adra2b,Agtr1a,Akt1,Anxa2,Apoe,Arhgap24,B4galt1,Bai1,C1galt1,Casp8,Cdh2,Cdx4,Chd7,Cited1,Cited2,Ctgf,Cxcl12,Cxcr4,Cyr61,Dll4,Edn1,Ednra,Elk3,Erap1,Fgf10,Fgf18,Fgf8,Fgfr1,Fgfr2,Flt1,Foxc1,Fzd5,Gata2,Gbx2,Gja1,Gja4,Gjc1,Hand1,Hand2,Hbegf,Hey2,Id1,Itga7,Itgav,Kdr,Klf5,Mmp2,Myocd,Ntrk2,Pdgfa,Pitx2,Plcd1,Plcd3,Plxnd1,Ppap2b,Ptprj,Qk,Rhob,Rnase4,Ang,Rtn4,Runx1,Sema3c,Shb,Shc1,Smo,Sox17,Sox18,Sphk1,T,Gp1…
GO:0007389	pattern specification process	107	3782	2.793	228	15729	8.144	0	0	Aldh1a2,Arc,Ascl1,Axin2,Bmp7,Cdx1,Cited2,Cxcl12,Cxcr4,Cyp26a1,Cyr61,Dhh,Dll1,Dll3,Edn1,Ednra,Efnb1,Emx2,En1,Eya1,Fgf10,Fgf3,Fgf8,Fgfr1,Flt1,Foxg1,Foxj1,Fst,Gbx2,Gli1,Gli2,Gli3,Grhl3,Gsx2,Nckap1,Hhip,Hipk2,Hoxa1,Hoxa10,Hoxa11os,Hoxa4,Hoxa5,Hoxa7,Hoxb1,Hoxb4,Hoxb6,Hoxb8,Hoxb7,Hoxc12,Hoxc13,Hoxc6,Hoxc8,Hoxc9,Hoxd1,Hoxd13,Hoxd8,Hoxd9,Lef1,Lfng,Lhx2,Lrp4,Mllt3,Neurod1,Nodal,Ntf5,Otx2,Ovol2,Pax6,Pbx3,P…
GO:0003779	actin binding	104	3782	2.346	244	15729	6.843	0	0	Ablim2,Actn2,Actn3,Add3,Afap1,Arc,Arpc2,Cap2,Capg,Clmn,Cnn2,Cnn3,Cotl1,Dbn1,Dixdc1,Dst,Enah,Epb4.1l1,Epb4.1l3,Eps8l2,Fhod1,Fhod3,Flnb,Flnc,Fmn2,Fmnl2,Fscn1,Gabarapl2,Gmfg,Gsn,Hdac6,Hip1r,Homer2,Hook1,Klhl2,Lcp1,Limch1,Mkl1,Marcks,Myh10,Myh9,Myo10,Myo1c,Myo5a,Parvb,Phactr1,Pknox2,Plekhh1,Pls3,Pstpip2,Shroom3,Sntb2,Spna2,Spnb1,Syne2,Synpo,Tmod2,Tmsb10,Tmsb4x,Tnni3,Tpm1,Tpm2,Tpm4,Utrn,Vcl,Whdc1,Wipf…
GO:0048646	anatomical structure formation	103	3782	3.424	198	15729	9.269	0	0	Adra2b,Anxa2,Arhgap24,Atp2b2,B4galt1,Bai1,Bcl2l11,Bmp7,C1galt1,Cacna1a,Casp8,Cd9,Cited2,Ctgf,Cxcl12,Cxcr4,Cyr61,Dll4,Edn1,Ednra,Elk3,Erap1,Esrrb,Fgf18,Fgf8,Fgfr1,Fgfr2,Flt1,Foxc1,Foxd3,Fzd5,Gata2,Gbx2,Gli2,Gli3,Nckap1,Hand1,Hand2,Hbegf,Hopx,Id1,Itgav,Kdr,Klf5,Kndc1,Lef1,Lhx1,Lhx5,Lrp8,Mesp1,Nf2,Nle1,Nodal,Nr4a3,Ntf5,Pdgfa,Pitx2,Plcd1,Plcd3,Plxnd1,Pmp22,Rhob,Rnase4,Ang,Rtn4,Runx1,Shb,Shc1,Smad3,So…
GO:0048514	blood vessel morphogenesis	96	3782	3.698	178	15729	9.383	0	0	Adra2b,Anxa2,Apoe,Arhgap24,B4galt1,Bai1,C1galt1,Casp8,Cdh2,Cited1,Cited2,Ctgf,Cxcl12,Cxcr4,Cyr61,Dll4,Edn1,Ednra,Elk3,Erap1,Fgf10,Fgf18,Fgf8,Fgfr1,Fgfr2,Flt1,Foxc1,Fzd5,Gata2,Gbx2,Gja1,Gjc1,Hand1,Hand2,Hbegf,Hey2,Id1,Itga7,Itgav,Kdr,Klf5,Myocd,Ntrk2,Pdgfa,Pitx2,Plcd1,Plcd3,Plxnd1,Ptprj,Qk,Rhob,Rnase4,Ang,Rtn4,Runx1,Sema3c,Shb,Shc1,Smo,Sox17,Sox18,T,Gp1bb,Sept5,Tbx1,Tbx20,Tdgf1,Tgfa,Tgfb2,Tgfbr2,T…
GO:0048666	neuron development	95	3782	2.239	229	15729	6.22	0	0	Alcam,Apbb1,Apoe,App,Artn,Arx,Ascl1,Atoh1,Bcl11b,Bmp7,Cacna1a,Cd24a,Cdkn1c,Chat,Cnp,Cxcl12,Cxcr4,Dcc,Dlx5,Efhd1,Efna1,Efnb1,Efnb3,En1,En2,Enah,Epha4,Epha7,Ephb3,Etv1,Etv4,Farp2,Foxd1,Foxg1,Galr2,Gbx2,Gfra3,Gli2,Igsf9,Kif5c,Klf7,Klk8,Kndc1,Lif,Limk1,Lmx1a,Metrn,Mtap1b,Mtch1,Myh10,Ndn,Nefl,Nefm,Ngfr,Nkx2-9,Nrcam,Ntf3,Ntn1,Numbl,Onecut2,Pax6,Prkg1,Ptprz1,Rasgrf1,Rgnef,Robo1,Rtn4,Rtn4rl1,Runx1,Sema3f…
GO:0009792	embryonic development ending in birth or egg hatching	92	3782	2.121	229	15729	5.753	0	0	Adam10,Ambra1,Ascl2,Axin2,Capn2,Casp8,Cebpa,Cebpb,Chd7,Cited1,Cited2,Cobl,Dab2,Dlc1,Dll1,Dll3,Dnmt3l,Edn1,Ednra,En1,Enah,Eomes,Esrrb,Etl4,Fgf8,Foxc1,Foxd3,Gata2,Gbx2,Gja1,Gli2,Gli3,Gnas,Nckap1,Hand2,Hbegf,Hopx,Itgb1,Lef1,Lmo4,Man2a1,Mesp1,Msx1,Myh10,Myh9,Nle1,Nodal,Ovol2,Pcdh8,Plcg1,Prdm1,Psmc4,Ptch1,Ptk7,Rgma,Ror2,Runx1,Satb2,Sfrp1,Sfrp2,Shroom3,Six1,Six4,Sox10,Spint1,T,Gp1bb,Sept5,Tbx1,Tbx18,Tb…
GO:0043009	chordate embryonic development	90	3782	2.09	226	15729	5.59	0	0	Adam10,Ambra1,Ascl2,Axin2,Capn2,Casp8,Cebpa,Cebpb,Chd7,Cited1,Cited2,Cobl,Dab2,Dlc1,Dll1,Dll3,Dnmt3l,Edn1,Ednra,En1,Enah,Eomes,Esrrb,Etl4,Foxc1,Foxd3,Gata2,Gbx2,Gja1,Gli2,Gli3,Gnas,Nckap1,Hand2,Hbegf,Hopx,Itgb1,Lef1,Lmo4,Man2a1,Msx1,Myh10,Myh9,Nle1,Nodal,Ovol2,Pcdh8,Plcg1,Prdm1,Psmc4,Ptch1,Ptk7,Rgma,Ror2,Runx1,Satb2,Sfrp1,Sfrp2,Shroom3,Six1,Six4,Sox10,Spint1,T,Gp1bb,Sept5,Tbx1,Tbx18,Tbx3,Tcf7l2,T…
GO:0035295	tube development	89	3782	2.652	195	15729	7.1	0	0	Adrb1,Apoe,B4galt1,Bcl2l11,Bmp2,Bmp7,Calca,Casp8,Cebpa,Cobl,Cxcl12,Cxcr4,Cyr61,Dlc1,Edn1,Ednra,Enah,Fgf10,Fgf18,Fgf8,Fgfr1,Fgfr2,Flt1,Foxa1,Foxa2,Foxc1,Gbx2,Gja1,Gli1,Gli2,Gli3,Gpc3,Nckap1,Hes1,Hhip,Ilk,Kdr,Lgr4,Lmo4,Man2a1,Mmp14,Mycn,Nkx2-9,Nkx3-1,Nppc,Ovol2,P2rx4,Pbx1,Pdgfa,Pdgfra,Pdpn,Pitx2,Plxnd1,Ptch1,Ptk7,Pxn,Rgma,Shroom3,T,Tbx20,Tbx3,Tgfbr2,Tns3,Vegfa,Wnt4,Wnt5a,Zeb2,Zfp697,Zfpm2,Zic2,Zic5…
GO:0007507	heart development	85	3782	3.122	171	15729	7.895	0	0	Acadm,Adam19,Adm,Aldh1a2,Bmp2,Casp3,Casp8,Chd7,Cited2,Dlc1,Edn1,Ednra,Erbb3,Fgf15,Fgf8,Fgfr1,Fgfr2,Foxc1,Foxp4,Gja1,Gjc1,Gli2,Gli3,Gys1,Nckap1,Hand1,Hand2,Hdac5,Hopx,Id1,Id2,Id3,Irx4,Isl1,Itgb1,Mesp1,Msx1,Msx2,Myh10,Myocd,Nfatc1,Nfatc4,Nodal,Nox4,Nrp2,Ovol2,Pdlim3,Pitx2,Pkp2,Ptprj,Rara,Rxra,Sall4,Sema3c,Shc1,Slc22a5,Slc22a21,Smarcd3,Smo,Sox6,Sox9,Gp1bb,Sept5,Tbx1,Tbx20,Tbx3,Tdgf1,Tead1,Tgfb2,Tgfb…
GO:0048598	embryonic morphogenesis	85	3782	2.533	191	15729	6.656	0	0	Aldh1a2,Aldh1a3,Atoh1,Atp2b2,Casp8,Chd7,Clic5,Cobl,Dlc1,Dll1,Dlx5,Dlx6,Edn1,En1,Enah,Eya1,Fbn2,Fgf10,Fgf4,Fgf8,Fgfr1,Fgfr2,Foxg1,Foxl2,Foxp4,Gbx2,Gli1,Gli2,Gli3,Gnas,Nckap1,Hmx3,Hoxa1,Hoxd13,Itga8,Jag2,Kcnq4,Lef1,Lmo4,Lrp4,Msx1,Msx2,Myc,Otx2,Ovol2,Pcdh8,Ptch1,Ptk7,Rarg,Rgma,Ror2,Sall4,Satb2,Shroom3,Six1,Six4,Sox2,Sp8,T,Gp1bb,Sept5,Tbx1,Tbx18,Tcf7l2,Tcf7,Tmie,Vax2,Vegfc,Wnt3a,Wnt4,Wnt5a,Wnt7a,Wnt9…
GO:0031175	neurite development	85	3782	2.275	203	15729	5.982	0	0	Alcam,Apbb1,Apoe,App,Artn,Arx,Atoh1,Bcl11b,Bmp7,Cacna1a,Cd24a,Chat,Cnp,Cxcl12,Cxcr4,Dcc,Dlx5,Efhd1,Efna1,Efnb1,Efnb3,Enah,Epha4,Epha7,Ephb3,Etv1,Etv4,Foxd1,Foxg1,Galr2,Gbx2,Gfra3,Gli2,Igsf9,Kif5c,Klf7,Klk8,Kndc1,Limk1,Lmx1a,Metrn,Mtap1b,Myh10,Ndn,Nefl,Nefm,Ngfr,Nkx2-9,Nrcam,Ntf3,Ntn1,Numbl,Pax6,Prkg1,Ptprz1,Rasgrf1,Rgnef,Robo1,Rtn4,Rtn4rl1,Sema3f,Sema6a,Slit2,Slitrk5,Stmn1,Stmn3,Stxbp1,Tgfb2,Tiam…
GO:0008284	positive regulation of cell proliferation	84	3782	2.527	189	15729	6.602	0	0	Adm,Aldh1a2,B4galt1,Bcl6,Bex1,Bmi1,Commd3,Cd24a,Cdkn1a,Cdkn1b,Cntfr,Crip2,Csf1,Edn1,Efnb1,Egfr,Fgf10,Fgf17,Fgf18,Fgf4,Fgf8,Fgfr1,Fgfr2,Flt4,Foxg1,Gli1,Gli2,Hbegf,Hes1,Hipk2,Id4,Ilk,Irs2,Itgb1,Kdr,Kit,Kitl,Sp6,Kras,Lhx1,Lhx5,Lif,Lyn,Myc,Mycn,Myocd,Nodal,Ntn1,Pbx1,Pdgfa,Pdgfb,Pdgfc,Prkcq,Pthr1,Smo,Sphk1,St8sia1,T,Tbx18,Tdgf1,Tnfsf13b,Tns3,Vegfa,Vegfc,Vsx2,Calcrl,Card11,Cd40,Cd80,Ddr2,Fgf1,Foxp1,Grn…
GO:0001501	skeletal development	81	3782	2.413	187	15729	6.203	0	0	Aes,Ank,Axin2,Barx2,Bmi1,Commd3,Bmp1,Bmp2,Bmp6,Bmp7,Bmp8b,Calca,Calcr,Col11a1,Col13a1,Col2a1,Col9a2,Csf1,Ctgf,Dll3,Edn1,Etl4,Fgf18,Fgfr1,Fgfr2,Foxc1,Gli2,Gnas,Hexa,Hexb,Hoxa5,Hoxd13,Jag2,Jund,Kazald1,Lgals3,Mef2d,Mmp9,Myc,Pdlim7,Pitx1,Ptger4,Pthr1,Ror2,Runx1,Satb2,Six1,Six4,Smad3,Smo,Sort1,Sox6,Sox9,Gp1bb,Sept5,Tbx1,Tgfb2,Tnfsf11,Tob1,Tuft1,Vdr,Wnt7a,Wnt7b,Wnt9a,Wwtr1,Zfp697,Zic1,Adamts4,Ahsg,Bgl…
GO:0045595	regulation of cell differentiation	81	3782	2.347	190	15729	6.031	0	0	Ascl1,Atoh1,Axin2,Bcl6,Bex1,Bmp2,Bmp7,Cartpt,Cd24a,Csf1,Dll1,Eya1,Fgf10,Fgf4,Fndc3b,Foxa2,Foxg1,Fst,Gdf11,Gli2,Gli3,Gnas,Hes1,Hes5,Hopx,Id2,Id4,Itgb1,Jag1,Jund,Kitl,Klf4,Lif,Lmo2,Lmx1a,Mbnl3,Myocd,Nfkbia,Nkx6-2,Nodal,Nphp3,Acad11,Nr0b1,Pax6,Pik3r1,Prdm6,Prlr,Rb1,Six1,Smad3,Snf1lk,Socs2,Tcfe3,Tgfb2,Tgfbr2,Tnfsf11,Tob1,Ulk1,Ulk2,Wnt3a,Wnt4,Wnt7b,Wnt9a,Wwtr1,Bmp4,Card11,Cav1,Cd1d1,Cd276,Fas,Il15,Lin…
GO:0000904	cellular morphogenesis during differentiation	81	3782	2.264	194	15729	5.807	0	0	Alcam,Apbb1,Apoe,App,Artn,Arx,Atoh1,Bcl11b,Bmp7,Cacna1a,Cnp,Cxcl12,Cxcr4,Dab2,Dcc,Dlx5,Efna1,Efnb1,Efnb3,Enah,Epha4,Epha7,Ephb3,Esrrb,Etv1,Etv4,Foxd1,Foxg1,Gbx2,Gfra3,Gli2,Kif5c,Klf7,Klk8,Kndc1,Krt8,Limk1,Lmx1a,Metrn,Myh10,Myh9,Ndn,Nefl,Nefm,Ngfr,Nkx2-9,Nodal,Nrcam,Ntf3,Ntn1,Ntrk2,Numbl,Pax6,Ptprz1,Rgnef,Rncr2,Robo1,Rtn4,Rtn4rl1,Sema3f,Sema6a,Slit2,Slitrk5,Stmn1,Stxbp1,Tgfb2,Thy1,Tiam1,Tnfrsf12a,…
GO:0015629	actin cytoskeleton	79	3782	2.376	184	15729	6.031	0	0	Ablim2,Actn2,Actn3,Anxa2,Arpc2,Bmf,Cgn,Cgnl1,Csrp1,Ctnnal1,Dbn1,Dst,Dynll2,Enah,Flnb,Flnc,Fmn2,Gsn,Klhl2,Lcp1,Myh10,Myh9,Myl4,Lin52,Myl6,Myo10,Myo1c,Myo1e,Myo5a,Pdlim3,Pdlim7,Pknox2,Sgpp1,Sorbs1,Stk17b,Synpo,Tnni3,Tpm1,Tpm2,Tpm4,Vcl,Wipf1,Ablim1,Acta1,Actg2,Arpc1b,Cald1,Cap1,Coro1a,Gas7,Lima1,Mlph,Mst1r,Mybpc2,Mybpc3,Myh3,Myh7,Myh6,Myh8,Myl2,Myl3,Myl7,Myl9,Mylpf,Myo18a,Myo1a,Myo1f,Myo1g,Myo7a,Myo…
GO:0045892	negative regulation of transcription, DNA-dependent	78	3782	2.124	194	15729	5.299	0	0	Barx2,Bcl6,Bcl6b,Bhlhb2,Bmi1,Commd3,Cbfa2t2,Cbx8,Cdkn1c,Cebpa,Ctbp2,Cux2,Dnmt3a,Egr1,Ehmt2,Foxd3,Foxf2,Foxp4,Gli2,Glis3,Ncoa2,Hand1,Hdac5,Hdac7,Helt,Hes1,Hipk2,Hipk3,Hopx,Id1,Id2,Id3,Jarid2,Klf4,Lef1,Msx1,Nodal,Npas1,Nr0b1,Nr6a1,Nrip1,Ovol1,Ovol2,Phf21a,Rb1,Rest,Sall4,Sap30,Satb1,Satb2,Smad3,Sox15,Sox9,Suv39h1,Was,Tbx20,Tbx3,Tcf3,Tcf4,Tcfcp2l1,Tle1,Tle4,Trps1,Twist2,Vax2,Wt1,Wwtr1,Zeb1,Zfp57,Zfpm…
GO:0051239	regulation of multicellular organismal process	78	3782	2.105	195	15729	5.245	0	0	Adrb1,Ank,Anxa2,Anxa5,Anxa6,Atp2b2,Bcl6,Bmp2,Cacna1a,Calca,Calcr,Cartpt,Casq1,Cd24a,Chat,Cpeb1,Csf1,Cspg5,Edn1,Fst,Gata3,Gja1,Gnai2,Gnao1,Hbegf,Kcnh2,Klk8,Kras,Nlgn2,Nod2,Ppp1r1b,Procr,Ptger4,Rasgrf1,Rims1,Ticam2,Tnni3,Ahsg,Atp1a2,Tcrb-j,LOC665506,Trbv1,Atp1a2,Tcrb-v8.3,Trbv3,Tcrb-v8.2,Atp2a1,Bglap-rs1,Bmp4,Cacna1c,Cald1,Card9,Casq2,Cav1,Cd276,Cd40,Dlg4,Edn2,Gucy1a3,Hrc,Ifng,Il10,Krt17,Mybpc3,Myh…
GO:0051253	negative regulation of RNA metabolic process	78	3782	2.105	195	15729	5.245	0	0	Barx2,Bcl6,Bcl6b,Bhlhb2,Bmi1,Commd3,Cbfa2t2,Cbx8,Cdkn1c,Cebpa,Ctbp2,Cux2,Dnmt3a,Egr1,Ehmt2,Foxd3,Foxf2,Foxp4,Gli2,Glis3,Ncoa2,Hand1,Hdac5,Hdac7,Helt,Hes1,Hipk2,Hipk3,Hopx,Id1,Id2,Id3,Jarid2,Klf4,Lef1,Msx1,Nodal,Npas1,Nr0b1,Nr6a1,Nrip1,Ovol1,Ovol2,Phf21a,Rb1,Rest,Sall4,Sap30,Satb1,Satb2,Smad3,Sox15,Sox9,Suv39h1,Was,Tbx20,Tbx3,Tcf3,Tcf4,Tcfcp2l1,Tle1,Tle4,Trps1,Twist2,Vax2,Wt1,Wwtr1,Zeb1,Zfp57,Zfpm…
GO:0007517	muscle development	76	3782	2.527	171	15729	6.276	0	0	Acadm,App,Barx2,Calca,Capn2,Cav2,Cenpf,Chat,Des,Dner,Etv1,Flnb,Foxc1,Gja1,Gjc1,Hdac7,Hist1h1b,Hopx,Itgb1,Jph1,Kras,Large,Lef1,Lif,Lrp4,Mbnl3,Mkx,Msx1,Mtm1,Myh10,Myh9,Myl6,Myocd,Pdlim3,Pitx2,Rara,Rb1,Rxra,Six1,Six4,Smad3,Sox15,Tagln2,Tagln3,Gp1bb,Sept5,Tbx1,Utrn,Zfpm2,Acta1,Actg2,Bmp4,Cacna1s,Capn3,Ganc,Cav1,Chrna1,Cpt1b,Chkb,Cryab,Dmd,Eln,Foxp1,Hspb2,Lgals1,Mef2c,Met,Mybpc3,Myh7,Myh6,Myl2,Myl9,My…
GO:0001525	angiogenesis	72	3782	3.553	136	15729	7.919	0	0	Adra2b,Anxa2,Arhgap24,B4galt1,Bai1,C1galt1,Casp8,Ctgf,Cxcl12,Cxcr4,Cyr61,Dll4,Edn1,Ednra,Elk3,Erap1,Fgf18,Fgf8,Fgfr1,Fgfr2,Flt1,Fzd5,Gata2,Gbx2,Hand1,Hand2,Hbegf,Id1,Itgav,Kdr,Klf5,Pdgfa,Pitx2,Plcd1,Plcd3,Plxnd1,Rhob,Rnase4,Ang,Rtn4,Runx1,Shb,Shc1,Sox17,Sox18,Gp1bb,Sept5,Tbx1,Tbx20,Tgfa,Tgfbr2,Thbs1,Thy1,Tnfrsf12a,Tnni3,Vash1,Vegfa,Vegfc,Amot,Angpt1,Anpep,Arhgap22,Bmp4,Crhr2,Fgf1,Il18,Nos3,Notch4…
GO:0048667	neuron morphogenesis during differentiation	72	3782	2.297	171	15729	5.556	0	0	Alcam,Apbb1,Apoe,App,Artn,Arx,Atoh1,Bcl11b,Bmp7,Cacna1a,Cnp,Cxcl12,Cxcr4,Dcc,Dlx5,Efna1,Efnb1,Efnb3,Enah,Epha4,Epha7,Ephb3,Etv1,Etv4,Foxd1,Foxg1,Gbx2,Gfra3,Gli2,Kif5c,Klf7,Klk8,Kndc1,Limk1,Lmx1a,Metrn,Myh10,Ndn,Nefl,Nefm,Ngfr,Nkx2-9,Nrcam,Ntf3,Ntn1,Numbl,Pax6,Ptprz1,Rgnef,Robo1,Rtn4,Rtn4rl1,Sema3f,Sema6a,Slit2,Slitrk5,Stmn1,Stxbp1,Tgfb2,Tiam1,Tnfrsf12a,Uchl1,Ulk1,Ulk2,Vax2,Wnt3a,Wnt7a,Ablim1,Bmpr…
GO:0048812	neurite morphogenesis	72	3782	2.297	171	15729	5.556	0	0	Alcam,Apbb1,Apoe,App,Artn,Arx,Atoh1,Bcl11b,Bmp7,Cacna1a,Cnp,Cxcl12,Cxcr4,Dcc,Dlx5,Efna1,Efnb1,Efnb3,Enah,Epha4,Epha7,Ephb3,Etv1,Etv4,Foxd1,Foxg1,Gbx2,Gfra3,Gli2,Kif5c,Klf7,Klk8,Kndc1,Limk1,Lmx1a,Metrn,Myh10,Ndn,Nefl,Nefm,Ngfr,Nkx2-9,Nrcam,Ntf3,Ntn1,Numbl,Pax6,Ptprz1,Rgnef,Robo1,Rtn4,Rtn4rl1,Sema3f,Sema6a,Slit2,Slitrk5,Stmn1,Stxbp1,Tgfb2,Tiam1,Tnfrsf12a,Uchl1,Ulk1,Ulk2,Vax2,Wnt3a,Wnt7a,Ablim1,Bmpr…
GO:0007169	transmembrane receptor protein tyrosine kinase signaling pathway	72	3782	2.274	172	15729	5.497	0	0	Akt1,Alk,App,Bcar1,Bex1,Cacna1a,Ctgf,Dok1,Dok4,Dok5,Efna1,Efnb3,Egfr,Epha1,Epha2,Epha4,Epha7,Ephb3,Ephb4,Erbb3,Fgf10,Fgf17,Fgf18,Fgf8,Fgfr1,Fgfr2,Flt1,Flt3,Flt4,Fn1,Foxc1,Gfra1,Gfra3,Grb10,Hbegf,Hhip,Igf1r,Irs2,Kdr,Kit,Lrp4,Ndn,Ntrk1,Ntrk2,Pcsk6,Pdgfc,Pdgfra,Pik3r3,Ptk7,Rgs2,Sema3c,Sorbs1,Tdgf1,Tiam1,Timp3,Ulk1,Vegfa,Vegfc,Wnt4,Angpt1,Clnk,Cryab,Ddr1,Ddr2,Dok2,Igf1,Met,Muc20,Pak1,Pdgfrb,Psen2,Spa…
GO:0035239	tube morphogenesis	70	3782	3.251	138	15729	7.366	0	0	Adrb1,Apoe,B4galt1,Bcl2l11,Bmp2,Bmp7,Calca,Casp8,Cobl,Cxcl12,Cxcr4,Cyr61,Dlc1,Edn1,Ednra,Enah,Fgf10,Fgf8,Fgfr1,Flt1,Foxa1,Foxa2,Foxc1,Gbx2,Gli2,Gli3,Gpc3,Nckap1,Ilk,Kdr,Lgr4,Lmo4,Mmp14,Mycn,Nkx3-1,Nppc,Ovol2,P2rx4,Pbx1,Pdpn,Pitx2,Plxnd1,Ptch1,Ptk7,Pxn,Rgma,Shroom3,T,Tbx20,Tbx3,Tgfbr2,Vegfa,Wnt4,Zeb2,Zic2,Zic5,Atp1a2,Tcrb-j,LOC665506,Trbv1,Atp1a2,Tcrb-v8.3,Trbv3,Tcrb-v8.2,Bmp4,Cacna1c,Cav1,Edn2,Fz…
GO:0007409	axonogenesis	70	3782	2.429	161	15729	5.799	0	0	Alcam,Apbb1,Apoe,App,Artn,Arx,Atoh1,Bcl11b,Bmp7,Cacna1a,Cnp,Cxcl12,Cxcr4,Dcc,Dlx5,Efna1,Efnb1,Efnb3,Enah,Epha4,Epha7,Ephb3,Etv1,Etv4,Foxd1,Foxg1,Gbx2,Gfra3,Gli2,Kif5c,Klf7,Klk8,Limk1,Lmx1a,Metrn,Myh10,Ndn,Nefl,Nefm,Ngfr,Nkx2-9,Nrcam,Ntf3,Ntn1,Numbl,Pax6,Ptprz1,Rgnef,Robo1,Rtn4,Rtn4rl1,Sema3f,Sema6a,Slit2,Slitrk5,Stmn1,Stxbp1,Tgfb2,Tiam1,Tnfrsf12a,Uchl1,Ulk1,Ulk2,Vax2,Wnt3a,Wnt7a,Ablim1,Bmpr1b,Gap…
GO:0007423	sensory organ development	70	3782	2.01	180	15729	4.686	0	0	Aldh1a2,Aldh1a3,Atoh1,Atp2b2,Bhlhb5,Bmp7,Cdkn1b,Chd7,Clic5,Crym,Dll1,Dlx5,Edn1,Eya1,Fgf10,Fgf8,Fgfr1,Fgfr2,Foxc1,Foxg1,Foxl2,Gbx2,Gdf11,Gli3,Gpr98,Hes1,Hes5,Hmx3,Hoxa1,Itga8,Jag1,Jag2,Kcnq4,Klf4,Meis2,Myc,Myh10,Neurod1,Ntf5,Ntrk2,Otx2,Pax6,Pitx2,Rarg,Rncr2,Six1,Six4,Sox2,Gp1bb,Sept5,Tbx1,Thy1,Tmie,Vax2,Vegfa,Vsx2,Wnt3a,Wt1,Bmp4,Bmpr1b,Cacna1s,Cryab,Crygc,Cryge,Crygf,Fasl,Fzd3,Lim2,Mcoln3,Mip,Time…
GO:0005911	intercellular junction	64	3782	2.559	143	15729	5.821	0	0	Abcb1a,Ahnak,Amotl1,Amotl2,Cacng6,Cadm1,Calb2,Cgn,Cgnl1,Cldn1,Cldn11,Cldn23,Cldn3,Cldn4,Cldn5,Cldn6,Cldn7,Col13a1,Crb3,Dpp4,Dsg2,Dsp,Esam1,F11r,Gja1,Gja4,Gjb2,Gjb3,Gjc1,Gjd2,Inadl,Jam2,Jup,Marveld2,Mpdz,Myh9,Ocln,Pard6b,Pcdh1,Pcdhga12,Pcdhga2,Pcdhgb2,Pcdhga7,Pcdhgb7,Pcdhgc5,Pcdhgb1,Pcdhga5,Pcdhga10,Pcdhgc3,Pcdhgb5,Pcdhga4,Pcdhgc4,Pcdhga11,Pcdhgb4,Pcdhgb6,Pcdhga6,Pcdhga9,Pcdhgb8,Pcdhga3,Pcdhga8,Pg…
GO:0003002	regionalization	63	3782	2.369	147	15729	5.362	0	0	Aldh1a2,Arc,Axin2,Cyp26a1,Dll1,Dll3,Edn1,Emx2,En1,Fgf10,Fgf3,Fgf8,Fgfr1,Foxg1,Gbx2,Gli1,Gli2,Gli3,Gsx2,Nckap1,Hhip,Hipk2,Hoxa1,Hoxb8,Hoxb7,Lef1,Lfng,Lhx2,Lrp4,Mllt3,Neurod1,Nodal,Ntf5,Otx2,Ovol2,Pax6,Pbx3,Pcdh8,Pcsk6,Ptch1,Ror2,Sfrp1,Sfrp2,Smo,Sp8,Spry1,T,Gp1bb,Sept5,Tbx1,Tbx18,Tbx20,Tcf3,Tdgf1,Vax2,Wnt3a,Wnt7a,Zeb2,Zic3,Bmp4,Bmpr1b,Fgf1,Ifitm1,Lefty1,Meox1,Psen2,
GO:0002009	morphogenesis of an epithelium	62	3782	3.626	116	15729	7.437	0	0	Aldh1a2,Aldh1a3,B4galt1,Barx1,Car2,Casp8,Cbfa2t2,Cobl,Crb3,Dag1,Dlc1,Enah,F11r,Fgf8,Fgfr2,Foxa1,Foxa2,Foxf2,Fras1,Frem2,Fzd1,Fzd2,Gja1,Gli2,Nckap1,Id3,Jag1,Jag2,Jun,Lama1,Lmo4,Neurog3,Nkx2-3,Onecut1,Onecut2,Ovol2,Pax6,Pcdh8,Prlr,Ptch1,Ptk7,Rgma,Shroom3,Six1,T,Tbx18,Tcfcp2l1,Vegfa,Vegfc,Wnt4,Wt1,Zeb2,Zic2,Zic5,Cav1,Fzd3,Krt17,Mip,Timeless,Pparg,Tgfb1i1,Vasp,Xdh,
GO:0004713	protein-tyrosine kinase activity	61	3782	2.094	153	15729	4.602	0	0	Aatk,Alk,Ednra,Egfr,Epha1,Epha2,Epha4,Epha7,Ephb3,Ephb4,Erbb3,Fgfr1,Fgfr2,Flt1,Flt3,Flt4,Fyn,Hck,Igf1r,Ilk,Jak1,Jak2,Kdr,Kit,Limk1,Limk2,Lyn,Map2k6,Matk,Ncam1,Ntrk1,Ntrk2,Pcsk6,Pdgfra,Ptk7,Ptpn3,Ripk3,Ripk4,Ripk5,Ror1,Ror2,Src,Tec,Tesk2,0610037D15Rik,Wif1,Yes1,Centb1,Ddr1,Ddr2,Fes,Fgr,Frk,Igsf10,Lck,Met,Mst1r,Palld,Pdgfrb,Tek,Tex14,Tie1,
GO:0016055	Wnt receptor signaling pathway	60	3782	3.008	123	15729	6.444	0	0	Aes,Axin2,Barx1,Cpz,Csnk1e,Dact1,Dixdc1,Dkk3,Fgf10,Frat1,Frzb,Fzd1,Fzd2,Fzd10,Fzd5,Fzd7,Fzd9,Gsk3b,Kremen2,Lef1,Lrp4,Nkd1,Nkd2,Pitx2,Porcn,Ppap2b,Pygo1,Ror2,Sfrp1,Sfrp2,Sfrp4,Tcf3,Tcf7l2,Tcf7,Tle1,Tle4,Tle6,Wif1,Wnt10a,Wnt10b,Wnt11,Wnt2,Wnt2b,Wnt3,Wnt3a,Wnt4,Wnt5a,Wnt6,Wnt7a,Wnt7b,Wnt9a,Zbtb33,Zeb2,Dkk1,Fzd3,Mitf,Tgfb1i1,Wisp1,Wnt5b,Wnt8a,
GO:0000122	negative regulation of transcription from RNA polymerase II promoter	60	3782	2.153	148	15729	4.717	0	0	Barx2,Bcl6,Bcl6b,Bmi1,Commd3,Cdkn1c,Cebpa,Dnmt3a,Egr1,Ehmt2,Foxd3,Foxp4,Gli2,Glis3,Ncoa2,Hand1,Hdac5,Hdac7,Helt,Hes1,Hipk2,Hipk3,Hopx,Id1,Id2,Id3,Jarid2,Lef1,Msx1,Nodal,Npas1,Nr0b1,Nr6a1,Nrip1,Ovol1,Phf21a,Rb1,Sall4,Sap30,Satb1,Satb2,Smad3,Sox15,Tcf4,Tcfcp2l1,Tle1,Tle4,Vax2,Wt1,Wwtr1,Zeb1,Zfp57,Zfpm1,Zfpm2,Foxp1,Irf2bp2,Kcnip3,Lmcd1,Pparg,Sorbs3,Tnf,
GO:0008083	growth factor activity	59	3782	2.048	150	15729	4.402	0	0	Artn,Bmp1,Bmp2,Bmp6,Bmp7,Bmp8b,Csf1,Cxcl12,Fgf10,Fgf13,Fgf15,Fgf17,Fgf18,Fgf22,Fgf3,Fgf4,Fgf5,Fgf8,Gdf11,Gmfg,Hbegf,Hdgfrp3,Igf2,Inha,Inhbb,Jag2,Kitl,Lif,Nodal,Nov,Ntf3,Ntf5,Pdgfa,Pdgfb,Pdgfc,Sdcbp,Tdgf1,Tgfa,Tgfb2,Tgfb3,Ticam2,Tm6sf1,Vegfa,Vegfc,Acoxl,Bmp4,Fgf1,Lass1,Gdf1,Gdf3,Gdf5,Igf1,Il18,Klk1b3,Lefty1,Lefty2,Mia1,Rab4b,Ptn,S100a6,Spp1,
GO:0045165	cell fate commitment	58	3782	3.271	114	15729	6.728	0	0	Ascl1,Atoh1,Bmp2,Casp3,Dll1,Dll3,Eya1,Fgf10,Fgf3,Fgf8,Fgfr1,Fgfr2,Foxa2,Foxn4,Gata2,Gata3,Gli2,Gli3,Gsx2,Hes1,Hes5,Itgb1,Jag2,Kdr,Neurod1,Nodal,Ntf3,Ntf5,Olig1,Onecut1,Onecut2,Otx2,Pax6,Prdm1,Prox1,Sall1,Sox2,Sox6,Sox9,Spry1,Tal1,Gp1bb,Sept5,Tbx1,Tbx6,Tgfb2,Vsx2,Wnt3a,Bmp4,Fgf1,Gap43,Gcm1,Mitf,Myl2,Nanog,Nrg1,Pparg,Psen2,Sox5,Tgfb1i1,
GO:0015674	di-, tri-valent inorganic cation transport	55	3782	2.118	137	15729	4.429	0	0	Accn2,Anxa6,Atp2a3,Atp2b2,Atp2b3,Bhlhb8,Cachd1,Cacna1a,Cacna1g,Cacna1h,Cacna2d1,Cacna2d3,Cacnb1,Cacnb2,Cacnb3,Cacng6,Camk2b,Camk2d,Chrna4,Fth1,Fthl17,Itpr1,Itpr3,Myb,Nfatc1,Nos1,Orai1,P2rx4,Prkcb1,Ryr2,Sfxn1,Slc24a3,Slc39a14,Slc40a1,Steap1,Steap2,Steap3,Tmem37,Tpcn1,Trf,Trpc3,Trpm6,Trpv4,Vdr,Atp2a1,Cacna1c,Cacna1s,Camk2a,Cav1,Heph,Nos3,Psen2,Ryr1,Slc11a1,Tcn2,
GO:0008285	negative regulation of cell proliferation	54	3782	2.159	133	15729	4.486	0	0	Ambra1,Axin2,B4galt1,Bcl11b,Bcl6,Bmp2,Bmp7,Casp3,Cav2,Cd24a,Cd274,Cd9,Cdkn1a,Cdkn1b,Cdkn2a,Cebpa,Fgf10,Fgfrl1,Gdf11,Gli3,Gpc3,Irf6,Jak2,Jarid2,Kiss1r,Klf4,Msx1,Msx2,Nf2,Nkx2-9,Nkx3-1,Nox4,Ovol2,Pawr,Pax6,Prox1,Ptch1,Pthr1,Rb1,Sfn,Tbrg1,Tgfb3,Vsx2,Btla,Cav1,Cd276,Fcgr2b,Frk,Ifitm3,Lefty1,Pml,Ptprv,Spn,Tnfrsf13b,
GO:0048771	tissue remodeling	54	3782	2.132	134	15729	4.421	0	0	Ank,Axin2,B4galt1,Bmp1,Bmp2,Bmp6,Bmp7,Bmp8b,Calca,Calcr,Cartpt,Cd24a,Col13a1,Csf1,Ctgf,Fgf10,Fgf18,Fgf8,Fgfr2,Foxc1,Gli2,Gnas,Jund,Kazald1,Mef2d,Nox4,Pdlim7,Ptger4,Pthr1,Satb2,Sema3c,Smad3,Smo,Sort1,Gp1bb,Sept5,Tbx1,Tgfb2,Tnfsf11,Tob1,Tuft1,Wnt7b,Wwtr1,Ahsg,Bglap-rs1,Bmp4,Cav1,Cd276,Elf3,Igsf10,Mef2c,P2rx7,Ptn,Sp7,Spp1,Srgn,
GO:0014706	striated muscle development	52	3782	2.161	128	15729	4.407	0	0	Acadm,App,Barx2,Calca,Capn2,Cav2,Cenpf,Chat,Dner,Flnb,Gja1,Gjc1,Hdac7,Hopx,Itgb1,Kras,Lef1,Lrp4,Mbnl3,Myh10,Myh9,Myl6,Myocd,Pdlim3,Pitx2,Rara,Rb1,Rxra,Six1,Six4,Smad3,Sox15,Zfpm2,Acta1,Bmp4,Cacna1s,Capn3,Ganc,Cav1,Chrna1,Dmd,Eln,Foxp1,Lgals1,Mybpc3,Myh7,Myh6,Myl2,Mylpf,Pak1,Srpk3,Tcf23,Ttn,Unc45b,
GO:0006936	muscle contraction	50	3782	4.387	86	15729	7.418	0	0	Actn2,Actn3,Anxa6,Arg2,Cacnb1,Calca,Camk2d,Casq1,Cnn3,Edn1,Kcnh2,Map2k6,Myl6,Nos1,Tbx20,Tnni3,Tpm2,Utrn,Acta1,Atp1a2,Tcrb-j,LOC665506,Trbv1,Atp1a2,Tcrb-v8.3,Trbv3,Tcrb-v8.2,Atp2a1,Cacna1c,Cacna1s,Cald1,Casq2,Cav1,Edn2,Gucy1a3,Jsrp1,Lsp1,Mybpc2,Mybpc3,Myh3,Myh7,Myh6,Myh8,Myom1,Myom2,Pde4b,Pde4d,Psen2,Ryr1,Ryr3,Tnnc1,Tnnc2,Tnni2,Tnnt1,Tnnt3,Trim63,Ttn,
GO:0003012	muscle system process	50	3782	4.268	87	15729	7.315	0	0	Actn2,Actn3,Anxa6,Arg2,Cacnb1,Calca,Camk2d,Casq1,Cnn3,Edn1,Kcnh2,Map2k6,Myl6,Nos1,Tbx20,Tnni3,Tpm2,Utrn,Acta1,Atp1a2,Tcrb-j,LOC665506,Trbv1,Atp1a2,Tcrb-v8.3,Trbv3,Tcrb-v8.2,Atp2a1,Cacna1c,Cacna1s,Cald1,Casq2,Cav1,Edn2,Gucy1a3,Jsrp1,Lsp1,Mybpc2,Mybpc3,Myh3,Myh7,Myh6,Myh8,Myom1,Myom2,Pde4b,Pde4d,Psen2,Ryr1,Ryr3,Tnnc1,Tnnc2,Tnni2,Tnnt1,Tnnt3,Trim63,Ttn,
GO:0045596	negative regulation of cell differentiation	47	3782	2.855	99	15729	5.472	0	0	Axin2,Bcl6,Bex1,Cartpt,Cd24a,Dll1,Fgf10,Fgf4,Foxa2,Foxg1,Fst,Gdf11,Gli3,Hes1,Hes5,Hopx,Id4,Itgb1,Jag1,Klf4,Lif,Lmo2,Lmx1a,Mbnl3,Nfkbia,Nkx6-2,Nodal,Nphp3,Acad11,Nr0b1,Pax6,Pik3r1,Prdm6,Smad3,Tgfb2,Tob1,Ulk1,Ulk2,Wnt4,Wnt9a,Wwtr1,Bmp4,Cav1,Lingo1,Nanog,Notch4,Pou5f1,Tgfb1i1,
GO:0005085	guanyl-nucleotide exchange factor activity	46	3782	2.018	118	15729	3.811	0.0001	0.001	Arhgef10,Arhgef10l,Arhgef16,Arhgef2,Bcar3,Sh2d3c,D10Bwg1379e,D10Ertd610e,Depdc2,C030045D06Rik,Dock10,Dock11,Dock8,Farp2,Fgd1,Itsn1,Kndc1,Plekhg2,Plekhg3,Plekhg4,Rab3il1,Ralgds,Rapgef4,Rasgrf1,Rasgrf2,Rasgrp1,Rasgrp2,Rgnef,Sos2,Spata13,Tiam1,Vav3,Arhgef3,Arhgef6,Arhgef9,Dock2,Dock9,Fgd2,Fgd4,Fgd5,Mcf2,Plekhg5,Psd3,Psd4,Rapgef3,Tiam2,Vav1,
GO:0046849	bone remodeling	45	3782	2.06	114	15729	3.868	0.0001	0.001	Ank,Axin2,Bmp1,Bmp2,Bmp6,Bmp7,Bmp8b,Calca,Calcr,Cartpt,Col13a1,Csf1,Ctgf,Fgf18,Fgfr2,Foxc1,Gli2,Gnas,Jund,Kazald1,Mef2d,Nox4,Pdlim7,Ptger4,Pthr1,Satb2,Smad3,Smo,Sort1,Tnfsf11,Tob1,Tuft1,Wnt7b,Wwtr1,Ahsg,Bglap-rs1,Bmp4,Cd276,Igsf10,Mef2c,P2rx7,Ptn,Sp7,Spp1,Srgn,
GO:0021700	developmental maturation	44	3782	2.836	93	15729	5.265	0	0	Akt1,App,Barx2,Bhlhb8,Cacna1a,Calca,Capn2,Cdc25b,Cdkn1c,Cebpa,Farp2,Fgfr1,Foxa1,Fzd5,Gata2,Gdf11,Gja1,Hes1,Hes5,Itgb1,Kdr,Mmp2,Mreg,Mtch1,Myh10,Myh9,Myo5a,Pthr1,Sox10,Tcfcp2l1,Vegfa,Cacna1s,Capn3,Ganc,Lgi4,Mecp2,Mybpc3,Myh7,Myh6,Myl2,Plp1,Psen2,Ren1,Sept4,Timp1,Ttn,
GO:0031214	biomineral formation	44	3782	2.316	104	15729	4.372	0	0	Ank,Atp2b2,Axin2,Bmp1,Bmp2,Bmp6,Bmp7,Bmp8b,Calca,Calcr,Col13a1,Csf1,Ctgf,Fgf18,Fgfr2,Foxc1,Gli2,Gnas,Jund,Kazald1,Mef2d,Pdlim7,Ptger4,Pthr1,Satb2,Smad3,Smo,Sort1,Tnfsf11,Tob1,Tuft1,Wnt7b,Wwtr1,Ahsg,Bglap-rs1,Bmp4,Cd276,Igsf10,Mef2c,P2rx7,Ptn,Sp7,Spp1,Srgn,
GO:0005516	calmodulin binding	44	3782	2.278	105	15729	4.296	0	0	Add3,Atp2b2,Atp2b3,Camk1d,Camk2b,Camk2d,Camkk2,Cask,Cnn2,Cnn3,Dapk1,Dapk2,Itpka,Kcnh1,Kcnn2,Marcks,Myh10,Myh9,Myo1c,Myo5a,Nos1,Nrgn,Ppp3cc,Rrad,Sntb2,Sphk1,Spna2,Strn,Trpv4,Add2,Camk1,Camk2a,Cnn1,Gap43,Lsp1,Myh3,Myh7,Myh6,Myo1a,Myo1f,Myo7a,Nos3,Pde1a,Phkg1,Ttn,
GO:0001503	ossification	43	3782	2.263	103	15729	4.217	0	0	Ank,Axin2,Bmp1,Bmp2,Bmp6,Bmp7,Bmp8b,Calca,Calcr,Col13a1,Csf1,Ctgf,Fgf18,Fgfr2,Foxc1,Gli2,Gnas,Jund,Kazald1,Mef2d,Pdlim7,Ptger4,Pthr1,Satb2,Smad3,Smo,Sort1,Tnfsf11,Tob1,Tuft1,Wnt7b,Wwtr1,Ahsg,Bglap-rs1,Bmp4,Cd276,Igsf10,Mef2c,P2rx7,Ptn,Sp7,Spp1,Srgn,
GO:0006816	calcium ion transport	43	3782	2.058	109	15729	3.776	0.0001	0.001	Accn2,Anxa6,Atp2a3,Atp2b2,Atp2b3,Bhlhb8,Cachd1,Cacna1a,Cacna1g,Cacna1h,Cacna2d1,Cacna2d3,Cacnb1,Cacnb2,Cacnb3,Cacng6,Camk2b,Camk2d,Chrna4,Itpr1,Itpr3,Myb,Nfatc1,Nos1,Orai1,P2rx4,Prkcb1,Ryr2,Slc24a3,Tmem37,Tpcn1,Trpc3,Trpm6,Trpv4,Vdr,Atp2a1,Cacna1c,Cacna1s,Camk2a,Cav1,Nos3,Psen2,Ryr1,
GO:0043292	contractile fiber	41	3782	3.237	81	15729	5.61	0	0	Ablim2,Actn2,Actn3,Des,Hspb1,Jph1,Jph2,Jup,Krt19,Krt8,Mmp2,Pdlim3,Pgm5,Ryr2,Spna2,Sync,Tnni3,Tpm1,Tpm2,Vcl,Acta1,Ankrd1,Ankrd2,Cryab,Dmd,Mybpc2,Mybpc3,Myh3,Myh7,Myh6,Myh8,Myl2,Myom1,Myom2,Psen2,Tnnc1,Tnnc2,Tnni2,Tnnt1,Tnnt3,Trim63,Ttn,
GO:0043062	extracellular structure organization and biogenesis	41	3782	2.312	97	15729	4.212	0	0	Anxa2,Apbb1,Aplp1,App,Atp2b2,B4galt1,Cacna1a,Cadm1,Calca,Chat,Col11a1,Col2a1,Foxc1,Foxf2,Itga8,Klk8,Lgals3,Lrp4,Matn3,Matn4,Mmp9,Mpzl2,Mpzl3,Myo5a,Nid1,Nlgn2,Nrxn2,Pdgfra,Tgfb2,Wnt7a,Wnt7b,Cacna1s,Chrna1,Col4a6,Col5a3,Elf3,Mia1,Rab4b,Nlgn3,Nrg1,Nrxn1,Pak1,Postn,
GO:0022603	regulation of anatomical structure morphogenesis	41	3782	2.272	98	15729	4.134	0	0	Cacna1a,Cdc42ep1,Cdc42ep3,Csf1,Efna1,Fgd1,Fyn,Hopx,Itga7,Klk8,Kndc1,Limk1,Metrn,Myh10,Myh9,Nefl,Nefm,Ngfr,Ntn1,Palm,Palmd,Pdpn,Rhoj,Rhoq,Rhou,Rtn4,Sema3f,Shroom3,Tiam1,Tnfrsf12a,Ulk1,Ulk2,Wnt7a,Akap2,Palm2,Cdc42ep2,Cdc42ep5,Centd3,Fblim1,Gas7,Spna1,Sprr2a,
GO:0030016	myofibril	40	3782	3.239	79	15729	5.543	0	0	Ablim2,Actn2,Actn3,Des,Hspb1,Jph1,Jph2,Jup,Krt19,Krt8,Mmp2,Pdlim3,Pgm5,Ryr2,Spna2,Sync,Tnni3,Tpm1,Tpm2,Vcl,Acta1,Ankrd1,Ankrd2,Cryab,Dmd,Mybpc2,Mybpc3,Myh3,Myh7,Myh6,Myh8,Myl2,Myom1,Myom2,Psen2,Tnnc1,Tnnc2,Tnni2,Tnnt1,Tnnt3,Ttn,
GO:0007411	axon guidance	40	3782	2.938	83	15729	5.161	0	0	Alcam,Apbb1,App,Artn,Arx,Atoh1,Bmp7,Cxcl12,Cxcr4,Efnb1,Efnb3,Enah,Epha4,Epha7,Ephb3,Etv1,Etv4,Foxd1,Foxg1,Gbx2,Gfra3,Gli2,Kif5c,Klf7,Lmx1a,Myh10,Ngfr,Nrcam,Ntf3,Ntn1,Pax6,Robo1,Sema3f,Sema6a,Slit2,Tgfb2,Ablim1,Bmpr1b,Gap43,Vasp,
GO:0001763	morphogenesis of a branching structure	39	3782	4.738	65	15729	6.796	0	0	B4galt1,Bmp2,Bmp7,Col13a1,Cxcl12,Cxcr4,Cyr61,Edn1,Ednra,Epha7,Fgf10,Fgf8,Fgfr1,Flt1,Foxa1,Foxa2,Gbx2,Gli2,Gli3,Gpc3,Ilk,Kdr,Mmp14,Mycn,Nkx3-1,Pbx1,Pitx2,Plxnd1,Pxn,Spint1,Tbx20,Tbx3,Tdgf1,Tgfbr2,Vegfa,Bmp4,Igf1,Mip,Timeless,Notch4,
GO:0044420	extracellular matrix part	39	3782	2.281	93	15729	4.049	0	0	Anxa2,Col11a1,Col14a1,Col16a1,Col2a1,Col4a1,Col4a2,Col9a2,Col9a3,Dag1,Entpd2,Fbn2,Fras1,Hmcn1,Hspg2,Lama1,Lamb1-1,Lamc1,Lamc2,Mfap2,Nid1,Nid2,Pgm5,Sgce,Timp3,Utrn,Col4a5,Col4a6,Col5a3,Col7a1,Col9a1,Dmd,Dtna,F5,Lama4,Sgcz,Sparc,Spn,Timp1,
GO:0009952	anterior/posterior pattern formation	39	3782	2.161	96	15729	3.812	0.0001	0.001	Aldh1a2,Arc,Axin2,Cyp26a1,Dll1,Dll3,Emx2,En1,Gbx2,Gli3,Nckap1,Hipk2,Hoxa1,Hoxb8,Hoxb7,Lef1,Lfng,Mllt3,Neurod1,Nodal,Otx2,Pax6,Pbx3,Pcdh8,Pcsk6,Ror2,Sfrp1,Sfrp2,T,Gp1bb,Sept5,Tbx1,Tbx18,Tcf3,Tdgf1,Wnt3a,Zeb2,Zic3,Ifitm1,Lefty1,Meox1,Psen2,
GO:0007519	skeletal muscle development	39	3782	2.019	100	15729	3.51	0.0004	0.003	App,Barx2,Calca,Capn2,Cav2,Chat,Dner,Flnb,Itgb1,Lrp4,Mbnl3,Myh10,Myh9,Myl6,Myocd,Pdlim3,Pitx2,Six1,Six4,Sox15,Acta1,Bmp4,Cacna1s,Capn3,Ganc,Cav1,Chrna1,Dmd,Eln,Foxp1,Lgals1,Mybpc3,Myh7,Myh6,Myl2,Mylpf,Pak1,Srpk3,Tcf23,Ttn,Unc45b,
GO:0044449	contractile fiber part	38	3782	3.429	73	15729	5.612	0	0	Actn2,Actn3,Des,Hspb1,Jph1,Jph2,Jup,Krt19,Krt8,Mmp2,Pdlim3,Pgm5,Ryr2,Spna2,Sync,Tnni3,Tpm1,Tpm2,Vcl,Acta1,Ankrd1,Ankrd2,Cryab,Dmd,Mybpc2,Mybpc3,Myh3,Myh7,Myh6,Myh8,Myom1,Myom2,Psen2,Tnnc1,Tnnc2,Tnni2,Tnnt1,Tnnt3,Ttn,
GO:0048732	gland development	38	3782	2.791	81	15729	4.828	0	0	B4galt1,Bcl2l11,Bmp7,Cited2,Fgf8,Fgfr1,Fgfr2,Foxa1,Foxc1,Gata2,Gli1,Gli2,Gli3,Hes1,Hoxa5,Igf1r,Irs2,Lef1,Nkx2-3,Nkx3-1,Nr0b1,Pax6,Pax8,Pbx1,Pitx1,Ptch1,Six1,Slc6a3,Gp1bb,Sept5,Tbx1,Tbx3,Tcfcp2l1,Tgfb3,Wnt3a,Cav1,Elf3,Gcm2,Hoxd4,Hoxd3,Igf1,
GO:0042060	wound healing	38	3782	2.667	83	15729	4.646	0	0	Anxa2,Anxa5,Apoe,B4galt1,Coch,Dysf,Efemp2,Elk3,Entpd2,F2r,F2rl1,F3,Fn1,Gja1,Grhl3,Hbegf,Hopx,Il10rb,Il20ra,Klk8,Myh10,Nefl,Pou2f3,Procr,Pros1,Rab27a,Rtn4rl1,Sox15,Gp1bb,Sept5,Tbx1,F2,F5,Fgg,Kng1,Ninj2,Pecam1,Proc,Tfpi,Vwf,
GO:0001871	pattern binding	38	3782	2.5	86	15729	4.382	0	0	Adamts8,Aplp1,Apoe,App,Bcan,Col13a1,Ctgf,Cyr61,Fgf10,Fgfr1,Fgfr2,Fn1,Fstl1,Hbegf,Lamc2,Lipg,Lpl,Lrpap1,Ncam1,Pcolce2,Ptch1,Ptx3,Rpl22,Serpine2,Thbs1,Vcan,Vegfa,Abp1,Bmp4,Chit1,Col5a3,Fgf1,Hapln2,Lbp,Pglyrp1,Postn,Ptn,Tnfaip6,
GO:0030099	myeloid cell differentiation	38	3782	2	98	15729	3.422	0.0006	0.005	Ank1,Bcl6,Calcr,Cartpt,Casp8,Cebpa,Csf1,Gnas,Id2,Jag1,Jak2,Kitl,Lif,Lmo2,Lyn,Tirap,Nfkbia,Nkx2-3,Pik3r1,Rb1,Sfxn1,Tal1,Tcfe3,Tgfbr2,Tnfsf11,Bmp4,Cebpe,Heph,Pira6,Pira2,Pira11,Pira3,Pira1,Lilrb3,Pira4,Mitf,Pml,Psen2,Sfpi1,Spib,Spp1,Timp1,Tm7sf4,Tnf,
GO:0030017	sarcomere	37	3782	3.541	70	15729	5.653	0	0	Actn2,Actn3,Des,Hspb1,Jph1,Jph2,Jup,Krt19,Krt8,Mmp2,Pdlim3,Pgm5,Ryr2,Spna2,Sync,Tnni3,Tpm1,Tpm2,Acta1,Ankrd1,Ankrd2,Cryab,Dmd,Mybpc2,Mybpc3,Myh3,Myh7,Myh6,Myh8,Myom1,Myom2,Psen2,Tnnc1,Tnnc2,Tnni2,Tnnt1,Tnnt3,Ttn,
GO:0007266	Rho protein signal transduction	37	3782	2.996	76	15729	5.038	0	0	Arhgef10,Arhgef16,Arhgef2,Bcl6,Cdc42ep1,Ctnnal1,Depdc2,C030045D06Rik,Dlc1,Farp2,Fgd1,Itsn1,Plekhg2,Plekhg3,Rasgrf1,Rasgrf2,Rgnef,Rhob,Rhoj,Rnd2,Sos2,Spata13,Srgap1,Stmn3,Tiam1,Vav3,Arhgef3,Arhgef6,Arhgef9,Cdc42ep5,Centd3,Fgd2,Fgd4,Fgd5,Pecam1,Plekhg5,Tiam2,Vav1,
GO:0048469	cell maturation	37	3782	2.996	76	15729	5.038	0	0	App,Bhlhb8,Calca,Capn2,Cdc25b,Cdkn1c,Cebpa,Farp2,Fgfr1,Foxa1,Fzd5,Gata2,Gdf11,Gja1,Hes1,Hes5,Itgb1,Kdr,Mtch1,Myh10,Myh9,Pthr1,Sox10,Tcfcp2l1,Vegfa,Cacna1s,Capn3,Ganc,Lgi4,Mecp2,Mybpc3,Myh7,Myh6,Myl2,Plp1,Ren1,Sept4,Timp1,Ttn,
GO:0003006	reproductive developmental process	37	3782	2.337	87	15729	4.045	0	0	B4galt1,Chd7,Dhh,Dmrt1,Dmrt2,Dmrt3,Dmrta1,Foxc1,Foxl2,Fst,Igf1r,Kdr,Lgr4,Magohb,Nr0b1,Nrip1,Pbx1,Pdgfra,Ptgdr,Ror2,Slc22a5,Slc22a21,Sox9,Spo11,Stra8,Tcf7l2,Tcf7,Vegfa,Vgf,Wnt4,Wnt7a,Wt1,Afp,Bmpr1b,Nanog,Nos3,Oas1d,Pcyt1b,
GO:0044271	nitrogen compound biosynthetic process	36	3782	2.527	81	15729	4.307	0	0	Asns,Bcat1,Bcat2,Bhmt2,Cth,Ddah1,Ddah2,Gata3,Glul,Nags,Nos1,P2rx4,Padi2,Phgdh,Ptx3,Pycr2,Slc6a3,Srm,Tgfb2,Tor3a,Bhmt,Cav1,Chdh,Ddc,Nos3,Padi1,Padi3,Padi4,Padi6,Pycr1,Raet1b,Raet1c,Raet1e,Raet1a,Snca,Tmlhe,Tph1,Tph2,Ulbp1,
GO:0030247	polysaccharide binding	36	3782	2.419	83	15729	4.131	0	0	Adamts8,Aplp1,Apoe,App,Bcan,Col13a1,Ctgf,Cyr61,Fgf10,Fgfr1,Fgfr2,Fn1,Fstl1,Hbegf,Lamc2,Lipg,Lpl,Lrpap1,Ncam1,Pcolce2,Ptch1,Ptx3,Rpl22,Serpine2,Thbs1,Vcan,Vegfa,Abp1,Bmp4,Chit1,Col5a3,Fgf1,Hapln2,Postn,Ptn,Tnfaip6,
GO:0048754	branching morphogenesis of a tube	35	3782	4.807	58	15729	6.48	0	0	B4galt1,Bmp2,Bmp7,Cxcl12,Cxcr4,Cyr61,Edn1,Ednra,Fgf10,Fgf8,Fgfr1,Flt1,Foxa1,Foxa2,Gbx2,Gli2,Gli3,Gpc3,Ilk,Kdr,Mmp14,Mycn,Nkx3-1,Pbx1,Pitx2,Plxnd1,Pxn,Tbx20,Tbx3,Tgfbr2,Vegfa,Bmp4,Igf1,Mip,Timeless,Notch4,
GO:0043583	ear development	35	3782	2.988	72	15729	4.888	0	0	Atoh1,Atp2b2,Cdkn1b,Chd7,Clic5,Dll1,Dlx5,Edn1,Eya1,Fgf10,Fgf8,Fgfr1,Fgfr2,Foxg1,Gbx2,Gpr98,Hes1,Hes5,Hmx3,Hoxa1,Itga8,Jag1,Jag2,Kcnq4,Myc,Otx2,Six1,Six4,Sox2,Gp1bb,Sept5,Tbx1,Tmie,Wnt3a,Fzd3,Mcoln3,Myo7a,
GO:0019199	transmembrane receptor protein kinase activity	35	3782	2.909	73	15729	4.789	0	0	Alk,Egfr,Epha1,Epha2,Epha4,Epha7,Ephb3,Ephb4,Erbb3,Fgfr1,Fgfr2,Flt1,Flt3,Flt4,Igf1r,Kdr,Kit,Ncam1,Ntrk1,Ntrk2,Pcsk6,Pdgfra,Ptk7,Ror1,Ror2,Bmpr1b,Ddr1,Ddr2,Igsf10,Met,Mst1r,Palld,Pdgfrb,Tek,Tie1,
GO:0005200	structural constituent of cytoskeleton	35	3782	2.512	79	15729	4.223	0	0	Actl7b,Des,Krt18,Krt19,Krt2,Krt27,Krt7,Krt8,Tpm1,Tpm2,Tuba1a,Tuba1b,Tuba4a,Tuba8,Tubb3,Acta1,Acta2,Actg2,Krt14,Krt15,Krt16,Krt17,Krt71,Krt84,Krt9,Mybpc2,Mybpc3,Myom1,Myom2,Sprr2a,Tnnc1,Tnnc2,Tnni2,Tnnt1,Tnnt3,Ttn,
GO:0004867	serine-type endopeptidase inhibitor activity	35	3782	2.01	90	15729	3.304	0.0009	0.007	App,Cd109,Crim1,Pcsk1n,Serpina1c,Serpina1b,Serpina1d,Serpina1e,Serpina1a,Serpine2,Serpini1,Slc35f3,Spink2,Spint1,Tmeff1,A2m,Col7a1,Pbp2,Pzp,Serpina3n,Serpina5,Serpinb1a,Serpinb1b,Serpinb1c,Serpinb6b,Serpinb6c,Serpinb8,Serpinb9,Serpinb9b,Serpinb9g,Serpinb9f,Serpinb9e,Serpine1,Serpinf1,Serpinh1,Spink3,Spink5,Spns3,Tfpi,Wfdc2,Wfikkn1,
GO:0004714	transmembrane receptor protein tyrosine kinase activity	34	3782	3.835	62	15729	5.684	0	0	Alk,Egfr,Epha1,Epha2,Epha4,Epha7,Ephb3,Ephb4,Erbb3,Fgfr1,Fgfr2,Flt1,Flt3,Flt4,Igf1r,Kdr,Kit,Ncam1,Ntrk1,Ntrk2,Pcsk6,Pdgfra,Ptk7,Ror1,Ror2,Ddr1,Ddr2,Igsf10,Met,Mst1r,Palld,Pdgfrb,Tek,Tie1,
GO:0051270	regulation of cell motility	34	3782	3.158	68	15729	5.019	0	0	Abhd2,B4galt1,Bcl6,Cdkn1b,Csf1,Cxcl12,Cxcr4,Hbegf,Irs2,Itgb3,Kiss1r,Lama1,Ntn1,Onecut1,Onecut2,Pax6,Pdgfb,Pdpn,Pik3r1,Pitx2,Rras,Rtn4,Stmn1,Tdgf1,Tmsb4x,Vcl,Abi3,Amot,Centd3,Lama4,Pecam1,Robo4,Tek,Tie1,
GO:0005539	glycosaminoglycan binding	34	3782	2.557	76	15729	4.231	0	0	Adamts8,Aplp1,Apoe,App,Bcan,Col13a1,Ctgf,Cyr61,Fgf10,Fgfr1,Fgfr2,Fn1,Fstl1,Hbegf,Lamc2,Lipg,Lpl,Lrpap1,Ncam1,Pcolce2,Ptch1,Rpl22,Serpine2,Thbs1,Vcan,Vegfa,Abp1,Bmp4,Col5a3,Fgf1,Hapln2,Postn,Ptn,Tnfaip6,
GO:0016327	apicolateral plasma membrane	34	3782	2.105	85	15729	3.451	0.0005	0.004	Amotl1,Amotl2,Cacng6,Cgn,Cgnl1,Cldn1,Cldn11,Cldn23,Cldn3,Cldn4,Cldn5,Cldn6,Cldn7,Crb3,Dsg2,Dsp,Esam1,F11r,Inadl,Jam2,Jup,Marveld2,Mpdz,Ocln,Pard6b,Prickle2,Shroom3,Synpo,Wnk4,Amot,Cldn15,Igsf5,Pcp4,Lim2,Rab13,
GO:0048839	inner ear development	33	3782	3.257	65	15729	5.051	0	0	Atoh1,Atp2b2,Cdkn1b,Chd7,Clic5,Dll1,Dlx5,Eya1,Fgf10,Fgf8,Fgfr1,Fgfr2,Foxg1,Gbx2,Gpr98,Hes1,Hes5,Hmx3,Hoxa1,Itga8,Jag1,Jag2,Kcnq4,Otx2,Six1,Six4,Sox2,Gp1bb,Sept5,Tbx1,Tmie,Wnt3a,Fzd3,Mcoln3,Myo7a,
GO:0043296	apical junction complex	33	3782	2.084	83	15729	3.358	0.0007	0.005	Amotl1,Amotl2,Cacng6,Cgn,Cgnl1,Cldn1,Cldn11,Cldn23,Cldn3,Cldn4,Cldn5,Cldn6,Cldn7,Crb3,Dsg2,Dsp,Esam1,F11r,Inadl,Jam2,Jup,Marveld2,Mpdz,Ocln,Pard6b,Shroom3,Synpo,Wnk4,Amot,Cldn15,Igsf5,Pcp4,Lim2,Rab13,
GO:0031589	cell-substrate adhesion	32	3782	3.369	62	15729	5.089	0	0	Bcl2l11,Bcl6,Csf1,Ctgf,Dlc1,Epdr1,Fn1,Itga11,Itga8,Itga9,Itgb1,Itgb3,Itgb8,Nid1,Nid2,Onecut1,Onecut2,Pik3r1,Pxn,Sirpa,Sned1,Sorbs1,Tdgf1,Tnfrsf12a,Ttyh1,Col5a3,Itgb7,Mia1,Rab4b,Sorbs3,Spp1,Tek,Vwf,
GO:0016323	basolateral plasma membrane	32	3782	2.732	69	15729	4.35	0	0	Aqp3,Arpc2,Atp1b1,Bcar1,Cadm1,Cask,Dsp,Dst,Egfr,Enah,Erbb2ip,Flnb,Ilk,Itga3,Limk1,Lims2,Msn,Pgm5,Pxn,Slc12a2,Slc2a1,Sorbs1,Vcl,Dmd,Met,Muc20,Myo1a,Pak1,Sorbs3,Tgfb1i1,Tns1,Vasp,
GO:0046651	lymphocyte proliferation	32	3782	2.062	81	15729	3.264	0.001	0.007	Bcl6,Bmi1,Commd3,Casp3,Ccnd3,Cd24a,Cd274,Cdkn1a,Cdkn2a,Cxcl12,Cxcr4,Efnb1,Fyn,Pawr,Prkcq,Satb1,Shb,Tnfsf13b,Btla,Card11,Cd276,Cd40,Cd80,Dock2,Fcgr2b,Il15,Il18,Itgam,Spn,Spp1,Tnfrsf13b,Tnfrsf13c,Zbtb32,
GO:0032943	mononuclear cell proliferation	32	3782	2.062	81	15729	3.264	0.001	0.007	Bcl6,Bmi1,Commd3,Casp3,Ccnd3,Cd24a,Cd274,Cdkn1a,Cdkn2a,Cxcl12,Cxcr4,Efnb1,Fyn,Pawr,Prkcq,Satb1,Shb,Tnfsf13b,Btla,Card11,Cd276,Cd40,Cd80,Dock2,Fcgr2b,Il15,Il18,Itgam,Spn,Spp1,Tnfrsf13b,Tnfrsf13c,Zbtb32,
GO:0042692	muscle cell differentiation	31	3782	2.797	66	15729	4.367	0	0	Acadm,Barx2,Capn2,Fgf10,Hopx,Itgb1,Kras,Mbnl3,Myh10,Myh9,Myocd,Ntf3,Prdm6,Qk,Rara,Rb1,Rxra,Smarcd3,Sox15,Sox6,Tbx18,Wnt4,Bmp4,Cacna1s,Capn3,Ganc,Foxp1,Lgals1,Mybpc3,Myh7,Myh6,Myl2,Ttn,
GO:0019898	extrinsic to membrane	31	3782	2.577	69	15729	4.067	0	0	Epb4.1l1,Epb4.1l3,Epb4.1l4a,Farp2,Frmd3,Frmd4b,Frmd5,Gfra1,Ghr,Gna14,Gnao1,Gnas,Gnb2,Gnb4,Gng12,Gng13,Gng8,Mfge8,Msn,Mylip,Nf2,Scube2,St14,Tdgf1,Dlg4,Gna15,Gnat2,Gng11,Gng3,Gngt2,Rab13,
GO:0055065	metal ion homeostasis	31	3782	2.388	72	15729	3.783	0.0001	0.001	Apoe,App,Atp2b2,Cacna1a,Calca,Calcr,Cd24a,Edn1,Hexb,Jph2,Kdr,Mt1,Ndn,Prkcb1,Pthr1,Slc24a3,Tesc,Tnni3,Vdr,Atp1a2,Tcrb-j,LOC665506,Trbv1,Atp1a2,Tcrb-v8.3,Trbv3,Tcrb-v8.2,Cacna1c,Cav1,Ctrc,Gcm2,Gna15,Hrc,Lck,Mt4,Ryr3,Sv2a,
GO:0001655	urogenital system development	31	3782	2.225	75	15729	3.511	0.0004	0.003	Agtr1a,Anxa4,Aph1c,Bmp2,Bmp7,Eya1,Fgf8,Foxa1,Foxc1,Foxd1,Gdf11,Gli2,Gli3,Gpc3,Ilk,Itga8,Lrp4,Nid1,Nkx3-1,Pax8,Pbx1,Pcsk9,Pygo1,Rara,Sall1,Six1,Slc5a1,Slit2,Spry1,Wt1,Bmp4,
GO:0007548	sex differentiation	31	3782	2.225	75	15729	3.511	0.0004	0.003	B4galt1,Chd7,Dhh,Dmrt1,Dmrt2,Dmrt3,Dmrta1,Foxc1,Foxl2,Fst,Kdr,Lgr4,Nr0b1,Nrip1,Pdgfra,Ror2,Sox9,Spo11,Stra8,Tcf7l2,Tcf7,Vegfa,Vgf,Wnt4,Wt1,Afp,Bmpr1b,Nanog,Nos3,Oas1d,Pcyt1b,
GO:0016459	myosin complex	30	3782	3.948	54	15729	5.427	0	0	Cgn,Cgnl1,Dynll2,Myh10,Myh9,Myl4,Lin52,Myl6,Myo10,Myo1c,Myo1e,Myo5a,Mybpc2,Mybpc3,Myh3,Myh7,Myh6,Myh8,Myl2,Myl3,Myl7,Myl9,Mylpf,Myo18a,Myo1a,Myo1f,Myo1g,Myo7a,Myo7b,Myom1,Myom2,Ttn,
GO:0008201	heparin binding	30	3782	3.267	59	15729	4.826	0	0	Adamts8,Aplp1,Apoe,App,Col13a1,Ctgf,Cyr61,Fgf10,Fgfr1,Fgfr2,Fn1,Fstl1,Hbegf,Lamc2,Lipg,Lpl,Lrpap1,Ncam1,Pcolce2,Ptch1,Rpl22,Serpine2,Thbs1,Vegfa,Abp1,Bmp4,Col5a3,Fgf1,Postn,Ptn,
GO:0005088	Ras guanyl-nucleotide exchange factor activity	30	3782	3.267	59	15729	4.826	0	0	Arhgef10,Arhgef16,Arhgef2,Depdc2,C030045D06Rik,Dock10,Dock11,Farp2,Fgd1,Itsn1,Kndc1,Plekhg2,Plekhg3,Rab3il1,Rasgrf1,Rasgrf2,Rgnef,Sos2,Spata13,Tiam1,Vav3,Arhgef3,Arhgef6,Arhgef9,Dock9,Fgd2,Fgd4,Fgd5,Plekhg5,Tiam2,Vav1,
GO:0030334	regulation of cell migration	30	3782	3.057	61	15729	4.602	0	0	Abhd2,Csf1,Cxcl12,Cxcr4,Hbegf,Irs2,Itgb3,Kiss1r,Lama1,Ntn1,Onecut1,Onecut2,Pax6,Pdgfb,Pdpn,Pik3r1,Pitx2,Rras,Rtn4,Tdgf1,Tmsb4x,Vcl,Abi3,Amot,Centd3,Lama4,Pecam1,Robo4,Tek,Tie1,
GO:0030324	lung development	30	3782	2.493	68	15729	3.881	0.0001	0.001	Cebpa,Fgf10,Fgf18,Fgfr1,Fgfr2,Foxa1,Foxa2,Gli1,Gli2,Gli3,Hes1,Hhip,Kdr,Man2a1,Mmp14,Mycn,Nkx2-9,Pdgfa,Pdgfra,Pdpn,Tns3,Vegfa,Wnt5a,Zfpm2,Bmp4,Fgf1,Foxp1,Mip,Timeless,Nos3,Psen2,
GO:0035107	appendage morphogenesis	30	3782	2.429	69	15729	3.785	0.0001	0.001	Aldh1a2,Chd7,Dlx5,Dlx6,En1,Fbn2,Fgf10,Fgf4,Fgf8,Fgfr1,Gli3,Gnas,Hoxd13,Lef1,Lrp4,Msx1,Msx2,Pitx1,Ptch1,Sall4,Sp8,Tbx3,Wnt5a,Wnt7a,Wnt9a,Zfp697,Crabp2,Dkk1,Gdf5,Psen2,
GO:0035108	limb morphogenesis	30	3782	2.429	69	15729	3.785	0.0001	0.001	Aldh1a2,Chd7,Dlx5,Dlx6,En1,Fbn2,Fgf10,Fgf4,Fgf8,Fgfr1,Gli3,Gnas,Hoxd13,Lef1,Lrp4,Msx1,Msx2,Pitx1,Ptch1,Sall4,Sp8,Tbx3,Wnt5a,Wnt7a,Wnt9a,Zfp697,Crabp2,Dkk1,Gdf5,Psen2,
GO:0030323	respiratory tube development	30	3782	2.429	69	15729	3.785	0.0001	0.001	Cebpa,Fgf10,Fgf18,Fgfr1,Fgfr2,Foxa1,Foxa2,Gli1,Gli2,Gli3,Hes1,Hhip,Kdr,Man2a1,Mmp14,Mycn,Nkx2-9,Pdgfa,Pdgfra,Pdpn,Tns3,Vegfa,Wnt5a,Zfpm2,Bmp4,Fgf1,Foxp1,Mip,Timeless,Nos3,Psen2,
GO:0060173	limb development	30	3782	2.311	71	15729	3.598	0.0003	0.003	Aldh1a2,Chd7,Dlx5,Dlx6,En1,Fbn2,Fgf10,Fgf4,Fgf8,Fgfr1,Gli3,Gnas,Hoxd13,Lef1,Lrp4,Msx1,Msx2,Pitx1,Ptch1,Sall4,Sp8,Tbx3,Wnt5a,Wnt7a,Wnt9a,Zfp697,Crabp2,Dkk1,Gdf5,Psen2,
GO:0048736	appendage development	30	3782	2.311	71	15729	3.598	0.0003	0.003	Aldh1a2,Chd7,Dlx5,Dlx6,En1,Fbn2,Fgf10,Fgf4,Fgf8,Fgfr1,Gli3,Gnas,Hoxd13,Lef1,Lrp4,Msx1,Msx2,Pitx1,Ptch1,Sall4,Sp8,Tbx3,Wnt5a,Wnt7a,Wnt9a,Zfp697,Crabp2,Dkk1,Gdf5,Psen2,
GO:0019207	kinase regulator activity	30	3782	2.256	72	15729	3.506	0.0004	0.003	Cables1,Camk2n1,Casp3,Ccna1,Ccnd1,Ccnd2,Ccnd3,Ccne1,Ccne2,Ccng2,Cd24a,Cdkn1a,Cdkn1b,Cdkn1c,Cdkn2a,Cdkn2b,Dnajc3a,Fgf13,Pik3r1,Pik3r3,Pkib,Prkg1,Prkg2,Rapgef4,Ropn1l,Trib1,Trib2,Akap11,Dapp1,Rapgef3,
GO:0005923	tight junction	29	3782	2.475	66	15729	3.789	0.0001	0.001	Amotl1,Amotl2,Cacng6,Cgn,Cgnl1,Cldn1,Cldn11,Cldn23,Cldn3,Cldn4,Cldn5,Cldn6,Cldn7,Crb3,Esam1,F11r,Inadl,Jam2,Marveld2,Mpdz,Ocln,Pard6b,Synpo,Wnk4,Amot,Cldn15,Igsf5,Pcp4,Lim2,Rab13,
GO:0001822	kidney development	29	3782	2.29	69	15729	3.503	0.0004	0.003	Agtr1a,Anxa4,Aph1c,Bmp2,Bmp7,Eya1,Fgf8,Foxc1,Foxd1,Gdf11,Gli2,Gli3,Gpc3,Ilk,Itga8,Lrp4,Nid1,Pax8,Pbx1,Pcsk9,Pygo1,Rara,Sall1,Six1,Slc5a1,Slit2,Spry1,Wt1,Bmp4,
GO:0006875	cellular metal ion homeostasis	29	3782	2.29	69	15729	3.503	0.0004	0.003	Apoe,App,Atp2b2,Cacna1a,Calca,Calcr,Cd24a,Edn1,Hexb,Jph2,Mt1,Ndn,Prkcb1,Pthr1,Slc24a3,Tesc,Tnni3,Vdr,Atp1a2,Tcrb-j,LOC665506,Trbv1,Atp1a2,Tcrb-v8.3,Trbv3,Tcrb-v8.2,Cacna1c,Cav1,Ctrc,Gcm2,Gna15,Lck,Mt4,Ryr3,Sv2a,
GO:0030855	epithelial cell differentiation	28	3782	6.803	41	15729	6.638	0	0	B4galt1,Barx1,Cbfa2t2,Crb3,F11r,Foxa1,Foxa2,Fzd1,Fzd2,Gja1,Id3,Jun,Lama1,Neurog3,Onecut1,Onecut2,Pax6,Prlr,Ptk7,Shroom3,Six1,Tcfcp2l1,Vegfa,Wt1,Cav1,Pparg,Tgfb1i1,Xdh,
GO:0005089	Rho guanyl-nucleotide exchange factor activity	28	3782	3.845	51	15729	5.164	0	0	Arhgef10,Arhgef16,Arhgef2,Depdc2,C030045D06Rik,Dock10,Dock11,Farp2,Fgd1,Itsn1,Plekhg2,Plekhg3,Rasgrf1,Rasgrf2,Rgnef,Sos2,Spata13,Tiam1,Vav3,Arhgef3,Arhgef6,Arhgef9,Dock9,Fgd2,Fgd4,Fgd5,Plekhg5,Tiam2,Vav1,
GO:0035023	regulation of Rho protein signal transduction	28	3782	3.685	52	15729	5.036	0	0	Arhgef10,Arhgef16,Arhgef2,Bcl6,Depdc2,C030045D06Rik,Farp2,Fgd1,Itsn1,Plekhg2,Plekhg3,Rasgrf1,Rasgrf2,Rgnef,Sos2,Spata13,Stmn3,Tiam1,Vav3,Arhgef3,Arhgef6,Arhgef9,Centd3,Fgd2,Fgd4,Fgd5,Plekhg5,Tiam2,Vav1,
GO:0042471	ear morphogenesis	28	3782	3.158	56	15729	4.552	0	0	Atoh1,Atp2b2,Chd7,Clic5,Dll1,Dlx5,Edn1,Eya1,Fgf10,Fgf8,Fgfr1,Fgfr2,Foxg1,Gbx2,Hmx3,Hoxa1,Itga8,Kcnq4,Myc,Otx2,Six1,Six4,Sox2,Gp1bb,Sept5,Tbx1,Tmie,Wnt3a,Fzd3,Myo7a,
GO:0007160	cell-matrix adhesion	28	3782	2.948	58	15729	4.325	0	0	Bcl2l11,Bcl6,Csf1,Ctgf,Dlc1,Epdr1,Fn1,Itga11,Itga8,Itga9,Itgb1,Itgb3,Itgb8,Nid1,Nid2,Onecut1,Onecut2,Pik3r1,Pxn,Sirpa,Sned1,Sorbs1,Tdgf1,Col5a3,Itgb7,Mia1,Rab4b,Spp1,Tek,
GO:0005912	adherens junction	28	3782	2.853	59	15729	4.215	0	0	Arpc2,Bcar1,Cdh2,Enah,Esam1,Flnb,Ilk,Jup,Limk1,Lims2,Myh9,Nf2,Pgm5,Pkp2,Pvrl1,Pxn,Shroom3,Sorbs1,Spna2,Vcl,Zyx,Pak1,Pvrl4,Sorbs3,Tgfb1i1,Tgm1,Tns1,Vasp,
GO:0016331	morphogenesis of embryonic epithelium	28	3782	2.764	60	15729	4.108	0	0	Aldh1a2,Aldh1a3,Casp8,Cobl,Dlc1,Enah,Fgf8,Fgfr2,Gli2,Nckap1,Jag2,Lmo4,Ovol2,Pcdh8,Ptch1,Ptk7,Rgma,Shroom3,T,Tbx18,Vegfc,Wnt4,Zeb2,Zic2,Zic5,Fzd3,Tgfb1i1,Vasp,
GO:0005604	basement membrane	28	3782	2.68	61	15729	4.002	0	0	Anxa2,Col4a1,Col4a2,Dag1,Entpd2,Fras1,Hmcn1,Hspg2,Lama1,Lamb1-1,Lamc1,Lamc2,Nid1,Nid2,Pgm5,Sgce,Timp3,Utrn,Col4a5,Col4a6,Col7a1,Dmd,Dtna,Lama4,Sgcz,Sparc,Spn,Timp1,
GO:0035113	embryonic appendage morphogenesis	28	3782	2.527	63	15729	3.796	0.0001	0.001	Aldh1a2,Chd7,Dlx5,Dlx6,En1,Fbn2,Fgf10,Fgf4,Fgf8,Fgfr1,Gli3,Gnas,Hoxd13,Lef1,Lrp4,Msx1,Msx2,Ptch1,Sall4,Sp8,Wnt5a,Wnt7a,Wnt9a,Zfp697,Crabp2,Dkk1,Gdf5,Psen2,
GO:0030326	embryonic limb morphogenesis	28	3782	2.527	63	15729	3.796	0.0001	0.001	Aldh1a2,Chd7,Dlx5,Dlx6,En1,Fbn2,Fgf10,Fgf4,Fgf8,Fgfr1,Gli3,Gnas,Hoxd13,Lef1,Lrp4,Msx1,Msx2,Ptch1,Sall4,Sp8,Wnt5a,Wnt7a,Wnt9a,Zfp697,Crabp2,Dkk1,Gdf5,Psen2,
GO:0055074	calcium ion homeostasis	28	3782	2.39	65	15729	3.597	0.0003	0.003	Apoe,App,Atp2b2,Cacna1a,Calca,Calcr,Cd24a,Edn1,Hexb,Jph2,Kdr,Ndn,Prkcb1,Pthr1,Slc24a3,Tnni3,Vdr,Atp1a2,Tcrb-j,LOC665506,Trbv1,Atp1a2,Tcrb-v8.3,Trbv3,Tcrb-v8.2,Cacna1c,Cav1,Ctrc,Gcm2,Gna15,Hrc,Lck,Ryr3,Sv2a,
GO:0030424	axon	28	3782	2.105	70	15729	3.13	0.0017	0.012	Alcam,App,Cadm1,Calca,Dcc,Dpysl2,Gad1,Mbp,Myh10,Ncam1,Nefl,Nrcam,Ntrk2,Prph,Pygb,Robo1,Sema6a,Slc18a3,Slc6a1,Synpo,Tgfb2,Ttyh1,Uchl1,Cpne6,Gap43,Pak1,Pvalb,Sncg,
GO:0051216	cartilage development	27	3782	3.553	51	15729	4.836	0	0	Barx2,Bmp1,Bmp2,Bmp6,Bmp7,Bmp8b,Col11a1,Col2a1,Ctgf,Edn1,Fgf18,Fgfr1,Gnas,Mef2d,Pitx1,Pthr1,Ror2,Satb2,Sox6,Sox9,Wnt9a,Bmp4,Bmpr1b,Cytl1,Mef2c,Otor,Sox5,
GO:0048747	muscle fiber development	27	3782	2.305	64	15729	3.403	0.0006	0.005	App,Barx2,Calca,Capn2,Cav2,Chat,Dner,Itgb1,Lrp4,Mbnl3,Myh10,Myh9,Myocd,Six1,Six4,Sox15,Acta1,Bmp4,Cacna1s,Capn3,Ganc,Chrna1,Lgals1,Mybpc3,Myh7,Myh6,Myl2,Pak1,Ttn,
GO:0048741	skeletal muscle fiber development	27	3782	2.305	64	15729	3.403	0.0006	0.005	App,Barx2,Calca,Capn2,Cav2,Chat,Dner,Itgb1,Lrp4,Mbnl3,Myh10,Myh9,Myocd,Six1,Six4,Sox15,Acta1,Bmp4,Cacna1s,Capn3,Ganc,Chrna1,Lgals1,Mybpc3,Myh7,Myh6,Myl2,Pak1,Ttn,
GO:0042472	inner ear morphogenesis	26	3782	3.422	50	15729	4.632	0	0	Atoh1,Atp2b2,Chd7,Clic5,Dll1,Dlx5,Eya1,Fgf10,Fgf8,Fgfr1,Fgfr2,Foxg1,Gbx2,Hmx3,Hoxa1,Itga8,Kcnq4,Otx2,Six1,Six4,Sox2,Gp1bb,Sept5,Tbx1,Tmie,Wnt3a,Fzd3,Myo7a,
GO:0021915	neural tube development	26	3782	2.933	54	15729	4.151	0	0	Ambra1,Casp8,Cobl,Dlc1,En1,Enah,Gbx2,Gli2,Gli3,Nckap1,Lmo4,Ovol2,Ptch1,Ptk7,Rgma,Shroom3,T,Tcf7l2,Tcf7,Zeb2,Zic2,Zic5,Bmp4,Fzd3,Psen2,Vasp,
GO:0042098	T cell proliferation	26	3782	2.488	59	15729	3.605	0.0003	0.002	Bmi1,Commd3,Casp3,Ccnd3,Cd24a,Cd274,Cdkn2a,Cxcl12,Cxcr4,Efnb1,Fyn,Pawr,Prkcq,Satb1,Tnfsf13b,Btla,Card11,Cd276,Cd80,Dock2,Il15,Il18,Itgam,Spn,Spp1,Tnfrsf13c,Zbtb32,
GO:0019887	protein kinase regulator activity	26	3782	2.346	61	15729	3.401	0.0006	0.005	Cables1,Camk2n1,Casp3,Ccna1,Ccnd1,Ccnd2,Ccnd3,Ccne1,Ccne2,Ccng2,Cd24a,Cdkn1a,Cdkn1b,Cdkn1c,Cdkn2a,Cdkn2b,Dnajc3a,Fgf13,Pkib,Prkg1,Prkg2,Rapgef4,Ropn1l,Trib1,Trib2,Rapgef3,
GO:0006874	cellular calcium ion homeostasis	26	3782	2.281	62	15729	3.302	0.0009	0.007	Apoe,App,Atp2b2,Cacna1a,Calca,Calcr,Cd24a,Edn1,Hexb,Jph2,Ndn,Prkcb1,Pthr1,Slc24a3,Tnni3,Vdr,Atp1a2,Tcrb-j,LOC665506,Trbv1,Atp1a2,Tcrb-v8.3,Trbv3,Tcrb-v8.2,Cacna1c,Cav1,Ctrc,Gcm2,Gna15,Lck,Ryr3,Sv2a,
GO:0008081	phosphoric diester hydrolase activity	26	3782	2.053	66	15729	2.923	0.0034	0.019	Cnp,Gde1,Gdpd1,Gdpd5,Pde10a,Pde3b,Pde5a,Pde8a,Pde9a,Plcb1,Plcd1,Plcd3,Plcg1,Plcg2,Plcxd3,Prei4,Smpd3,Enpp3,Gdpd2,Pde1a,Pde2a,Pde4b,Pde4d,Plcd4,Plcxd1,Pld1,
GO:0009880	embryonic pattern specification	25	3782	4.387	43	15729	5.238	0	0	Cxcl12,Cxcr4,Cyr61,Dll1,Edn1,Ednra,Efnb1,Fgf10,Fgf8,Flt1,Gbx2,Nckap1,Mllt3,Pcsk6,Pitx2,Plxnd1,Satb2,Tbx20,Tcf3,Tdgf1,Tgfbr2,Vegfa,Meox1,Nanog,Notch4,
GO:0043086	negative regulation of catalytic activity	25	3782	2.632	55	15729	3.721	0.0001	0.001	Angptl4,Casp3,Cdkn1a,Cdkn1b,Cdkn2a,Dnajc3a,Dusp16,Dusp9,Gabbr1,Gadd45a,Gadd45b,Gadd45g,Hipk3,Hspa1b,Nf2,Nos1,Nr4a1,Palm,Pcsk9,Pkib,Spred1,Spry1,Cav1,Nos3,Oas1d,
GO:0031404	chloride ion binding	24	3782	2.527	54	15729	3.513	0.0004	0.003	Cftr,Clcn2,Clic1,Clic4,Clic5,Ctsc,Gabra1,Gabra4,Gabra5,Gabrb3,Glrb,Npr3,Slc26a4,Ttyh1,Ttyh2,Rnpc3,Amy1,Clcn5,Clcnkb,Fxyd1,Fxyd3,Gabra3,Gabrg1,Glra2,Slc12a8,
GO:0043168	anion binding	24	3782	2.527	54	15729	3.513	0.0004	0.003	Cftr,Clcn2,Clic1,Clic4,Clic5,Ctsc,Gabra1,Gabra4,Gabra5,Gabrb3,Glrb,Npr3,Slc26a4,Ttyh1,Ttyh2,Rnpc3,Amy1,Clcn5,Clcnkb,Fxyd1,Fxyd3,Gabra3,Gabrg1,Glra2,Slc12a8,
GO:0003714	transcription corepressor activity	24	3782	2.369	56	15729	3.299	0.0009	0.007	Aebp2,Aes,Bcl11a,Cbfa2t2,Ctbp2,Hdac5,Hdac7,Hipk2,Hipk3,Lbxcor1,Nr0b1,Nrip1,Rcor2,Tcf4,Tle1,Tle4,Tob1,Wwtr1,Zfpm1,Zfpm2,Ankrd1,Irf2bp2,Lmcd1,Zbtb32,
GO:0009953	dorsal/ventral pattern formation	23	3782	3.632	43	15729	4.523	0	0	Edn1,En1,Fgf8,Foxg1,Gli1,Gli2,Gli3,Gsx2,Hhip,Lhx2,Lrp4,Otx2,Ovol2,Pax6,Ptch1,Smo,Sp8,Tbx20,Vax2,Wnt7a,Bmp4,Bmpr1b,Psen2,
GO:0002573	myeloid leukocyte differentiation	23	3782	2.906	48	15729	3.875	0.0001	0.001	Calcr,Cartpt,Casp8,Cebpa,Csf1,Gnas,Id2,Kitl,Lif,Nkx2-3,Pik3r1,Rb1,Tcfe3,Tgfbr2,Tnfsf11,Cebpe,Pira6,Pira2,Pira11,Pira3,Pira1,Lilrb3,Pira4,Mitf,Psen2,Sfpi1,Spib,Tm7sf4,Tnf,
GO:0005507	copper ion binding	23	3782	2.594	51	15729	3.523	0.0004	0.003	Aplp1,App,Enox1,Loxl2,Loxl3,Loxl4,Moxd1,Mt1,Pam,Prnd,Prnp,Slc14a1,Slc31a2,Snai3,Steap1,Steap2,Steap3,Abp1,Afp,Aoc3,F5,Heph,Mt4,Sparc,
GO:0032944	regulation of mononuclear cell proliferation	23	3782	2.27	55	15729	3.089	0.002	0.013	Bcl6,Bmi1,Commd3,Casp3,Cd24a,Cd274,Cdkn1a,Cdkn2a,Efnb1,Pawr,Prkcq,Tnfsf13b,Btla,Card11,Cd276,Cd40,Cd80,Fcgr2b,Il15,Il18,Spn,Spp1,Tnfrsf13b,Tnfrsf13c,
GO:0050670	regulation of lymphocyte proliferation	23	3782	2.27	55	15729	3.089	0.002	0.013	Bcl6,Bmi1,Commd3,Casp3,Cd24a,Cd274,Cdkn1a,Cdkn2a,Efnb1,Pawr,Prkcq,Tnfsf13b,Btla,Card11,Cd276,Cd40,Cd80,Fcgr2b,Il15,Il18,Spn,Spp1,Tnfrsf13b,Tnfrsf13c,
GO:0030198	extracellular matrix organization and biogenesis	23	3782	2.201	56	15729	2.986	0.0028	0.017	Anxa2,Apbb1,Aplp1,App,B4galt1,Col11a1,Col2a1,Foxc1,Foxf2,Itga8,Lgals3,Matn3,Matn4,Mmp9,Mpzl2,Mpzl3,Nid1,Pdgfra,Tgfb2,Col4a6,Col5a3,Elf3,Mia1,Rab4b,Postn,
GO:0008360	regulation of cell shape	22	3782	2.672	48	15729	3.537	0.0004	0.003	Cdc42ep1,Cdc42ep3,Fgd1,Fyn,Itga7,Myh10,Myh9,Palm,Palmd,Pdpn,Rhoj,Rhoq,Rhou,Shroom3,Akap2,Palm2,Cdc42ep2,Cdc42ep5,Centd3,Fblim1,Gas7,Spna1,Sprr2a,
GO:0035270	endocrine system development	22	3782	2.482	50	15729	3.306	0.0009	0.006	Cited2,Foxa2,Gata2,Gli1,Gli2,Hes1,Hoxa5,Insm1,Nkx6-2,Nr0b1,Onecut1,Onecut2,Pax6,Pax8,Pbx1,Pde3b,Pitx1,Six1,Slc6a3,Gp1bb,Sept5,Tbx1,Gcm2,Hoxd4,Hoxd3,
GO:0022604	regulation of cell morphogenesis	22	3782	2.396	51	15729	3.195	0.0013	0.009	Cdc42ep1,Cdc42ep3,Fgd1,Fyn,Itga7,Myh10,Myh9,Palm,Palmd,Pdpn,Rhoj,Rhoq,Rhou,Shroom3,Akap2,Palm2,Cdc42ep2,Cdc42ep5,Centd3,Fblim1,Gas7,Spna1,Sprr2a,
GO:0007599	hemostasis	22	3782	2.241	53	15729	2.98	0.0028	0.017	Anxa2,Anxa5,Coch,Efemp2,Entpd2,F2r,F2rl1,F3,Il10rb,Il20ra,Procr,Pros1,Rab27a,Gp1bb,Sept5,Tbx1,F2,F5,Fgg,Kng1,Nfe2,Proc,Tfpi,Vwf,
GO:0005254	chloride channel activity	22	3782	2.171	54	15729	2.875	0.004	0.021	Cftr,Clcn2,Clic1,Clic4,Clic5,Gabra1,Gabra4,Gabra5,Gabrb3,Glrb,Ttyh1,Ttyh2,Clca3,Clca4,Clca6,Clcn5,Clcnkb,Fxyd1,Fxyd3,Gabra3,Gabrg1,Glra2,
GO:0050817	coagulation	22	3782	2.171	54	15729	2.875	0.004	0.021	Anxa2,Anxa5,Coch,Efemp2,Entpd2,F2r,F2rl1,F3,Il10rb,Il20ra,Procr,Pros1,Rab27a,Gp1bb,Sept5,Tbx1,F2,F5,Fgg,Kng1,Proc,Psen2,Tfpi,Vwf,
GO:0048608	reproductive structure development	22	3782	2.105	55	15729	2.773	0.0055	0.028	Dhh,Foxc1,Foxl2,Fst,Kdr,Nr0b1,Nrip1,Slc22a5,Slc22a21,Sox9,Spo11,Stra8,Vegfa,Vgf,Wnt4,Wnt7a,Wt1,Afp,Bmpr1b,Nanog,Nos3,Oas1d,Pcyt1b,
GO:0005275	amine transmembrane transporter activity	22	3782	2.044	56	15729	2.673	0.0075	0.037	Pdpn,Slc18a3,Slc1a4,Slc22a5,Slc22a21,Slc32a1,Slc38a4,Slc43a1,Slc44a1,Slc6a1,Slc6a3,Slc6a6,Slc7a1,Slc7a10,Slc7a3,Slc7a7,Slc7a8,Slc12a8,Slc36a2,Slc6a12,Slc6a13,Slc6a14,Slc7a9,
GO:0003007	heart morphogenesis	21	3782	4.738	35	15729	4.982	0	0	Aldh1a2,Chd7,Dlc1,Fgf8,Foxc1,Gja1,Hand2,Isl1,Mesp1,Msx1,Msx2,Nodal,Smarcd3,Smo,Gp1bb,Sept5,Tbx1,Tbx20,Tbx3,Wnt3a,Zic3,Mybpc3,Ttn,
GO:0001890	placenta development	21	3782	4.146	37	15729	4.661	0	0	Akt1,Cdx4,Cebpa,Cebpb,Cited1,Cited2,Esrrb,Foxd3,Gata2,Gjb3,Lef1,Nodal,Peg10,Plcd1,Plcd3,Prdm1,Spint1,Ndph,Plac1,Pparg,Vwf,
GO:0048568	embryonic organ development	21	3782	3.491	40	15729	4.216	0	0	Aldh1a3,Fgf10,Fgfr2,Foxf2,Foxl2,Foxp4,Gli1,Gli2,Gli3,Nckap1,Ovol2,Pbx1,Rarg,Ror2,Runx1,Sox2,T,Tcf7l2,Tcf7,Vax2,Zfpm2,
GO:0014031	mesenchymal cell development	21	3782	3.316	41	15729	4.076	0	0	Aldh1a2,Bmp2,Cyp26a1,Edn1,Ednra,Efnb1,Fgf15,Foxc1,Gbx2,Hand2,Isl1,Kitl,Nfatc1,Nrp2,Ovol2,Sema3c,Sema3f,Smo,Sox9,Gp1bb,Sept5,Tbx1,Zeb2,
GO:0048762	mesenchymal cell differentiation	21	3782	3.316	41	15729	4.076	0	0	Aldh1a2,Bmp2,Cyp26a1,Edn1,Ednra,Efnb1,Fgf15,Foxc1,Gbx2,Hand2,Isl1,Kitl,Nfatc1,Nrp2,Ovol2,Sema3c,Sema3f,Smo,Sox9,Gp1bb,Sept5,Tbx1,Zeb2,
GO:0019838	growth factor binding	21	3782	2.369	49	15729	3.086	0.002	0.013	Crim1,Ctgf,Cyr61,Htra1,Igf1r,Igfbp2,Igfbp3,Igfbp4,Igfbp5,Igfbp7,Il10rb,Il1r2,Il1rl2,Kazald1,Kdr,Ltbp1,Ngfr,Nov,Pdgfra,Fgfbp1,Wisp1,
GO:0006836	neurotransmitter transport	21	3782	2.287	50	15729	2.975	0.0029	0.017	Cplx1,Rims1,Slc18a1,Slc18a2,Slc18a3,Slc32a1,Slc6a1,Slc6a15,Slc6a3,Slc6a6,Slc6a7,Slc6a8,Stx3,Sv2c,Atp1a2,Tcrb-j,LOC665506,Trbv1,Atp1a2,Tcrb-v8.3,Trbv3,Tcrb-v8.2,Cplx3,Slc6a12,Slc6a13,Slc6a14,Sv2a,
GO:0007596	blood coagulation	21	3782	2.211	51	15729	2.867	0.0041	0.022	Anxa2,Anxa5,Coch,Efemp2,Entpd2,F2r,F2rl1,F3,Il10rb,Il20ra,Procr,Pros1,Rab27a,Gp1bb,Sept5,Tbx1,F2,F5,Fgg,Kng1,Proc,Tfpi,Vwf,
GO:0001570	vasculogenesis	20	3782	5.743	31	15729	5.277	0	0	Cited1,Cited2,Gjc1,Hey2,Kdr,Myocd,Ntrk2,Ptprj,Qk,Smo,Sox17,Sox18,T,Tdgf1,Tnni3,Wt1,Zfp36l1,Zfpm2,Amot,Cav1,
GO:0042383	sarcolemma	20	3782	5.264	32	15729	5.095	0	0	Anxa2,Cacna2d1,Cacnb1,Camk2d,Dag1,Des,Dysf,Itgb1,Krt19,Krt8,Nos1,Sync,Anxa1,Atp1a2,Tcrb-j,LOC665506,Trbv1,Atp1a2,Tcrb-v8.3,Trbv3,Tcrb-v8.2,Cacna1c,Cacna1s,Dmd,Dtna,Ryr1,
GO:0035282	segmentation	20	3782	3.008	41	15729	3.71	0.0002	0.002	Axin2,Dll1,Dll3,Nckap1,Lef1,Mllt3,Pcdh8,Pcsk6,Ror2,Sfrp1,Sfrp2,T,Tbx18,Tcf3,Tdgf1,Wnt3a,Zeb2,Ifitm1,Meox1,Psen2,
GO:0030902	hindbrain development	20	3782	2.632	44	15729	3.327	0.0008	0.006	Aldh1a2,Atp2b2,Cacna1a,Dlc1,En1,En2,Foxa2,Gbx2,Gli1,Gli2,Hoxa1,Kndc1,Lhx1,Lhx5,Myh10,Neurod1,Smo,Ulk1,Wnt7a,Igf1,
GO:0007498	mesoderm development	20	3782	2.527	45	15729	3.206	0.0013	0.009	Bmp7,Dll3,Epb4.1l5,Foxc1,Nckap1,Hand1,Lef1,Lhx2,Mesdc2,Mesp1,Nf2,Nr4a3,Ovol1,Smad3,Gp1bb,Sept5,Tbx1,Tbx6,Tcf3,Vegfa,Wnt3a,Bmp4,
GO:0001656	metanephros development	20	3782	2.429	46	15729	3.088	0.002	0.013	Aph1c,Bmp2,Eya1,Fgf8,Foxc1,Gdf11,Gli3,Gpc3,Ilk,Itga8,Pax8,Pbx1,Rara,Sall1,Six1,Slc5a1,Slit2,Spry1,Wt1,Bmp4,
GO:0051241	negative regulation of multicellular organismal process	20	3782	2.178	49	15729	2.751	0.0059	0.03	Anxa2,Anxa5,Bcl6,Calca,Calcr,Cartpt,Cd24a,Klk8,Nod2,Ppp1r1b,Procr,Ahsg,Atp1a2,Tcrb-j,LOC665506,Trbv1,Atp1a2,Tcrb-v8.3,Trbv3,Tcrb-v8.2,Cav1,Gucy1a3,Ifng,Il10,P2rx7,Spp1,
GO:0051240	positive regulation of multicellular organismal process	20	3782	2.105	50	15729	2.644	0.0081	0.038	Adrb1,Bmp2,Calca,Edn1,Fst,Gata3,Nod2,Bmp4,Card9,Cav1,Cd276,Cd40,Edn2,Krt17,P2rx7,Psen2,Raet1b,Raet1c,Raet1e,Raet1a,Tlr2,Tnf,Ulbp1,
GO:0006941	striated muscle contraction	19	3782	4.616	32	15729	4.681	0	0	Arg2,Camk2d,Map2k6,Nos1,Tnni3,Atp1a2,Tcrb-j,LOC665506,Trbv1,Atp1a2,Tcrb-v8.3,Trbv3,Tcrb-v8.2,Cacna1s,Casq2,Jsrp1,Mybpc2,Mybpc3,Myh3,Myh7,Myh6,Myh8,Myom1,Myom2,Psen2,Ryr3,
GO:0014033	neural crest cell differentiation	19	3782	4.616	32	15729	4.681	0	0	Aldh1a2,Cyp26a1,Edn1,Ednra,Efnb1,Fgf15,Foxc1,Gbx2,Hand2,Isl1,Kitl,Nrp2,Ovol2,Sema3c,Sema3f,Smo,Sox9,Gp1bb,Sept5,Tbx1,Zeb2,
GO:0014032	neural crest cell development	19	3782	4.616	32	15729	4.681	0	0	Aldh1a2,Cyp26a1,Edn1,Ednra,Efnb1,Fgf15,Foxc1,Gbx2,Hand2,Isl1,Kitl,Nrp2,Ovol2,Sema3c,Sema3f,Smo,Sox9,Gp1bb,Sept5,Tbx1,Zeb2,
GO:0006937	regulation of muscle contraction	19	3782	4.001	34	15729	4.348	0	0	Anxa6,Calca,Casq1,Edn1,Tnni3,Atp1a2,Tcrb-j,LOC665506,Trbv1,Atp1a2,Tcrb-v8.3,Trbv3,Tcrb-v8.2,Atp2a1,Cald1,Casq2,Cav1,Edn2,Gucy1a3,Ryr1,Tnnc1,Tnnc2,Tnni2,Tnnt1,Tnnt3,
GO:0031674	I band	19	3782	3.158	38	15729	3.748	0.0001	0.001	Actn2,Des,Hspb1,Jph1,Jph2,Jup,Krt19,Krt8,Pdlim3,Pgm5,Ryr2,Spna2,Sync,Ankrd1,Ankrd2,Cryab,Dmd,Psen2,Ttn,
GO:0001508	regulation of action potential	19	3782	3.158	38	15729	3.748	0.0001	0.001	Cd9,Chrna4,Cldn11,Fyn,Gal3st1,Gjd2,Hexa,Hexb,Klk8,Mbp,Myo5a,Pmp22,Pou3f1,Qk,Serinc5,Ugt8a,Ifng,Lgi4,Plp1,
GO:0050808	synapse organization and biogenesis	19	3782	2.5	43	15729	3.094	0.0019	0.013	App,Atp2b2,Cacna1a,Cadm1,Calca,Chat,Klk8,Lrp4,Myo5a,Nlgn2,Nrxn2,Wnt7a,Wnt7b,Cacna1s,Chrna1,Nlgn3,Nrg1,Nrxn1,Pak1,
GO:0002683	negative regulation of immune system process	19	3782	2.4	44	15729	2.974	0.0029	0.017	Bcl6,Casp3,Cd24a,Cd274,Cdkn2a,Nod2,Pawr,Thy1,Btla,Cd276,Cd59a,Cd59b,Fas,Fcgr2b,Gpx2,Il10,Lag3,Spn,Tnfrsf13b,Vtcn1,
GO:0001840	neural plate development	19	3782	2.4	44	15729	2.974	0.0029	0.017	Casp8,Cobl,Dlc1,Enah,Fgf8,Gli2,Nckap1,Lmo4,Ovol2,Ptch1,Ptk7,Rgma,Shroom3,T,Zeb2,Zic2,Zic5,Fzd3,Vasp,
GO:0007050	cell cycle arrest	19	3782	2.4	44	15729	2.974	0.0029	0.017	Apbb1,Cdkn1a,Cdkn1b,Cdkn1c,Cdkn2a,Ddit3,Dst,Eppk1,Gadd45a,Pmp22,Rb1,Rprm,Sesn3,Tbrg1,Trp53inp1,Vash1,Ak1,Hepacam,Pml,
GO:0050905	neuromuscular process	19	3782	2.222	46	15729	2.743	0.006	0.03	Adcy5,App,Atp2b2,Cacna1a,Clic5,Glrb,Gm2a,Grid2,Hexa,Hexb,Myh10,Myo5a,Nefl,Rac3,Slc6a3,Sox2,Uchl1,Fabp7,Mecp2,
GO:0030155	regulation of cell adhesion	19	3782	2.143	47	15729	2.631	0.0085	0.039	Bcl6,Calca,Cd24a,Csf1,Jag2,Lama1,Onecut1,Onecut2,Pik3r1,Prlr,Tdgf1,Tgm2,Vav3,Cml2,Il18,Lama4,Spink5,Spn,Vav1,
GO:0030055	cell-matrix junction	18	3782	3.79	33	15729	4.104	0	0	Arpc2,Bcar1,Dst,Enah,Flnb,Ilk,Limk1,Lims2,Pgm5,Pxn,Sorbs1,Vcl,Dmd,Pak1,Sorbs3,Tgfb1i1,Tns1,Vasp,
GO:0001649	osteoblast differentiation	18	3782	3.553	34	15729	3.946	0	0	Axin2,Bmp2,Bmp6,Gli2,Gnas,Jund,Mef2d,Pthr1,Satb2,Smad3,Smo,Tob1,Wnt7b,Wwtr1,Bmp4,Cd276,Mef2c,Sp7,
GO:0042129	regulation of T cell proliferation	18	3782	2.369	42	15729	2.856	0.0042	0.022	Bmi1,Commd3,Casp3,Cd24a,Cd274,Cdkn2a,Efnb1,Pawr,Prkcq,Tnfsf13b,Btla,Card11,Cd276,Cd80,Il15,Il18,Spn,Spp1,Tnfrsf13c,
GO:0001839	neural plate morphogenesis	18	3782	2.369	42	15729	2.856	0.0042	0.022	Casp8,Cobl,Dlc1,Enah,Fgf8,Nckap1,Lmo4,Ovol2,Ptch1,Ptk7,Rgma,Shroom3,T,Zeb2,Zic2,Zic5,Fzd3,Vasp,
GO:0001838	embryonic epithelial tube formation	18	3782	2.186	44	15729	2.621	0.0087	0.041	Casp8,Cobl,Dlc1,Enah,Nckap1,Lmo4,Ovol2,Ptch1,Ptk7,Rgma,Shroom3,T,Wnt4,Zeb2,Zic2,Zic5,Fzd3,Vasp,
GO:0007272	ensheathment of neurons	17	3782	4.881	28	15729	4.544	0	0	Cd9,Cldn11,Fyn,Gal3st1,Hexa,Hexb,Klk8,Mbp,Myo5a,Pmp22,Pou3f1,Qk,Serinc5,Ugt8a,Ifng,Lgi4,Plp1,
GO:0008366	axon ensheathment	17	3782	4.881	28	15729	4.544	0	0	Cd9,Cldn11,Fyn,Gal3st1,Hexa,Hexb,Klk8,Mbp,Myo5a,Pmp22,Pou3f1,Qk,Serinc5,Ugt8a,Ifng,Lgi4,Plp1,
GO:0019228	regulation of action potential in neuron	17	3782	4.13	30	15729	4.184	0	0	Cd9,Cldn11,Fyn,Gal3st1,Hexa,Hexb,Klk8,Mbp,Myo5a,Pmp22,Pou3f1,Qk,Serinc5,Ugt8a,Ifng,Lgi4,Plp1,
GO:0030018	Z disc	17	3782	3.158	34	15729	3.545	0.0003	0.003	Actn2,Des,Hspb1,Jph1,Jph2,Jup,Krt19,Krt8,Pdlim3,Pgm5,Ryr2,Spna2,Sync,Cryab,Dmd,Psen2,Ttn,
GO:0042476	odontogenesis	17	3782	2.557	38	15729	2.988	0.0028	0.017	Bmp2,Bmp7,Csf1,Dll1,Fgf4,Fst,Gli2,Gli3,Jag2,Lef1,Lrp4,Myo5a,Nf2,Ngfr,Pdgfra,Smo,Bmp4,
GO:0050864	regulation of B cell activation	17	3782	2.44	39	15729	2.859	0.0042	0.022	Bcl6,Bmi1,Commd3,Casp3,Cd24a,Cdkn1a,Cdkn2a,Pawr,Tbx21,Tnfsf13b,Btla,Card11,Cd40,Fas,Fcgr2b,Ifng,Tnfrsf13b,Tnfrsf13c,
GO:0051348	negative regulation of transferase activity	17	3782	2.44	39	15729	2.859	0.0042	0.022	Casp3,Cdkn1a,Cdkn1b,Cdkn2a,Dnajc3a,Dusp16,Dusp9,Gadd45a,Gadd45b,Gadd45g,Hipk3,Nf2,Pkib,Spred1,Spry1,Cav1,Oas1d,
GO:0042063	gliogenesis	17	3782	2.334	40	15729	2.734	0.0062	0.031	Ascl1,Bmp2,Dner,Erbb3,Fgf5,Id4,Metrn,Ndn,Nkx6-2,Ntf3,Sox10,Gap43,Gcm1,Igf1,Lingo1,Nrg1,Plp1,
GO:0015370	solute:sodium symporter activity	17	3782	2.237	41	15729	2.613	0.0089	0.041	Slc10a4,Slc1a3,Slc1a4,Slc1a6,Slc32a1,Slc5a1,Slc5a5,Slc6a1,Slc6a15,Slc6a3,Slc6a6,Slc6a7,Slc6a8,Slc28a3,Slc6a12,Slc6a13,Slc6a14,
GO:0001841	neural tube formation	17	3782	2.237	41	15729	2.613	0.0089	0.041	Casp8,Cobl,Dlc1,Enah,Nckap1,Lmo4,Ovol2,Ptch1,Ptk7,Rgma,Shroom3,T,Zeb2,Zic2,Zic5,Fzd3,Vasp,
GO:0007223	Wnt receptor signaling pathway, calcium modulating pathway	16	3782	12.635	20	15729	5.859	0	0	Ror2,Wnt10a,Wnt10b,Wnt11,Wnt2,Wnt2b,Wnt3,Wnt3a,Wnt4,Wnt5a,Wnt6,Wnt7a,Wnt7b,Wnt9a,Wnt5b,Wnt8a,
GO:0042552	myelination	16	3782	5.054	26	15729	4.477	0	0	Cd9,Fyn,Gal3st1,Hexa,Hexb,Klk8,Mbp,Myo5a,Pmp22,Pou3f1,Qk,Serinc5,Ugt8a,Ifng,Lgi4,Plp1,
GO:0045765	regulation of angiogenesis	16	3782	3.369	31	15729	3.595	0.0003	0.003	Bai1,Erap1,Gata2,Id1,Rhob,Runx1,Thbs1,Tnni3,Amot,Crhr2,Pml,Prok1,Serpine1,Serpinf1,Tek,Tie1,
GO:0001756	somitogenesis	16	3782	3.158	32	15729	3.439	0.0005	0.004	Axin2,Dll1,Dll3,Nckap1,Lef1,Pcdh8,Ror2,Sfrp1,Sfrp2,T,Tbx18,Wnt3a,Zeb2,Ifitm1,Meox1,Psen2,
GO:0050880	regulation of blood vessel size	16	3782	2.527	36	15729	2.867	0.0041	0.022	Adrb1,Apoe,Calca,Edn1,Ednra,Foxc1,Nppc,P2rx4,Atp1a2,Tcrb-j,LOC665506,Trbv1,Atp1a2,Tcrb-v8.3,Trbv3,Tcrb-v8.2,Cacna1c,Cav1,Edn2,Gucy1a3,Kng1,Nppb,
GO:0042475	odontogenesis of dentine-containing teeth	16	3782	2.527	36	15729	2.867	0.0041	0.022	Bmp2,Bmp7,Csf1,Dll1,Fgf4,Fst,Gli2,Gli3,Jag2,Lef1,Lrp4,Nf2,Ngfr,Pdgfra,Smo,Bmp4,
GO:0045637	regulation of myeloid cell differentiation	16	3782	2.527	36	15729	2.867	0.0041	0.022	Cartpt,Csf1,Gnas,Id2,Jag1,Kitl,Lif,Lmo2,Nfkbia,Pik3r1,Rb1,Tcfe3,Tnfsf11,Mitf,Spp1,Tnf,
GO:0035150	regulation of tube size	16	3782	2.527	36	15729	2.867	0.0041	0.022	Adrb1,Apoe,Calca,Edn1,Ednra,Foxc1,Nppc,P2rx4,Atp1a2,Tcrb-j,LOC665506,Trbv1,Atp1a2,Tcrb-v8.3,Trbv3,Tcrb-v8.2,Cacna1c,Cav1,Edn2,Gucy1a3,Kng1,Nppb,
GO:0003018	vascular process in circulatory system	16	3782	2.527	36	15729	2.867	0.0041	0.022	Adrb1,Apoe,Calca,Edn1,Ednra,Foxc1,Nppc,P2rx4,Atp1a2,Tcrb-j,LOC665506,Trbv1,Atp1a2,Tcrb-v8.3,Trbv3,Tcrb-v8.2,Cacna1c,Cav1,Edn2,Gucy1a3,Kng1,Nppb,
GO:0006469	negative regulation of protein kinase activity	16	3782	2.406	37	15729	2.735	0.0062	0.031	Casp3,Cdkn1a,Cdkn1b,Cdkn2a,Dnajc3a,Dusp16,Dusp9,Gadd45a,Gadd45b,Gadd45g,Hipk3,Nf2,Pkib,Spred1,Spry1,Cav1,
GO:0033673	negative regulation of kinase activity	16	3782	2.406	37	15729	2.735	0.0062	0.031	Casp3,Cdkn1a,Cdkn1b,Cdkn2a,Dnajc3a,Dusp16,Dusp9,Gadd45a,Gadd45b,Gadd45g,Hipk3,Nf2,Pkib,Spred1,Spry1,Cav1,
GO:0010001	glial cell differentiation	16	3782	2.406	37	15729	2.735	0.0062	0.031	Ascl1,Bmp2,Dner,Erbb3,Fgf5,Id4,Metrn,Nkx6-2,Ntf3,Sox10,Gap43,Gcm1,Igf1,Lingo1,Nrg1,Plp1,
GO:0046660	female sex differentiation	16	3782	2.297	38	15729	2.608	0.0091	0.042	Chd7,Foxc1,Foxl2,Fst,Kdr,Nrip1,Spo11,Stra8,Vegfa,Vgf,Wnt4,Afp,Bmpr1b,Nos3,Oas1d,Pcyt1b,
GO:0046545	development of primary female sexual characteristics	16	3782	2.297	38	15729	2.608	0.0091	0.042	Chd7,Foxc1,Foxl2,Fst,Kdr,Nrip1,Spo11,Stra8,Vegfa,Vgf,Wnt4,Afp,Bmpr1b,Nos3,Oas1d,Pcyt1b,
GO:0016528	sarcoplasm	15	3782	3.644	28	15729	3.659	0.0002	0.002	Ank1,Atp2a3,Cacna2d1,Cacnb1,Casq1,Jph1,Jph2,Atp2a1,Cacna1s,Casq2,Hrc,Jsrp1,Nol3,Ryr1,Ryr3,
GO:0005924	cell-substrate adherens junction	15	3782	3.384	29	15729	3.491	0.0004	0.004	Arpc2,Bcar1,Enah,Flnb,Ilk,Limk1,Lims2,Pxn,Sorbs1,Vcl,Pak1,Sorbs3,Tgfb1i1,Tns1,Vasp,
GO:0050866	negative regulation of cell activation	15	3782	3.158	30	15729	3.329	0.0008	0.006	Bcl6,Casp3,Cd24a,Cd274,Cdkn2a,Pawr,Btla,Cd276,Fas,Fcgr2b,Il10,Lag3,Spn,Tnfrsf13b,Vtcn1,
GO:0002695	negative regulation of leukocyte activation	15	3782	3.158	30	15729	3.329	0.0008	0.006	Bcl6,Casp3,Cd24a,Cd274,Cdkn2a,Pawr,Btla,Cd276,Fas,Fcgr2b,Il10,Lag3,Spn,Tnfrsf13b,Vtcn1,
GO:0042100	B cell proliferation	15	3782	3.158	30	15729	3.329	0.0008	0.006	Bcl6,Bmi1,Commd3,Casp3,Cd24a,Cdkn1a,Cdkn2a,Pawr,Shb,Tnfsf13b,Btla,Card11,Cd40,Fcgr2b,Tnfrsf13b,Tnfrsf13c,
GO:0045664	regulation of neuron differentiation	15	3782	3.158	30	15729	3.329	0.0008	0.006	Ascl1,Atoh1,Bex1,Cd24a,Eya1,Foxa2,Foxg1,Gli2,Hes1,Hes5,Id4,Lmx1a,Pax6,Six1,Socs2,
GO:0019882	antigen processing and presentation	15	3782	3.158	30	15729	3.329	0.0008	0.006	Ifi30,Procr,Psmb8,Psmb9,Psme1,Psme2,Tapbp,Zbtb22,Unc93b1,Cd1d1,Fcgr2b,Fcgrt,Hfe,Ifng,Raet1b,Raet1c,Raet1e,Raet1a,Tapbpl,
GO:0030509	BMP signaling pathway	15	3782	2.787	32	15729	3.024	0.0024	0.015	Bmp2,Bmp6,Bmp7,Bmper,Fst,Fstl3,Gpc3,Htra1,Id1,Msx1,Msx2,Rgma,Tob1,Bmp4,Bmpr1b,
GO:0014020	primary neural tube formation	15	3782	2.632	33	15729	2.88	0.0039	0.021	Cobl,Dlc1,Enah,Nckap1,Lmo4,Ovol2,Ptk7,Rgma,Shroom3,T,Zeb2,Zic2,Zic5,Fzd3,Vasp,
GO:0009064	glutamine family amino acid metabolic process	15	3782	2.632	33	15729	2.88	0.0039	0.021	Arg2,Asns,Ctps2,Ddah2,Fah,Gfpt2,Gls,Gls2,Glul,Lemd1,Nags,Pycr2,Arg1,Cps1,Pycr1,
GO:0050770	regulation of axonogenesis	15	3782	2.369	35	15729	2.607	0.0091	0.042	Cacna1a,Efna1,Klk8,Limk1,Metrn,Nefl,Nefm,Ntn1,Rtn4,Sema3f,Tiam1,Tnfrsf12a,Ulk1,Ulk2,Wnt7a,
GO:0001569	patterning of blood vessels	14	3782	5.528	22	15729	4.348	0	0	Cxcl12,Cxcr4,Cyr61,Edn1,Ednra,Fgf8,Flt1,Gbx2,Pitx2,Plxnd1,Tbx20,Tgfbr2,Vegfa,Notch4,
GO:0048562	embryonic organ morphogenesis	14	3782	4.913	23	15729	4.135	0	0	Aldh1a3,Fgfr2,Foxl2,Foxp4,Gli1,Gli2,Gli3,Nckap1,Ovol2,Rarg,Ror2,Tcf7l2,Tcf7,Vax2,
GO:0030888	regulation of B cell proliferation	14	3782	4.913	23	15729	4.135	0	0	Bcl6,Bmi1,Commd3,Casp3,Cd24a,Cdkn1a,Cdkn2a,Pawr,Tnfsf13b,Btla,Card11,Cd40,Fcgr2b,Tnfrsf13b,Tnfrsf13c,
GO:0005925	focal adhesion	14	3782	4.02	25	15729	3.741	0.0001	0.001	Arpc2,Bcar1,Enah,Flnb,Ilk,Limk1,Lims2,Pxn,Vcl,Pak1,Sorbs3,Tgfb1i1,Tns1,Vasp,
GO:0005044	scavenger receptor activity	14	3782	3.685	26	15729	3.558	0.0003	0.003	Cxcl16,Hhipl1,Loxl2,Loxl3,Loxl4,Corin,Prss12,Scarf2,Tmprss2,Cd6,Scara5,Tmprss13,Tmprss4,Tmprss5,
GO:0001708	cell fate specification	14	3782	3.685	26	15729	3.558	0.0003	0.003	Atoh1,Foxa2,Gli2,Gli3,Gsx2,Itgb1,Otx2,Sox2,Sox9,Gp1bb,Sept5,Tbx1,Tbx6,Myl2,Nanog,Psen2,
GO:0030879	mammary gland development	14	3782	3.401	27	15729	3.383	0.0007	0.005	B4galt1,Bcl2l11,Gli2,Gli3,Igf1r,Irs2,Lef1,Ptch1,Tbx3,Tgfb3,Wnt3a,Cav1,Elf3,Igf1,
GO:0007127	meiosis I	14	3782	2.948	29	15729	3.056	0.0022	0.014	Cpeb1,Ehmt2,Fancd2,Fmn2,Msh5,Myh9,Ovol1,Spo11,Stra8,Syce1,Syce2,Sycp1,Sycp3,Piwil2,
GO:0051250	negative regulation of lymphocyte activation	14	3782	2.948	29	15729	3.056	0.0022	0.014	Bcl6,Casp3,Cd24a,Cd274,Cdkn2a,Pawr,Btla,Cd276,Fas,Fcgr2b,Lag3,Spn,Tnfrsf13b,Vtcn1,
GO:0042490	mechanoreceptor differentiation	14	3782	2.764	30	15729	2.902	0.0037	0.02	Atoh1,Atp2b2,Clic5,Dll1,Hes1,Hes5,Jag1,Jag2,Ntf3,Ntf5,Ntrk1,Ntrk2,Mcoln3,Myo7a,
GO:0034103	regulation of tissue remodeling	14	3782	2.764	30	15729	2.902	0.0037	0.02	Ank,Bmp2,Calca,Calcr,Cartpt,Cd24a,Csf1,Ptger4,Ahsg,Bglap-rs1,Bmp4,Cd276,P2rx7,Spp1,
GO:0051146	striated muscle cell differentiation	14	3782	2.764	30	15729	2.902	0.0037	0.02	Acadm,Hopx,Itgb1,Kras,Myh10,Rara,Rb1,Rxra,Capn3,Ganc,Foxp1,Mybpc3,Myh7,Myh6,Myl2,Ttn,
GO:0001843	neural tube closure	14	3782	2.601	31	15729	2.753	0.0059	0.03	Cobl,Dlc1,Enah,Nckap1,Lmo4,Ptk7,Rgma,Shroom3,T,Zeb2,Zic2,Zic5,Fzd3,Vasp,
GO:0050678	regulation of epithelial cell proliferation	14	3782	2.601	31	15729	2.753	0.0059	0.03	B4galt1,Cdkn1b,Fgf10,Kdr,Nkx2-9,Nkx3-1,Pax6,Ptch1,Smad3,Tbx18,Vegfa,Fgf1,Foxp1,Grn,
GO:0005544	calcium-dependent phospholipid binding	13	3782	5.866	20	15729	4.288	0	0	Anxa11,Anxa2,Anxa4,Anxa5,Anxa6,Doc2a,Doc2b,Pclo,Syt16,Anxa1,Anxa10,Anxa3,Syt1,
GO:0005520	insulin-like growth factor binding	13	3782	5.133	21	15729	4.062	0	0	Crim1,Ctgf,Cyr61,Htra1,Igf1r,Igfbp2,Igfbp3,Igfbp4,Igfbp5,Igfbp7,Kazald1,Nov,Wisp1,
GO:0016529	sarcoplasmic reticulum	13	3782	3.733	24	15729	3.455	0.0005	0.004	Ank1,Atp2a3,Cacna2d1,Cacnb1,Casq1,Jph1,Jph2,Atp2a1,Cacna1s,Casq2,Hrc,Jsrp1,Ryr1,
GO:0001709	cell fate determination	13	3782	3.422	25	15729	3.273	0.001	0.007	Ascl1,Atoh1,Dll3,Gata2,Gata3,Hes1,Hes5,Jag2,Ntf3,Ntf5,Pax6,Prox1,Bmp4,
GO:0048663	neuron fate commitment	13	3782	3.158	26	15729	3.099	0.0019	0.013	Ascl1,Foxa2,Foxn4,Gli2,Gli3,Gsx2,Ntf5,Olig1,Otx2,Pax6,Tgfb2,Bmp4,Nrg1,
GO:0048332	mesoderm morphogenesis	13	3782	3.158	26	15729	3.099	0.0019	0.013	Bmp7,Foxc1,Nckap1,Hand1,Lef1,Mesp1,Nf2,Nr4a3,Smad3,Tbx6,Tcf3,Wnt3a,Bmp4,
GO:0005921	gap junction	13	3782	3.158	26	15729	3.099	0.0019	0.013	Calb2,Gja1,Gja4,Gjb2,Gjb3,Gjc1,Gjd2,Zfp697,Gjb1,Gjb4,Gjb5,Gje1,Mip,Timeless,
GO:0005605	basal lamina	13	3782	3.158	26	15729	3.099	0.0019	0.013	Dag1,Entpd2,Lama1,Lamb1-1,Lamc1,Lamc2,Pgm5,Sgce,Utrn,Dmd,Dtna,Lama4,Sgcz,
GO:0001704	formation of primary germ layer	13	3782	2.933	27	15729	2.933	0.0033	0.019	Bmp7,Foxc1,Nckap1,Hand1,Lef1,Lhx1,Mesp1,Nf2,Nr4a3,Smad3,Tbx6,Wnt3a,Bmp4,
GO:0007281	germ cell development	13	3782	2.737	28	15729	2.773	0.0055	0.028	Akt1,Asz1,Cdc25b,Cxcl12,Cxcr4,Dazl,Ehmt2,Kit,Kitl,Stra8,Wnt4,Wt1,Bmp4,
GO:0046850	regulation of bone remodeling	13	3782	2.566	29	15729	2.621	0.0087	0.041	Ank,Bmp2,Calca,Calcr,Cartpt,Csf1,Ptger4,Ahsg,Bglap-rs1,Bmp4,Cd276,P2rx7,Spp1,
GO:0050885	neuromuscular process controlling balance	13	3782	2.566	29	15729	2.621	0.0087	0.041	Adcy5,App,Atp2b2,Cacna1a,Clic5,Gm2a,Hexa,Hexb,Myh10,Myo5a,Nefl,Rac3,Sox2,
GO:0002761	regulation of myeloid leukocyte differentiation	12	3782	4.211	21	15729	3.551	0.0003	0.003	Cartpt,Csf1,Gnas,Id2,Kitl,Lif,Pik3r1,Rb1,Tcfe3,Tnfsf11,Mitf,Tnf,
GO:0021549	cerebellum development	12	3782	3.446	23	15729	3.158	0.0015	0.011	Atp2b2,Cacna1a,Gbx2,Gli1,Gli2,Kndc1,Lhx1,Lhx5,Myh10,Smo,Ulk1,Wnt7a,
GO:0022037	metencephalon development	12	3782	3.446	23	15729	3.158	0.0015	0.011	Atp2b2,Cacna1a,Gbx2,Gli1,Gli2,Kndc1,Lhx1,Lhx5,Myh10,Smo,Ulk1,Wnt7a,
GO:0001755	neural crest cell migration	12	3782	3.446	23	15729	3.158	0.0015	0.011	Efnb1,Fgf15,Gbx2,Isl1,Kitl,Nrp2,Ovol2,Sema3c,Sema3f,Smo,Gp1bb,Sept5,Tbx1,Zeb2,
GO:0030278	regulation of ossification	12	3782	3.158	24	15729	2.977	0.0029	0.017	Ank,Bmp2,Calca,Calcr,Csf1,Ptger4,Ahsg,Bglap-rs1,Bmp4,Cd276,P2rx7,Spp1,
GO:0000082	G1/S transition of mitotic cell cycle	12	3782	2.915	25	15729	2.804	0.005	0.026	Cables1,Camk2b,Camk2d,Id4,Ilk,Itgb1,Lats2,Xpo4,Myb,Nfatc1,Rb1,Rhou,Camk2a,
GO:0001707	mesoderm formation	12	3782	2.915	25	15729	2.804	0.005	0.026	Bmp7,Foxc1,Nckap1,Hand1,Lef1,Mesp1,Nf2,Nr4a3,Smad3,Tbx6,Wnt3a,Bmp4,
GO:0005865	striated muscle thin filament	11	3782	8.687	15	15729	4.468	0	0	Actn2,Actn3,Tnni3,Tpm1,Tpm2,Acta1,Tnnc1,Tnnc2,Tnni2,Tnnt1,Tnnt3,
GO:0004089	carbonate dehydratase activity	11	3782	4.964	18	15729	3.681	0.0002	0.002	Car12,Car13,Car2,Car4,Car7,Car8,Ptprz1,Car14,Car3,Car5a,Car6,
GO:0021575	hindbrain morphogenesis	11	3782	4.964	18	15729	3.681	0.0002	0.002	Atp2b2,Cacna1a,Dlc1,Gli1,Gli2,Kndc1,Lhx1,Lhx5,Smo,Ulk1,Wnt7a,
GO:0021695	cerebellar cortex development	11	3782	4.343	19	15729	3.454	0.0005	0.004	Atp2b2,Cacna1a,Gli1,Gli2,Kndc1,Lhx1,Lhx5,Myh10,Smo,Ulk1,Wnt7a,
GO:0031032	actomyosin structure organization and biogenesis	11	3782	4.343	19	15729	3.454	0.0005	0.004	Cnn2,Cnn3,Itgb1,Limch1,Myh10,Capn3,Ganc,Cnn1,Mybpc3,Myh7,Myh6,Myl2,Ttn,
GO:0005922	connexon complex	11	3782	3.86	20	15729	3.241	0.0011	0.008	Gja1,Gja4,Gjb2,Gjb3,Gjc1,Gjd2,Zfp697,Gjb1,Gjb4,Gjb5,Gje1,
GO:0004860	protein kinase inhibitor activity	11	3782	3.86	20	15729	3.241	0.0011	0.008	Camk2n1,Casp3,Cdkn1a,Cdkn1b,Cdkn1c,Cdkn2a,Cdkn2b,Dnajc3a,Pkib,Trib1,Trib2,
GO:0007530	sex determination	11	3782	3.474	21	15729	3.04	0.0023	0.015	Dmrt1,Dmrt3,Dmrta1,Foxl2,Igf1r,Magohb,Nr0b1,Pbx1,Ptgdr,Sox9,Wt1,
GO:0005326	neurotransmitter transporter activity	11	3782	3.474	21	15729	3.04	0.0023	0.015	Cplx1,Slc6a1,Slc6a15,Slc6a3,Slc6a6,Slc6a7,Slc6a8,Cplx3,Slc6a12,Slc6a13,Slc6a14,
GO:0051272	positive regulation of cell motility	11	3782	3.158	22	15729	2.85	0.0043	0.023	Bcl6,Csf1,Cxcl12,Hbegf,Irs2,Onecut1,Onecut2,Pdpn,Pik3r1,Stmn1,Tdgf1,
GO:0019210	kinase inhibitor activity	11	3782	3.158	22	15729	2.85	0.0043	0.023	Camk2n1,Casp3,Cdkn1a,Cdkn1b,Cdkn1c,Cdkn2a,Cdkn2b,Dnajc3a,Pkib,Trib1,Trib2,
GO:0048627	myoblast development	11	3782	3.158	22	15729	2.85	0.0043	0.023	Capn2,Itgb1,Myh10,Myh9,Sox15,Cacna1s,Capn3,Ganc,Mybpc3,Myh7,Myh6,Myl2,Ttn,
GO:0050868	negative regulation of T cell activation	11	3782	2.895	23	15729	2.67	0.0075	0.037	Bcl6,Casp3,Cd24a,Cd274,Cdkn2a,Pawr,Btla,Cd276,Lag3,Spn,Vtcn1,
GO:0003705	RNA polymerase II transcription factor activity, enhancer binding	11	3782	2.895	23	15729	2.67	0.0075	0.037	Cebpa,Cebpb,Foxa2,Foxc1,Lef1,Meis1,Sox10,Hnf4a,Tle4,Foxp1,Mitf,
GO:0004364	glutathione transferase activity	11	3782	2.895	23	15729	2.67	0.0075	0.037	Gstm1,Gstm5,Gstt2,Mgst3,Gsta1,Gsta2,Gsta3,Gsta4,Gstm2,Gstm3,Mgst1,
GO:0030111	regulation of Wnt receptor signaling pathway	11	3782	2.895	23	15729	2.67	0.0075	0.037	Axin2,Barx1,Dkk3,Fgf10,Frzb,Lef1,Lrp4,Ppap2b,Wif1,Zeb2,Dkk1,
GO:0000051	urea cycle intermediate metabolic process	10	3782	7.897	14	15729	4.15	0	0	Arg2,Ddah2,Fah,Nags,Padi2,Arg1,Padi1,Padi3,Padi4,Padi6,
GO:0021696	cerebellar cortex morphogenesis	10	3782	5.264	16	15729	3.601	0.0003	0.002	Atp2b2,Cacna1a,Gli1,Gli2,Kndc1,Lhx1,Lhx5,Smo,Ulk1,Wnt7a,
GO:0031016	pancreas development	10	3782	4.512	17	15729	3.357	0.0007	0.005	Aldh1a2,Foxa2,Gdf11,Insm1,Nkx6-2,Onecut1,Onecut2,Pde3b,Pdx1,Sox4,
GO:0035051	cardiac cell differentiation	10	3782	4.512	17	15729	3.357	0.0007	0.005	Acadm,Bmp2,Itgb1,Myh10,Nox4,Rara,Rxra,Sox6,Tdgf1,Foxp1,
GO:0021587	cerebellum morphogenesis	10	3782	4.512	17	15729	3.357	0.0007	0.005	Atp2b2,Cacna1a,Gli1,Gli2,Kndc1,Lhx1,Lhx5,Smo,Ulk1,Wnt7a,
GO:0022829	wide pore channel activity	10	3782	3.948	18	15729	3.129	0.0017	0.012	Gja1,Gja4,Gjb2,Gjb3,Gjc1,Gjd2,Zfp697,Gjb1,Gjb4,Gjb5,
GO:0005243	gap junction channel activity	10	3782	3.948	18	15729	3.129	0.0017	0.012	Gja1,Gja4,Gjb2,Gjb3,Gjc1,Gjd2,Zfp697,Gjb1,Gjb4,Gjb5,
GO:0001541	ovarian follicle development	10	3782	3.509	19	15729	2.917	0.0035	0.019	Foxc1,Foxl2,Kdr,Spo11,Stra8,Vegfa,Vgf,Bmpr1b,Oas1d,Pcyt1b,
GO:0001892	embryonic placenta development	10	3782	3.509	19	15729	2.917	0.0035	0.019	Cebpa,Cebpb,Cited1,Cited2,Esrrb,Foxd3,Gata2,Nodal,Prdm1,Spint1,
GO:0001725	stress fiber	10	3782	3.509	19	15729	2.917	0.0035	0.019	Anxa2,Enah,Flnb,Klhl2,Myh10,Myh9,Pdlim7,Sorbs1,Mst1r,Pstpip1,
GO:0030316	osteoclast differentiation	10	3782	3.158	20	15729	2.717	0.0065	0.033	Calcr,Cartpt,Csf1,Gnas,Pik3r1,Tcfe3,Tnfsf11,Mitf,Tm7sf4,Tnf,
GO:0042491	auditory receptor cell differentiation	10	3782	3.158	20	15729	2.717	0.0065	0.033	Atoh1,Atp2b2,Clic5,Dll1,Hes1,Hes5,Jag1,Jag2,Mcoln3,Myo7a,
GO:0032432	actin filament bundle	10	3782	3.158	20	15729	2.717	0.0065	0.033	Anxa2,Enah,Flnb,Klhl2,Myh10,Myh9,Pdlim7,Sorbs1,Mst1r,Pstpip1,
GO:0032945	negative regulation of mononuclear cell proliferation	10	3782	3.158	20	15729	2.717	0.0065	0.033	Casp3,Cd24a,Cd274,Cdkn2a,Pawr,Btla,Cd276,Fcgr2b,Spn,Tnfrsf13b,
GO:0048565	gut development	10	3782	3.158	20	15729	2.717	0.0065	0.032	Fgf10,Foxf2,Foxp4,Gli2,Gli3,Nckap1,Nkx2-3,Ovol2,Tcf7l2,Tcf7,
GO:0045103	intermediate filament-based process	10	3782	3.158	20	15729	2.717	0.0065	0.032	Nefh,Nefl,Nefm,Prph,Rgnef,Sync,Vim,Krt16,Krt17,Krt20,
GO:0050672	negative regulation of lymphocyte proliferation	10	3782	3.158	20	15729	2.717	0.0065	0.032	Casp3,Cd24a,Cd274,Cdkn2a,Pawr,Btla,Cd276,Fcgr2b,Spn,Tnfrsf13b,
GO:0048628	myoblast maturation	10	3782	2.871	21	15729	2.529	0.0114	0.049	Capn2,Itgb1,Myh10,Myh9,Cacna1s,Capn3,Ganc,Mybpc3,Myh7,Myh6,Myl2,Ttn,
GO:0002260	lymphocyte homeostasis	10	3782	2.871	21	15729	2.529	0.0114	0.049	Akt1,Casp3,Cd24a,Tgfb2,Tnfsf13b,Coro1a,Fas,Pira6,Pira2,Pira11,Pira3,Pira1,Lilrb3,Pira4,Tnfrsf13b,Tnfrsf13c,
GO:0005021	vascular endothelial growth factor receptor activity	9	3782	28.43	10	15729	4.881	0	0	Flt1,Flt4,Kdr,Ncam1,Pdgfra,Ptk7,Igsf10,Palld,Pdgfrb,
GO:0016813	hydrolase activity, acting on carbon-nitrogen (but not peptide) bonds, in linear amidines	9	3782	14.215	11	15729	4.485	0	0	Arg2,Ddah1,Ddah2,Padi2,Arg1,Padi1,Padi3,Padi4,Padi6,
GO:0030225	macrophage differentiation	9	3782	14.215	11	15729	4.485	0	0	Casp8,Cebpa,Id2,Lif,Nkx2-3,Rb1,Cebpe,Sfpi1,Spib,
GO:0007129	synapsis	9	3782	9.476	12	15729	4.131	0	0	Cpeb1,Ehmt2,Fancd2,Msh5,Stra8,Syce1,Syce2,Sycp1,Sycp3,
GO:0050869	negative regulation of B cell activation	9	3782	9.476	12	15729	4.131	0	0	Bcl6,Casp3,Cd24a,Cdkn2a,Pawr,Btla,Fas,Fcgr2b,Tnfrsf13b,
GO:0048566	embryonic gut development	9	3782	7.107	13	15729	3.813	0.0001	0.001	Fgf10,Foxf2,Foxp4,Gli2,Gli3,Nckap1,Ovol2,Tcf7l2,Tcf7,
GO:0035272	exocrine system development	9	3782	5.686	14	15729	3.524	0.0004	0.003	Bmp7,Fgf8,Fgfr1,Fgfr2,Foxc1,Nkx3-1,Pax6,Sox4,Tcfcp2l1,
GO:0016601	Rac protein signal transduction	9	3782	4.738	15	15729	3.259	0.0011	0.008	Elmo1,Eps8l2,Farp2,Kras,Rasgrf1,Rhou,Stmn3,Centd3,Dock2,
GO:0007028	cytoplasm organization and biogenesis	9	3782	3.158	18	15729	2.578	0.0099	0.045	Cd9,Crb3,Fn1,Itgb3,Kif5b,Mpz,Nf2,Tcfcp2l1,Tns1,
GO:0005184	neuropeptide hormone activity	9	3782	3.158	18	15729	2.578	0.0099	0.045	Cartpt,Grp,Igf2,Nppc,Trh,Vgf,Agrp,Igf1,Pdyn,
GO:0046209	nitric oxide metabolic process	9	3782	3.158	18	15729	2.578	0.0099	0.045	Ddah1,Ddah2,Nos1,P2rx4,Ptx3,Cav1,Nos3,Raet1b,Raet1c,Raet1e,Raet1a,Ulbp1,
GO:0006809	nitric oxide biosynthetic process	9	3782	3.158	18	15729	2.578	0.0099	0.045	Ddah1,Ddah2,Nos1,P2rx4,Ptx3,Cav1,Nos3,Raet1b,Raet1c,Raet1e,Raet1a,Ulbp1,
GO:0045667	regulation of osteoblast differentiation	9	3782	3.158	18	15729	2.578	0.0099	0.045	Axin2,Bmp2,Gnas,Jund,Smad3,Tob1,Wnt7b,Bmp4,Cd276,
GO:0001502	cartilage condensation	8	3782	8.423	11	15729	3.779	0.0001	0.001	Barx2,Col11a1,Col2a1,Ctgf,Ror2,Sox9,Bmpr1b,Otor,
GO:0004926	non-G-protein coupled 7TM receptor activity	8	3782	8.423	11	15729	3.779	0.0001	0.001	Fzd1,Fzd2,Fzd10,Fzd5,Fzd7,Fzd9,Smo,Fzd3,
GO:0031594	neuromuscular junction	8	3782	5.054	13	15729	3.164	0.0015	0.01	App,Itgb1,Myh10,Myh9,Nefm,Utrn,Cdh15,Chrna1,
GO:0017015	regulation of transforming growth factor beta receptor signaling pathway	8	3782	5.054	13	15729	3.164	0.0015	0.01	Cidea,Cited2,D0H4S114,Htra1,Itga8,Onecut1,Onecut2,Smad3,
GO:0042136	neurotransmitter biosynthetic process	8	3782	5.054	13	15729	3.164	0.0015	0.01	Chat,Gad1,Gata3,Slc6a3,Tgfb2,Snca,Tph1,Tph2,
GO:0048547	gut morphogenesis	8	3782	5.054	13	15729	3.164	0.0015	0.01	Foxp4,Gli2,Gli3,Nckap1,Nkx2-3,Ovol2,Tcf7l2,Tcf7,
GO:0021533	cell differentiation in hindbrain	8	3782	5.054	13	15729	3.164	0.0015	0.01	Atp2b2,Cacna1a,Foxa2,Kndc1,Lhx1,Lhx5,Ulk1,Wnt7a,
GO:0048010	vascular endothelial growth factor receptor signaling pathway	8	3782	4.211	14	15729	2.899	0.0037	0.02	Fgf10,Fgf18,Flt1,Flt4,Foxc1,Kdr,Vegfa,Vegfc,
GO:0008543	fibroblast growth factor receptor signaling pathway	8	3782	4.211	14	15729	2.899	0.0037	0.02	Ctgf,Fgf10,Fgf17,Fgf8,Fgfr1,Fgfr2,Hhip,Wnt4,
GO:0001676	long-chain fatty acid metabolic process	8	3782	4.211	14	15729	2.899	0.0037	0.02	Acot1,Fads1,Myo5a,Qk,Slc27a2,Slc27a3,Plp1,Slc27a6,
GO:0016775	phosphotransferase activity, nitrogenous group as acceptor	8	3782	4.211	14	15729	2.899	0.0037	0.02	Ckb,Kcnh1,Kcnh2,Kcnh3,Kcnh8,Pdk1,Pdk4,Ckmt1,
GO:0006541	glutamine metabolic process	8	3782	3.61	15	15729	2.655	0.0079	0.038	Asns,Ctps2,Gfpt2,Gls,Gls2,Glul,Lemd1,Cps1,
GO:0055001	muscle cell development	8	3782	3.61	15	15729	2.655	0.0079	0.038	Itgb1,Myh10,Cacna1s,Capn3,Ganc,Mybpc3,Myh7,Myh6,Myl2,Ttn,
GO:0042246	tissue regeneration	8	3782	3.61	15	15729	2.655	0.0079	0.038	Apoe,Gja1,Hopx,Klk8,Nefl,Rtn4rl1,Sox15,Ninj2,
GO:0050679	positive regulation of epithelial cell proliferation	8	3782	3.61	15	15729	2.655	0.0079	0.038	B4galt1,Fgf10,Kdr,Tbx18,Vegfa,Fgf1,Foxp1,Grn,
GO:0005859	muscle myosin complex	8	3782	3.61	15	15729	2.655	0.0079	0.038	Mybpc2,Mybpc3,Myh3,Myh7,Myh6,Myh8,Myom1,Myom2,Ttn,
GO:0030048	actin filament-based movement	8	3782	3.61	15	15729	2.655	0.0079	0.038	Apbb1,Myh10,Myh9,Myl6,Myo5a,Suv39h1,Was,Wipf1,Myh7,Myh6,
GO:0016525	negative regulation of angiogenesis	8	3782	3.61	15	15729	2.655	0.0079	0.037	Bai1,Thbs1,Tnni3,Amot,Crhr2,Pml,Serpinf1,Tie1,
GO:0040011	locomotion	8	3782	3.61	15	15729	2.655	0.0079	0.037	Cln6,Myo5a,Nefl,Atp1a2,Tcrb-j,LOC665506,Trbv1,Atp1a2,Tcrb-v8.3,Trbv3,Tcrb-v8.2,Psen2,Snca,Ttn,
GO:0045670	regulation of osteoclast differentiation	8	3782	3.61	15	15729	2.655	0.0079	0.037	Cartpt,Csf1,Gnas,Pik3r1,Tcfe3,Tnfsf11,Mitf,Tnf,
GO:0031099	regeneration	8	3782	3.61	15	15729	2.655	0.0079	0.037	Apoe,Gja1,Hopx,Klk8,Nefl,Rtn4rl1,Sox15,Ninj2,
GO:0030889	negative regulation of B cell proliferation	7	3782	22.112	8	15729	4.2	0	0	Casp3,Cd24a,Cdkn2a,Pawr,Btla,Fcgr2b,Tnfrsf13b,
GO:0002763	positive regulation of myeloid leukocyte differentiation	7	3782	11.056	9	15729	3.772	0.0001	0.001	Csf1,Gnas,Id2,Kitl,Lif,Rb1,Tnfsf11,
GO:0016339	calcium-dependent cell-cell adhesion	7	3782	11.056	9	15729	3.772	0.0001	0.001	Arvcf,Cdh2,Pcdh1,Pcdh18,Pcdhga12,Pcdhga2,Pcdhgb2,Pcdhga7,Pcdhgb7,Pcdhgc5,Pcdhgb1,Pcdhga5,Pcdhga10,Pcdhgc3,Pcdhgb5,Pcdhga4,Pcdhgc4,Pcdhga11,Pcdhgb4,Pcdhgb6,Pcdhga6,Pcdhga9,Pcdhgb8,Pcdhga3,Pcdhga8,Cdh17,Pcdh12,
GO:0021924	cell proliferation in the external granule layer	7	3782	7.37	10	15729	3.401	0.0006	0.005	Gbx2,Gli1,Gli2,Lhx1,Lhx5,Smo,Igf1,
GO:0021534	cell proliferation in hindbrain	7	3782	7.37	10	15729	3.401	0.0006	0.005	Gbx2,Gli1,Gli2,Lhx1,Lhx5,Smo,Igf1,
GO:0021930	granule cell precursor proliferation	7	3782	7.37	10	15729	3.401	0.0006	0.005	Gbx2,Gli1,Gli2,Lhx1,Lhx5,Smo,Igf1,
GO:0007512	adult heart development	7	3782	7.37	10	15729	3.401	0.0006	0.005	Chd7,Gja1,Hand2,Myh10,Slc22a5,Slc22a21,Myh7,Myh6,Ttn,
GO:0009954	proximal/distal pattern formation	7	3782	5.528	11	15729	3.073	0.0021	0.014	Aldh1a2,En1,Gli1,Gli2,Gli3,Lrp4,Sp8,
GO:0048339	paraxial mesoderm development	7	3782	5.528	11	15729	3.073	0.0021	0.013	Dll3,Epb4.1l5,Foxc1,Nckap1,Lef1,Smad3,Wnt3a,
GO:0016050	vesicle organization and biogenesis	7	3782	5.528	11	15729	3.073	0.0021	0.013	Hip1,Snap91,Stxbp1,Unc13a,Zdhhc15,Dlg4,Srgn,
GO:0019915	sequestering of lipid	7	3782	5.528	11	15729	3.073	0.0021	0.013	Cidea,Gm2a,Hexa,Hexb,Nrip1,Adfp,Cav1,
GO:0030315	T-tubule	7	3782	4.422	12	15729	2.78	0.0054	0.028	Cacna2d1,Cacnb1,Camk2d,Dysf,Cacna1c,Cacna1s,Ryr1,
GO:0002064	epithelial cell development	7	3782	4.422	12	15729	2.78	0.0054	0.028	B4galt1,Foxa1,Gja1,Onecut1,Onecut2,Shroom3,Tcfcp2l1,
GO:0048286	alveolus development	7	3782	4.422	12	15729	2.78	0.0054	0.028	Fgf10,Kdr,Man2a1,Pdgfa,Pdpn,Tns3,Psen2,
GO:0048863	stem cell differentiation	7	3782	4.422	12	15729	2.78	0.0054	0.027	Fgf4,Klf4,Lif,Nodal,Tcf3,Nanog,Pou5f1,
GO:0007431	salivary gland development	7	3782	4.422	12	15729	2.78	0.0054	0.027	Bmp7,Fgf8,Fgfr1,Fgfr2,Nkx3-1,Pax6,Tcfcp2l1,
GO:0021697	cerebellar cortex formation	7	3782	4.422	12	15729	2.78	0.0054	0.027	Atp2b2,Cacna1a,Kndc1,Lhx1,Lhx5,Ulk1,Wnt7a,
GO:0016010	dystrophin-associated glycoprotein complex	7	3782	4.422	12	15729	2.78	0.0054	0.027	Dag1,Pgm5,Sgce,Utrn,Dmd,Dtna,Sgcz,
GO:0030010	establishment of cell polarity	7	3782	3.685	13	15729	2.515	0.0119	0.05	Brsk2,Crb3,Foxj1,Lama1,Myh9,Ptk7,Dock2,
GO:0010464	regulation of mesenchymal cell proliferation	7	3782	3.685	13	15729	2.515	0.0119	0.05	Fgfr1,Fgfr2,Irs2,Kdr,Tbx18,Vegfa,Foxp1,
GO:0016202	regulation of striated muscle development	7	3782	3.685	13	15729	2.515	0.0119	0.05	Cenpf,Gja1,Hdac7,Lef1,Smad3,Sox15,Bmp4,
GO:0050974	detection of mechanical stimulus involved in sensory perception	7	3782	3.685	13	15729	2.515	0.0119	0.05	Accn1,Atp2b2,Fyn,Gpr98,Myc,Slc12a2,Sox2,
GO:0032615	interleukin-12 production	7	3782	3.685	13	15729	2.515	0.0119	0.05	Irf1,Ltb,Nod2,Rel,Cd40,Ifng,Il10,
GO:0048634	regulation of muscle development	7	3782	3.685	13	15729	2.515	0.0119	0.05	Cenpf,Gja1,Hdac7,Lef1,Smad3,Sox15,Bmp4,
GO:0015893	drug transport	7	3782	3.685	13	15729	2.515	0.0119	0.05	Abcb1a,Slc18a1,Slc47a1,Abp1,Slc22a18,Spns3,Tlr2,
GO:0010463	mesenchymal cell proliferation	7	3782	3.685	13	15729	2.515	0.0119	0.05	Fgfr1,Fgfr2,Irs2,Kdr,Tbx18,Vegfa,Foxp1,
GO:0045785	positive regulation of cell adhesion	7	3782	3.685	13	15729	2.515	0.0119	0.049	Calca,Cd24a,Csf1,Tdgf1,Tgm2,Vav3,Vav1,
GO:0002053	positive regulation of mesenchymal cell proliferation	7	3782	3.685	13	15729	2.515	0.0119	0.049	Fgfr1,Fgfr2,Irs2,Kdr,Tbx18,Vegfa,Foxp1,
GO:0048538	thymus development	7	3782	3.685	13	15729	2.515	0.0119	0.049	Fgf3,Jarid2,Pbx1,Six1,Six4,Gp1bb,Sept5,Tbx1,Psen2,
GO:0005112	Notch binding	6	3782	1000	6	15729	4.354	0	0	Dll1,Dll3,Dll4,Dner,Jag1,Jag2,
GO:0007130	synaptonemal complex assembly	6	3782	18.953	7	15729	3.818	0.0001	0.001	Cpeb1,Ehmt2,Syce1,Syce2,Sycp1,Sycp3,
GO:0043616	keratinocyte proliferation	6	3782	18.953	7	15729	3.818	0.0001	0.001	Fgf10,Fst,Irf6,Klk8,Ptch1,Sfn,
GO:0005861	troponin complex	6	3782	9.476	8	15729	3.373	0.0007	0.005	Tnni3,Tnnc1,Tnnc2,Tnni2,Tnnt1,Tnnt3,
GO:0004861	cyclin-dependent protein kinase inhibitor activity	6	3782	9.476	8	15729	3.373	0.0007	0.005	Casp3,Cdkn1a,Cdkn1b,Cdkn1c,Cdkn2a,Cdkn2b,
GO:0008307	structural constituent of muscle	6	3782	9.476	8	15729	3.373	0.0007	0.005	Jph1,Myl6,Pdlim3,Actg2,Mylpf,Myom2,
GO:0016717	oxidoreductase activity, acting on paired donors, with oxidation of a pair of donors resulting in the reduction of molecular oxygen to two molecules of water	6	3782	9.476	8	15729	3.373	0.0007	0.005	Cyb5,Fads1,Fads2,Fads3,Scd1,Scd4,Scd2,
GO:0048558	embryonic gut morphogenesis	6	3782	9.476	8	15729	3.373	0.0007	0.005	Foxp4,Gli3,Nckap1,Ovol2,Tcf7l2,Tcf7,
GO:0017145	stem cell division	6	3782	6.317	9	15729	2.992	0.0027	0.017	Bmi1,Commd3,Cdkn2a,Hoxb4,Tgfb2,Wnt3a,Nanog,
GO:0033549	MAP kinase phosphatase activity	6	3782	6.317	9	15729	2.992	0.0027	0.017	Dusp10,Dusp4,Dusp5,Dusp6,Dusp9,Dusp8,
GO:0042551	neuron maturation	6	3782	6.317	9	15729	2.992	0.0027	0.017	App,Cdkn1c,Farp2,Mtch1,Lgi4,Mecp2,
GO:0017017	MAP kinase tyrosine/serine/threonine phosphatase activity	6	3782	6.317	9	15729	2.992	0.0027	0.017	Dusp10,Dusp4,Dusp5,Dusp6,Dusp9,Dusp8,
GO:0051145	smooth muscle cell differentiation	6	3782	6.317	9	15729	2.992	0.0027	0.017	Fgf10,Ntf3,Prdm6,Tbx18,Wnt4,Bmp4,
GO:0021940	positive regulation of granule cell precursor proliferation	6	3782	6.317	9	15729	2.992	0.0027	0.017	Gli1,Gli2,Lhx1,Lhx5,Smo,Igf1,
GO:0051605	protein maturation via proteolysis	6	3782	6.317	9	15729	2.992	0.0027	0.017	Adam10,Dner,Asprv1,Psen2,Ren1,Srgn,
GO:0001952	regulation of cell-matrix adhesion	6	3782	6.317	9	15729	2.992	0.0027	0.017	Bcl6,Csf1,Onecut1,Onecut2,Pik3r1,Tdgf1,
GO:0031018	endocrine pancreas development	6	3782	6.317	9	15729	2.992	0.0027	0.017	Foxa2,Insm1,Nkx6-2,Onecut1,Onecut2,Pde3b,
GO:0019229	regulation of vasoconstriction	6	3782	6.317	9	15729	2.992	0.0027	0.017	Edn1,Atp1a2,Tcrb-j,LOC665506,Trbv1,Atp1a2,Tcrb-v8.3,Trbv3,Tcrb-v8.2,Cacna1c,Cav1,Edn2,
GO:0022612	gland morphogenesis	6	3782	6.317	9	15729	2.992	0.0027	0.017	Bmp7,Fgf8,Fgfr1,Fgfr2,Nkx2-3,Pax6,
GO:0048557	embryonic digestive tract morphogenesis	6	3782	6.317	9	15729	2.992	0.0027	0.017	Foxp4,Gli3,Nckap1,Ovol2,Tcf7l2,Tcf7,
GO:0005391	sodium:potassium-exchanging ATPase activity	6	3782	6.317	9	15729	2.992	0.0027	0.017	Atp1a3,Atp1b1,Atp1b2,Atp1b3,Atp1a2,Tcrb-j,LOC665506,Trbv1,Atp1a2,Tcrb-v8.3,Trbv3,Tcrb-v8.2,
GO:0021936	regulation of granule cell precursor proliferation	6	3782	6.317	9	15729	2.992	0.0027	0.017	Gli1,Gli2,Lhx1,Lhx5,Smo,Igf1,
GO:0007439	ectodermal gut development	6	3782	4.738	10	15729	2.661	0.0077	0.037	Foxp4,Gli2,Gli3,Nckap1,Tcf7l2,Tcf7,
GO:0048567	ectodermal gut morphogenesis	6	3782	4.738	10	15729	2.661	0.0077	0.037	Foxp4,Gli2,Gli3,Nckap1,Tcf7l2,Tcf7,
GO:0051604	protein maturation	6	3782	4.738	10	15729	2.661	0.0077	0.037	Adam10,Dner,Asprv1,Psen2,Ren1,Srgn,
GO:0004673	protein histidine kinase activity	6	3782	4.738	10	15729	2.661	0.0077	0.037	Kcnh1,Kcnh2,Kcnh3,Kcnh8,Pdk1,Pdk4,
GO:0004668	protein-arginine deiminase activity	5	3782	1000	5	15729	3.974	0	0	Padi2,Padi1,Padi3,Padi4,Padi6,
GO:0001730	2'-5'-oligoadenylate synthetase activity	5	3782	1000	5	15729	3.974	0	0	Oas1a,Oas1g,Oas1c,Oas1d,Oas2,Oasl2,
GO:0009912	auditory receptor cell fate commitment	5	3782	1000	5	15729	3.974	0	0	Atoh1,Dll1,Hes1,Hes5,Jag2,
GO:0000052	citrulline metabolic process	5	3782	1000	5	15729	3.974	0	0	Padi2,Padi1,Padi3,Padi4,Padi6,
GO:0019240	citrulline biosynthetic process	5	3782	1000	5	15729	3.974	0	0	Padi2,Padi1,Padi3,Padi4,Padi6,
GO:0018101	peptidyl-citrulline biosynthetic process from peptidyl-arginine	5	3782	1000	5	15729	3.974	0	0	Padi2,Padi1,Padi3,Padi4,Padi6,
GO:0060120	inner ear receptor cell fate commitment	5	3782	1000	5	15729	3.974	0	0	Atoh1,Dll1,Hes1,Hes5,Jag2,
GO:0035020	regulation of Rac protein signal transduction	5	3782	15.794	6	15729	3.398	0.0006	0.005	Kras,Rasgrf1,Stmn3,Centd3,Dock2,
GO:0001936	regulation of endothelial cell proliferation	5	3782	15.794	6	15729	3.398	0.0006	0.005	Cav2,Pdgfb,Vegfa,Cav1,Pold4,
GO:0045778	positive regulation of ossification	5	3782	15.794	6	15729	3.398	0.0006	0.005	Bmp2,Calca,Bmp4,Cd276,P2rx7,
GO:0048103	somatic stem cell division	5	3782	15.794	6	15729	3.398	0.0006	0.005	Bmi1,Commd3,Cdkn2a,Hoxb4,Tgfb2,Wnt3a,
GO:0021937	Purkinje cell-granule cell precursor cell signaling involved in regulation of granule cell precursor cell proliferation	5	3782	15.794	6	15729	3.398	0.0006	0.005	Gli1,Gli2,Lhx1,Lhx5,Smo,
GO:0046579	positive regulation of Ras protein signal transduction	5	3782	7.897	7	15729	2.934	0.0033	0.02	Csf1,Kitl,Kras,Dock2,Nrg1,
GO:0046852	positive regulation of bone remodeling	5	3782	7.897	7	15729	2.934	0.0033	0.02	Bmp2,Calca,Bmp4,Cd276,P2rx7,
GO:0019794	nonprotein amino acid metabolic process	5	3782	7.897	7	15729	2.934	0.0033	0.02	Padi2,Padi1,Padi3,Padi4,Padi6,
GO:0050910	detection of mechanical stimulus involved in sensory perception of sound	5	3782	7.897	7	15729	2.934	0.0033	0.019	Atp2b2,Gpr98,Myc,Slc12a2,Sox2,
GO:0002831	regulation of response to biotic stimulus	5	3782	7.897	7	15729	2.934	0.0033	0.019	Cd24a,Il15,Raet1b,Raet1c,Raet1e,Raet1a,Spn,Ulbp1,
GO:0045197	establishment and/or maintenance of epithelial cell polarity	5	3782	7.897	7	15729	2.934	0.0033	0.019	Crb3,Ilk,Lama1,Prickle2,Ptk7,
GO:0051181	cofactor transport	5	3782	7.897	7	15729	2.934	0.0033	0.019	Pdpn,Slc19a3,Slc22a4,Slc22a5,Slc22a21,Slc6a8,
GO:0015908	fatty acid transport	5	3782	7.897	7	15729	2.934	0.0033	0.019	Crot,Slc27a3,Adfp,Cpt1b,Chkb,Pparg,
GO:0051180	vitamin transport	5	3782	7.897	7	15729	2.934	0.0033	0.019	Pdpn,Slc19a3,Slc22a4,Slc22a5,Slc22a21,Tcn2,
GO:0034105	positive regulation of tissue remodeling	5	3782	7.897	7	15729	2.934	0.0033	0.019	Bmp2,Calca,Bmp4,Cd276,P2rx7,
GO:0002087	neurological control of breathing	5	3782	7.897	7	15729	2.934	0.0033	0.019	Gls,Nlgn2,Atp1a2,Tcrb-j,LOC665506,Trbv1,Atp1a2,Tcrb-v8.3,Trbv3,Tcrb-v8.2,Nlgn3,
GO:0007435	salivary gland morphogenesis	5	3782	7.897	7	15729	2.934	0.0033	0.019	Bmp7,Fgf8,Fgfr1,Fgfr2,Pax6,
GO:0051324	prophase	5	3782	5.264	8	15729	2.545	0.0109	0.049	Ehmt2,Ovol1,Syce1,Syce2,Piwil2,
GO:0001935	endothelial cell proliferation	5	3782	5.264	8	15729	2.545	0.0109	0.049	Cav2,Pdgfb,Vegfa,Cav1,Pold4,
GO:0017022	myosin binding	5	3782	5.264	8	15729	2.545	0.0109	0.049	Rab27a,Lsp1,Mlph,Mybpc3,Trim2,
GO:0031295	T cell costimulation	5	3782	5.264	8	15729	2.545	0.0109	0.049	Cd24a,Tnfsf13b,Cd80,Spn,Tnfrsf13c,
GO:0042074	cell migration involved in gastrulation	5	3782	5.264	8	15729	2.545	0.0109	0.049	Nckap1,Mesp1,Nodal,Amot,Lefty1,
GO:0008191	metalloendopeptidase inhibitor activity	5	3782	5.264	8	15729	2.545	0.0109	0.049	Lxn,Timp3,Timp1,Timp4,Wfikkn1,
GO:0048488	synaptic vesicle endocytosis	5	3782	5.264	8	15729	2.545	0.0109	0.048	Cd24a,Stxbp1,Unc13a,Zdhhc15,Dlg4,
GO:0008889	glycerophosphodiester phosphodiesterase activity	5	3782	5.264	8	15729	2.545	0.0109	0.048	Gde1,Gdpd1,Gdpd5,Prei4,Gdpd2,
GO:0012510	trans-Golgi network transport vesicle membrane	5	3782	5.264	8	15729	2.545	0.0109	0.048	Ap1s1,Ap1s2,Ap1s3,Cltb,Furin,
GO:0048483	autonomic nervous system development	5	3782	5.264	8	15729	2.545	0.0109	0.048	Gata3,Gbx2,Gfra3,Ntf3,Sox10,
GO:0005066	transmembrane receptor protein tyrosine kinase signaling protein activity	5	3782	5.264	8	15729	2.545	0.0109	0.048	Sh2d3c,Dok1,Dok4,Dok5,Dok2,
GO:0018195	peptidyl-arginine modification	5	3782	5.264	8	15729	2.545	0.0109	0.048	Padi2,Padi1,Padi3,Padi4,Padi6,
GO:0015175	neutral amino acid transmembrane transporter activity	5	3782	5.264	8	15729	2.545	0.0109	0.048	Slc1a4,Slc32a1,Slc6a6,Slc7a10,Slc36a2,
GO:0051057	positive regulation of small GTPase mediated signal transduction	5	3782	5.264	8	15729	2.545	0.0109	0.048	Csf1,Kitl,Kras,Dock2,Nrg1,
GO:0006525	arginine metabolic process	5	3782	5.264	8	15729	2.545	0.0109	0.048	Arg2,Ddah2,Fah,Nags,Arg1,
GO:0031294	lymphocyte costimulation	5	3782	5.264	8	15729	2.545	0.0109	0.048	Cd24a,Tnfsf13b,Cd80,Spn,Tnfrsf13c,
GO:0021871	forebrain regionalization	5	3782	5.264	8	15729	2.545	0.0109	0.048	Fgf8,Gli3,Gsx2,Pax6,Bmp4,
GO:0001573	ganglioside metabolic process	5	3782	5.264	8	15729	2.545	0.0109	0.047	Cln6,Gm2a,Hexa,Hexb,Itgb8,
GO:0007128	meiotic prophase I	5	3782	5.264	8	15729	2.545	0.0109	0.047	Ehmt2,Ovol1,Syce1,Syce2,Piwil2,
GO:0042095	interferon-gamma biosynthetic process	5	3782	5.264	8	15729	2.545	0.0109	0.047	Gadd45g,Cd1d1,Cd276,Il18,Tnfrsf13c,
GO:0021532	neural tube patterning	5	3782	5.264	8	15729	2.545	0.0109	0.047	En1,Gbx2,Gli2,Bmp4,Psen2,
GO:0004194	pepsin A activity	5	3782	5.264	8	15729	2.545	0.0109	0.047	Bace2,Ctsd,Napsa,Pga5,Ren1,
GO:0001958	endochondral ossification	5	3782	5.264	8	15729	2.545	0.0109	0.047	Col13a1,Fgf18,Gnas,Mef2d,Mef2c,
GO:0002456	T cell mediated immunity	5	3782	5.264	8	15729	2.545	0.0109	0.047	Cd24a,Cd8a,Rab27a,Cd1d1,Spn,
Part B. Low-responsive genes
GO id	Annotation	N genes with GO in list	List size	Enrich-ment ratio	N genes with GO total	N genes total	z	p	FDR	Genes
GO:0045184	establishment of protein localization	379	6637	2.052	632	15729	9.233	0	0	Abcb9,Akap12,Ap1b1,Ap1g1,Ap1m1,Ap2a1,Ap2a2,Ap2b1,Ap2s1,Ap3m1,Ap3s1,Ap3s2,Ap4b1,Ap4e1,Ap4m1,Ap4s1,Apba1,Appbp2,Arf1,Arf3,Arf5,Arf6,Arfgap1,Arfgap2,Arfgap3,Arfip1,Arl2,Arl6ip1,Atg10,Atg16l1,Atg3,Atg4b,Atg4d,Atg7,Bax,Bcap31,Bet1,Bet1l,Blzf1,Bnip1,Brms1l,Ccdc91,Cdk5,Centg2,Cep290,Cep57,Chm,Chmp1a,Chmp1b,Chmp2a,Chmp5,Chmp6,Chmp7,Clpx,Clta,Cog1,Cog2,Cog3,Cog4,Cog6,Cog8,Copb1,Copb2,Cope,Copg,Copz1,Cox18…
GO:0015031	protein transport	370	6637	2.147	606	15729	9.587	0	0	Abcb9,Akap12,Ap1b1,Ap1g1,Ap1m1,Ap2a1,Ap2a2,Ap2b1,Ap2s1,Ap3m1,Ap3s1,Ap3s2,Ap4b1,Ap4e1,Ap4m1,Ap4s1,Apba1,Appbp2,Arf1,Arf3,Arf5,Arf6,Arfgap1,Arfgap2,Arfgap3,Arfip1,Arl2,Arl6ip1,Atg10,Atg16l1,Atg3,Atg4b,Atg4d,Atg7,Bax,Bcap31,Bet1,Bet1l,Blzf1,Bnip1,Brms1l,Ccdc91,Cdk5,Centg2,Cep290,Cep57,Chm,Chmp1a,Chmp1b,Chmp2a,Chmp5,Chmp6,Chmp7,Clpx,Clta,Cog1,Cog2,Cog3,Cog4,Cog6,Cog8,Copb1,Copb2,Cope,Copg,Copz1,Cox18…
GO:0003723	RNA binding	336	6637	2.384	529	15729	10.099	0	0	Abt1,Aco1,Adar,Adarb1,Adat1,Agxt2l2,Akap1,Ankrd17,Ascc1,Auh,Bat1a,Bfsp1,Brca1,Zfp36l1,Zfp36l2,Bxdc5,C1d,Ccnt1,Cdk9,Cdkn2aip,Cherp,Cirbp,Cnot4,Cnot6,Cpeb3,Cpsf1,Cpsf2,Cpsf3,Cpsf4,Csde1,Cstf1,Cstf2,Cstf2t,Cugbp1,Dazap1,Ddx1,Ddx10,Ddx11,Ddx17,Ddx19a,Ddx24,Ddx25,Ddx28,Ddx3x,Ddx42,Ddx46,Ddx47,Ddx49,Ddx5,Ddx50,Ddx51,Ddx52,Ddx54,Ddx56,Ddx59,Dhx30,Dhx34,Dhx8,Dhx9,Dimt1,Dis3,Dis3l,Dis3l2,Dkc1,Dnajc17,Dnd1…
GO:0031090	organelle membrane	329	6637	2.242	530	15729	9.426	0	0	Aaas,Abca2,Abcb10,Abcb7,Abcb9,Abcd3,Acat1,Acox1,Afg3l2,Agpat6,Aifm1,Ak2,Alg14,Ankfy1,Ap2s1,Ap4e1,Apex2,Apool,Appbp2,Arfgef2,Arfip1,Arl6ip1,Asph,Asphd2,Atad3a,Atp5a1,Atp5b,Atp5c1,Atp5d,Atp5e,Atp5f1,Atp5g1,Atp5h,Atp5j,Atp5j2,Atp5l,Atp6v0b,Atp6v0c,Atp6v0e,Atp6v1g1,Atp6v1g2,Atp6v1h,Bax,Bcap31,Bckdhb,Bet1,Bet1l,Brp44l,Cept1,Chchd3,Cpt1b,Chkb,Cisd2,Clpx,Clta,Cml1,Copa,Copb1,Copb2,Cope,Copg,Copz1,Cox15,…
GO:0030529	ribonucleoprotein complex	287	6637	3.78	391	15729	12.651	0	0	Agxt2l2,Api5,Bat1a,Bcas2,Cdc40,Cwc15,D10Ertd322e,Dap3,Dazap1,Ddx20,Ddx25,Ddx5,Dkc1,Eftud2,Eif4a3,Es2el,Fbl,Frg1,Gatc,Gemin6,Gemin7,H47,Snrpa1,Hnrnpa0,Hnrnpa1,Hnrnpa2b1,Hnrnpc,Hnrnpl,Hnrnpr,Hnrnpu,Hnrpa3,Hnrpab,Hnrpd,Hnrpf,Hnrph2,Hnrpk,Hnrpll,March2,Hnrpm,Hnrpul1,Imp3,Isy1,Jrk,Larp6,Larp7,Lsm1,Lsm10,Lsm11,Lsm2,Lsm4,Lsm5,Lsm6,Lsm7,Lsm8,Lsmd1,Magoh,Mett11d1,Mrpl1,Mrpl10,Mrpl11,Mrpl13,Mrpl16,Mrpl18,M…
GO:0006396	RNA processing	236	6637	3.403	331	15729	10.835	0	0	Adar,Adarb1,Adat1,Adat2,Agxt2l2,Bat1a,Bfsp1,Bxdc5,C1d,Cdc40,Cherp,Clp1,Cpsf1,Cpsf2,Cpsf3,Cpsf4,Cstf1,Cstf2,Cstf2t,Cstf3,Cugbp1,Cwc15,Dbr1,Ddx1,Ddx20,Ddx39,Ddx46,Ddx5,Ddx51,Ddx56,Dhx15,Dimt1,Dis3,Dkc1,Dus1l,Dus2l,Dus3l,Eftud2,Eif4a3,Elac1,Emg1,Es2el,Exosc2,Exosc3,Exosc4,Exosc8,Fars2,Fbl,Fcf1,Fip1l1,Frg1,Ftsj3,Gatc,Gemin6,Gemin7,H47,Snrpa1,Hnrnpa1,Hnrnpa2b1,Hnrnpc,Hnrnpl,Hnrpa3,Hnrpab,Hnrpf,Hnrpk,H…
GO:0031967	organelle envelope	233	6637	2.186	379	15729	7.693	0	0	Aaas,Abcb10,Abcb7,Abcd3,Acat1,Afg3l2,Aifm1,Ak2,Alg14,Apex2,Apool,Atad3a,Atp5a1,Atp5b,Atp5c1,Atp5d,Atp5e,Atp5f1,Atp5g1,Atp5h,Atp5j,Atp5j2,Atp5l,Bax,Bckdhb,Bnip3l,Brp44l,Ccar1,Chchd3,Cpt1b,Chkb,Cisd2,Clpx,Cml1,Cox15,Cox4i1,Cox5a,Cox5b,Cox6a1,Cox6b1,Cox6c,Cox7a2,Cox7a2l,Cox7b,Cox7c,Csde1,Cse1l,Cyb5b,Cyc1,Cycs,Cyhr1,Dci,Ddx19a,Dhrs1,Eif6,Emd,Epc1,Faf1,Fanci,Fdxr,Fxc1,Gcat,Galr3,Ggn,Gle1,Got2,Grpel2,H…
GO:0031975	envelope	233	6637	2.186	379	15729	7.693	0	0	Aaas,Abcb10,Abcb7,Abcd3,Acat1,Afg3l2,Aifm1,Ak2,Alg14,Apex2,Apool,Atad3a,Atp5a1,Atp5b,Atp5c1,Atp5d,Atp5e,Atp5f1,Atp5g1,Atp5h,Atp5j,Atp5j2,Atp5l,Bax,Bckdhb,Bnip3l,Brp44l,Ccar1,Chchd3,Cpt1b,Chkb,Cisd2,Clpx,Cml1,Cox15,Cox4i1,Cox5a,Cox5b,Cox6a1,Cox6b1,Cox6c,Cox7a2,Cox7a2l,Cox7b,Cox7c,Csde1,Cse1l,Cyb5b,Cyc1,Cycs,Cyhr1,Dci,Ddx19a,Dhrs1,Eif6,Emd,Epc1,Faf1,Fanci,Fdxr,Fxc1,Gcat,Galr3,Ggn,Gle1,Got2,Grpel2,H…
GO:0006412	translation	228	6637	3.154	327	15729	10.185	0	0	Aars2,Aarsd1,Abtb1,Aco1,Zfp36l1,Bzw1,Cacnb4,Dalrd3,Dars,Dars2,Ddx1,Ddx25,Denr,Dnajc1,Ears2,Eef1b2,Eef1d,Eef1g,Eef2,Eefsec,Eftud1,Eif1b,Eif2s1,Eif2a,Eif2ak1,Eif2ak2,Eif2ak3,Eif2b1,Eif2b2,Eif2b4,Eif2b5,Eif2c2,Eif2c3,Eif2s3y,Eif3b,Eif3c,Eif3d,Eif3e,Eif3eip,Eif3f,Eif3g,Eif3h,Eif3i,Eif3j,Eif3m,Eif4a1,Eif4a2,Eif4b,Eif4e,Eif4ebp2,Eif4g1,Eif4g2,Eif5,Eif5a2,Eif5b,Eif6,Emd,Eprs,Etf1,Fars2,Farsa,Farsb,Gars,…
GO:0006259	DNA metabolic process	211	6637	2.331	335	15729	7.787	0	0	Aifm1,Alkbh2,Alkbh3,Ankrd17,Apex1,Apex2,Aptx,Asf1a,Atr,Banf1,Bccip,Blm,Brca1,Brip1,Ccdc111,Cdc45l,Cdc6,Cdt1,Cebpg,Chaf1a,Clspn,Cry1,Cry2,Ctcf,Dbf4,Dclre1a,Dclre1b,Ddb2,Dffa,Dffb,Dna2,Dnajc2,Dnmt1,Dtl,Dut,E4f1,Eme1,Eme2,Ercc1,Ercc2,Ercc3,Ercc6,Ercc8,Esco1,Exo1,Fancb,Fancc,Fanci,Fbxo18,Fen1,Gen1,Gmnn,Gtf2h1,Gtf2h3,Gtf2h4,Gtf2h5,Hel308,Helb,Hmgn1,Kin,Lig1,Lig3,Lig4,Lin9,Mbd1,Mbd4,Mcm2,Mcm3,Mcm4,Mcm5…
GO:0044429	mitochondrial part	206	6637	2.475	320	15729	8.116	0	0	Abcb10,Abcb7,Abcd3,Acat1,Afg3l2,Aifm1,Ak2,Aldh4a1,Alg14,Apex2,Apool,Atad3a,Atp5a1,Atp5b,Atp5c1,Atp5d,Atp5e,Atp5f1,Atp5g1,Atp5h,Atp5j,Atp5j2,Atp5l,Bax,Bckdhb,Bcl2l1,Bnip3l,Brp44l,C1qbp,Chchd3,Cpt1b,Chkb,Cisd2,Clpx,Cml1,Cox15,Cox4i1,Cox5a,Cox5b,Cox6a1,Cox6b1,Cox6c,Cox7a2,Cox7a2l,Cox7b,Cox7c,Csde1,Cyb5b,Cyc1,Cycs,Dap3,Dci,Dhrs1,Etfb,Fanci,Fdxr,Fxc1,Gcat,Galr3,Got2,Grpel2,Hadha,Hadhb,Herc2,Hsd17b10,H…
GO:0016071	mRNA metabolic process	181	6637	3.814	246	15729	10.044	0	0	Adar,Adarb1,Auh,Bat1a,Zfp36l1,Brf1,Zfp36l2,Cdc40,Cebpg,Clp1,Cpsf1,Cpsf2,Cpsf3,Cpsf4,Cstf1,Cstf2,Cstf2t,Cstf3,Cugbp1,Cwc15,Dbr1,Dcp1a,Dcp1b,Dcps,Ddx1,Ddx20,Ddx39,Ddx46,Ddx5,Dhx15,Dnajb11,Eftud2,Eif4a3,Es2el,Fip1l1,Frg1,Gatc,Gemin6,Gemin7,H47,Snrpa1,Hnrnpa1,Hnrnpa2b1,Hnrnpc,Hnrnpl,Hnrpa3,Hnrpd,Hnrpdl,Hnrpf,Hnrpk,Hnrpll,March2,Hnrpm,Isy1,Khsrp,Kin,Lsm1,Lsm10,Lsm11,Lsm2,Lsm4,Lsm5,Lsm6,Lsm7,Lsm8,Lsmd1…
GO:0005740	mitochondrial envelope	173	6637	2.369	273	15729	7.145	0	0	Abcb10,Abcb7,Abcd3,Acat1,Afg3l2,Aifm1,Ak2,Alg14,Apex2,Apool,Atad3a,Atp5a1,Atp5b,Atp5c1,Atp5d,Atp5e,Atp5f1,Atp5g1,Atp5h,Atp5j,Atp5j2,Atp5l,Bax,Bckdhb,Bnip3l,Brp44l,Chchd3,Cpt1b,Chkb,Cisd2,Clpx,Cml1,Cox15,Cox4i1,Cox5a,Cox5b,Cox6a1,Cox6b1,Cox6c,Cox7a2,Cox7a2l,Cox7b,Cox7c,Csde1,Cyb5b,Cyc1,Cycs,Dci,Dhrs1,Fanci,Fdxr,Fxc1,Gcat,Galr3,Got2,Grpel2,Hadha,Hadhb,Herc2,Hsd17b10,Htra2,Immp2l,Letm1,Magmas,Mccc1,…
GO:0031966	mitochondrial membrane	165	6637	2.539	254	15729	7.406	0	0	Abcb10,Abcb7,Abcd3,Acat1,Afg3l2,Aifm1,Ak2,Alg14,Apex2,Apool,Atad3a,Atp5a1,Atp5b,Atp5c1,Atp5d,Atp5e,Atp5f1,Atp5g1,Atp5h,Atp5j,Atp5j2,Atp5l,Bax,Bckdhb,Brp44l,Chchd3,Cpt1b,Chkb,Cisd2,Clpx,Cml1,Cox15,Cox4i1,Cox5a,Cox5b,Cox6b1,Cox6c,Cox7a2,Cox7a2l,Cox7b,Cox7c,Csde1,Cyb5b,Cyc1,Cycs,Dci,Dhrs1,Fanci,Fdxr,Gcat,Galr3,Got2,Grpel2,Hadha,Hadhb,Herc2,Hsd17b10,Immp2l,Letm1,Magmas,Mccc1,Mdh2,Mfn1,Mfn2,Mrpl45,Mrp…
GO:0006397	mRNA processing	162	6637	4.034	217	15729	9.748	0	0	Adar,Adarb1,Bat1a,Cdc40,Clp1,Cpsf1,Cpsf2,Cpsf3,Cpsf4,Cstf1,Cstf2,Cstf2t,Cstf3,Cugbp1,Cwc15,Dbr1,Ddx1,Ddx20,Ddx39,Ddx46,Ddx5,Dhx15,Eftud2,Eif4a3,Es2el,Fip1l1,Frg1,Gatc,Gemin6,Gemin7,H47,Snrpa1,Hnrnpa1,Hnrnpa2b1,Hnrnpc,Hnrnpl,Hnrpa3,Hnrpf,Hnrpk,Hnrpll,March2,Hnrpm,Isy1,Khsrp,Kin,Lsm1,Lsm10,Lsm11,Lsm2,Lsm4,Lsm5,Lsm6,Lsm7,Lsm8,Magoh,Mlh1,Nhp2l1,Nono,Nudt21,Pabpn1,Papd1,Papola,Pcbp1,Phf5a,Plrg1,Pnn,Po…
GO:0022403	cell cycle phase	161	6637	2.141	264	15729	6.233	0	0	Akap8,Anapc1,Anapc11,Anapc2,Anapc4,Anapc5,Anapc7,Anln,Anp32b,Apbb2,Aspm,Aurkb,Birc5,Bub1b,Bub3,Calr,Camk2g,Ccdc5,Ccna2,Ccnb2,Ccnf,Cd2ap,Cdc123,Cdc16,Cdc20,Cdc23,Cdc25a,Cdc25c,Cdc27,Cdc2a,Cdc2l1,Cdc2l5,Cdc6,Cdca3,Cdca8,Cdt1,Cenph,Cetn1,Cetn2,Cetn3,Chfr,Cit,Cks2,Clasp1,Dbf4,Dclre1a,Dctn3,Dmwd,Dnajc2,Dsn1,E2f4,E2f6,Espl1,Exo1,Fbxo43,Fbxo5,Fsd1,Fzr1,Gas1,Gspt2,Hectd3,Htatip2,Incenp,Katna1,Katnb1,Kif1…
GO:0016887	ATPase activity	158	6637	2.278	253	15729	6.576	0	0	Abca2,Abcb10,Abcb4,Abcb7,Abcb8,Abcb9,Abcc10,Abcd3,Abcd4,Abce1,Abcf1,Abcf2,Abcf3,Asna1,Atp13a1,Atp13a2,Atp2c1,Atp5a1,Atp5b,Atp5c1,Atp5d,Atp5e,Atp5f1,Atp5g1,Atp5g2,Atp5g3,Atp5h,Atp5j,Atp5k,Atp5l,Atp5o,Atp6v0b,Atp6v0c,Atp6v0d1,Atp6v0e,Atp6v1a,Atp6v1c1,Atp6v1d,Atp6v1e1,Atp6v1f,Atp6v1g1,Atp6v1g2,Atp6v1h,Atp7b,Atp8b1,Atp8b2,Atp8b3,Atp9b,Bat1a,Bccip,Blm,Bptf,Brip1,Btaf1,Cetn2,Chd1l,Chd4,Chd6,Clpx,Cntn4,…
GO:0019866	organelle inner membrane	155	6637	2.385	244	15729	6.798	0	0	Abcb10,Abcb7,Abcd3,Acat1,Afg3l2,Ak2,Alg14,Apex2,Apool,Atad3a,Atp5a1,Atp5b,Atp5c1,Atp5d,Atp5e,Atp5f1,Atp5g1,Atp5h,Atp5j,Atp5j2,Atp5l,Bckdhb,Brp44l,Chchd3,Clpx,Cml1,Cox15,Cox4i1,Cox5a,Cox5b,Cox6b1,Cox6c,Cox7a2,Cox7a2l,Cox7b,Cox7c,Csde1,Cyb5b,Cyc1,Cycs,Dci,Dhrs1,Eif6,Emd,Fanci,Fdxr,Gcat,Galr3,Got2,Grpel2,Hadha,Hadhb,Herc2,Hsd17b10,Immp2l,Lbr,Letm1,Lmnb2,Magmas,Mccc1,Mdh2,Mrpl45,Mrps21,Mrps23,Mtch2,M…
GO:0009719	response to endogenous stimulus	155	6637	2.211	251	15729	6.324	0	0	Acvr2b,Adipor1,Alkbh2,Alkbh3,Ankrd17,Apex1,Apex2,Aptx,Asf1a,Atr,Bax,Bccip,Blm,Brca1,Brcc3,Bre,Brip1,Cdc2a,Cebpg,Chaf1a,Clspn,Cry1,Cry2,Dclre1a,Dclre1b,Ddb2,Dtl,Eme1,Eme2,Ercc1,Ercc2,Ercc3,Ercc6,Ercc8,Esco1,Exo1,Fancb,Fancc,Fanci,Fbxo18,Fen1,Frag1,Gen1,Gtf2h1,Gtf2h3,Gtf2h4,Gtf2h5,Hipk1,Hmgn1,Hnf1b,Kin,Lig1,Lig3,Lig4,Mapk1,Mapk14,Mbd4,Mc4r,Mlh1,Mms19,Mpg,Mre11a,Msh2,Msh3,Mus81,Nbn,Neil1,Nek1,Nhej1,…
GO:0005743	mitochondrial inner membrane	150	6637	2.417	235	15729	6.765	0	0	Abcb10,Abcb7,Abcd3,Acat1,Afg3l2,Ak2,Alg14,Apex2,Apool,Atad3a,Atp5a1,Atp5b,Atp5c1,Atp5d,Atp5e,Atp5f1,Atp5g1,Atp5h,Atp5j,Atp5j2,Atp5l,Bckdhb,Brp44l,Chchd3,Clpx,Cml1,Cox15,Cox4i1,Cox5a,Cox5b,Cox6b1,Cox6c,Cox7a2,Cox7a2l,Cox7b,Cox7c,Csde1,Cyb5b,Cyc1,Cycs,Dci,Dhrs1,Fanci,Fdxr,Gcat,Galr3,Got2,Grpel2,Hadha,Hadhb,Herc2,Hsd17b10,Immp2l,Letm1,Magmas,Mccc1,Mdh2,Mrpl45,Mrps21,Mrps23,Mtch2,Mtx1,Ndufa1,Ndufa10,…
GO:0006974	response to DNA damage stimulus	147	6637	2.549	226	15729	7.005	0	0	Alkbh2,Alkbh3,Ankrd17,Apex1,Apex2,Aptx,Asf1a,Atr,Bax,Bccip,Blm,Brca1,Brcc3,Bre,Brip1,Cdc2a,Cebpg,Chaf1a,Clspn,Cry1,Cry2,Dclre1a,Dclre1b,Ddb2,Dtl,Eme1,Eme2,Ercc1,Ercc2,Ercc3,Ercc6,Ercc8,Esco1,Exo1,Fancb,Fancc,Fanci,Fbxo18,Fen1,Frag1,Gen1,Gtf2h1,Gtf2h3,Gtf2h4,Gtf2h5,Hipk1,Hmgn1,Kin,Lig1,Lig3,Lig4,Mapk1,Mapk14,Mbd4,Mlh1,Mms19,Mpg,Mre11a,Msh2,Msh3,Mus81,Nbn,Neil1,Nek1,Nhej1,Nono,Nsmce1,Nsmce2,Nthl1,N…
GO:0000279	M phase	143	6637	2.448	223	15729	6.678	0	0	Akap8,Anapc1,Anapc11,Anapc2,Anapc4,Anapc5,Anapc7,Anln,Aspm,Aurkb,Birc5,Bub1b,Bub3,Calr,Ccdc5,Ccna2,Ccnb2,Ccnf,Cd2ap,Cdc16,Cdc20,Cdc23,Cdc25a,Cdc25c,Cdc27,Cdc2a,Cdc2l1,Cdc2l5,Cdc6,Cdca3,Cdca8,Cenph,Cetn1,Cetn2,Cetn3,Chfr,Cit,Cks2,Clasp1,Dclre1a,Dctn3,Dmwd,Dsn1,Espl1,Exo1,Fbxo43,Fbxo5,Fsd1,Fzr1,Hectd3,Htatip2,Incenp,Katna1,Katnb1,Kif11,Klhdc3,Kntc1,Lmln,Mad1l1,Mad2l1bp,Mad2l2,Mapk1ip1,Mapre1,Mis12,…
GO:0051301	cell division	143	6637	2.201	232	15729	6.04	0	0	Anapc1,Anapc11,Anapc2,Anapc4,Anapc5,Anapc7,Anln,Ard1,Arhgap4,Arhgef11,Aspm,Aurkb,Bin3,Birc5,Bub1b,Cables2,Ccdc5,Ccna2,Ccnb2,Ccnf,Ccnt1,Cd2ap,Cdc123,Cdc16,Cdc20,Cdc23,Cdc25a,Cdc25c,Cdc27,Cdc2a,Cdc2l1,Cdc2l5,Cdc42,Cdc45l,Cdc6,Cdc7,Cdca3,Cdca4,Cdca8,Cdk4,Cdk5,Cdk7,Cetn1,Cetn2,Cetn3,Cfl1,Chfr,Cit,Cks2,Clasp1,Cntrob,Daxx,Dclre1a,Dctn3,Dsn1,Ercc2,Fbxo5,Fsd1,Ftsj2,Fzr1,Gp1bb,Sept5,Tbx1,Incenp,Katna1,Kat…
GO:0000278	mitotic cell cycle	140	6637	2.367	221	15729	6.412	0	0	Akap8,Anapc1,Anapc11,Anapc2,Anapc4,Anapc5,Anapc7,Anln,Anp32b,Apbb2,Aspm,Aurka,Aurkb,Birc5,Bub1b,Bub3,Camk2g,Ccdc5,Ccna2,Ccnb2,Ccnf,Cd2ap,Cdc123,Cdc16,Cdc20,Cdc23,Cdc25a,Cdc25c,Cdc27,Cdc2a,Cdc2l1,Cdc2l5,Cdc6,Cdca3,Cdca8,Cdt1,Cenph,Cetn1,Cetn2,Cetn3,Chfr,Cit,Clasp1,Dbf4,Dclre1a,Dctn3,Dnajc2,Dsn1,E2f4,E2f6,E4f1,Fbxo5,Fsd1,Fzr1,Gas1,Gspt2,Hdac3,Hectd3,Htatip2,Incenp,Katna1,Katnb1,Kif11,Kntc1,Lmln,Mad…
GO:0042623	ATPase activity, coupled	139	6637	2.38	219	15729	6.419	0	0	Abcb10,Abcb4,Abcb7,Abcb8,Abcb9,Abcc10,Abcd3,Abcd4,Abcf2,Asna1,Atp13a1,Atp13a2,Atp2c1,Atp5a1,Atp5b,Atp5c1,Atp5d,Atp5e,Atp5f1,Atp5g1,Atp5g2,Atp5g3,Atp5h,Atp5j,Atp5k,Atp5l,Atp5o,Atp6v0b,Atp6v0c,Atp6v0d1,Atp6v0e,Atp6v1a,Atp6v1c1,Atp6v1d,Atp6v1e1,Atp6v1f,Atp6v1g1,Atp6v1g2,Atp6v1h,Atp7b,Atp8b1,Atp8b2,Atp8b3,Atp9b,Bat1a,Bccip,Blm,Bptf,Brip1,Btaf1,Cetn2,Chd1l,Chd4,Chd6,Cntn4,Ddx1,Ddx10,Ddx11,Ddx17,Ddx19a…
GO:0008380	RNA splicing	133	6637	5.358	167	15729	9.85	0	0	Bat1a,Cdc40,Cugbp1,Cwc15,Dbr1,Ddx1,Ddx20,Ddx39,Ddx46,Ddx5,Dhx15,Eftud2,Eif4a3,Es2el,Frg1,Gatc,Gemin6,Gemin7,H47,Snrpa1,Hnrnpa1,Hnrnpa2b1,Hnrnpc,Hnrpa3,Hnrpf,Hnrpk,March2,Hnrpm,Isy1,Khsrp,Lsm1,Lsm10,Lsm11,Lsm2,Lsm4,Lsm5,Lsm6,Lsm7,Lsm8,Magoh,Nhp2l1,Nono,Phf5a,Plrg1,Pnn,Ppie,Ppih,Ppil1,Ppil3,Ppp1r8,Ppp4r2,Ppwd1,Prpf18,Prpf3,Prpf31,Prpf38a,Prpf38b,Prpf4,Prpf4b,Prpf6,Prpf8,Ptbp1,Puf60,Rbm17,Rbm22,Rbm3…
GO:0005840	ribosome	130	6637	3.124	187	15729	7.61	0	0	D10Ertd322e,Dap3,Jrk,Mett11d1,Mrpl1,Mrpl10,Mrpl11,Mrpl13,Mrpl16,Mrpl18,Mrpl2,Mrpl20,Mrpl21,Mrpl22,Mrpl27,Mrpl28,Mrpl3,Mrpl30,Mrpl32,Mrpl33,Mrpl35,Mrpl37,Mrpl38,Mrpl39,Mrpl4,Mrpl40,Mrpl41,Mrpl43,Mrpl44,Mrpl45,Mrpl46,Mrpl47,Mrpl48,Mrpl49,Mrpl52,Mrpl53,Ccdc142,Mrpl54,Mrpl55,Mrpl9,Mrps10,Mrps11,Mrps14,Mrps15,Mrps16,Mrps17,Mrps18a,Mrps18b,Mrps18c,Mrps2,Mrps21,Mrps22,Mrps23,Mrps25,Mrps26,Mrps27,Mrps28,…
GO:0006281	DNA repair	124	6637	3.088	179	15729	7.377	0	0	Alkbh2,Alkbh3,Ankrd17,Apex1,Apex2,Aptx,Asf1a,Atr,Bccip,Blm,Brca1,Brip1,Cebpg,Chaf1a,Clspn,Cry1,Cry2,Dclre1a,Dclre1b,Ddb2,Eme1,Eme2,Ercc1,Ercc2,Ercc3,Ercc6,Ercc8,Esco1,Exo1,Fancb,Fancc,Fanci,Fbxo18,Fen1,Gen1,Gtf2h1,Gtf2h3,Gtf2h4,Gtf2h5,Hmgn1,Kin,Lig1,Lig3,Lig4,Mbd4,Mlh1,Mms19,Mpg,Mre11a,Msh2,Msh3,Mus81,Nbn,Neil1,Nhej1,Nono,Nsmce1,Nsmce2,Nthl1,Nudt1,Ogg1,Parp1,Parp2,Pcna,Pms2,Pnkp,Polb,Pold1,Pole,P…
GO:0022613	ribonucleoprotein complex biogenesis and assembly	122	6637	2.932	179	15729	7.072	0	0	Bxdc2,Bxdc5,Bysl,Bzw1,C1d,Cugbp1,Ddx1,Ddx51,Ddx56,Denr,Dimt1,Dis3,Dkc1,Eif1b,Eif2s1,Eif2b1,Eif2b5,Eif3b,Eif3c,Eif3d,Eif3h,Eif4a3,Eif4e,Eif4ebp2,Eif4g1,Eif4g2,Eif5,Eif5a2,Eif6,Emd,Emg1,Exosc2,Exosc3,Exosc4,Exosc8,Fbl,Fcf1,Frg1,Ftsj3,Gatc,Gemin6,Gnl2,Gnl3l,Imp3,Ipo4,Ipo9,Isg20l2,Lgtn,Lsm2,Mrpl10,Mrpl22,Mrpl30,Mrpl41,Mrps26,Mtif2,Mtif3,Ngdn,Nhp2l1,Nmd3,Nob1,Nol14,Nol5,Nol5a,Nola1,Pop4,Pop5,Ppp1r15b,…
GO:0000087	M phase of mitotic cell cycle	114	6637	3.718	156	15729	7.848	0	0	Akap8,Anapc1,Anapc11,Anapc2,Anapc4,Anapc5,Anapc7,Anln,Aspm,Aurkb,Birc5,Bub1b,Bub3,Ccdc5,Ccna2,Ccnb2,Ccnf,Cd2ap,Cdc16,Cdc20,Cdc23,Cdc25a,Cdc25c,Cdc27,Cdc2a,Cdc2l1,Cdc2l5,Cdc6,Cdca3,Cdca8,Cenph,Cetn1,Cetn2,Cetn3,Chfr,Cit,Clasp1,Dclre1a,Dctn3,Dsn1,Fbxo5,Fsd1,Fzr1,Hectd3,Htatip2,Incenp,Katna1,Katnb1,Kif11,Kntc1,Lmln,Mad1l1,Mad2l1bp,Mad2l2,Mapre1,Mis12,Mphosph6,Mtap9,Ncapd3,Ncapg2,Ncaph,Ndc80,Nek1,Nek…
GO:0007067	mitosis	113	6637	3.685	155	15729	7.779	0	0	Akap8,Anapc1,Anapc11,Anapc2,Anapc4,Anapc5,Anapc7,Anln,Aspm,Aurkb,Birc5,Bub1b,Bub3,Ccdc5,Ccna2,Ccnb2,Ccnf,Cd2ap,Cdc16,Cdc20,Cdc23,Cdc25a,Cdc25c,Cdc27,Cdc2a,Cdc2l1,Cdc2l5,Cdc6,Cdca3,Cdca8,Cenph,Cetn1,Cetn2,Cetn3,Chfr,Cit,Clasp1,Dclre1a,Dctn3,Dsn1,Fbxo5,Fsd1,Fzr1,Hectd3,Htatip2,Incenp,Katna1,Katnb1,Kif11,Kntc1,Lmln,Mad1l1,Mad2l1bp,Mad2l2,Mapre1,Mis12,Mtap9,Ncapd3,Ncapg2,Ncaph,Ndc80,Nek1,Nek2,Nek3,Ne…
GO:0003735	structural constituent of ribosome	103	6637	3.067	149	15729	6.687	0	0	Mrpl1,Mrpl10,Mrpl11,Mrpl13,Mrpl16,Mrpl18,Mrpl2,Mrpl20,Mrpl21,Mrpl22,Mrpl27,Mrpl3,Mrpl30,Mrpl32,Mrpl33,Mrpl35,Mrpl39,Mrpl4,Mrpl41,Mrpl47,Mrpl48,Mrpl49,Mrpl9,Mrps10,Mrps11,Mrps14,Mrps15,Mrps16,Mrps17,Mrps18a,Mrps18b,Mrps18c,Mrps2,Mrps21,Mrps22,Mrps23,Mrps25,Mrps26,Mrps30,Mrps7,Mrps9,Rnaset2b,Rps6ka2,Rpl10,Rpl12,Rpl13,Rpl13a,Rpl14,Rpl15,Rpl17,Rpl18,Rpl19,Rpl21,Rpl22l1,Rpl23,Rpl23a,Rpl24,Rpl26,Rpl27,…
GO:0005681	spliceosome	96	6637	6.575	116	15729	8.878	0	0	Api5,Bat1a,Bcas2,Cdc40,Cwc15,Ddx20,Ddx5,Eftud2,Eif4a3,Es2el,Frg1,Gatc,Gemin6,Gemin7,H47,Snrpa1,Hnrnpa1,Hnrnpa2b1,Hnrnpc,Hnrpa3,Hnrpf,Hnrpk,March2,Hnrpm,Isy1,Lsm2,Lsm4,Magoh,Nhp2l1,Phf5a,Plrg1,Pnn,Ppie,Ppih,Ppil1,Ppil3,Ppp1r8,Ppwd1,Prpf18,Prpf3,Prpf31,Prpf38a,Prpf38b,Prpf4,Prpf4b,Prpf6,Prpf8,Rbm17,Rbm22,Rbm8a,Rbmxrt,Refbp2,Rheb,Sart1,Sf1,Sf3a1,Sf3a2,Sf3a3,Sf3b1,Sf3b5,Sf4,Sfrs2,Sfrs3,Sfrs5,Sfrs8,Sf…
GO:0004386	helicase activity	93	6637	3.747	127	15729	7.109	0	0	Ascc3,Ascc3l1,Bat1a,Bccip,Blm,Brip1,Btaf1,Cetn2,Chd1l,Chd2,Chd4,Chd6,Ddx1,Ddx10,Ddx11,Ddx17,Ddx19a,Ddx19b,Ddx20,Ddx24,Ddx25,Ddx28,Ddx31,Ddx39,Ddx3x,Ddx42,Ddx46,Ddx47,Ddx49,Ddx5,Ddx50,Ddx51,Ddx52,Ddx54,Ddx56,Ddx59,Dhx15,Dhx29,Dhx30,Dhx32,Dhx33,Dhx34,Dhx35,Dhx36,Dhx37,Dhx38,Dhx40,Dhx57,Dhx8,Dhx9,Dna2,Eif4a1,Eif4a2,Eif4a3,Ep400,Ercc2,Ercc3,Ercc6l,Fbxo18,G3bp1,Gtf2f2,Hel308,Helb,Ighmbp2,Ints6,Mcm4,Mc…
GO:0006260	DNA replication	92	6637	2.864	136	15729	6.035	0	0	Ankrd17,Blm,Brca1,Ccdc111,Cdc45l,Cdc6,Cdt1,Chaf1a,Clspn,Dbf4,Dna2,Dnajc2,Dtl,Dut,E4f1,Fanci,Fen1,Gmnn,Helb,Kin,Lig1,Lig3,Lig4,Lin9,Mcm2,Mcm3,Mcm4,Mcm5,Mcm6,Mcm7,Mcm8,Mcm9,Med1,Mlh1,Msh2,Msh3,Myst2,Nasp,Nfia,Orc3l,Orc4l,Orc5l,Orc6l,Papd5,Pcna,Pms2,Pola1,Pola2,Polb,Pold1,Pold3,Pole,Pole2,Polg,Polg2,Polh,Poli,Polk,Poll,Polm,Pols,Prim1,Prim2,Repin1,Zfp775,Rev3l,Rfc1,Rfc2,Rfc3,Rfc4,Rfc5,Rnaseh2a,Rpa1,…
GO:0042254	ribosome biogenesis and assembly	83	6637	3.248	118	15729	6.213	0	0	Bxdc2,Bxdc5,Bysl,C1d,Ddx1,Ddx51,Ddx56,Dimt1,Dis3,Dkc1,Eif4a3,Eif6,Emg1,Exosc2,Exosc3,Exosc4,Exosc8,Fbl,Fcf1,Frg1,Ftsj3,Gnl2,Gnl3l,Imp3,Ipo4,Ipo9,Isg20l2,Mrpl10,Mrpl22,Mrpl30,Mrpl41,Mrps26,Ngdn,Nhp2l1,Nmd3,Nob1,Nol14,Nol5,Nol5a,Nola1,Pop4,Pop5,Rcl1,Rnaset2b,Rps6ka2,Rpl12,Rpl13,Rpl21,Rpl26,Rpl27,Rpl28,Rpl29,Rpl36a,Rpl37a,Rpl5,Rpl6,Rpl7,Rpl7a,Rpl9,Rps14,Rps15,Rps16,Rps18,Rps19,Rps29,Rps3a,Rps5,Rps6k…
GO:0004518	nuclease activity	80	6637	2.148	131	15729	4.391	0	0	Alkbh2,Alkbh3,Apex1,Apex2,Aptx,Bfsp1,Cnot6,Cpsf3,Dbr1,Dffb,Dis3,Dis3l,Dis3l2,Elac1,Eme1,Eme2,Endog,Endogl1,Ercc1,Exdl1,Exo1,Exod1,Exosc2,Exosc3,Exosc4,Exosc8,Fanci,Fen1,G3bp1,Gen1,Hrsp12,Isg20l1,Isg20l2,Mre11a,Mrpl44,Mus81,Neil1,Nthl1,Ogg1,Parn,Pold1,Polg,Pop4,Pop5,Pop7,Ppp1r8,Prnpip1,Rad9,Rexo1,Rexo2,Rexo4,Rnaseh2a,Rnasen,Rpp14,Rpp21,Rpp30,Tatdn1,Tatdn3,Thex1,Tcp11,Tsen34,Ttrap,Wrn,Xrn1,Zranb3,A…
GO:0045182	translation regulator activity	79	6637	3.092	114	15729	5.88	0	0	Abtb1,Ard1,Arhgap4,Brf1,Brf2,Bzw1,Cacnb4,Denr,Eef1b2,Eef1d,Eef1g,Eef2,Eefsec,Eftud1,Eftud2,Eif1b,Eif2s1,Eif2a,Eif2ak1,Eif2ak3,Eif2b1,Eif2b2,Eif2b4,Eif2b5,Eif2c2,Eif2c3,Eif2s3y,Eif3b,Eif3c,Eif3d,Eif3e,Eif3f,Eif3g,Eif3h,Eif3i,Eif3j,Eif3m,Eif4a1,Eif4a2,Eif4a3,Eif4b,Eif4e,Eif4ebp2,Eif4enif1,Eif4g1,Eif4g2,Eif5,Eif5a2,Eif5b,Eif6,Ell,Emd,Etf1,Gfm1,Gfm2,Gspt2,Gtf2a2,Gtf2e2,Gtf2f1,Hbs1l,Ict1,Ireb2,Lgtn,Mt…
GO:0006457	protein folding	78	6637	2.484	121	15729	4.978	0	0	Aip,Bag5,Calr,Calr3,Canx,Cct2,Cct3,Cct4,Cct5,Cct6a,Cct6b,Cct7,Cct8,Dnaja3,Dnajb1,Dnajb11,Dnajb9,Dnajc1,Dnajc10,Dnajc12,Dnajc14,Dnajc16,Dnajc17,Dnajc18,Dnajc4,Dnajc5,Dnajc7,Ero1lb,Fkbp15,Fkbp1a,Fkbp1b,Fkbp2,Fkbp4,Grpel1,Grpel2,Hsp90aa1,Hsp90ab1,Hspa9,Hspe1,Hyou1,Myg1,Pfdn5,Nktr,Pfdn1,Pfdn2,Pin1,Pin4,Ppia,Ppib,Ppie,Ppig,Ppih,Ppil1,Ppil2,Ppil3,Ppil6,Ppwd1,Ranbp2,Sdccag10,Sec63,Sep15,Stch,Stub1,Tbca,…
GO:0008135	translation factor activity, nucleic acid binding	76	6637	3.154	109	15729	5.839	0	0	Abtb1,Ard1,Arhgap4,Brf1,Brf2,Bzw1,Cacnb4,Denr,Eef1b2,Eef1d,Eef1g,Eef2,Eefsec,Eftud1,Eftud2,Eif1b,Eif2s1,Eif2a,Eif2ak1,Eif2ak3,Eif2b1,Eif2b2,Eif2b4,Eif2b5,Eif2c2,Eif2c3,Eif2s3y,Eif3b,Eif3c,Eif3d,Eif3e,Eif3f,Eif3g,Eif3h,Eif3i,Eif3j,Eif3m,Eif4a1,Eif4a2,Eif4a3,Eif4b,Eif4e,Eif4ebp2,Eif4enif1,Eif4g1,Eif4g2,Eif5,Eif5a2,Eif5b,Eif6,Ell,Emd,Etf1,Gfm1,Gfm2,Gspt2,Gtf2a2,Gtf2e2,Gtf2f1,Hbs1l,Ict1,Lgtn,Mtif2,Mt…
GO:0022890	inorganic cation transmembrane transporter activity	75	6637	2.096	124	15729	4.139	0	0	Atp2c1,Atp5a1,Atp5b,Atp5c1,Atp5d,Atp5e,Atp5f1,Atp5g1,Atp5g2,Atp5g3,Atp5h,Atp5j,Atp5j2,Atp5k,Atp5l,Atp5o,Atp5s,Atp6ap2,Atp6v0a1,Atp6v0a2,Atp6v0b,Atp6v0c,Atp6v0d1,Atp6v0e,Atp6v1a,Atp6v1c1,Atp6v1d,Atp6v1e1,Atp6v1f,Atp6v1g1,Atp6v1g2,Atp6v1h,Atp7b,Cox4i1,Cox5a,Cox5b,Cox6a1,Cox6b1,Cox6c,Cox7a2,Cox7a2l,Cox7b,Cox7c,Cox8a,Slc11a2,Slc22a3,Slc25a37,Slc30a1,Slc30a5,Slc30a6,Slc30a7,Slc31a1,Slc39a1,Slc9a1,Slc9…
GO:0008565	protein transporter activity	74	6637	2.303	118	15729	4.529	0	0	Ap1b1,Ap1g1,Ap1m1,Ap2a1,Ap2a2,Ap2b1,Ap3m1,Ap4e1,Ap4m1,Arf1,Arf5,Arf6,Clta,Cog1,Copb1,Copb2,Cope,Copg,Copz1,Cse1l,Gga1,Gga3,Ipo13,Ipo4,Ipo8,Ipo9,Kpna1,Kpna2,Kpna3,Kpnb1,Mrpl45,Ndufa11,Nutf2,Rab1,Rab11a,Rab1b,Rab3c,Rab9,Rufy1,Sec13,Sec14l2,Sec61a1,Sec61a2,Sec63,Snap23,Snap29,Syncrip,Snx14,Snx15,Stx16,Stx18,Stx5a,Timm13,Timm17a,Timm17b,Timm22,Timm23,Timm44,Timm8b,Tloc1,Tmed1,Tmed4,Tmed7,Tnpo1,Tnpo2,…
GO:0006399	tRNA metabolic process	73	6637	3.846	99	15729	6.374	0	0	Aars2,Aarsd1,Adat1,Adat2,Dalrd3,Dars,Dars2,Dkc1,Dus1l,Dus2l,Dus3l,Dut,Ears2,Elac1,Eprs,Fars2,Farsa,Farsb,Gars,Hars,Hars2,Iars,Kars,Khsrp,Lars,Lars2,Lcmt2,Mars,Mars2,Mettl1,Mto1,Nars,Nars2,Pars2,Polg2,Pop4,Pop5,Pop7,Ppp3r1,Wdr92,Ptov1,Pus1,Pus10,Qtrt1,Rars,Rars2,Rg9mtd1,Rg9mtd3,Rpp14,Rpp21,Rpp30,Sars2,Tars,Tars2,Thg1l,Trdmt1,Trit1,Trmt1,Trmt12,Trmt6,Trmu,Trub1,Trub2,Tcp11,Tsen34,Tsen54,Tyw1,Vars,V…
GO:0044445	cytosolic part	70	6637	2.739	105	15729	5.094	0	0	Akt1s1,Bax,Cct2,Cct3,Cct4,Cct5,Cct6a,Cct7,Eno2,Hba-x,Myg1,Pfdn5,Nufip1,Pfdn1,Pfdn2,Pik3c3,Pik3r2,Psma1,Psma2,Psma3,Psma4,Psma5,Psma6,Psma7,Psmb1,Psmb2,Psmb3,Psmb4,Psmb5,Psmb6,Psmb7,Rpl12,Rpl13,Rpl19,Rpl21,Rpl23,Rpl26,Rpl27,Rpl28,Rpl29,Rpl32,Rpl36a,Rpl37,Rpl37a,Rpl39,Rpl5,Rpl6,Rpl7,Rpl9,Rps13,Rps14,Rps15,Rps16,Rps18,Rps19,Rps27,Rps29,Rps3a,Rps5,Rps6kb1,Rps7,Sra1,Tcp1,Uaca,Uxt,Vbp1,Hba-a1,Hbb-y,Hbb…
GO:0016779	nucleotidyltransferase activity	69	6637	2.864	102	15729	5.221	0	0	Ccdc111,Chrac1,Coasy,Crcp,Fanci,Fpgt,Galt,Gmppa,Gmppb,Med21,Mela,Nmnat1,Papd1,Papd5,Papola,Pcyt1a,Pcyt2,Pola1,Pola2,Polb,Pold1,Pold3,Pole,Pole2,Pole3,Polg,Polg2,Polh,Poli,Polk,Poll,Polm,Polr2b,Polr2c,Polr2d,Polr2e,Polr2f,Polr2g,Polr2i,Polr2j,Polr2k,Polr2l,Polr3a,Polr3b,Polr3c,Nudt17,Polr3d,Polr3e,Polr3f,Polr3h,Polr3k,Polrmt,Pols,Prim1,Prim2,Rev3l,Rngtt,Rpap1,Rpo1-1,Rpo1-3,Rpo1-4,Tert,Thg1l,Tut1,T…
GO:0008026	ATP-dependent helicase activity	64	6637	5.157	81	15729	6.726	0	0	Bat1a,Bccip,Blm,Brip1,Btaf1,Cetn2,Chd1l,Chd4,Chd6,Ddx1,Ddx10,Ddx11,Ddx17,Ddx19a,Ddx19b,Ddx20,Ddx24,Ddx25,Ddx28,Ddx39,Ddx3x,Ddx42,Ddx46,Ddx47,Ddx49,Ddx5,Ddx50,Ddx51,Ddx52,Ddx54,Ddx56,Ddx59,Dhx15,Dhx29,Dhx30,Dhx32,Dhx33,Dhx36,Dhx38,Dhx40,Dhx57,Dhx8,Dhx9,Eif4a1,Eif4a2,Eif4a3,Ercc2,Ercc3,Fbxo18,Hel308,Helb,Ints6,Recql,Recql4,Recql5,Shprh,Skiv2l,Skiv2l2,Smarca4,Smarca5,Vmn2r-ps14,Smarca5,Ttf2,Wrn,Zran…
GO:0044455	mitochondrial membrane part	62	6637	16.986	67	15729	8.361	0	0	Atp5c1,Atp5e,Atp5l,Cisd2,Cox6b1,Cox6c,Cox7a2,Cox7a2l,Cox7b,Cyc1,Cycs,Immp2l,Mrpl45,Ndufa1,Ndufa10,Ndufa11,Ndufa12,Ndufa13,Ndufa2,Ndufa5,Ndufa6,Ndufa7,Ndufa8,Ndufa9,Ndufab1,Ndufb10,Ndufb11,Ndufb2,Ndufb3,Ndufb5,Ndufb6,Ndufb7,Ndufb8,Ndufb9,Ndufc1,Ndufc2,Ndufs1,Ndufs2,Ndufs3,Ndufs4,Ndufs6,Ndufs7,Ndufs8,Ndufv1,Ndufv2,Ppox,Timm13,Timm17a,Timm17b,Timm22,Timm23,Timm44,Tomm20,Uqcr,Uqcrb,Uqcrc1,Uqcrc2,Uqcr…
GO:0015078	hydrogen ion transmembrane transporter activity	59	6637	3.514	82	15729	5.469	0	0	Atp5a1,Atp5b,Atp5c1,Atp5d,Atp5e,Atp5f1,Atp5g1,Atp5g2,Atp5g3,Atp5h,Atp5j,Atp5j2,Atp5k,Atp5l,Atp5o,Atp5s,Atp6ap2,Atp6v0a1,Atp6v0a2,Atp6v0b,Atp6v0c,Atp6v0d1,Atp6v0e,Atp6v1a,Atp6v1c1,Atp6v1d,Atp6v1e1,Atp6v1f,Atp6v1g1,Atp6v1g2,Atp6v1h,Cox4i1,Cox5a,Cox5b,Cox6a1,Cox6b1,Cox6c,Cox7a2,Cox7a2l,Cox7b,Cox7c,Cox8a,Slc9a1,Slc9a3,Slc9a8,Surf1,Uqcr,Uqcrb,Uqcrfs1,Uqcrh,Uqcrq,Atp6v1b1,Atp6v1e2,Atp6v1g3,Cmah,Cox4i2,…
GO:0015077	monovalent inorganic cation transmembrane transporter activity	59	6637	2.886	87	15729	4.851	0	0	Atp5a1,Atp5b,Atp5c1,Atp5d,Atp5e,Atp5f1,Atp5g1,Atp5g2,Atp5g3,Atp5h,Atp5j,Atp5j2,Atp5k,Atp5l,Atp5o,Atp5s,Atp6ap2,Atp6v0a1,Atp6v0a2,Atp6v0b,Atp6v0c,Atp6v0d1,Atp6v0e,Atp6v1a,Atp6v1c1,Atp6v1d,Atp6v1e1,Atp6v1f,Atp6v1g1,Atp6v1g2,Atp6v1h,Cox4i1,Cox5a,Cox5b,Cox6a1,Cox6b1,Cox6c,Cox7a2,Cox7a2l,Cox7b,Cox7c,Cox8a,Slc9a1,Slc9a3,Slc9a8,Surf1,Uqcr,Uqcrb,Uqcrfs1,Uqcrh,Uqcrq,Atp6v1b1,Atp6v1e2,Atp6v1g3,Cmah,Cox4i2,…
GO:0003743	translation initiation factor activity	48	6637	3.131	69	15729	4.613	0	0	Ard1,Arhgap4,Brf1,Brf2,Bzw1,Denr,Eif1b,Eif2s1,Eif2a,Eif2ak1,Eif2ak3,Eif2b1,Eif2b2,Eif2b4,Eif2b5,Eif2c2,Eif2c3,Eif2s3y,Eif3b,Eif3c,Eif3d,Eif3e,Eif3f,Eif3g,Eif3h,Eif3i,Eif3j,Eif3m,Eif4a1,Eif4a2,Eif4a3,Eif4b,Eif4e,Eif4ebp2,Eif4enif1,Eif4g1,Eif4g2,Eif5,Eif5a2,Eif5b,Eif6,Emd,Gtf2a2,Gtf2e2,Gtf2f1,Lgtn,Mtif2,Mtif3,Trmt6,
GO:0005746	mitochondrial respiratory chain	47	6637	12.877	52	15729	7.047	0	0	Cox6b1,Cox6c,Cox7a2,Cox7a2l,Cox7b,Cyc1,Cycs,Ndufa1,Ndufa10,Ndufa11,Ndufa12,Ndufa13,Ndufa2,Ndufa5,Ndufa6,Ndufa7,Ndufa8,Ndufa9,Ndufab1,Ndufb10,Ndufb11,Ndufb2,Ndufb3,Ndufb5,Ndufb6,Ndufb7,Ndufb8,Ndufb9,Ndufc1,Ndufc2,Ndufs1,Ndufs2,Ndufs3,Ndufs4,Ndufs6,Ndufs7,Ndufs8,Ndufv1,Ndufv2,Uqcr,Uqcrb,Uqcrc1,Uqcrc2,Uqcrfs1,Uqcrh,Uqcrq,Cox4i2,
GO:0031965	nuclear membrane	46	6637	3.5	64	15729	4.817	0	0	Aaas,Cse1l,Ddx19a,Eif6,Emd,Epc1,Gle1,Ipo13,Ipo4,Ipo8,Ipo9,Kpna1,Kpna2,Kpna3,Kpnb1,Lbr,Lmnb2,Nrm,Nup107,Nup133,Nup155,Nup160,Nup188,Nup210,Nup214,Nup37,Nup43,Nup50,Nup54,Nup93,Nupl1,Nutf2,Nxf1,Nxt1,Pom121,Psen1,Rae1,Ranbp2,Senp2,Sumo1,Tnpo1,Tnpo2,Xpo1,Xpo6,Xpo7,Dusp19,Nup35,
GO:0044453	nuclear membrane part	45	6637	3.852	61	15729	5.002	0	0	Aaas,Cse1l,Ddx19a,Eif6,Emd,Gle1,Ipo13,Ipo4,Ipo8,Ipo9,Kpna1,Kpna2,Kpna3,Kpnb1,Lbr,Lmnb2,Nrm,Nup107,Nup133,Nup155,Nup160,Nup188,Nup210,Nup214,Nup37,Nup43,Nup50,Nup54,Nup93,Nupl1,Nutf2,Nxf1,Nxt1,Pom121,Psen1,Rae1,Ranbp2,Senp2,Sumo1,Tnpo1,Tnpo2,Xpo1,Xpo6,Xpo7,Dusp19,Nup35,
GO:0042175	nuclear envelope-endoplasmic reticulum network	45	6637	2.054	75	15729	3.129	0.0017	0.027	Abcb9,Agpat6,Arl6ip1,Asph,Asphd2,Cept1,Dad1,Ddost,Dolpp1,Dpagt1,Dpm2,Eda,Eif2ak3,Ero1lb,Gosr2,Gpaa1,H13,H47,Snrpa1,Krtcap2,Pcyt1a,Phca,Piga,Figf,Pigb,Pigc,Pigf,Pigo,Pigu,Pnpla6,Psen1,Rae1,Rpn1,Rpn2,Scap,Sec22b,Spcs1,Spcs2,Ssr3,Stt3b,Stx17,Yipf5,Fkbp8,Fmo3,G6pc2,Trpc2,Vamp7,
GO:0016591	DNA-directed RNA polymerase II, holoenzyme	44	6637	6.697	53	15729	6.027	0	0	Cdk8,Gtf2a2,Gtf2e1,Gtf2e2,Gtf2f2,Med1,Med11,Med16,Med17,Med18,Med19,Med21,Med22,Med29,Med31,Med4,Med6,Med8,Med9,Pdcd2,Polr2g,Polr2i,Polr2l,Psmc5,Taf1,Taf10,Taf11,Taf12,Taf13,Taf2,Taf3,Taf4a,Taf5,Taf6,Taf7,Taf8,Taf9,Taf9b,Tbp,Tbpl1,Thrap3,Med13,Med13l,Med24,
GO:0000775	chromosome, pericentric region	43	6637	2.945	63	15729	4.196	0	0	Apitd1,Aurkb,Baz1b,Birc5,Bub1b,Cbx1,Cbx5,Cdca8,Cenpa,Cenpb,Cenpc1,Cenpe,Cenph,Cenpi,Cenpk,Cenpl,Cenpn,Cenpo,Cenpq,Cenpt,Crebbp,Incenp,Jrk,Mis12,Mki67,Mlf1ip,Myst1,Ndc80,Nek2,Nuf2,Rcc2,Sgol1,Spag5,Spc24,Spc25,Suv39h2,Suv420h1,Tigd2,Tigd3,Trp53bp1,Zfp330,Zwilch,Zwint,
GO:0022618	protein-RNA complex assembly	42	6637	2.615	64	15729	3.802	0.0001	0.003	Bzw1,Cugbp1,Ddx1,Denr,Eif1b,Eif2s1,Eif2b1,Eif2b5,Eif3b,Eif3c,Eif3d,Eif3h,Eif4e,Eif4ebp2,Eif4g1,Eif4g2,Eif5,Eif5a2,Eif6,Emd,Gatc,Gemin6,Lgtn,Lsm2,Mtif2,Mtif3,Ppp1r15b,Prpf31,Sfrs2,Sfrs3,Sfrs5,Sfrs8,Sfrs9,Sip1,Smn1,Smndc1,Snrpd1,Surf6,Dazl,Trmt6,Eif4ebp3,Ankhd1,Srpk2,
GO:0008757	S-adenosylmethionine-dependent methyltransferase activity	41	6637	2.16	67	15729	3.155	0.0016	0.025	Carm1,Coq3,Coq5,Dimt1,Dnmt1,Dph5,Ece2,Gstcd,Htf9c,Icmt,Mepce,Mettl1,Mettl2,Mettl3,Mettl6,Mtr,Nsd1,Pcmt1,Pcmtd1,Pnmt,Prdm9,Prmt1,Prmt5,Rnmt,Setd8,Setdb1,Setdb2,Suv39h2,Suv420h1,Tfb1m,Tfb2m,Tox4,Trdmt1,Trmt1,Trmu,As3mt,Ash1l,Inmt,Setd1b,Setmar,Spem1,
GO:0016875	ligase activity, forming carbon-oxygen bonds	40	6637	5.479	50	15729	5.421	0	0	Aars2,Aarsd1,Dalrd3,Dars,Dars2,Ears2,Eprs,Fars2,Farsa,Farsb,Gars,Hars,Hars2,Iars,Kars,Khsrp,Lars,Lars2,Lrrc47,Mars,Mars2,Nars,Nars2,Pars2,Polg2,Ppp3r1,Wdr92,Ptov1,Qars,Rars,Rars2,Sars2,Tars,Tars2,Vars,Vars2,Wars,Wars2,Wdr46,Yars,Yars2,
GO:0016876	ligase activity, forming aminoacyl-tRNA and related compounds	40	6637	5.479	50	15729	5.421	0	0	Aars2,Aarsd1,Dalrd3,Dars,Dars2,Ears2,Eprs,Fars2,Farsa,Farsb,Gars,Hars,Hars2,Iars,Kars,Khsrp,Lars,Lars2,Lrrc47,Mars,Mars2,Nars,Nars2,Pars2,Polg2,Ppp3r1,Wdr92,Ptov1,Qars,Rars,Rars2,Sars2,Tars,Tars2,Vars,Vars2,Wars,Wars2,Wdr46,Yars,Yars2,
GO:0004812	aminoacyl-tRNA ligase activity	40	6637	5.479	50	15729	5.421	0	0	Aars2,Aarsd1,Dalrd3,Dars,Dars2,Ears2,Eprs,Fars2,Farsa,Farsb,Gars,Hars,Hars2,Iars,Kars,Khsrp,Lars,Lars2,Lrrc47,Mars,Mars2,Nars,Nars2,Pars2,Polg2,Ppp3r1,Wdr92,Ptov1,Qars,Rars,Rars2,Sars2,Tars,Tars2,Vars,Vars2,Wars,Wars2,Wdr46,Yars,Yars2,
GO:0065002	intracellular protein transport across a membrane	40	6637	4.215	53	15729	4.913	0	0	Ddx19a,Dnajc19,Fxc1,Gle1,Magmas,Nup107,Nup133,Nup155,Nup160,Nup188,Nup210,Nup37,Nup43,Nup54,Nup93,Nupl1,Pex14,Pom121,Ranbp2,Sec61a1,Sec61a2,Sec61b,Senp2,Sil1,Timm17a,Timm17b,Timm22,Timm23,Timm44,Timm50,Timm8b,Tloc1,Tomm22,Tram1,Tram1l1,Tram2,Xpo7,Zmat3,Dusp19,Nup35,Timm8a2,
GO:0046930	pore complex	40	6637	3.653	55	15729	4.592	0	0	Aaas,C8g,Cse1l,Ddx19a,Gle1,Ipo13,Ipo4,Ipo8,Ipo9,Kpna1,Kpna2,Kpna3,Kpnb1,Nup107,Nup133,Nup155,Nup160,Nup188,Nup210,Nup214,Nup37,Nup43,Nup50,Nup54,Nup93,Nupl1,Nutf2,Nxf1,Nxt1,Pom121,Rae1,Ranbp2,Senp2,Sumo1,Tnpo1,Tnpo2,Xpo1,Xpo6,Xpo7,Dusp19,Nup35,
GO:0051082	unfolded protein binding	40	6637	3.424	56	15729	4.437	0	0	Calr,Calr3,Canx,Cct2,Cct3,Cct4,Cct5,Cct6a,Cct6b,Cct7,Cct8,Dnaja3,Dnajb1,Dnajb11,Dnajb9,Dnajc1,Dnajc10,Dnajc12,Dnajc14,Dnajc16,Dnajc17,Dnajc18,Dnajc4,Dnajc5,Grpel2,Hsp90aa1,Hsp90ab1,Hspa9,Myg1,Pfdn5,Pfdn1,Pfdn2,Sec63,Tbca,Tbce,Tcp1,Ube4b,Uxt,Vbp1,Wbscr18,Dnajb5,
GO:0005643	nuclear pore	39	6637	4.856	50	15729	5.134	0	0	Aaas,Cse1l,Ddx19a,Gle1,Ipo13,Ipo4,Ipo8,Ipo9,Kpna1,Kpna2,Kpna3,Kpnb1,Nup107,Nup133,Nup155,Nup160,Nup188,Nup210,Nup214,Nup37,Nup43,Nup50,Nup54,Nup93,Nupl1,Nutf2,Nxf1,Nxt1,Pom121,Rae1,Ranbp2,Senp2,Sumo1,Tnpo1,Tnpo2,Xpo1,Xpo6,Xpo7,Dusp19,Nup35,
GO:0033279	ribosomal subunit	39	6637	2.671	59	15729	3.724	0.0001	0.004	Dap3,Mrpl1,Mrpl10,Mrpl11,Mrpl13,Mrpl16,Mrpl2,Mrpl20,Mrpl22,Mrpl27,Mrpl3,Mrpl32,Mrpl39,Mrpl43,Mrps10,Mrps14,Mrps2,Mrps22,Mrps23,Mrps25,Mrps7,Rpl13a,Rpl17,Rpl19,Rpl26,Rpl32,Rpl37,Rpl39,Rpl7,Rpl7l1,Rps13,Rps14,Rps15,Rps27,Rps29,Rps3,Rps5,Rps7,Nr2c2,
GO:0043039	tRNA aminoacylation	38	6637	5.205	48	15729	5.194	0	0	Aars2,Aarsd1,Dalrd3,Dars,Dars2,Ears2,Eprs,Fars2,Farsa,Farsb,Gars,Hars,Hars2,Iars,Kars,Khsrp,Lars,Lars2,Mars,Mars2,Nars,Nars2,Pars2,Polg2,Ppp3r1,Wdr92,Ptov1,Rars,Rars2,Sars2,Tars,Tars2,Vars,Vars2,Wars,Wars2,Wdr46,Yars,Yars2,
GO:0006418	tRNA aminoacylation for protein translation	38	6637	5.205	48	15729	5.194	0	0	Aars2,Aarsd1,Dalrd3,Dars,Dars2,Ears2,Eprs,Fars2,Farsa,Farsb,Gars,Hars,Hars2,Iars,Kars,Khsrp,Lars,Lars2,Mars,Mars2,Nars,Nars2,Pars2,Polg2,Ppp3r1,Wdr92,Ptov1,Rars,Rars2,Sars2,Tars,Tars2,Vars,Vars2,Wars,Wars2,Wdr46,Yars,Yars2,
GO:0043038	amino acid activation	38	6637	5.205	48	15729	5.194	0	0	Aars2,Aarsd1,Dalrd3,Dars,Dars2,Ears2,Eprs,Fars2,Farsa,Farsb,Gars,Hars,Hars2,Iars,Kars,Khsrp,Lars,Lars2,Mars,Mars2,Nars,Nars2,Pars2,Polg2,Ppp3r1,Wdr92,Ptov1,Rars,Rars2,Sars2,Tars,Tars2,Vars,Vars2,Wars,Wars2,Wdr46,Yars,Yars2,
GO:0006403	RNA localization	37	6637	3.898	50	15729	4.56	0	0	Ddx19a,Ddx25,Fmr1,Gle1,Hnrnpa1,Khsrp,Lrpprc,Magoh,Ncbp2,Nup107,Nup133,Nup155,Nup160,Nup188,Nup210,Nup214,Nup37,Nup43,Nup54,Nup93,Nupl1,Nxf1,Nxt1,Pom121,Rae1,Ranbp2,Rbm8a,Refbp2,Rnuxa,Senp2,Stau1,Thoc1,Thoc4,Xpo1,Xpo7,Casc3,Dusp19,Nup35,
GO:0006163	purine nucleotide metabolic process	37	6637	2.303	59	15729	3.196	0.0013	0.022	Adsl,Adss,Ampd2,Atp5a1,Atp5b,Atp5c1,Atp5d,Atp5e,Atp5f1,Atp5g1,Atp5g2,Atp5g3,Atp5h,Atp5j,Atp5j2,Atp5k,Atp5l,Atp5o,Atp6v0b,Atp6v0c,Atp6v1a,Atp6v1f,Gmpr2,Gmps,Hprt1,Impdh1,Impdh2,Msh2,Nme1,Nme3,Mrps34,Nme6,Nme7,Nudt1,Nudt9,Adal,Ampd1,Nudt15,
GO:0051236	establishment of RNA localization	36	6637	3.793	49	15729	4.439	0	0	Ddx19a,Ddx25,Fmr1,Gle1,Hnrnpa1,Khsrp,Lrpprc,Magoh,Ncbp2,Nup107,Nup133,Nup155,Nup160,Nup188,Nup210,Nup214,Nup37,Nup43,Nup54,Nup93,Nupl1,Nxf1,Nxt1,Pom121,Rae1,Ranbp2,Rbm8a,Refbp2,Rnuxa,Senp2,Thoc1,Thoc4,Xpo1,Xpo7,Casc3,Dusp19,Nup35,
GO:0050658	RNA transport	36	6637	3.793	49	15729	4.439	0	0	Ddx19a,Ddx25,Fmr1,Gle1,Hnrnpa1,Khsrp,Lrpprc,Magoh,Ncbp2,Nup107,Nup133,Nup155,Nup160,Nup188,Nup210,Nup214,Nup37,Nup43,Nup54,Nup93,Nupl1,Nxf1,Nxt1,Pom121,Rae1,Ranbp2,Rbm8a,Refbp2,Rnuxa,Senp2,Thoc1,Thoc4,Xpo1,Xpo7,Casc3,Dusp19,Nup35,
GO:0050657	nucleic acid transport	36	6637	3.793	49	15729	4.439	0	0	Ddx19a,Ddx25,Fmr1,Gle1,Hnrnpa1,Khsrp,Lrpprc,Magoh,Ncbp2,Nup107,Nup133,Nup155,Nup160,Nup188,Nup210,Nup214,Nup37,Nup43,Nup54,Nup93,Nupl1,Nxf1,Nxt1,Pom121,Rae1,Ranbp2,Rbm8a,Refbp2,Rnuxa,Senp2,Thoc1,Thoc4,Xpo1,Xpo7,Casc3,Dusp19,Nup35,
GO:0005759	mitochondrial matrix	36	6637	3.082	52	15729	3.953	0	0.001	Aldh4a1,Bckdhb,C1qbp,Dap3,Etfb,Fanci,Mrpl1,Mrpl10,Mrpl11,Mrpl13,Mrpl16,Mrpl2,Mrpl20,Mrpl22,Mrpl27,Mrpl3,Mrpl30,Mrpl32,Mrpl37,Mrpl38,Mrpl39,Mrpl41,Mrpl43,Mrpl47,Mrps10,Mrps14,Mrps22,Mrps23,Mrps25,Mrps26,Mrps7,Nfs1,Pdhx,Polg,Acsm1,Nr2c2,
GO:0031980	mitochondrial lumen	36	6637	3.082	52	15729	3.953	0	0.001	Aldh4a1,Bckdhb,C1qbp,Dap3,Etfb,Fanci,Mrpl1,Mrpl10,Mrpl11,Mrpl13,Mrpl16,Mrpl2,Mrpl20,Mrpl22,Mrpl27,Mrpl3,Mrpl30,Mrpl32,Mrpl37,Mrpl38,Mrpl39,Mrpl41,Mrpl43,Mrpl47,Mrps10,Mrps14,Mrps22,Mrps23,Mrps25,Mrps26,Mrps7,Nfs1,Pdhx,Polg,Acsm1,Nr2c2,
GO:0015931	nucleobase, nucleoside, nucleotide and nucleic acid transport	36	6637	2.739	54	15729	3.647	0.0002	0.005	Ddx19a,Ddx25,Fmr1,Gle1,Hnrnpa1,Khsrp,Lrpprc,Magoh,Ncbp2,Nup107,Nup133,Nup155,Nup160,Nup188,Nup210,Nup214,Nup37,Nup43,Nup54,Nup93,Nupl1,Nxf1,Nxt1,Pom121,Rae1,Ranbp2,Rbm8a,Refbp2,Rnuxa,Senp2,Thoc1,Thoc4,Xpo1,Xpo7,Casc3,Dusp19,Nup35,
GO:0005815	microtubule organizing center	36	6637	2.739	54	15729	3.647	0.0002	0.005	Bbs4,Brca1,Ccdc100,Cdc16,Cdc27,Cdk5rap2,Cenpj,Cep110,Cep290,Cep57,Cetn1,Cetn2,Cetn3,Ift20,Ift88,Katna1,Katnb1,Ofd1,Pafah1b1,Pcnt,Ranbp9,Rpgrip1l,Sac3d1,Sdccag8,Tacc3,Tcp1,Tubd1,Tube1,Tubg1,Tubgcp2,Tubgcp3,Tubgcp4,Uxt,Crocc,Nde1,Spatc1,
GO:0051028	mRNA transport	35	6637	3.995	47	15729	4.486	0	0	Ddx19a,Ddx25,Fmr1,Gle1,Hnrnpa1,Khsrp,Lrpprc,Magoh,Ncbp2,Nup107,Nup133,Nup155,Nup160,Nup188,Nup210,Nup214,Nup37,Nup43,Nup54,Nup93,Nupl1,Nxf1,Nxt1,Pom121,Rae1,Ranbp2,Rbm8a,Refbp2,Senp2,Thoc1,Thoc4,Xpo1,Xpo7,Casc3,Dusp19,Nup35,
GO:0008033	tRNA processing	35	6637	2.996	51	15729	3.828	0.0001	0.002	Adat1,Adat2,Dkc1,Dus1l,Dus2l,Dus3l,Elac1,Fars2,Lcmt2,Mettl1,Mto1,Pop4,Pop5,Pop7,Pus1,Pus10,Qtrt1,Rg9mtd1,Rg9mtd3,Rpp14,Rpp21,Rpp30,Thg1l,Trdmt1,Trit1,Trmt1,Trmt12,Trmt6,Trmu,Trub1,Trub2,Tcp11,Tsen34,Tsen54,Tyw1,Wdr4,
GO:0015992	proton transport	35	6637	2.996	51	15729	3.828	0.0001	0.002	Atp13a2,Atp2c1,Atp5a1,Atp5b,Atp5c1,Atp5d,Atp5e,Atp5f1,Atp5g1,Atp5g2,Atp5g3,Atp5h,Atp5j,Atp5j2,Atp5k,Atp5l,Atp5o,Atp5s,Atp6ap2,Atp6v0a1,Atp6v0a2,Atp6v0b,Atp6v0c,Atp6v0d1,Atp6v0e,Atp6v1a,Atp6v1c1,Atp6v1d,Atp6v1e1,Atp6v1f,Atp6v1g1,Atp6v1g2,Atp6v1h,Atp6v1e2,Atp6v1g3,
GO:0016072	rRNA metabolic process	35	6637	2.663	53	15729	3.52	0.0004	0.007	Bxdc5,C1d,Ddx51,Ddx56,Dimt1,Dis3,Dkc1,Eif4a3,Emg1,Exosc2,Exosc3,Exosc4,Exosc8,Fbl,Fcf1,Frg1,Ftsj3,Imp3,Ngdn,Nob1,Nol14,Nola1,Pop4,Pop5,Rcl1,Rrp1,Tfb1m,Tfb2m,Tsr2,Utp11l,Utp18,Utp3,Utp6,Wbp11,Wdsof1,
GO:0006364	rRNA processing	35	6637	2.663	53	15729	3.52	0.0004	0.007	Bxdc5,C1d,Ddx51,Ddx56,Dimt1,Dis3,Dkc1,Eif4a3,Emg1,Exosc2,Exosc3,Exosc4,Exosc8,Fbl,Fcf1,Frg1,Ftsj3,Imp3,Ngdn,Nob1,Nol14,Nola1,Pop4,Pop5,Rcl1,Rrp1,Tfb1m,Tfb2m,Tsr2,Utp11l,Utp18,Utp3,Utp6,Wbp11,Wdsof1,
GO:0006818	hydrogen transport	35	6637	2.397	55	15729	3.225	0.0012	0.02	Atp13a2,Atp2c1,Atp5a1,Atp5b,Atp5c1,Atp5d,Atp5e,Atp5f1,Atp5g1,Atp5g2,Atp5g3,Atp5h,Atp5j,Atp5j2,Atp5k,Atp5l,Atp5o,Atp5s,Atp6ap2,Atp6v0a1,Atp6v0a2,Atp6v0b,Atp6v0c,Atp6v0d1,Atp6v0e,Atp6v1a,Atp6v1c1,Atp6v1d,Atp6v1e1,Atp6v1f,Atp6v1g1,Atp6v1g2,Atp6v1h,Atp6v1e2,Atp6v1g3,
GO:0004527	exonuclease activity	34	6637	3.326	48	15729	4.023	0	0.001	Alkbh2,Alkbh3,Aptx,Bfsp1,Cnot6,Dis3,Dis3l,Dis3l2,Exdl1,Exo1,Exod1,Exosc2,Exosc3,Exosc4,Exosc8,Fanci,Fen1,Isg20l1,Isg20l2,Mre11a,Parn,Pold1,Polg,Prnpip1,Rad9,Rexo1,Rexo2,Rexo4,Thex1,Wrn,Xrn1,Dclre1c,Exdl2,Isg20,
GO:0031072	heat shock protein binding	33	6637	3.477	46	15729	4.062	0	0.001	Cdc2a,Cdc37,Dnaja3,Dnajb1,Dnajb10,Dnajb11,Dnajb3,Dnajb6,Dnajb9,Dnajc1,Dnajc10,Dnajc12,Dnajc14,Dnajc15,Dnajc16,Dnajc17,Dnajc18,Dnajc19,Dnajc2,Dnajc4,Dnajc5,Dnajc7,Dnajc8,Dnajc9,Dph4,Fkbp4,Gak,Nasp,Sec63,Stub1,Wbscr18,Dnajb5,Dnajb7,
GO:0006164	purine nucleotide biosynthetic process	33	6637	2.659	50	15729	3.413	0.0006	0.011	Adsl,Adss,Ampd2,Atp5a1,Atp5b,Atp5c1,Atp5d,Atp5e,Atp5f1,Atp5g1,Atp5g2,Atp5g3,Atp5h,Atp5j,Atp5j2,Atp5k,Atp5l,Atp5o,Atp6v0b,Atp6v0c,Atp6v1a,Atp6v1f,Gmps,Hprt1,Impdh1,Impdh2,Msh2,Nme1,Nme3,Mrps34,Nme6,Nme7,Adal,Ampd1,
GO:0005813	centrosome	32	6637	3.653	44	15729	4.106	0	0.001	Bbs4,Brca1,Ccdc100,Cdc16,Cdc27,Cdk5rap2,Cenpj,Cep110,Cep290,Cep57,Cetn1,Cetn2,Cetn3,Ift20,Katna1,Katnb1,Ofd1,Pafah1b1,Pcnt,Ranbp9,Rpgrip1l,Sac3d1,Sdccag8,Tacc3,Tcp1,Tubd1,Tube1,Tubg1,Uxt,Crocc,Nde1,Spatc1,
GO:0019867	outer membrane	32	6637	2.922	47	15729	3.599	0.0003	0.006	Aifm1,Akap1,Bax,Cpt1b,Chkb,Cyb5b,March5,Mfn1,Mfn2,Mlxip,Msto1,Mtx1,Mtx2,Ppp1cc,Psen1,Rae1,Rhot1,Rhot2,Synj2bp,Timm23,Tomm20,Tomm22,Tomm40,Tomm7,Tomm70a,Vdac2,Wasf1,Cpt1c,Fis1,Gimap5,Gimap1,Gk2,Smcp,Tomm40l,
GO:0009150	purine ribonucleotide metabolic process	32	6637	2.307	51	15729	2.976	0.0029	0.041	Adsl,Ampd2,Atp5a1,Atp5b,Atp5c1,Atp5d,Atp5e,Atp5f1,Atp5g1,Atp5g2,Atp5g3,Atp5h,Atp5j,Atp5j2,Atp5k,Atp5l,Atp5o,Atp6v0b,Atp6v0c,Atp6v1a,Atp6v1f,Gmpr2,Gmps,Impdh1,Impdh2,Nme1,Nme3,Mrps34,Nme6,Nme7,Nudt9,Adal,Ampd1,
GO:0006119	oxidative phosphorylation	31	6637	10.616	35	15729	5.561	0	0	Atp5a1,Atp5b,Atp5c1,Atp5d,Atp5e,Atp5f1,Atp5g1,Atp5g2,Atp5g3,Atp5h,Atp5j,Atp5k,Atp5l,Atp5o,Atp6v0b,Atp6v0c,Atp6v1a,Atp6v1f,Cyc1,Dld,Msh2,Ndufa7,Ndufb9,Ndufc2,Ndufs1,Ndufs3,Ndufs7,Ndufv1,Uqcr,Uqcrb,Uqcrh,
GO:0022626	cytosolic ribosome	31	6637	2.831	46	15729	3.465	0.0005	0.009	Nufip1,Rpl12,Rpl13,Rpl19,Rpl21,Rpl23,Rpl26,Rpl27,Rpl28,Rpl29,Rpl32,Rpl36a,Rpl37,Rpl37a,Rpl39,Rpl5,Rpl6,Rpl7,Rpl9,Rps13,Rps14,Rps15,Rps16,Rps18,Rps19,Rps27,Rps29,Rps3a,Rps5,Rps6kb1,Rps7,
GO:0000151	ubiquitin ligase complex	31	6637	2.654	47	15729	3.303	0.0009	0.016	Anapc2,Atg3,Brap,Brcc3,Cblc,Cdc23,Cul2,Cul3,Fbxl12,Fbxo8,Fbxo9,Hectd3,Itch,Nedd4,Neurl2,Nosip,Nsmce2,Parc,Ppil2,Rbbp6,Rbx1,Ring1,Rnf2,Skp1a,Stub1,Ube2l3,Ube4b,Ubr1,Ubr2,Wdsub1,Zzef1,
GO:0032446	protein modification by small protein conjugation	31	6637	2.654	47	15729	3.303	0.0009	0.016	Atg5,Atg7,Birc6,Cdk5,Chfr,Fbxo9,Kcmf1,Mgrn1,Nedd8,Nosip,Nsmce2,Pias3,Pias4,Ppil2,Rbbp6,Rbx1,Ring1,Rnf2,Sae1,Stub1,Sumf1,Sumo1,Sumo2,Sumo3,Ube2g2,Suz12,Ube4b,Uhrf2,Vhlh,Wdsub1,Wwp1,Fbxw7,
GO:0034062	RNA polymerase activity	30	6637	10.274	34	15729	5.441	0	0	Ccdc111,Crcp,Med21,Polr2b,Polr2c,Polr2d,Polr2e,Polr2f,Polr2g,Polr2i,Polr2j,Polr2k,Polr2l,Polr3a,Polr3b,Polr3c,Nudt17,Polr3d,Polr3e,Polr3f,Polr3h,Polr3k,Polrmt,Prim1,Prim2,Rpap1,Rpo1-1,Rpo1-3,Rpo1-4,Twistnb,Znrd1,
GO:0003899	DNA-directed RNA polymerase activity	30	6637	10.274	34	15729	5.441	0	0	Ccdc111,Crcp,Med21,Polr2b,Polr2c,Polr2d,Polr2e,Polr2f,Polr2g,Polr2i,Polr2j,Polr2k,Polr2l,Polr3a,Polr3b,Polr3c,Nudt17,Polr3d,Polr3e,Polr3f,Polr3h,Polr3k,Polrmt,Prim1,Prim2,Rpap1,Rpo1-1,Rpo1-3,Rpo1-4,Twistnb,Znrd1,
GO:0000375	RNA splicing, via transesterification reactions	30	6637	3.736	41	15729	4.021	0	0.001	Cugbp1,Cwc15,Dbr1,Ddx1,Gatc,Gemin6,Khsrp,Lsm2,Lsm8,Ppp1r8,Prpf31,Prpf4,Prpf6,Prpf8,Sf3a2,Sf3b1,Sfrs2,Sfrs3,Sfrs5,Sfrs8,Sfrs9,Sip1,Smn1,Smndc1,Snrpd1,Snrpg,Srrm1,Txnl4b,Snrpf,Srpk2,
GO:0000377	RNA splicing, via transesterification reactions with bulged adenosine as nucleophile	30	6637	3.736	41	15729	4.021	0	0.001	Cugbp1,Cwc15,Dbr1,Ddx1,Gatc,Gemin6,Khsrp,Lsm2,Lsm8,Ppp1r8,Prpf31,Prpf4,Prpf6,Prpf8,Sf3a2,Sf3b1,Sfrs2,Sfrs3,Sfrs5,Sfrs8,Sfrs9,Sip1,Smn1,Smndc1,Snrpd1,Snrpg,Srrm1,Txnl4b,Snrpf,Srpk2,
GO:0000398	nuclear mRNA splicing, via spliceosome	30	6637	3.736	41	15729	4.021	0	0.001	Cugbp1,Cwc15,Dbr1,Ddx1,Gatc,Gemin6,Khsrp,Lsm2,Lsm8,Ppp1r8,Prpf31,Prpf4,Prpf6,Prpf8,Sf3a2,Sf3b1,Sfrs2,Sfrs3,Sfrs5,Sfrs8,Sfrs9,Sip1,Smn1,Smndc1,Snrpd1,Snrpg,Srrm1,Txnl4b,Snrpf,Srpk2,
GO:0019829	cation-transporting ATPase activity	30	6637	3.161	43	15729	3.665	0.0002	0.005	Asna1,Atp2c1,Atp5a1,Atp5b,Atp5c1,Atp5d,Atp5e,Atp5f1,Atp5g1,Atp5g2,Atp5g3,Atp5h,Atp5j,Atp5k,Atp5l,Atp5o,Atp6v0b,Atp6v0c,Atp6v0d1,Atp6v0e,Atp6v1a,Atp6v1c1,Atp6v1d,Atp6v1e1,Atp6v1f,Atp6v1g1,Atp6v1g2,Atp6v1h,Atp6v1e2,Atp6v1g3,
GO:0009152	purine ribonucleotide biosynthetic process	30	6637	2.739	45	15729	3.328	0.0008	0.015	Adsl,Ampd2,Atp5a1,Atp5b,Atp5c1,Atp5d,Atp5e,Atp5f1,Atp5g1,Atp5g2,Atp5g3,Atp5h,Atp5j,Atp5j2,Atp5k,Atp5l,Atp5o,Atp6v0b,Atp6v0c,Atp6v1a,Atp6v1f,Gmps,Impdh1,Impdh2,Nme1,Nme3,Mrps34,Nme6,Nme7,Adal,Ampd1,
GO:0007059	chromosome segregation	30	6637	2.568	46	15729	3.166	0.0015	0.024	Akap8,Bub3,Cenpe,Cenph,Cit,Dsn1,Espl1,Mis12,Mlh1,Ncapd3,Ncapg2,Ncaph,Nek2,Nuf2,Nusap1,P42pop,Pmf1,Prm1,Pttg1,Recql4,Sgol1,Smc1a,Smc2,Smc3,Srpk1,Stag1,Top2a,Top3b,Ube2i,Prm3,
GO:0016469	proton-transporting two-sector ATPase complex	29	6637	6.621	35	15729	4.876	0	0	Atp5a1,Atp5b,Atp5c1,Atp5d,Atp5e,Atp5f1,Atp5g1,Atp5g2,Atp5g3,Atp5h,Atp5j,Atp5j2,Atp5k,Atp5l,Atp5o,Atp5s,Atp6v0b,Atp6v0c,Atp6v0d1,Atp6v0e,Atp6v1a,Atp6v1c1,Atp6v1d,Atp6v1e1,Atp6v1f,Atp6v1g1,Atp6v1g2,Atp6v1h,Atp6v1e2,
GO:0048193	Golgi vesicle transport	29	6637	3.972	39	15729	4.071	0	0.001	Bet1,Blzf1,Chic2,Cog5,Cope,Cux1,Gga1,Golga7,Lman1,Rab1,Sec13,Sec22b,Sec23a,Sec23b,Sec24a,Slc30a6,Snap23,Stx16,Stx18,Tmed10,Tom1l2,Trappc2l,Trappc3,Trappc4,Use1,Vps29,Ykt6,Gosr1,Vamp7,
GO:0009141	nucleoside triphosphate metabolic process	29	6637	2.648	44	15729	3.189	0.0014	0.023	Atp5a1,Atp5b,Atp5c1,Atp5d,Atp5e,Atp5f1,Atp5g1,Atp5g2,Atp5g3,Atp5h,Atp5j,Atp5j2,Atp5k,Atp5l,Atp5o,Atp6v0b,Atp6v0c,Atp6v1a,Atp6v1f,Dtymk,Entpd7,Nme1,Nme3,Mrps34,Nme6,Nme7,Nudt1,Rrm2b,Tbpl1,Nudt15,
GO:0008094	DNA-dependent ATPase activity	28	6637	12.785	31	15729	5.43	0	0	Blm,Bptf,Brip1,Ddx11,Ercc2,Ercc3,Fbxo18,Hel308,Helb,Mcm2,Mcm3,Mcm4,Mcm5,Mcm6,Mcm7,Mcm8,Mcm9,Rad51,Rad51c,Rad51l1,Rad51l3,Rfc1,Rfc2,Rfc4,Rfc5,Smarcal1,Xrcc2,Xrcc3,
GO:0046933	hydrogen ion transporting ATP synthase activity, rotational mechanism	28	6637	7.671	33	15729	4.966	0	0	Atp5a1,Atp5b,Atp5c1,Atp5d,Atp5e,Atp5f1,Atp5g1,Atp5g2,Atp5g3,Atp5h,Atp5j,Atp5k,Atp5l,Atp5o,Atp6v0b,Atp6v0c,Atp6v0d1,Atp6v0e,Atp6v1a,Atp6v1c1,Atp6v1d,Atp6v1e1,Atp6v1f,Atp6v1g1,Atp6v1g2,Atp6v1h,Atp6v1e2,Atp6v1g3,
GO:0046961	hydrogen ion transporting ATPase activity, rotational mechanism	28	6637	6.392	34	15729	4.746	0	0	Atp5a1,Atp5b,Atp5c1,Atp5d,Atp5e,Atp5f1,Atp5g1,Atp5g2,Atp5g3,Atp5h,Atp5j,Atp5k,Atp5l,Atp5o,Atp6v0b,Atp6v0c,Atp6v0d1,Atp6v0e,Atp6v1a,Atp6v1c1,Atp6v1d,Atp6v1e1,Atp6v1f,Atp6v1g1,Atp6v1g2,Atp6v1h,Atp6v1e2,Atp6v1g3,
GO:0006261	DNA-dependent DNA replication	28	6637	3.196	40	15729	3.565	0.0003	0.007	Ankrd17,Ccdc111,Cdc45l,Cdt1,Clspn,Fanci,Helb,Mcm2,Mcm3,Mcm4,Mcm5,Mcm6,Mcm7,Mcm8,Mcm9,Mlh1,Msh2,Msh3,Pms2,Pold1,Polg,Prim1,Prim2,Rrm2b,Tdg,Top1,Top3a,Top3b,
GO:0005761	mitochondrial ribosome	27	6637	3.362	38	15729	3.606	0.0003	0.006	Dap3,Mrpl1,Mrpl10,Mrpl11,Mrpl13,Mrpl16,Mrpl2,Mrpl20,Mrpl22,Mrpl27,Mrpl3,Mrpl30,Mrpl32,Mrpl37,Mrpl38,Mrpl39,Mrpl41,Mrpl43,Mrpl47,Mrps10,Mrps14,Mrps22,Mrps23,Mrps25,Mrps26,Mrps7,Nr2c2,
GO:0000313	organellar ribosome	27	6637	3.362	38	15729	3.606	0.0003	0.006	Dap3,Mrpl1,Mrpl10,Mrpl11,Mrpl13,Mrpl16,Mrpl2,Mrpl20,Mrpl22,Mrpl27,Mrpl3,Mrpl30,Mrpl32,Mrpl37,Mrpl38,Mrpl39,Mrpl41,Mrpl43,Mrpl47,Mrps10,Mrps14,Mrps22,Mrps23,Mrps25,Mrps26,Mrps7,Nr2c2,
GO:0009142	nucleoside triphosphate biosynthetic process	25	6637	3.113	36	15729	3.314	0.0009	0.016	Atp5a1,Atp5b,Atp5c1,Atp5d,Atp5e,Atp5f1,Atp5g1,Atp5g2,Atp5g3,Atp5h,Atp5j,Atp5j2,Atp5k,Atp5l,Atp5o,Atp6v0b,Atp6v0c,Atp6v1a,Atp6v1f,Dtymk,Nme1,Nme3,Mrps34,Nme6,Nme7,Tbpl1,
GO:0009144	purine nucleoside triphosphate metabolic process	25	6637	2.634	38	15729	2.948	0.0031	0.044	Atp5a1,Atp5b,Atp5c1,Atp5d,Atp5e,Atp5f1,Atp5g1,Atp5g2,Atp5g3,Atp5h,Atp5j,Atp5j2,Atp5k,Atp5l,Atp5o,Atp6v0b,Atp6v0c,Atp6v1a,Atp6v1f,Nme1,Nme3,Mrps34,Nme6,Nme7,Nudt1,Nudt15,
GO:0045333	cellular respiration	23	6637	7.876	27	15729	4.526	0	0	Aco1,Aco2,Atp5g3,Cisd2,Cox10,Cs,Dlst,Fh1,Idh3a,Idh3b,Idh3g,Mdh1,Mdh1b,Mdh2,Mto1,Nfatc3,Polr3h,Sdha,Sdhc,Sdhd,Sucla2,Suclg1,Suclg2,
GO:0034061	DNA polymerase activity	23	6637	4.501	30	15729	3.826	0.0001	0.002	Chrac1,Fanci,Mela,Papd5,Pola1,Pola2,Polb,Pold1,Pold3,Pole,Pole2,Pole3,Polg,Polg2,Polh,Poli,Polk,Poll,Polm,Pols,Rev3l,Tert,Dntt,
GO:0000502	proteasome complex	23	6637	3.938	31	15729	3.61	0.0003	0.006	Psma1,Psma2,Psma3,Psma4,Psma5,Psma6,Psma7,Psmb1,Psmb2,Psmb3,Psmb4,Psmb5,Psmb6,Psmb7,Psmc1,Psmc2,Psmc5,Psmd13,Psmd14,Psmd5,Psmd8,Ubr1,Psmb11,
GO:0009206	purine ribonucleoside triphosphate biosynthetic process	23	6637	3.15	33	15729	3.202	0.0013	0.022	Atp5a1,Atp5b,Atp5c1,Atp5d,Atp5e,Atp5f1,Atp5g1,Atp5g2,Atp5g3,Atp5h,Atp5j,Atp5j2,Atp5k,Atp5l,Atp5o,Atp6v0b,Atp6v0c,Atp6v1a,Atp6v1f,Nme1,Nme3,Mrps34,Nme6,Nme7,
GO:0009145	purine nucleoside triphosphate biosynthetic process	23	6637	3.15	33	15729	3.202	0.0013	0.022	Atp5a1,Atp5b,Atp5c1,Atp5d,Atp5e,Atp5f1,Atp5g1,Atp5g2,Atp5g3,Atp5h,Atp5j,Atp5j2,Atp5k,Atp5l,Atp5o,Atp6v0b,Atp6v0c,Atp6v1a,Atp6v1f,Nme1,Nme3,Mrps34,Nme6,Nme7,
GO:0009201	ribonucleoside triphosphate biosynthetic process	23	6637	3.15	33	15729	3.202	0.0013	0.022	Atp5a1,Atp5b,Atp5c1,Atp5d,Atp5e,Atp5f1,Atp5g1,Atp5g2,Atp5g3,Atp5h,Atp5j,Atp5j2,Atp5k,Atp5l,Atp5o,Atp6v0b,Atp6v0c,Atp6v1a,Atp6v1f,Nme1,Nme3,Mrps34,Nme6,Nme7,
GO:0008276	protein methyltransferase activity	23	6637	2.864	34	15729	3.008	0.0026	0.037	Carm1,Dot1l,Ezh2,Hemk1,Icmt,Lcmt1,Lcmt2,Nsd1,Pcmt1,Pcmtd1,Prdm9,Prmt1,Prmt3,Prmt5,Setd8,Setdb1,Setdb2,Suv39h2,Suv420h1,Suz12,Ash1l,Setd1b,Setmar,
GO:0006352	transcription initiation	22	6637	4.305	29	15729	3.674	0.0002	0.004	Brf1,Cdk9,Gtf2a2,Gtf2b,Gtf2e1,Gtf2e2,Gtf2f2,Lipe,Pdcd2,Rrn3,Supt3h,Taf1,Taf10,Taf12,Taf13,Taf6,Taf6l,Tmem179b,Taf9,Taf9b,Tbp,Tbpl1,Ttf1,
GO:0015934	large ribosomal subunit	22	6637	3.348	31	15729	3.246	0.0011	0.019	Mrpl1,Mrpl10,Mrpl11,Mrpl13,Mrpl16,Mrpl2,Mrpl20,Mrpl22,Mrpl27,Mrpl3,Mrpl32,Mrpl39,Mrpl43,Rpl13a,Rpl17,Rpl19,Rpl26,Rpl32,Rpl37,Rpl39,Rpl7,Rpl7l1,
GO:0003954	NADH dehydrogenase activity	21	6637	9.589	24	15729	4.497	0	0	Ndufa12,Ndufa2,Ndufa5,Ndufa6,Ndufa7,Ndufa8,Ndufaf1,Ndufb10,Ndufb3,Ndufb7,Ndufb8,Ndufb9,Ndufc2,Ndufs1,Ndufs2,Ndufs3,Ndufs4,Ndufs7,Ndufs8,Ndufv1,Ndufv2,
GO:0003887	DNA-directed DNA polymerase activity	21	6637	5.753	26	15729	3.985	0	0.001	Chrac1,Fanci,Papd5,Pola1,Pola2,Polb,Pold1,Pold3,Pole,Pole2,Pole3,Polg,Polg2,Polh,Poli,Polk,Poll,Polm,Pols,Rev3l,Dntt,
GO:0010564	regulation of cell cycle process	21	6637	4.109	28	15729	3.517	0.0004	0.007	Apbb2,Calr,Cdc23,Cdc2l1,Cdc2l5,Cdt1,Dbf4,Fbxo5,Fzr1,Gas1,Hectd3,Mad2l1bp,Neurog1,Nusap1,Parc,Recql4,Dazl,Tubg1,Ywhah,Zzef1,Epgn,
GO:0044452	nucleolar part	21	6637	3.196	30	15729	3.086	0.002	0.029	Eif3eip,Lsm11,Lsm8,Ngdn,Nola1,Pdcd2,Pop5,Pop7,Rpo1-3,Rpo1-4,Rrp1,Snrpd1,Snrpe,Snrpg,Surf6,Taf1b,Taf1c,Tbp,Utp11l,Utp3,Snrpf,
GO:0009060	aerobic respiration	20	6637	9.132	23	15729	4.349	0	0	Aco1,Aco2,Atp5g3,Cox10,Cs,Dlst,Fh1,Idh3a,Idh3b,Idh3g,Mdh1,Mdh1b,Mdh2,Polr3h,Sdha,Sdhc,Sdhd,Sucla2,Suclg1,Suclg2,
GO:0016655	oxidoreductase activity, acting on NADH or NADPH, quinone or similar compound as acceptor	20	6637	6.849	24	15729	4.083	0	0.001	Cryz,Ndufa12,Ndufa2,Ndufa5,Ndufa7,Ndufa8,Ndufaf1,Ndufb3,Ndufb7,Ndufb8,Ndufb9,Ndufc2,Ndufs1,Ndufs2,Ndufs3,Ndufs4,Ndufs7,Ndufs8,Ndufv1,Ndufv2,
GO:0050136	NADH dehydrogenase (quinone) activity	19	6637	13.014	21	15729	4.482	0	0	Ndufa12,Ndufa2,Ndufa5,Ndufa7,Ndufa8,Ndufaf1,Ndufb3,Ndufb7,Ndufb8,Ndufb9,Ndufc2,Ndufs1,Ndufs2,Ndufs3,Ndufs4,Ndufs7,Ndufs8,Ndufv1,Ndufv2,
GO:0008137	NADH dehydrogenase (ubiquinone) activity	19	6637	13.014	21	15729	4.482	0	0	Ndufa12,Ndufa2,Ndufa5,Ndufa7,Ndufa8,Ndufaf1,Ndufb3,Ndufb7,Ndufb8,Ndufb9,Ndufc2,Ndufs1,Ndufs2,Ndufs3,Ndufs4,Ndufs7,Ndufs8,Ndufv1,Ndufv2,
GO:0000119	mediator complex	19	6637	13.014	21	15729	4.482	0	0	Cdk8,Med1,Med11,Med16,Med17,Med18,Med19,Med21,Med22,Med29,Med31,Med4,Med6,Med8,Med9,Thrap3,Med13,Med13l,Med24,
GO:0006099	tricarboxylic acid cycle	19	6637	8.676	22	15729	4.197	0	0	Aco1,Aco2,Atp5g3,Cs,Dlst,Fh1,Idh3a,Idh3b,Idh3g,Mdh1,Mdh1b,Mdh2,Polr3h,Sdha,Sdhc,Sdhd,Sucla2,Suclg1,Suclg2,
GO:0005657	replication fork	19	6637	6.507	23	15729	3.927	0	0.002	Blm,Dmap1,Dnmt1,E2f6,Nbn,Pcna,Pola1,Pola2,Prim1,Prim2,Purb,Rfc1,Rfc2,Rfc4,Rfc5,Rpa1,Rpa2,Trp53,Trp53bp1,
GO:0046356	acetyl-CoA catabolic process	19	6637	6.507	23	15729	3.927	0	0.001	Aco1,Aco2,Atp5g3,Cs,Dlst,Fh1,Idh3a,Idh3b,Idh3g,Mdh1,Mdh1b,Mdh2,Polr3h,Sdha,Sdhc,Sdhd,Sucla2,Suclg1,Suclg2,
GO:0006754	ATP biosynthetic process	19	6637	5.205	24	15729	3.67	0.0002	0.005	Atp5a1,Atp5b,Atp5c1,Atp5d,Atp5e,Atp5f1,Atp5g1,Atp5g2,Atp5g3,Atp5h,Atp5j,Atp5j2,Atp5k,Atp5l,Atp5o,Atp6v0b,Atp6v0c,Atp6v1a,Atp6v1f,
GO:0009109	coenzyme catabolic process	19	6637	3.253	27	15729	2.966	0.003	0.041	Aco1,Aco2,Atp5g3,Cs,Dlst,Fh1,Idh3a,Idh3b,Idh3g,Mdh1,Mdh1b,Mdh2,Polr3h,Sdha,Sdhc,Sdhd,Sucla2,Suclg1,Suclg2,
GO:0046034	ATP metabolic process	19	6637	3.253	27	15729	2.966	0.003	0.041	Atp5a1,Atp5b,Atp5c1,Atp5d,Atp5e,Atp5f1,Atp5g1,Atp5g2,Atp5g3,Atp5h,Atp5j,Atp5j2,Atp5k,Atp5l,Atp5o,Atp6v0b,Atp6v0c,Atp6v1a,Atp6v1f,
GO:0015986	ATP synthesis coupled proton transport	18	6637	8.219	21	15729	4.04	0	0.001	Atp5a1,Atp5b,Atp5c1,Atp5d,Atp5e,Atp5f1,Atp5g1,Atp5g2,Atp5g3,Atp5h,Atp5j,Atp5k,Atp5l,Atp5o,Atp6v0b,Atp6v0c,Atp6v1a,Atp6v1f,
GO:0015985	energy coupled proton transport, down electrochemical gradient	18	6637	8.219	21	15729	4.04	0	0.001	Atp5a1,Atp5b,Atp5c1,Atp5d,Atp5e,Atp5f1,Atp5g1,Atp5g2,Atp5g3,Atp5h,Atp5j,Atp5k,Atp5l,Atp5o,Atp6v0b,Atp6v0c,Atp6v1a,Atp6v1f,
GO:0006289	nucleotide-excision repair	18	6637	6.164	22	15729	3.765	0.0001	0.003	Dclre1a,Dclre1b,Ercc1,Ercc2,Ercc3,Ercc6,Ercc8,Fancc,Gtf2h3,Gtf2h5,Hmgn1,Nthl1,Ogg1,Poll,Polr2g,Rad23a,Xpa,Xpc,
GO:0051168	nuclear export	18	6637	4.109	24	15729	3.256	0.0011	0.019	Cdk5,Prkaca,Ddx25,Gle1,Hspa9,Khsrp,Nmd3,Nup133,Nup160,Nup214,Nxf1,Nxt1,Rae1,Rnuxa,Ptpn11,Xpo1,Xpo5,Xpo6,
GO:0005669	transcription factor TFIID complex	17	6637	7.762	20	15729	3.878	0.0001	0.002	Pdcd2,Taf1,Taf10,Taf11,Taf12,Taf13,Taf2,Taf3,Taf4a,Taf5,Taf6,Taf7,Taf8,Taf9,Taf9b,Tbp,Tbpl1,
GO:0006888	ER to Golgi vesicle-mediated transport	16	6637	21.918	17	15729	4.336	0	0	Bet1,Lman1,Rab1,Sec13,Sec22b,Sec23a,Sec23b,Sec24a,Stx18,Trappc2l,Trappc3,Trappc4,Use1,Ykt6,Gosr1,Vamp7,
GO:0045259	proton-transporting ATP synthase complex	15	6637	1000	15	15729	4.535	0	0	Atp5a1,Atp5b,Atp5c1,Atp5d,Atp5e,Atp5f1,Atp5g1,Atp5g2,Atp5g3,Atp5h,Atp5j,Atp5j2,Atp5k,Atp5l,Atp5s,
GO:0016676	oxidoreductase activity, acting on heme group of donors, oxygen as acceptor	15	6637	6.849	18	15729	3.535	0.0004	0.007	Cox4i1,Cox5a,Cox5b,Cox6a1,Cox6b1,Cox6c,Cox7a2,Cox7a2l,Cox7b,Cox7c,Cox8a,Surf1,Cox4i2,Cox6a2,Cox6b2,
GO:0051539	4 iron, 4 sulfur cluster binding	15	6637	6.849	18	15729	3.535	0.0004	0.007	Aco1,Aco2,Cdk5rap1,Cdkal1,Dpyd,Ireb2,Lias,Ndufs1,Ndufs2,Ndufs7,Ndufs8,Ndufv1,Nthl1,Rsad1,Tyw1,
GO:0016675	oxidoreductase activity, acting on heme group of donors	15	6637	6.849	18	15729	3.535	0.0004	0.007	Cox4i1,Cox5a,Cox5b,Cox6a1,Cox6b1,Cox6c,Cox7a2,Cox7a2l,Cox7b,Cox7c,Cox8a,Surf1,Cox4i2,Cox6a2,Cox6b2,
GO:0004129	cytochrome-c oxidase activity	15	6637	6.849	18	15729	3.535	0.0004	0.007	Cox4i1,Cox5a,Cox5b,Cox6a1,Cox6b1,Cox6c,Cox7a2,Cox7a2l,Cox7b,Cox7c,Cox8a,Surf1,Cox4i2,Cox6a2,Cox6b2,
GO:0015002	heme-copper terminal oxidase activity	15	6637	6.849	18	15729	3.535	0.0004	0.007	Cox4i1,Cox5a,Cox5b,Cox6a1,Cox6b1,Cox6c,Cox7a2,Cox7a2l,Cox7b,Cox7c,Cox8a,Surf1,Cox4i2,Cox6a2,Cox6b2,
GO:0006414	translational elongation	15	6637	6.849	18	15729	3.535	0.0004	0.007	Cacnb4,Eef1b2,Eef1d,Eef1g,Eefsec,Gfm1,Gspt2,Pstk,Rplp1,Sepsecs,Srp14,Srp9,Trspap1,Tsfm,Tufm,
GO:0005839	proteasome core complex	15	6637	5.137	19	15729	3.245	0.0011	0.019	Psma1,Psma2,Psma3,Psma4,Psma5,Psma6,Psma7,Psmb1,Psmb2,Psmb3,Psmb4,Psmb5,Psmb6,Psmb7,Psmb11,
GO:0008320	protein transmembrane transporter activity	15	6637	5.137	19	15729	3.245	0.0011	0.019	Mrpl45,Sec14l2,Sec61a1,Sec61a2,Timm13,Timm17a,Timm17b,Timm22,Timm23,Timm44,Timm8b,Tmed1,Tmed4,Tmed7,Tomm7,
GO:0004298	threonine endopeptidase activity	15	6637	4.109	20	15729	2.972	0.0029	0.041	Psma1,Psma2,Psma3,Psma4,Psma5,Psma6,Psma7,Psmb1,Psmb2,Psmb3,Psmb4,Psmb5,Psmb6,Psmb7,Psmb11,
GO:0005741	mitochondrial outer membrane	15	6637	4.109	20	15729	2.972	0.0029	0.041	Aifm1,Bax,Cpt1b,Chkb,Mfn1,Mfn2,Ppp1cc,Synj2bp,Tomm20,Tomm40,Tomm7,Vdac2,Wasf1,Gk2,Smcp,Tomm40l,
GO:0044437	vacuolar part	15	6637	4.109	20	15729	2.972	0.0029	0.041	Abca2,Atp6v0b,Atp6v0c,Atp6v0e,Atp6v1g1,Atp6v1g2,Atp6v1h,Dld,Slc17a5,Vac14,Acr,Lamp3,Mtmr2,Vamp7,Zp3r,
GO:0008173	RNA methyltransferase activity	14	6637	6.392	17	15729	3.354	0.0007	0.014	Dimt1,Mettl1,Mettl3,Mrm1,Rg9mtd1,Rg9mtd3,Rnmt,Rnmtl1,Tfb1m,Tfb2m,Tox4,Trdmt1,Trmt1,Trmu,
GO:0006487	protein amino acid N-linked glycosylation	14	6637	4.794	18	15729	3.058	0.0022	0.032	Alg12,Alg6,Ddost,Dolpp1,Dpagt1,Edem2,Ganab,Krtcap2,Mgat1,Mgat2,Pomgnt1,Prkcsh,Rpn2,Stt3b,
GO:0022406	membrane docking	13	6637	5.936	16	15729	3.164	0.0015	0.024	Exoc5,Exoc6,Pldn,Scfd1,Scfd2,Snap25,Stx18,Stxbp2,Stxbp3a,Vps33a,Vps33b,Vps45,Ykt6,
GO:0048278	vesicle docking	13	6637	5.936	16	15729	3.164	0.0015	0.024	Exoc5,Exoc6,Pldn,Scfd1,Scfd2,Snap25,Stx18,Stxbp2,Stxbp3a,Vps33a,Vps33b,Vps45,Ykt6,
GO:0006904	vesicle docking during exocytosis	12	6637	5.479	15	15729	2.965	0.003	0.041	Exoc6,Pldn,Scfd1,Scfd2,Snap25,Stx18,Stxbp2,Stxbp3a,Vps33a,Vps33b,Vps45,Ykt6,
GO:0005774	vacuolar membrane	12	6637	5.479	15	15729	2.965	0.003	0.041	Abca2,Atp6v0b,Atp6v0c,Atp6v0e,Atp6v1g1,Atp6v1g2,Atp6v1h,Slc17a5,Vac14,Lamp3,Mtmr2,Vamp7,
GO:0042773	ATP synthesis coupled electron transport	11	6637	1000	11	15729	3.883	0.0001	0.002	Dld,Ndufa7,Ndufb9,Ndufc2,Ndufs1,Ndufs3,Ndufs7,Ndufv1,Uqcr,Uqcrb,Uqcrh,
GO:0022884	macromolecule transmembrane transporter activity	11	6637	7.534	13	15729	3.098	0.0019	0.03	Mrpl45,Sec61a1,Sec61a2,Timm13,Timm17a,Timm17b,Timm22,Timm23,Timm44,Timm8b,Tomm7,
GO:0015450	P-P-bond-hydrolysis-driven protein transmembrane transporter activity	11	6637	7.534	13	15729	3.098	0.0019	0.03	Mrpl45,Sec61a1,Sec61a2,Timm13,Timm17a,Timm17b,Timm22,Timm23,Timm44,Timm8b,Tomm7,
GO:0045263	proton-transporting ATP synthase complex, coupling factor F(o)	10	6637	1000	10	15729	3.702	0.0002	0.004	Atp5f1,Atp5g1,Atp5g2,Atp5g3,Atp5h,Atp5j,Atp5j2,Atp5k,Atp5l,Atp5s,
GO:0033177	proton-transporting two-sector ATPase complex, proton-transporting domain	10	6637	1000	10	15729	3.702	0.0002	0.004	Atp5f1,Atp5g1,Atp5g2,Atp5g3,Atp5h,Atp5j,Atp5j2,Atp5k,Atp5l,Atp5s,
GO:0042775	organelle ATP synthesis coupled electron transport	10	6637	1000	10	15729	3.702	0.0002	0.004	Dld,Ndufb9,Ndufc2,Ndufs1,Ndufs3,Ndufs7,Ndufv1,Uqcr,Uqcrb,Uqcrh,
GO:0004579	dolichyl-diphosphooligosaccharide-protein glycotransferase activity	7	6637	1000	7	15729	3.097	0.0019	0.03	Dad1,Ddost,Krtcap2,Rpn1,Rpn2,Stt3a,Stt3b,
GO:0009003	signal peptidase activity	7	6637	1000	7	15729	3.097	0.0019	0.029	Bace1,Immp1l,Immp2l,Pmpca,Pmpcb,Spcs1,Spcs2,
GO:0005744	mitochondrial inner membrane presequence translocase complex	7	6637	1000	7	15729	3.097	0.0019	0.029	Mrpl45,Timm13,Timm17a,Timm17b,Timm22,Timm23,Timm44,
GO:0005869	dynactin complex	7	6637	1000	7	15729	3.097	0.0019	0.029	Actr10,Actr1a,Actr1b,Dctn2,Dctn3,Dctn5,Dctn6,
GO:0005747	mitochondrial respiratory chain complex I	7	6637	1000	7	15729	3.097	0.0019	0.029	Ndufa2,Ndufa7,Ndufa8,Ndufs1,Ndufs3,Ndufs4,Ndufv1,
GO:0045271	respiratory chain complex I	7	6637	1000	7	15729	3.097	0.0019	0.029	Ndufa2,Ndufa7,Ndufa8,Ndufs1,Ndufs3,Ndufs4,Ndufv1,
GO:0046887	positive regulation of hormone secretion	7	6637	1000	7	15729	3.097	0.0019	0.028	Chrnb2,Creb1,Drd2,Ptpn11,Gck,Ghrh,Ghrhr,
GO:0006120	mitochondrial electron transport, NADH to ubiquinone	7	6637	1000	7	15729	3.097	0.0019	0.028	Dld,Ndufb9,Ndufc2,Ndufs1,Ndufs3,Ndufs7,Ndufv1,
GO:0005832	chaperonin-containing T-complex	7	6637	1000	7	15729	3.097	0.0019	0.028	Cct2,Cct3,Cct4,Cct5,Cct6a,Cct7,Tcp1,
GO:0004576	oligosaccharyl transferase activity	7	6637	1000	7	15729	3.097	0.0019	0.028	Dad1,Ddost,Krtcap2,Rpn1,Rpn2,Stt3a,Stt3b,
GO:0030964	NADH dehydrogenase complex	7	6637	1000	7	15729	3.097	0.0019	0.028	Ndufa2,Ndufa7,Ndufa8,Ndufs1,Ndufs3,Ndufs4,Ndufv1,
