# Supplementary material for: Responsiveness of genes to manipulation of transcription factors in ES cells is associated with histone modifications and tissue specificity
Source: BMC Genomics. 2011 Feb 9;12:102. doi: 10.1186/1471-2164-12-102 (PMC3044670; doi:10.1186/1471-2164-12-102)
Supplement: Additional file 8 — Association between TF-responsiveness in ES cells and tissue specificity in the GNF database. [file 1471-2164-12-102-S8.XLS]

## Sheet: Sheet1
Additional File 8. Association between gene responsiveness in ES cells and tissue-specificity in the GNF database
Data from the GNF database (Novartis Foundation) (Su et al. 2002), embryonic stages and gonads are not included
The list includes genes that are represented in both GNF and NIA arrays
			Gene expression, GNF				Responsiveness in ES cells				CpG island	TATA
FeatureID GNF	Gene Symbol	Gene name	Minimum (log10)	Maximum (log10)	Entropy, bits	Information, bits	FeatureID NIA	Up-regulation, Ui	Down-regulation, Di	Up & down- regulation, Bi
gnf1m03454_s_at	Caprin1	GPI-anchored membrane protein 1	2.7435	3.4764	5.5775	0.0949	Z00014624-1	0.0231	0.0567	0.0399	1	0
gnf1m10148_a_at	Hnrpm	heterogeneous nuclear ribonucleoprotein M	1.5066	3.3733	5.5108	0.1616	Z00006610-1	0.0399	0.0441	0.042	1	0
gnf1m28846_a_at	2310022M17Rik	RIKEN cDNA 2310022M17 gene	2.3637	3.2005	5.6059	0.0665	Z00045733-1	0.0389	0.0566	0.0478	1	0
gnf1m01216_a_at	Gtl3	gene trap locus 3	2.4628	3.1282	5.6184	0.054	Z00009177-1	0.0362	0.0594	0.0478	1	0
gnf1m17035_a_at	Pgam5	phosphoglycerate mutase family member 5	1.6177	2.8182	5.5872	0.0852	Z00001225-1	0.0431	0.0528	0.048	1	0
gnf1m13149_a_at	Nxf1	nuclear RNA export factor 1 homolog (S. cerevisiae)	1.5604	2.9951	5.4988	0.1736	Z00034600-1	0.0404	0.0558	0.0481	1	0
gnf1m02708_a_at	Ranbp2	RAN binding protein 2	2.2236	2.8581	5.6203	0.0521	Z00014982-1	0.0458	0.0537	0.0498	1	0
gnf1m01657_a_at	Rab11b	RAB11B, member RAS oncogene family	2.1409	3.2904	5.595	0.0774	Z00047524-1	0.0567	0.0439	0.0503	1	0
gnf1m29977_a_at	Ndufs3	NADH dehydrogenase (ubiquinone) Fe-S protein 3	2.3547	3.6892	5.3731	0.2993	Z00012921-1	0.0367	0.0667	0.0517	1	0
gnf1m02972_a_at	Pigq	phosphatidylinositol glycan, class Q	1.6007	3.1982	5.0776	0.5948	Z00042237-1	0.052	0.0518	0.0519	1	0
gnf1m08618_at	Tmem11	transmembrane protein 11	2.3648	2.8041	5.638	0.0344	Z00012500-1	0.0459	0.0591	0.0525	1	0
gnf1m04772_a_at	Lsm14a	LSM14 homolog A (SCD6, S. cerevisiae)	1.8832	3.2842	5.5435	0.1289	Z00035354-1	0.0266	0.0786	0.0526	1	0
gnf1m05090_a_at	Triap1	RIKEN cDNA 1810015M01 gene	2.2089	2.8411	5.6122	0.0602	Z00014853-1	0.0462	0.0601	0.0532	1	0
gnf1m30092_a_at	Cnot1	CCR4-NOT transcription complex, subunit 1	1.5734	2.379	5.5955	0.0769	Z00006517-1	0.0429	0.0636	0.0533	1	0
gnf1m11062_a_at	Dmap1	DNA methyltransferase 1-associated protein 1	2.1127	2.6378	5.6352	0.0372	Z00010935-1	0.0573	0.0495	0.0534	1	0
gnf1m10959_a_at	Supt4h1	suppressor of Ty 4 homolog 1 (S. cerevisiae)	2.367	3.3251	5.5457	0.1267	Z00051380-1	0.0383	0.0691	0.0537	1	0
gnf1m11802_a_at	Med4	mediator of RNA polymerase II transcription, subunit 4 homolog (yeast)	2.1581	2.7285	5.6021	0.0703	Z00034199-1	0.0542	0.0537	0.054	1	0
gnf1m28381_a_at	Plekhj1	pleckstrin homology domain containing, family J member 1	2.2261	2.7875	5.607	0.0654	Z00040740-1	0.0353	0.0745	0.0549	1	0
gnf1m06424_at	Med17	cofactor required for Sp1 transcriptional activation, subunit 6	1.4657	2.2971	5.5541	0.1183	Z00006700-1	0.0533	0.0567	0.055	1	0
gnf1m04950_a_at	Atg3	autophagy-related 3 (yeast)	1.9592	2.6781	5.6256	0.0468	Z00075154-1	0.0693	0.0409	0.0551	1	0
gnf1m00413_a_at	Dctn5	dynactin 5	1.8026	2.9102	5.5196	0.1528	Z00004948-1	0.0579	0.0529	0.0554	1	0
gnf1m05381_a_at	Cxxc1	CXXC finger 1 (PHD domain)	1.725	2.8203	5.4877	0.1847	Z00035075-1	0.0458	0.0663	0.0561	1	0
gnf1m10657_a_at	Psmb6	proteasome (prosome, macropain) subunit, beta type 6	2.2044	3.0759	5.6252	0.0472	Z00035488-1	0.0566	0.0556	0.0561	1	0
gnf1m16511_a_at	BC056474	cDNA sequence BC056474	2.7018	3.1749	5.6406	0.0318	Z00004917-1	0.0655	0.0472	0.0564	1	1
gnf1m02927_a_at	Dctn6	dynactin 6	1.2354	2.8266	5.5117	0.1607	Z00056345-1	0.0545	0.0588	0.0567	1	0
gnf1m06544_a_at	Ndufs1	NADH dehydrogenase (ubiquinone) Fe-S protein 1	1.7501	3.7178	5.2095	0.4629	Z00012615-1	0.0502	0.0636	0.0569	1	0
gnf1m10582_a_at	Ccndbp1	cyclin D-type binding-protein 1	2.0232	2.954	5.54	0.1324	Z00008457-1	0.071	0.0429	0.057	1	0
gnf1m17363_at	Puf60	RIKEN cDNA 2410104I19 gene	2.0454	2.5651	5.6372	0.0352	Z00005602-1	0.0748	0.0392	0.057	1	0
gnf1m05754_a_at	Wbscr16	Williams-Beuren syndrome chromosome region 16 homolog (human)	1.6839	2.7291	5.5607	0.1117	Z00036655-1	0.052	0.0619	0.057	1	0
gnf1m00492_a_at	Vps16	vacuolar protein sorting 16 (yeast)	1.1698	2.6845	5.1371	0.5353	Z00017826-1	0.0324	0.0818	0.0571	1	0
gnf1m24741_at	March7	membrane-associated ring finger (C3HC4) 7	1.8467	2.7558	5.5022	0.1702	Z00036267-1	0.0526	0.062	0.0573	1	0
gnf1m09435_s_at	F730014I05Rik	RIKEN cDNA F730014I05 gene	1.351	2.4063	5.5057	0.1667	Z00035962-1	0.0489	0.0662	0.0576	1	0
gnf1m10431_a_at	Slc15a4	solute carrier family 15, member 4	2.3302	3.2795	5.5058	0.1666	Z00011153-1	0.0724	0.0427	0.0576	1	0
gnf1m29613_a_at	Ube2v1	ubiquitin-conjugating enzyme E2 variant 1	2.2386	3.1186	5.5879	0.0845	Z00034495-1	0.0571	0.0585	0.0578	1	0
gnf1m04333_a_at	Cse1l	chromosome segregation 1-like (S. cerevisiae)	2.5448	3.0475	5.6406	0.0318	Z00036708-1	0.0505	0.0655	0.058	1	0
gnf1m11693_a_at	Snapin	SNAP-associated protein	0.9336	2.1286	5.3293	0.3431	Z00011810-1	0.0492	0.0672	0.0582	1	0
gnf1m09565_a_at	Snip1	Smad nuclear interacting protein 1	1.1447	2.7719	5.4421	0.2303	Z00014728-1	0.0635	0.0528	0.0582	1	0
gnf1m12672_a_at	Diablo	diablo homolog (Drosophila)	2.5764	3.2311	5.5948	0.0776	Z00006400-1	0.0378	0.0787	0.0583	1	0
gnf1m04587_a_at	2410022L05Rik	RIKEN cDNA 2410022L05 gene	1.3589	2.8069	5.0678	0.6046	Z00013818-1	0.0621	0.0548	0.0585	1	0
gnf1m08535_a_at	Alkbh5	alkB, alkylation repair homolog 5 (E. coli)	1.5108	2.6994	5.5332	0.1392	Z00018394-1	0.0464	0.0715	0.059	1	0
gnf1m15020_at	Supt7l	suppressor of Ty 7 (S. cerevisiae)-like	1.1469	2.1623	5.4647	0.2077	Z00025961-1	0.0284	0.0897	0.0591	1	0
gnf1m09585_a_at	Zfp212	Zinc finger protein 212	2.1225	2.8108	5.5975	0.0749	Z00038207-1	0.0436	0.0745	0.0591	1	0
gnf1m04977_s_at	Atp5g2	ATP synthase, H+ transporting, mitochondrial F0 complex, subunit c (subunit 9), isoform 2	3.0692	3.6747	5.5882	0.0842	Z00057653-1	0.0512	0.0676	0.0594	1	0
gnf1m10906_a_at	Golga5	golgi autoantigen, golgin subfamily a, 5	2.5981	3.0908	5.6309	0.0415	Z00023270-1	0.0652	0.0536	0.0594	1	0
gnf1m11317_a_at	Rab10	RAB10, member RAS oncogene family	2.5115	3.3643	5.5901	0.0823	Z00000644-1	0.0466	0.0723	0.0595	1	0
gnf1m01480_a_at	Nap1l4	nucleosome assembly protein 1-like 4	2.4238	3.0517	5.6186	0.0538	Z00035193-1	0.0797	0.0396	0.0597	1	0
gnf1m12851_a_at	Ubl5	ubiquitin-like 5	2.478	3.3304	5.619	0.0534	Z00025571-1	0.0677	0.0517	0.0597	1	0
gnf1m09499_a_at	Psmb7	proteasome (prosome, macropain) subunit, beta type 7	2.7692	3.2354	5.6177	0.0547	Z00030382-1	0.0702	0.0496	0.0599	1	0
gnf1m08891_a_at	0610038F07Rik	RIKEN cDNA 0610038F07 gene	1.9346	2.7375	5.6176	0.0548	Z00052639-1	0.055	0.0651	0.0601	1	0
gnf1m02979_a_at	Katna1	katanin p60 (ATPase-containing) subunit A1	2.2831	2.8386	5.587	0.0854	Z00035240-1	0.0409	0.0792	0.0601	1	0
gnf1m03625_a_at	Eif3i	eukaryotic translation initiation factor 3, subunit 2 (beta)	2.9751	3.5952	5.5975	0.0749	Z00025720-1	0.0779	0.0424	0.0602	1	0
gnf1m10075_a_at	Mis12	MIS12 homolog (yeast)	1.5933	2.495	5.5588	0.1136	Z00006395-1	0.0748	0.0465	0.0607	1	0
gnf1m09318_s_at	Cnot8	CCR4-NOT transcription complex, subunit 8	1.6659	2.7338	5.4936	0.1788	Z00036041-1	0.0657	0.0559	0.0608	1	0
gnf1m25667_at	Rpl35a	ribosomal protein L35a	0.7086	1.8174	5.4737	0.1987	Z00055841-1	0.0405	0.0811	0.0608	1	0
gnf1m03417_a_at	Stra13	stimulated by retinoic acid 13	1.0225	2.5497	4.8026	0.8698	Z00020054-1	0.0428	0.0787	0.0608	1	0
gnf1m12279_a_at	Gatad2b	GATA zinc finger domain containing 2B	1.0257	2.2282	5.552	0.1204	Z00020930-1	0.0626	0.0592	0.0609	0	0
gnf1m10117_a_at	Nup107	nucleoporin 107	1.5675	2.8656	5.0525	0.6199	Z00057785-1	0.0411	0.081	0.0611	1	0
gnf1m10027_s_at	Snrpa	small nuclear ribonucleoprotein polypeptide A	1.3749	2.8238	5.4677	0.2047	Z00077150-1	0.0543	0.068	0.0612	1	0
gnf1m03767_a_at	Ppp4c	protein phosphatase 4, catalytic subunit	1.2765	3.2414	4.6437	1.0287	Z00014748-1	0.0418	0.0809	0.0614	1	0
gnf1m22828_x_at	Rpl18	ribosomal protein L18	2.9917	4.5572	5.1624	0.51	Z00040491-1	0.0604	0.0625	0.0615	1	0
gnf1m04710_a_at	1200016B10Rik	RIKEN cDNA 1200016B10 gene	1.3544	1.7844	5.6379	0.0345	Z00004361-1	0.0557	0.0675	0.0616	1	0
gnf1m04641_a_at	Spcs2	signal peptidase complex subunit 2 homolog (S. cerevisiae)	2.7429	4.0401	5.4219	0.2505	Z00035441-1	0.0651	0.0581	0.0616	1	0
gnf1m00188_a_at	Copb2	coatomer protein complex, subunit beta 2 (beta prime)	2.4337	3.242	5.5493	0.1231	Z00004961-1	0.0907	0.0326	0.0617	1	0
gnf1m24007_at	2410004B18Rik	RIKEN cDNA 2410004B18 gene	0.9201	2.2245	5.3517	0.3207	Z00046069-1	0.0443	0.0794	0.0619	1	0
gnf1m31097_a_at	Rps25	ribosomal protein S25	0.9941	2.1817	5.4062	0.2662	Z00060514-1	0.0436	0.0802	0.0619	1	0
gnf1m02093_a_at	Cct4	chaperonin subunit 4 (delta)	2.8241	3.3932	5.6115	0.0609	Z00004848-1	0.0456	0.0788	0.0622	1	0
gnf1m13279_s_at	Thoc4	THO complex 4	1.6975	3.2275	5.3098	0.3626	Z00018371-1	0.0665	0.0579	0.0622	1	0
gnf1m10920_a_at	Vti1b	vesicle transport through interaction with t-SNAREs 1B homolog	2.7055	3.2826	5.5996	0.0728	Z00012793-1	0.0692	0.0551	0.0622	1	0
gnf1m10795_at	5830415L20Rik	RIKEN cDNA 5830415L20 gene	1.2326	2.3088	5.3446	0.3278	Z00020540-1	0.0404	0.0845	0.0625	1	0
gnf1m12557_at	Refbp2	RNA and export factor binding protein 2	2.0687	2.8809	5.4963	0.1761	Z00031593-1	0.0874	0.0376	0.0625	1	0
gnf1m05788_a_at	Sep15	selenoprotein	2.4005	3.3214	5.5456	0.1268	Z00035593-1	0.0467	0.0787	0.0627	1	0
gnf1m18342_at	Dcp1a	decapping enzyme	0.8036	2.3873	5.0468	0.6256	Z00008915-1	0.0496	0.0761	0.0629	1	1
gnf1m10170_a_at	Pih1d1	RIKEN cDNA 1110061L23 gene	1.583	2.7376	5.4325	0.2399	Z00054765-1	0.0641	0.0622	0.0632	1	0
gnf1m01659_a_at	Rab7	RAB7, member RAS oncogene family	3.1179	3.4456	5.6488	0.0236	Z00018628-1	0.0917	0.0347	0.0632	1	0
gnf1m03834_a_at	Suclg1	succinate-CoA ligase, GDP-forming, alpha subunit	2.7794	3.8993	5.429	0.2434	Z00014877-1	0.0725	0.0542	0.0634	1	0
gnf1m11234_a_at	Ywhae	tyrosine 3-monooxygenase/tryptophan 5-monooxygenase activation protein, epsilon polypeptide	2.4998	3.5867	5.5595	0.1129	Z00017847-1	0.0652	0.0615	0.0634	1	0
gnf1m04709_a_at	1200014J11Rik	RIKEN cDNA 1200014J11 gene	1.2006	2.695	4.8718	0.8006	Z00011919-1	0.0711	0.0558	0.0635	1	0
gnf1m03852_a_at	Cript	RIKEN cDNA 1200020A08 gene	2.7342	3.2804	5.6474	0.025	Z00012169-1	0.0489	0.0784	0.0637	1	0
gnf1m05006_a_at	Rchy1	ring finger and CHY zinc finger domain containing 1	1.8916	2.8657	5.5235	0.1489	Z00018509-1	0.0496	0.0778	0.0637	1	0
gnf1m04584_a_at	Tbcb	cytoskeleton-associated protein 1	1.794	3.216	5.5234	0.149	Z00018946-1	0.0729	0.0545	0.0637	1	0
gnf1m07587_a_at	1810026J23Rik	RIKEN cDNA 1810026J23 gene	1.571	2.6504	5.5821	0.0903	Z00035580-1	0.0773	0.0503	0.0638	1	0
gnf1m16311_a_at	Ik	IK cytokine	2.479	3.2689	5.63	0.0424	Z00010469-1	0.0666	0.061	0.0638	1	0
gnf1m10172_a_at	Zfp513	zinc finger protein 513	2.0987	2.6723	5.616	0.0564	Z00053781-1	0.0671	0.0604	0.0638	1	0
gnf1m03273_x_at	Rpl3	ribosomal protein L3	3.2005	4.517	5.4116	0.2608	Z00060658-1	0.062	0.0657	0.0639	1	0
gnf1m08040_a_at	BC057552	cDNA sequence BC057552	0.9883	2.6466	5.3452	0.3272	Z00041267-1	0.0458	0.0823	0.0641	1	0
gnf1m11343_a_at	Txndc9	thioredoxin domain containing 9	2.1476	2.8462	5.6238	0.0486	Z00022430-1	0.0637	0.0648	0.0643	1	0
gnf1m04399_a_at	2310033P09Rik	RIKEN cDNA 2310033P09 gene	1.3651	2.4733	5.2585	0.4139	Z00044674-1	0.0628	0.066	0.0644	1	0
gnf1m01631_s_at	Psmc1	protease (prosome, macropain) 26S subunit, ATPase 1	1.3277	2.9602	5.5414	0.131	Z00030429-1	0.0718	0.0569	0.0644	1	0
gnf1m06132_a_at	Ddx1	DEAD (Asp-Glu-Ala-Asp) box polypeptide 1	2.6006	3.1245	5.6381	0.0343	Z00024661-1	0.0413	0.0877	0.0645	1	0
gnf1m16135_a_at	Ccdc12	coiled-coil domain containing 12	1.7465	3.1518	5.2348	0.4376	Z00045673-1	0.0717	0.0574	0.0646	1	0
gnf1m28944_a_at	Psmc2	proteasome (prosome, macropain) 26S subunit, ATPase 2	2.6876	3.3012	5.638	0.0344	Z00054564-1	0.0725	0.0566	0.0646	1	0
gnf1m06113_a_at	Cog4	component of oligomeric golgi complex 4	2.4949	2.8775	5.6418	0.0306	Z00019396-1	0.0529	0.0764	0.0647	1	0
gnf1m03771_a_at	Tfg	Trk-fused gene	3.092	3.7329	5.6024	0.07	Z00035421-1	0.0677	0.0616	0.0647	1	0
gnf1m13481_a_at	Arl16	RIKEN cDNA 2600005N12 gene	1.3685	2.2857	5.5281	0.1443	Z00003240-1	0.0538	0.076	0.0649	1	0
gnf1m00433_a_at	Kctd5	potassium channel tetramerisation domain containing 5	2.1626	2.9434	5.594	0.0784	Z00045243-1	0.0906	0.0392	0.0649	1	0
gnf1m10842_a_at	Tmem176b	RIKEN cDNA 1810009M01 gene	2.4169	3.8657	5.0718	0.6006	Z00011207-1	0.0474	0.0824	0.0649	0	0
gnf1m20715_at	Zdhhc16	zinc finger, DHHC domain containing 16	1.2161	2.3218	5.4513	0.2211	Z00011596-1	0.0694	0.0603	0.0649	1	0
gnf1m24482_at	AI413782	RIKEN cDNA 6720456H09 gene	1.8302	2.6552	5.5954	0.077	Z00000434-1	0.0904	0.0395	0.065	0	0
gnf1m10029_a_at	Bap1	Brca1 associated protein 1	2.5703	3.0686	5.6202	0.0522	Z00034452-1	0.0625	0.0674	0.065	1	0
gnf1m12383_a_at	Cnot7	CCR4-NOT transcription complex, subunit 7	2.1229	2.7362	5.6173	0.0551	Z00036703-1	0.0528	0.0772	0.065	1	0
gnf1m01825_a_at	Tarbp2	TAR (HIV) RNA binding protein 2	2.43	2.8928	5.6438	0.0286	Z00009329-1	0.0535	0.0765	0.065	1	0
gnf1m10300_a_at	2310067B10Rik	RIKEN cDNA 2310067B10 gene	1.8307	2.7929	5.5736	0.0988	Z00037351-1	0.0539	0.0762	0.0651	1	0
gnf1m09580_a_at	Mapkap1	mitogen-activated protein kinase associated protein 1	1.6415	2.809	5.5269	0.1455	Z00015620-1	0.0538	0.0764	0.0651	0	0
gnf1m18072_at	Prickle4	gene model 939, (NCBI)	1.9899	3.1972	5.5256	0.1468	Z00044909-1	0.0564	0.0739	0.0652	1	0
gnf1m04765_s_at	Rars	arginyl-tRNA synthetase	1.4912	3.0999	5.5267	0.1457	Z00025881-1	0.059	0.0716	0.0653	1	0
gnf1m10087_a_at	Ube2q1	ubiquitin-conjugating enzyme E2Q (putative)	1.8697	2.5777	5.5886	0.0838	Z00017990-1	0.0476	0.0834	0.0655	1	0
gnf1m05970_a_at	Dazap1	DAZ associated protein 1	2.1007	2.853	5.6344	0.038	Z00041103-1	0.0631	0.0686	0.0659	1	0
gnf1m03051_a_at	Psma5	proteasome (prosome, macropain) subunit, alpha type 5	2.3396	3.1414	5.6138	0.0586	Z00030508-1	0.0552	0.0766	0.0659	1	0
gnf1m02717_a_at	Rfc1	replication factor C 1	2.2775	2.7759	5.6211	0.0513	Z00013005-1	0.0371	0.0946	0.0659	1	0
gnf1m04344_a_at	Sars2	seryl-aminoacyl-tRNA synthetase 2	2.3539	3.0784	5.6119	0.0605	Z00025283-1	0.0407	0.0913	0.066	1	0
gnf1m11283_a_at	Aurkaip1	aurora kinase A interacting protein 1	2.7803	3.0926	5.6497	0.0227	Z00034749-1	0.0591	0.073	0.0661	1	0
gnf1m13167_a_at	Ddx46	DEAD (Asp-Glu-Ala-Asp) box polypeptide 46	1.6786	2.9441	5.4851	0.1873	Z00064498-1	0.0687	0.0637	0.0662	1	0
gnf1m05284_a_at	Htatsf1	HIV TAT specific factor 1	2.5154	3.6748	5.5135	0.1589	Z00001013-1	0.0616	0.0709	0.0663	1	0
gnf1m29742_a_at	Psmb4	proteasome (prosome, macropain) subunit, beta type 4	2.3089	3.481	5.6213	0.0511	Z00055898-1	0.073	0.0598	0.0664	1	0
gnf1m03044_a_at	Nubp1	nucleotide binding protein 1	2.5342	3.0611	5.6012	0.0712	Z00007898-1	0.0785	0.0546	0.0666	1	0
gnf1m01042_a_at	Drg1	developmentally regulated GTP binding protein 1	2.5367	2.9729	5.6453	0.0271	Z00025208-1	0.0415	0.0919	0.0667	1	0
gnf1m13314_a_at	Golt1b	golgi transport 1 homolog B (S. cerevisiae)	0.9838	2.0011	5.4044	0.268	Z00001278-1	0.08	0.0534	0.0667	1	0
gnf1m05481_a_at	Mtif3	RIKEN cDNA 2810012L14 gene	2.3001	2.7794	5.6367	0.0357	Z00026238-1	0.0902	0.0432	0.0667	1	0
gnf1m15366_s_at	0610025P10Rik	RIKEN cDNA 0610025P10 gene	2.5302	2.9084	5.6331	0.0393	Z00035419-1	0.0548	0.0788	0.0668	1	0
gnf1m00734_a_at	Cog3	component of oligomeric golgi complex 3	2.3864	2.8741	5.6395	0.0329	Z00025566-1	0.0929	0.041	0.067	1	0
gnf1m05746_at	Vps37a	vacuolar protein sorting 37A (yeast)	1.4619	2.377	5.5776	0.0948	Z00075935-1	0.0757	0.0583	0.067	1	0
gnf1m10453_a_at	Ythdc1	RIKEN cDNA A730098D12 gene	2.1508	3.2192	5.569	0.1034	Z00007843-1	0.0486	0.0854	0.067	0	0
gnf1m02070_at	Capn7	calpain 7	1.7036	2.7725	5.6169	0.0555	Z00008274-1	0.0723	0.0618	0.0671	1	0
gnf1m27051_at	Timm17b	translocase of inner mitochondrial membrane 17b	1.5666	2.7636	5.5221	0.1503	Z00018227-1	0.0555	0.0787	0.0671	1	0
gnf1m04303_a_at	Mkrn2	makorin, ring finger protein, 2	2.7421	3.0981	5.6504	0.022	Z00031503-1	0.0534	0.0812	0.0673	1	0
gnf1m12293_a_at	Mtap1s	BPY2 interacting protein 1	1.45	2.7746	5.5032	0.1692	Z00015145-1	0.0878	0.0468	0.0673	1	0
gnf1m09493_s_at	Ufm1	ubiquitin-fold modifier 1	2.0318	2.6813	5.6169	0.0555	Z00034270-1	0.0593	0.0753	0.0673	1	0
gnf1m31145_a_at	Dda1	RIKEN cDNA 1500034J01 gene	2.021	2.9445	5.6226	0.0498	Z00009606-1	0.0987	0.0363	0.0675	1	0
gnf1m10771_a_at	Psenen	presenilin enhancer 2 homolog (C. elegans)	2.7929	3.3322	5.6192	0.0532	Z00048056-1	0.0799	0.0551	0.0675	1	0
gnf1m13164_a_at	Tusc4	tumor suppressor candidate 4	2.0411	2.5851	5.6164	0.056	Z00014870-1	0.0659	0.0693	0.0676	1	0
gnf1m11507_a_at	E4f1	E4F transcription factor 1	1.4111	2.5111	5.5259	0.1465	Z00025287-1	0.0919	0.0434	0.0677	1	0
gnf1m06513_a_at	Eif2b2	eukaryotic translation initiation factor 2B, subunit 2 beta	1.7258	2.8751	5.5557	0.1167	Z00042144-1	0.0786	0.0568	0.0677	1	0
gnf1m03797_a_at	Sae1	ubiquitin-like 1 (sentrin) activating enzyme E1A	1.7199	3.281	5.5676	0.1048	Z00056210-1	0.0456	0.0899	0.0678	1	0
gnf1m21780_at	Thada	thyroid adenoma associated	1.2404	2.4964	5.4452	0.2272	Z00077140-1	0.0479	0.0877	0.0678	1	1
gnf1m01905_a_at	Ube2l3	ubiquitin-conjugating enzyme E2L 3	2.6619	3.2158	5.6376	0.0348	Z00012303-1	0.0811	0.0544	0.0678	1	0
gnf1m11381_at	0610011L14Rik	RIKEN cDNA 0610011L14 gene	1.5574	2.4157	5.5489	0.1235	Z00051007-1	0.0543	0.0814	0.0679	1	0
gnf1m10929_a_at	Itgb1bp1	integrin beta 1 binding protein 1	3.2197	4.4071	5.441	0.2314	Z00025236-1	0.0874	0.0483	0.0679	1	0
gnf1m23127_at	Ndufc1	NADH dehydrogenase (ubiquinone) 1, subcomplex unknown, 1	1.0339	2.434	5.2788	0.3936	Z00058928-1	0.0528	0.083	0.0679	1	0
gnf1m07795_at	Tiprl	TIP41, TOR signalling pathway regulator-like (S. cerevisiae)	1.4958	2.3447	5.5946	0.0778	Z00005505-1	0.0467	0.089	0.0679	1	0
gnf1m18909_at	4930451E10Rik	RIKEN cDNA 4930451E10 gene	1.3737	2.3285	5.4941	0.1783	Z00056771-1	0.0478	0.0881	0.068	1	0
gnf1m05173_a_at	5730494N06Rik	RIKEN cDNA 5730494N06 gene	2.4728	3.0597	5.5984	0.074	Z00000950-1	0.0396	0.0963	0.068	1	0
gnf1m29729_a_at	Abcf1	ATP-binding cassette, sub-family F (GCN20), member 1	2.8786	3.2876	5.6395	0.0329	Z00034627-1	0.0351	0.1008	0.068	1	0
gnf1m07638_a_at	Ddx42	DEAD (Asp-Glu-Ala-Asp) box polypeptide 42	2.3778	3.0556	5.6387	0.0337	Z00035261-1	0.0475	0.0885	0.068	1	0
gnf1m10301_a_at	Mrps7	mitchondrial ribosomal protein S7	0.6861	2.1095	5.3967	0.2757	Z00035600-1	0.0533	0.0827	0.068	1	0
gnf1m28713_a_at	Ndufv2	NADH dehydrogenase (ubiquinone) flavoprotein 2	2.0844	3.862	5.2836	0.3888	Z00018635-1	0.0593	0.0766	0.068	1	0
gnf1m00150_a_at	Hmbs	hydroxymethylbilane synthase	2.3517	3.7967	4.915	0.7574	Z00002755-1	0.0737	0.0625	0.0681	1	0
gnf1m03804_s_at	1110004F10Rik	RIKEN cDNA 1110004F10 gene	2.4238	3.2263	5.6282	0.0442	Z00001284-1	0.0761	0.0603	0.0682	1	0
gnf1m26642_at	Katnb1	katanin p80 (WD40-containing) subunit B 1	2.2523	2.7052	5.6361	0.0363	Z00003640-1	0.066	0.0703	0.0682	1	0
gnf1m09932_s_at	Eif3h	eukaryotic translation initiation factor 3, subunit 3 (gamma)	2.9933	3.7017	5.5623	0.1101	Z00057571-1	0.0581	0.0785	0.0683	1	0
gnf1m03135_a_at	Frg1	FSHD region gene 1	2.0767	2.6458	5.6123	0.0601	Z00018179-1	0.0694	0.0672	0.0683	1	0
gnf1m11758_a_at	Psmd10	proteosome (prosome, macropain) 26S subunit, non-ATPase, 10	2.8525	3.1763	5.6529	0.0195	Z00057226-1	0.0794	0.0572	0.0683	0	1
gnf1m23155_a_at	Rbm39	RNA-binding region (RNP1, RRM) containing 2	2.4137	3.0162	5.5959	0.0765	Z00070453-1	0.0804	0.0563	0.0684	1	0
gnf1m03975_a_at	Tmem183a	RIKEN cDNA 1300007B12 gene	2.3035	3.1857	5.5718	0.1006	Z00004844-1	0.0571	0.0796	0.0684	1	0
gnf1m29466_a_at	Ubfd1	DNA segment, Chr 7, Wayne State University 128, expressed	1.8814	2.8292	5.5615	0.1109	Z00074872-1	0.0644	0.0724	0.0684	1	0
gnf1m06375_a_at	Prpsap2	phosphoribosyl pyrophosphate synthetase-associated protein 2	1.7656	2.7047	5.5769	0.0955	Z00013460-1	0.0569	0.0803	0.0686	1	0
gnf1m10511_a_at	Vps26b	vacuolar protein sorting 26 homolog B (yeast)	2.1408	2.8009	5.607	0.0654	Z00056417-1	0.0779	0.0593	0.0686	1	0
gnf1m06027_a_at	U2af2	U2 small nuclear ribonucleoprotein auxiliary factor (U2AF) 2	2.0326	3.1984	5.5039	0.1685	Z00074936-1	0.0396	0.0978	0.0687	0	0
gnf1m00459_a_at	Mepce	bin3, bicoid-interacting 3, homolog (Drosophila)	1.8048	2.8963	5.5583	0.1141	Z00007071-1	0.0393	0.0982	0.0688	1	0
gnf1m15856_a_at	BC029127	cDNA sequence BC029127	1.062	2.3138	5.5865	0.0859	Z00070060-1	0.0357	0.102	0.0689	0	0
gnf1m29854_a_at	Cog8	component of oligomeric golgi complex 8	1.9632	2.8666	5.5318	0.1406	Z00011351-1	0.0497	0.088	0.0689	1	0
gnf1m04590_a_at	Fis1	fission 1 (mitochondrial outer membrane) homolog (yeast)	2.8007	3.3116	5.6344	0.038	Z00036010-1	0.0799	0.0579	0.0689	0	0
gnf1m09419_a_at	Sf3b4	splicing factor 3b, subunit 4	2.3117	3.2424	5.5905	0.0819	Z00014496-1	0.0765	0.0613	0.0689	1	0
gnf1m13233_a_at	Cdc123	RIKEN cDNA G431001I09 gene	2.5711	3.0951	5.6361	0.0363	Z00055736-1	0.0828	0.0552	0.069	1	0
gnf1m02982_at	Mapk7	mitogen activated protein kinase 7	1.1486	2.4552	5.2791	0.3933	Z00024441-1	0.091	0.0469	0.069	1	0
gnf1m29064_a_at	Gga3	golgi associated, gamma adaptin ear containing, ARF binding protein 3	2.2226	3.0043	5.5437	0.1287	Z00018391-1	0.0766	0.0616	0.0691	1	0
gnf1m10986_a_at	Ndufa2	NADH dehydrogenase (ubiquinone) 1 alpha subcomplex, 2	2.6992	3.5444	5.538	0.1344	Z00057097-1	0.0495	0.089	0.0693	1	0
gnf1m11622_a_at	Rpl13a	ribosomal protein L13a	1.581	3.1142	4.9437	0.7287	Z00030331-1	0.0648	0.074	0.0694	1	1
gnf1m18970_a_at	1200003C05Rik	RIKEN cDNA 1200003C05 gene	2.2908	3.1149	5.573	0.0994	Z00039559-1	0.0733	0.0657	0.0695	1	0
gnf1m04936_a_at	Ccdc130	RIKEN cDNA 4930527D15 gene	1.4038	2.4591	5.5213	0.1511	Z00035460-1	0.0505	0.0885	0.0695	1	0
gnf1m28666_at	Mtmr3	myotubularin related protein 3	2.7223	3.2417	5.6356	0.0368	Z00022753-1	0.0807	0.0582	0.0695	1	0
gnf1m13071_a_at	Patl1	expressed sequence AV312086	2.422	2.7881	5.6405	0.0319	Z00016620-1	0.0878	0.0513	0.0696	1	0
gnf1m02806_a_at	Eftud2	elongation factor Tu GTP binding domain containing 2	2.2092	3.048	5.5491	0.1233	Z00011484-1	0.056	0.0833	0.0697	1	0
gnf1m05352_a_at	Pop7	processing of precursor 7, ribonuclease P family, (S. cerevisiae)	1.4931	2.5316	5.5211	0.1513	Z00024019-1	0.0897	0.0497	0.0697	1	0
gnf1m09572_a_at	5730472N09Rik	RIKEN cDNA 5730472N09 gene	2.1875	3.1328	5.5694	0.103	Z00000276-1	0.0595	0.08	0.0698	1	0
gnf1m01615_x_at	Ppia	peptidylprolyl isomerase A	3.0259	4.4148	5.5694	0.103	Z00049562-1	0.0372	0.1023	0.0698	1	1
gnf1m06434_a_at	Rbm7	RNA binding motif protein 7	2.2435	3.1388	5.483	0.1894	Z00011087-1	0.0674	0.0722	0.0698	1	0
gnf1m02867_a_at	Timm44	translocase of inner mitochondrial membrane 44	1.5795	2.7511	5.5502	0.1222	Z00001020-1	0.0808	0.0592	0.07	1	0
gnf1m04575_a_at	Iscu	NifU-like N-terminal domain containing	2.5363	3.8274	5.3995	0.2729	Z00060281-1	0.0477	0.0924	0.0701	1	0
gnf1m04653_a_at	Klhl28	BTB (POZ) domain containing 5	1.8339	2.8815	5.5385	0.1339	Z00001625-1	0.082	0.0582	0.0701	1	1
gnf1m07314_a_at	Lars2	leucyl-tRNA synthetase, mitochondrial	1.8264	2.674	5.6191	0.0533	Z00075496-1	0.0455	0.0946	0.0701	1	0
gnf1m02763_a_at	Sfrs2	splicing factor, arginine/serine-rich 2 (SC-35)	2.6274	3.5532	5.5737	0.0987	Z00030360-1	0.0332	0.107	0.0701	1	1
gnf1m04699_s_at	Wdr45l	Wdr45 like	2.3716	2.9249	5.6251	0.0473	Z00012032-1	0.0471	0.0931	0.0701	1	0
gnf1m00371_a_at	Ykt6	RIKEN cDNA 0610042I15 gene	2.6834	3.3236	5.6232	0.0492	Z00034117-1	0.0988	0.0414	0.0701	1	0
gnf1m03232_a_at	Tcp1	t-complex protein 1	2.7625	3.4602	5.6392	0.0332	Z00036616-1	0.0627	0.0776	0.0702	1	0
gnf1m06412_a_at	Ncoa5	nuclear receptor coactivator 5	1.8345	2.7041	5.5396	0.1328	Z00019415-1	0.0645	0.076	0.0703	1	0
gnf1m07748_at	6620401K05Rik	RIKEN cDNA 6620401K05 gene	1.498	2.6613	5.5027	0.1697	Z00036948-1	0.0507	0.09	0.0704	1	0
gnf1m11123_a_at	Cox7a2	cytochrome c oxidase, subunit VIIa 2	3.3314	4.3757	5.4421	0.2303	Z00011476-1	0.0556	0.0856	0.0706	1	0
gnf1m01192_s_at	Golga3	golgi autoantigen, golgin subfamily a, 3	1.4179	2.5529	5.5839	0.0885	Z00020995-1	0.0827	0.0586	0.0707	1	0
gnf1m11250_s_at	Sumo1	SMT3 suppressor of mif two 3 homolog 1 (yeast)	2.5701	3.4324	5.62	0.0524	Z00001067-1	0.0632	0.0782	0.0707	1	0
gnf1m07409_a_at	Polr2b	polymerase (RNA) II (DNA directed) polypeptide B	1.5913	2.9737	5.5689	0.1035	Z00012801-1	0.0564	0.0852	0.0708	1	0
gnf1m07723_a_at	Tgds	TDP-glucose 4,6-dehydratase	0.892	2.4618	5.3262	0.3462	Z00075453-1	0.0487	0.0929	0.0708	1	0
gnf1m00892_a_at	Caml	calcium modulating ligand	2.4384	2.9147	5.6392	0.0332	Z00025741-1	0.0861	0.0557	0.0709	1	0
gnf1m02388_a_at	Hspa9	heat shock protein 9A	3.0631	3.7697	5.5324	0.14	Z00035242-1	0.0606	0.0811	0.0709	1	0
gnf1m11244_a_at	Cdk4	cyclin-dependent kinase 4	1.9725	2.7826	5.5513	0.1211	Z00019296-1	0.0475	0.0945	0.071	1	0
gnf1m28624_a_at	Ppp2cb	protein phosphatase 2 (formerly 2A), catalytic subunit, beta isoform	2.3919	3.3752	5.5786	0.0938	Z00058602-1	0.0827	0.0593	0.071	1	0
gnf1m13135_a_at	Sfrs5	splicing factor, arginine/serine-rich 5 (SRp40, HRS)	2.6042	3.6793	5.5435	0.1289	Z00035232-1	0.0655	0.0766	0.0711	1	0
gnf1m25669_a_at	2310007D09Rik	RIKEN cDNA 2310007D09 gene	1.0752	2.5288	5.3066	0.3658	Z00043911-1	0.0678	0.0746	0.0712	0	0
gnf1m04631_s_at	Uqcr	ubiquinol-cytochrome c reductase (6.4kD) subunit	2.5112	3.7917	5.3454	0.327	Z00045025-1	0.047	0.0953	0.0712	1	1
gnf1m10537_a_at	Stoml2	stomatin (Epb7.2)-like 2	1.209	2.975	5.3833	0.2891	Z00000822-1	0.0371	0.1054	0.0713	1	0
gnf1m03782_a_at	Hbs1l	Hbs1-like (S. cerevisiae)	2.3999	3.1185	5.5862	0.0862	Z00034571-1	0.0621	0.0806	0.0714	1	0
gnf1m05454_at	Phf14	PHD finger protein 14	0.9955	2.49	5.3669	0.3055	Z00030319-1	0.0546	0.0881	0.0714	1	0
gnf1m19023_a_at	Chmp6	chromatin modifying protein 6	2.3798	2.9262	5.6166	0.0558	Z00073944-1	0.0422	0.1007	0.0715	1	0
gnf1m04281_a_at	Acin1	apoptotic chromatin condensation inducer 1	1.8899	2.9735	5.5398	0.1326	Z00035111-1	0.0649	0.0782	0.0716	1	0
gnf1m09957_s_at	Prpf38a	PRP38 pre-mRNA processing factor 38 (yeast) domain containing A	1.3176	2.5505	5.5475	0.1249	Z00001144-1	0.0732	0.0699	0.0716	1	0
gnf1m04923_a_at	Polr2g	polymerase (RNA) II (DNA directed) polypeptide G	2.7371	3.177	5.6309	0.0415	Z00059235-1	0.0783	0.065	0.0717	1	0
gnf1m03690_a_at	Ndufa1	NADH dehydrogenase (ubiquinone) 1 alpha subcomplex, 1	2.9666	4.3019	5.3313	0.3411	Z00025349-1	0.0526	0.091	0.0718	1	0
gnf1m02681_a_at	Psmb1	proteasome (prosome, macropain) subunit, beta type 1	2.1638	3.2037	5.5438	0.1286	Z00030601-1	0.0936	0.05	0.0718	1	0
gnf1m17341_a_at	Spcs3	signal peptidase complex subunit 3 homolog (S. cerevisiae)	2.3419	3.338	5.5619	0.1105	Z00015881-1	0.0723	0.0716	0.072	1	0
gnf1m04405_a_at	Mrpl28	mitochondrial ribosomal protein L28	2.5165	3.1616	5.6162	0.0562	Z00055439-1	0.0759	0.0683	0.0721	1	0
gnf1m09767_s_at	Golga7	golgi autoantigen, golgin subfamily a, 7	2.5132	3.48	5.5913	0.0811	Z00052407-1	0.0912	0.0531	0.0722	1	0
gnf1m27464_a_at	Ap3s2	adaptor-related protein complex 3, sigma 2 subunit	1.4738	2.683	5.4957	0.1767	Z00006066-1	0.0175	0.127	0.0723	1	0
gnf1m25249_a_at	Gpr97	G protein-coupled receptor 97	1.6499	2.6685	5.5006	0.1718	Z00006799-1	0.0718	0.0727	0.0723	0	0
gnf1m30202_a_at	Pcnp	RIKEN cDNA 1110018D06 gene	2.5645	3.2179	5.6125	0.0599	Z00041342-1	0.0779	0.0669	0.0724	1	0
gnf1m28155_at	Trappc4	synbindin	1.6271	2.6515	5.591	0.0814	Z00024837-1	0.073	0.0718	0.0724	1	0
gnf1m04137_a_at	Carm1	protein arginine N-methyltransferase 4	1.5564	2.8167	5.5383	0.1341	Z00031517-1	0.0672	0.0778	0.0725	1	0
gnf1m29220_a_at	Fh1	fumarate hydratase 1	2.2761	3.7352	5.2802	0.3922	Z00004754-1	0.0762	0.0688	0.0725	1	0
gnf1m06089_at	Atpbd1b	ATP binding domain 1 family, member B	1.6441	2.4927	5.5003	0.1721	Z00015155-1	0.0478	0.0974	0.0726	1	0
gnf1m28730_a_at	Tceb2	transcription elongation factor B (SIII), polypeptide 2	1.382	2.5701	5.2089	0.4635	Z00031501-1	0.0498	0.0954	0.0726	1	0
gnf1m09881_a_at	Brf1	BRF1 homolog, subunit of RNA polymerase III transcription initiation factor IIIB (S. cerevisiae)	1.3133	2.6309	5.3532	0.3192	Z00023594-1	0.1038	0.0416	0.0727	1	0
gnf1m28648_a_at	Csde1	cold shock domain containing E1, RNA binding	2.6452	3.542	5.5752	0.0972	Z00006441-1	0.0456	0.0998	0.0727	1	1
gnf1m11537_at	Cyb561d2	cytochrome b-561 domain containing 2	1.9559	2.5052	5.6188	0.0536	Z00035673-1	0.0706	0.0747	0.0727	1	0
gnf1m07846_a_at	Gpkow	G patch domain and KOW motifs	2.5196	2.9951	5.636	0.0364	Z00002129-1	0.0751	0.0702	0.0727	1	0
gnf1m10558_a_at	Nedd8	neural precursor cell expressed, developmentally down-regulated gene 8	2.8864	3.5178	5.6424	0.03	Z00006299-1	0.0548	0.0906	0.0727	1	0
gnf1m09482_a_at	1110034A24Rik	RIKEN cDNA 1110034A24 gene	1.8557	2.5132	5.593	0.0794	Z00038781-1	0.0537	0.0918	0.0728	1	0
gnf1m30108_a_at	Afg3l1	AFG3(ATPase family gene 3)-like 1 (yeast)	1.4369	2.5206	5.5433	0.1291	Z00001939-1	0.0634	0.0822	0.0728	1	0
gnf1m04129_a_at	Thap11	THAP domain containing 11	2.5128	2.9545	5.643	0.0294	Z00052479-1	0.0785	0.067	0.0728	1	0
gnf1m28920_a_at	AI449175	expressed sequence AI449175	1.6881	2.7129	5.5867	0.0857	Z00042052-1	0.0444	0.1013	0.0729	1	0
gnf1m00476_a_at	Bat1a	HLA-B-associated transcript 1A	2.7615	3.4458	5.5602	0.1122	Z00021516-1	0.0294	0.1164	0.0729	1	0
gnf1m13355_a_at	Trspap1	tRNA selenocysteine associated protein 1	2.318	2.8753	5.6177	0.0547	Z00057718-1	0.0641	0.0816	0.0729	1	0
gnf1m34009_at	Usp37	ubiquitin specific peptidase 37	0.6593	2.2756	4.91	0.7624	Z00073988-1	0.0416	0.1041	0.0729	0	0
gnf1m03322_a_at	Znhit2	zinc finger, HIT domain containing 2	2.5249	2.9345	5.6482	0.0242	Z00010747-1	0.0687	0.0772	0.073	1	0
gnf1m06542_a_at	Ormdl1	ORM1-like 1 (S. cerevisiae)	1.3542	2.8019	5.4252	0.2472	Z00048398-1	0.0763	0.0698	0.0731	1	0
gnf1m29144_a_at	Ranbp3	RAN binding protein 3	2.6429	2.9977	5.652	0.0204	Z00064033-1	0.0644	0.0817	0.0731	1	0
gnf1m28317_a_at	Tial1	Tial1 cytotoxic granule-associated RNA binding protein-like 1	0.9254	2.4391	5.4709	0.2015	Z00036484-1	0.0481	0.0982	0.0732	1	0
gnf1m10085_a_at	Toe1	target of EGR1, member 1 (nuclear)	1.1999	2.5977	5.4928	0.1796	Z00070153-1	0.029	0.1173	0.0732	1	0
gnf1m06330_a_at	Sh3glb2	SH3-domain GRB2-like endophilin B2	2.6259	3.1471	5.5977	0.0747	Z00074401-1	0.0322	0.1144	0.0733	1	0
gnf1m03486_a_at	Acrbp	proacrosin binding protein	1.7085	2.9721	5.4526	0.2198	Z00035262-1	0.0611	0.0856	0.0734	1	0
gnf1m03086_a_at	Brd7	bromodomain containing 7	1.4625	2.8702	5.5639	0.1085	Z00018953-1	0.0735	0.0732	0.0734	1	0
gnf1m31784_at	Gpr113	G protein-coupled receptor 113	2.4121	2.8107	5.6308	0.0416	Z00058988-1	0.0593	0.0875	0.0734	0	1
gnf1m11585_a_at	Ipo4	importin 4	1.7716	2.8245	5.5326	0.1398	Z00014923-1	0.0742	0.0726	0.0734	1	0
gnf1m04267_a_at	Rce1	RCE1 homolog, prenyl protein peptidase (S. cerevisiae)	1.3775	2.5953	5.4307	0.2417	Z00037124-1	0.0755	0.0712	0.0734	1	0
gnf1m10429_a_at	Tpr	translocated promoter region	1.6475	3.0288	5.5521	0.1203	Z00008038-1	0.0483	0.0986	0.0735	1	0
gnf1m13001_a_at	Zfp384	zinc finger protein 384	1.677	2.8758	5.4742	0.1982	Z00061322-1	0.0722	0.075	0.0736	1	0
gnf1m07338_a_at	Aaas	achalasia, adrenocortical insufficiency, alacrimia	1.1075	2.6162	5.209	0.4634	Z00036486-1	0.0633	0.0841	0.0737	1	0
gnf1m13800_at	Wbp7	WW domain binding protein 7	2.2793	2.9514	5.6227	0.0497	Z00037729-1	0.0616	0.0857	0.0737	1	0
gnf1m05949_a_at	Cdk9	cyclin-dependent kinase 9 (CDC2-related kinase)	2.5201	3.2474	5.5974	0.075	Z00030595-1	0.0789	0.0686	0.0738	1	0
gnf1m24369_at	Dap3	death associated protein 3	1.4811	2.4664	5.5984	0.074	Z00006567-1	0.0509	0.0966	0.0738	1	0
gnf1m10063_a_at	Taf11	TAF11 RNA polymerase II, TATA box binding protein (TBP)-associated factor	1.1598	2.5729	5.4136	0.2588	Z00018520-1	0.0488	0.0989	0.0739	1	0
gnf1m01394_a_at	Lta4h	leukotriene A4 hydrolase	2.3869	3.5608	5.4134	0.259	Z00007459-1	0.0489	0.099	0.074	1	0
gnf1m04580_a_at	Sar1b	SAR1 gene homolog B (S. cerevisiae)	2.9434	3.9598	5.4468	0.2256	Z00043344-1	0.0996	0.0484	0.074	1	0
gnf1m30397_a_at	4932417H02Rik	RIKEN cDNA 4932417H02 gene	2.297	2.8263	5.634	0.0384	Z00000913-1	0.0831	0.0651	0.0741	1	0
gnf1m04398_a_at	Sec13	SEC13-like 1 (S. cerevisiae)	2.3602	3.1177	5.5811	0.0913	Z00045275-1	0.1102	0.0379	0.0741	1	0
gnf1m03779_a_at	Pard6a	par-6 (partitioning defective 6,) homolog alpha (C. elegans)	1.5724	2.9214	5.4695	0.2029	Z00025233-1	0.0503	0.0981	0.0742	1	1
gnf1m05532_a_at	Phf23	PHD finger protein 23	1.9733	2.9474	5.5933	0.0791	Z00034603-1	0.0769	0.0714	0.0742	1	0
gnf1m04500_a_at	Wbscr22	Williams Beuren syndrome chromosome region 22	2.3311	2.745	5.6405	0.0319	Z00008882-1	0.0622	0.0861	0.0742	1	1
gnf1m27660_a_at	Rfxank	regulatory factor X-associated ankyrin-containing protein	2.3064	2.6696	5.6477	0.0247	Z00022868-1	0.0343	0.1142	0.0743	1	0
gnf1m00020_a_at	Rqcd1	rcd1 (required for cell differentiation) homolog 1 (S. pombe)	2.6912	2.9632	5.6572	0.0152	Z00057362-1	0.0578	0.0907	0.0743	1	0
gnf1m12114_a_at	Srp19	signal recognition particle 19	2.1965	2.8951	5.5601	0.1123	Z00053911-1	0.0535	0.095	0.0743	1	0
gnf1m19184_at	Hadha	hydroxyacyl-Coenzyme A dehydrogenase/3-ketoacyl-Coenzyme A thiolase/enoyl-Coenzyme A hydratase (trifunctional protein), alpha subunit	1.4493	2.3626	5.5614	0.111	Z00018932-1	0.0803	0.0684	0.0744	1	1
gnf1m23587_at	Rnf139	ring finger protein 139	1.0303	2.2261	5.3978	0.2746	Z00000442-1	0.0539	0.0948	0.0744	1	0
gnf1m28132_a_at	Trim39	tripartite motif protein 39	1.0846	2.3545	5.4169	0.2555	Z00075398-1	0.0608	0.0879	0.0744	1	1
gnf1m09617_s_at	Hdac3	histone deacetylase 3	2.0698	2.9743	5.6054	0.067	Z00036094-1	0.0686	0.0804	0.0745	1	0
gnf1m13155_a_at	Rpa3	replication protein A3	0.8697	2.7724	5.2622	0.4102	Z00060630-1	0.0461	0.1028	0.0745	1	0
gnf1m12621_at	1810020G14Rik	RIKEN cDNA 1810020G14 gene	0.6835	2.0992	5.3084	0.364	Z00075139-1	0.0591	0.0903	0.0747	1	0
gnf1m13303_a_at	Ergic3	ERGIC and golgi 3	2.4341	3.0975	5.5927	0.0797	Z00018494-1	0.0656	0.0838	0.0747	1	0
gnf1m06472_a_at	Gps1	G protein pathway suppressor 1	2.8881	3.2943	5.6349	0.0375	Z00005908-1	0.049	0.1006	0.0748	1	0
gnf1m28749_at	Tmem199	expressed sequence AI316787	2.4932	3.0168	5.6262	0.0462	Z00021992-1	0.0422	0.1074	0.0748	1	0
gnf1m05679_a_at	Ars2	arsenate resistance protein 2	1.0124	2.8604	5.1454	0.527	Z00013058-1	0.0425	0.1072	0.0749	1	0
gnf1m25347_at	Immt	inner membrane protein, mitochondrial	1.3096	2.4525	5.5495	0.1229	Z00019208-1	0.0488	0.101	0.0749	1	0
gnf1m11369_a_at	Prmt5	protein arginine N-methyltransferase 5	2.2072	2.9195	5.626	0.0464	Z00031561-1	0.0443	0.1055	0.0749	1	0
gnf1m26397_a_at	Ndufa10	NADH dehydrogenase (ubiquinone) 1 alpha subcomplex 10	2.2518	3.5373	5.307	0.3654	Z00007038-1	0.0754	0.0746	0.075	1	0
gnf1m04640_a_at	D4Ertd196e	DNA segment, Chr 4, ERATO Doi 196, expressed	2.6273	3.061	5.6491	0.0233	Z00070304-1	0.056	0.0942	0.0751	1	0
gnf1m10855_a_at	Rdbp	RD RNA-binding protein	1.4985	2.7771	5.4553	0.2171	Z00006465-1	0.0641	0.0862	0.0752	1	0
gnf1m17606_a_at	Tspyl2	TSPY-like 2	1.3272	3.0791	4.9519	0.7205	Z00018968-1	0.0612	0.0892	0.0752	1	0
gnf1m05407_a_at	1200013P24Rik	RIKEN cDNA 1200013P24 gene	2.5692	2.9793	5.6441	0.0283	Z00034130-1	0.1145	0.0361	0.0753	1	0
gnf1m16099_at	1810034K20Rik	RIKEN cDNA 1810034K20 gene	2.3066	2.8726	5.6263	0.0461	Z00011369-1	0.0572	0.0934	0.0753	1	0
gnf1m30136_s_at	2310061I04Rik	RIKEN cDNA 2310061I04 gene	2.3959	3.1161	5.5628	0.1096	Z00031213-1	0.063	0.0876	0.0753	1	0
gnf1m16062_a_at	Axin1	axin 1	1.7746	2.8133	5.4608	0.2116	Z00035133-1	0.0763	0.0742	0.0753	1	0
gnf1m13798_s_at	Hnrpll	heterogeneous nuclear ribonucleoprotein L-like	1.092	2.6863	5.561	0.1114	Z00057078-1	0.0869	0.0636	0.0753	1	0
gnf1m30470_a_at	1190005F20Rik	RIKEN cDNA 1190005F20 gene	1.7328	2.8181	5.3583	0.3141	Z00057828-1	0.0764	0.0743	0.0754	1	0
gnf1m04489_a_at	Ndufa9	NADH dehydrogenase (ubiquinone) 1 alpha subcomplex, 9	2.9138	3.7388	5.5484	0.124	Z00023831-1	0.0955	0.0553	0.0754	1	0
gnf1m10118_s_at	Snrpd1	small nuclear ribonucleoprotein D1	2.1376	3.2668	5.5006	0.1718	Z00070475-1	0.0731	0.0777	0.0754	1	0
gnf1m16553_a_at	Bloc1s2	biogenesis of lysosome-related organelles complex-1, subunit 2	1.2089	2.9666	5.404	0.2684	Z00057162-1	0.0749	0.076	0.0755	1	0
gnf1m29042_s_at	Cdk10	cyclin-dependent kinase (CDC2-like) 10	1.9403	2.6912	5.6118	0.0606	Z00020035-1	0.0398	0.1111	0.0755	1	0
gnf1m11504_at	Rpn1	ribophorin I	1.1633	2.0411	5.4847	0.1877	Z00005968-1	0.0922	0.0587	0.0755	1	0
gnf1m01108_a_at	Foxh1	forkhead box H1	1.5058	2.6207	5.2986	0.3738	Z00023186-1	0.0603	0.0909	0.0756	0	1
gnf1m24134_a_at	Wdr48	WD repeat domain 48	2.5611	2.9488	5.6497	0.0227	Z00010925-1	0.0845	0.0667	0.0756	1	0
gnf1m09962_a_at	2010311D03Rik	RIKEN cDNA 2010311D03 gene	2.4806	3.3125	5.5982	0.0742	Z00012449-1	0.0806	0.0708	0.0757	1	0
gnf1m09838_a_at	Ubac1	ubiquitin associated domain containing 1	2.523	3.5751	5.4923	0.1801	Z00005616-1	0.0628	0.0885	0.0757	1	0
gnf1m11271_a_at	Gins4	RIKEN cDNA 2810037C03 gene	2.2973	2.9424	5.6102	0.0622	Z00005969-1	0.0614	0.0901	0.0758	1	0
gnf1m11481_a_at	Plrg1	pleiotropic regulator 1, PRL1 homolog (Arabidopsis)	1.149	2.7606	5.5811	0.0913	Z00035499-1	0.0925	0.059	0.0758	1	0
gnf1m27196_a_at	Thrap3	thyroid hormone receptor associated protein 3	2.2811	2.8372	5.5918	0.0806	Z00043736-1	0.0659	0.0856	0.0758	1	0
gnf1m24434_at	0610037L13Rik	RIKEN cDNA 0610037L13 gene	1.5675	2.4276	5.5036	0.1688	Z00074382-1	0.0797	0.0722	0.076	1	0
gnf1m00669_a_at	Rnf187	ring finger protein 187	2.8068	3.694	5.5103	0.1621	Z00018708-1	0.0603	0.0916	0.076	1	0
gnf1m06020_a_at	Ercc3	excision repair cross-complementing rodent repair deficiency, complementation group 3	1.2451	2.7255	5.4147	0.2577	Z00018602-1	0.0729	0.0793	0.0761	1	1
gnf1m10803_a_at	Lsm4	LSM4 homolog, U6 small nuclear RNA associated (S. cerevisiae)	1.3885	3.0552	5.4815	0.1909	Z00016051-1	0.0845	0.0676	0.0761	1	0
gnf1m26100_at	Pomp	RIKEN cDNA 2510048O06 gene	2.2895	3.183	5.511	0.1614	Z00006172-1	0.0507	0.1015	0.0761	1	0
gnf1m03418_a_at	Aip	aryl-hydrocarbon receptor-interacting protein	1.4812	2.9088	5.4919	0.1805	Z00041127-1	0.0748	0.0775	0.0762	1	0
gnf1m04330_a_at	Tfpt	TCF3 (E2A) fusion partner	1.8681	3.5683	4.9696	0.7028	Z00036307-1	0.0206	0.1317	0.0762	1	1
gnf1m06099_a_at	6720456B07Rik	RIKEN cDNA 6720456B07 gene	2.9219	3.3495	5.6446	0.0278	Z00034159-1	0.1161	0.0365	0.0763	1	0
gnf1m04757_a_at	Itpa	inosine triphosphatase (nucleoside triphosphate pyrophosphatase)	2.6015	3.0813	5.6404	0.032	Z00019376-1	0.0602	0.0924	0.0763	1	0
gnf1m15869_a_at	Sdha	succinate dehydrogenase complex, subunit A, flavoprotein (Fp)	2.4792	3.7602	5.3224	0.35	Z00012855-1	0.0848	0.0678	0.0763	1	0
gnf1m10191_s_at	Taf10	TAF10 RNA polymerase II, TATA box binding protein (TBP)-associated factor	2.2679	3.3525	5.4929	0.1795	Z00030460-1	0.0686	0.084	0.0763	1	0
gnf1m00352_a_at	Eif2b5	eukaryotic translation initiation factor 2B, subunit 5 epsilon	2.371	2.9436	5.6181	0.0543	Z00013219-1	0.0809	0.072	0.0765	1	0
gnf1m04139_a_at	Cope	coatomer protein complex, subunit epsilon	2.8	3.3276	5.5966	0.0758	Z00058934-1	0.0804	0.0727	0.0766	1	0
gnf1m06062_a_at	Opa1	optic atrophy 1 homolog (human)	2.1832	2.6861	5.6398	0.0326	Z00011427-1	0.0593	0.0938	0.0766	1	0
gnf1m27489_a_at	Vps52	vacuolar protein sorting 52 (yeast)	1.8908	2.5024	5.6385	0.0339	Z00050893-1	0.0539	0.0992	0.0766	1	0
gnf1m05374_a_at	Gtf2e1	general transcription factor II E, polypeptide 1 (alpha subunit)	2.2302	2.7786	5.6104	0.062	Z00023479-1	0.0522	0.1012	0.0767	1	0
gnf1m09841_a_at	Ormdl2	ORM1-like 2 (S. cerevisiae)	0.8904	2.6134	4.9918	0.6806	Z00035571-1	0.0839	0.0695	0.0767	1	0
gnf1m12025_a_at	Stam2	signal transducing adaptor molecule (SH3 domain and ITAM motif) 2	0.6761	2.2134	5.4522	0.2202	Z00016263-1	0.0751	0.0783	0.0767	1	0
gnf1m24845_x_at	Ewsr1	Ewing sarcoma breakpoint region 1	1.9067	3.0381	5.5511	0.1213	Z00034100-1	0.081	0.0726	0.0768	1	0
gnf1m29443_a_at	Nat11	RIKEN cDNA 4931433E08 gene	1.6278	2.6405	5.5366	0.1358	Z00014242-1	0.0712	0.0824	0.0768	1	0
gnf1m10841_x_at	Atp5l	ATP synthase, H+ transporting, mitochondrial F0 complex, subunit g	2.6235	3.7945	5.3958	0.2766	Z00011434-1	0.0593	0.0945	0.0769	1	0
gnf1m16273_s_at	Rbx1	ring-box 1	2.1855	3.0676	5.5439	0.1285	Z00034689-1	0.0672	0.0866	0.0769	1	0
gnf1m19424_at	Mrpl3	mitochondrial ribosomal protein L3	1.9229	2.4184	5.6242	0.0482	Z00024341-1	0.0909	0.0633	0.0771	1	0
gnf1m28365_a_at	Mrps18c	mitochondrial ribosomal protein S18C	1.7393	2.7517	5.5845	0.0879	Z00037109-1	0.0914	0.0627	0.0771	1	1
gnf1m05597_a_at	Pum1	pumilio 1 (Drosophila)	2.4165	3.0605	5.6253	0.0471	Z00014940-1	0.0903	0.0638	0.0771	1	0
gnf1m07996_at	Slc35e1	hypothetical protein 6030458H05	2.5179	2.9176	5.6342	0.0382	Z00074987-1	0.0712	0.0829	0.0771	1	0
gnf1m29524_a_at	Zfp511	zinc finger protein 511	1.4831	2.5692	5.475	0.1974	Z00013906-1	0.0786	0.0755	0.0771	1	0
gnf1m30965_a_at	D030016E14Rik	RIKEN cDNA D030016E14 gene	1.3172	2.3968	5.5713	0.1011	Z00013051-1	0.0609	0.0935	0.0772	1	0
gnf1m04301_a_at	Nuf2	cell division cycle associated 1	1.3512	2.7298	5.0455	0.6269	Z00014941-1	0.0407	0.1137	0.0772	1	0
gnf1m00236_a_at	5730453I16Rik	RIKEN cDNA 5730453I16 gene	1.7281	2.9514	5.5767	0.0957	Z00019764-1	0.0658	0.0887	0.0773	1	0
gnf1m11059_a_at	Mdh1	malate dehydrogenase 1, NAD (soluble)	1.0946	2.5872	5.2934	0.379	Z00006445-1	0.0751	0.0794	0.0773	1	0
gnf1m16603_a_at	Mpeg1	macrophage expressed gene 1	1.968	3.5181	5.101	0.5714	Z00048773-1	0.0648	0.0897	0.0773	0	0
gnf1m05302_a_at	Zdhhc4	zinc finger, DHHC domain containing 4	2.0753	2.7309	5.6351	0.0373	Z00074315-1	0.0542	0.1004	0.0773	1	0
gnf1m10444_a_at	Fkrp	fukutin related protein	1.1905	2.9517	5.5433	0.1291	Z00023661-1	0.0766	0.0782	0.0774	1	0
gnf1m13100_a_at	Rhot1	ras homolog gene family, member T1	1.5882	3.3477	4.7124	0.96	Z00036147-1	0.0567	0.098	0.0774	1	0
gnf1m11578_a_at	Gopc	golgi associated PDZ and coiled-coil motif containing	1.0615	2.3658	5.2891	0.3833	Z00017186-1	0.1023	0.0527	0.0775	1	0
gnf1m04784_a_at	Tspan31	tetraspanin 31	2.1055	3.1481	5.5727	0.0997	Z00018915-1	0.0828	0.0721	0.0775	1	1
gnf1m04360_a_at	Actr3	ARP3 actin-related protein 3 homolog (yeast)	2.5116	4.0829	5.3731	0.2993	Z00006036-1	0.1197	0.0354	0.0776	1	0
gnf1m23146_a_at	2510006D16Rik	RIKEN cDNA 2510006D16 gene	2.8002	3.2772	5.6228	0.0496	Z00061225-1	0.0543	0.1012	0.0778	1	0
gnf1m12306_a_at	Rab3gap1	RAB3 GTPase activating protein subunit 1	2.2071	2.8386	5.611	0.0614	Z00005939-1	0.0702	0.0853	0.0778	1	0
gnf1m12833_a_at	Gtf3c2	general transcription factor IIIC, polypeptide 2, beta	2.5311	2.9923	5.6166	0.0558	Z00035917-1	0.054	0.1017	0.0779	1	0
gnf1m04242_a_at	Vps35	vacuolar protein sorting 35	2.0111	3.4532	5.6156	0.0568	Z00013105-1	0.0933	0.0625	0.0779	1	0
gnf1m04306_a_at	Ndufa13	NADH dehydrogenase (ubiquinone) 1 alpha subcomplex, 13	3.1226	4.0995	5.4532	0.2192	Z00035250-1	0.0745	0.0814	0.078	1	0
gnf1m09942_a_at	Sf3b2	splicing factor 3b, subunit 2	2.8412	3.1967	5.6479	0.0245	Z00006654-1	0.0668	0.0892	0.078	1	1
gnf1m10891_a_at	2310036O22Rik	RIKEN cDNA 2310036O22 gene	2.8734	3.4611	5.6091	0.0633	Z00035128-1	0.1055	0.0506	0.0781	1	0
gnf1m05829_a_at	Egln2	EGL nine homolog 2 (C. elegans)	2.6596	3.1004	5.6362	0.0362	Z00059378-1	0.0823	0.0738	0.0781	1	0
gnf1m06105_a_at	Unc45a	unc-45 homolog A (C. elegans)	2.2614	3.0069	5.6121	0.0603	Z00034046-1	0.0743	0.0818	0.0781	1	0
gnf1m07760_a_at	0610007P22Rik	RIKEN cDNA 0610007P22 gene	1.3753	2.5403	5.3941	0.2783	Z00075247-1	0.055	0.1014	0.0782	1	0
gnf1m05894_a_at	Ghitm	growth hormone inducible transmembrane protein	1.8834	3.3257	5.4105	0.2619	Z00018848-1	0.0999	0.0565	0.0782	1	0
gnf1m16202_at	Rsrc2	RIKEN cDNA 1500011J06 gene	2.4724	3.2261	5.57	0.1024	Z00035633-1	0.0687	0.0876	0.0782	1	0
gnf1m04814_s_at	Thex1	three prime histone mRNA exonuclease 1	1.3237	2.5065	5.412	0.2604	Z00037064-1	0.0789	0.0775	0.0782	1	0
gnf1m04531_a_at	Zdhhc12	zinc finger, DHHC domain containing 12	2.4524	2.8586	5.6443	0.0281	Z00014910-1	0.0878	0.0685	0.0782	1	0
gnf1m28295_a_at	E330018D03Rik	RIKEN cDNA E330018D03 gene	1.9455	2.9243	5.5372	0.1352	Z00076122-1	0.06	0.0966	0.0783	0	0
gnf1m17213_at	Krba1	RIKEN cDNA A930040G15 gene	0.8883	2.0498	5.323	0.3494	Z00075578-1	0.093	0.0636	0.0783	1	0
gnf1m09826_a_at	Mrpl43	mitochondrial ribosomal protein L43	2.4324	2.87	5.6416	0.0308	Z00021246-1	0.0961	0.0605	0.0783	1	0
gnf1m09877_a_at	Ttc4	tetratricopeptide repeat domain 4	2.1782	2.6958	5.6187	0.0537	Z00007867-1	0.0689	0.0877	0.0783	1	0
gnf1m06047_a_at	Kptn	kaptin	1.8892	2.6273	5.5773	0.0951	Z00043697-1	0.0543	0.1024	0.0784	1	0
gnf1m10500_a_at	Atp6v1f	ATPase, H+ transporting, lysosomal V1 subunit F	2.8931	3.3432	5.6315	0.0409	Z00030524-1	0.0926	0.0644	0.0785	1	0
gnf1m05986_a_at	Atp13a1	ATPase type 13A1	2.1714	3.0428	5.5903	0.0821	Z00034565-1	0.0717	0.0857	0.0787	1	1
gnf1m21648_a_at	Cep63	DNA segment, Chr 9, MRC UK Mouse Genome Centre 48 expressed	1.4602	2.4629	5.5852	0.0872	Z00036425-1	0.0783	0.0794	0.0789	1	0
gnf1m00457_a_at	Cldnd1	claudin containing domain 1	2.3986	2.9802	5.6218	0.0506	Z00005581-1	0.074	0.0838	0.0789	1	0
gnf1m26710_a_at	Mapk1	mitogen activated protein kinase 1	2.7568	3.6588	5.4051	0.2673	Z00008959-1	0.1072	0.0505	0.0789	1	0
gnf1m03831_at	Fkbpl	FK506 binding protein-like	1.8419	2.4931	5.6088	0.0636	Z00025693-1	0.0638	0.0941	0.079	0	0
gnf1m16300_a_at	Psma1	proteasome (prosome, macropain) subunit, alpha type 1	2.2691	3.3133	5.614	0.0584	Z00056293-1	0.072	0.0859	0.079	1	0
gnf1m05768_s_at	Supt16h	suppressor of Ty 16 homolog (S. cerevisiae)	2.5044	3.0889	5.6257	0.0467	Z00074263-1	0.0313	0.1267	0.079	1	0
gnf1m00066_a_at	Tmem60	transmembrane protein 60	1.628	2.6468	5.5829	0.0895	Z00026425-1	0.0715	0.0864	0.079	1	0
gnf1m00636_a_at	Irf2bp1	interferon regulatory factor 2 binding protein 1	1.5215	3.0264	5.4034	0.269	Z00025871-1	0.0716	0.0865	0.0791	1	0
gnf1m09331_a_at	Ofd1	oral-facial-digital syndrome 1 gene homolog (human)	0.8486	2.1741	5.4698	0.2026	Z00012324-1	0.0852	0.073	0.0791	1	0
gnf1m27168_at	Raf1	v-raf-1 leukemia viral oncogene 1	1.7665	2.4044	5.6272	0.0452	Z00049343-1	0.0966	0.0615	0.0791	1	0
gnf1m02924_a_at	Baz1b	bromodomain adjacent to zinc finger domain, 1B	1.1421	2.5378	5.455	0.2174	Z00016686-1	0.0862	0.0724	0.0793	1	0
gnf1m05735_a_at	Copb1	coatomer protein complex, subunit beta 1	1.6551	2.933	5.5405	0.1319	Z00021566-1	0.079	0.0796	0.0793	1	0
gnf1m03906_a_at	Pigo	phosphatidylinositol glycan, class O	2.3565	2.8096	5.6303	0.0421	Z00003241-1	0.0914	0.0671	0.0793	1	0
gnf1m29848_at	Rnf123	ring finger protein 123	1.1489	2.4181	5.4022	0.2702	Z00002515-1	0.0914	0.0671	0.0793	0	0
gnf1m17168_a_at	Tpsb2	mast cell protease 6	1.7065	2.9193	5.2659	0.4065	Z00075848-1	0.0711	0.0874	0.0793	0	1
gnf1m04414_a_at	Usp16	ubiquitin specific peptidase 16	2.2014	2.9929	5.5959	0.0765	Z00035384-1	0.0861	0.0725	0.0793	1	0
gnf1m05061_a_at	Mrps18a	mitochondrial ribosomal protein S18A	2.3545	3.1489	5.5737	0.0987	Z00023795-1	0.0492	0.1096	0.0794	1	0
gnf1m15417_a_at	Nhej1	RIKEN cDNA 1700029B21 gene	1.051	2.1197	5.383	0.2894	Z00020212-1	0.0692	0.0896	0.0794	1	0
gnf1m16224_a_at	Ankrd16	ankyrin repeat domain 16	1.6903	2.7709	5.5754	0.097	Z00022165-1	0.088	0.071	0.0795	1	0
gnf1m29615_a_at	Myeov2	myeloma overexpressed 2	2.6532	3.4689	5.6135	0.0589	Z00027805-1	0.1141	0.0449	0.0795	1	1
gnf1m28138_s_at	Cops7b	COP9 (constitutive photomorphogenic) homolog, subunit 7b (Arabidopsis thaliana)	1.5592	2.6875	5.5487	0.1237	Z00034512-1	0.0198	0.1393	0.0796	1	0
gnf1m09325_a_at	D15Ertd621e	DNA segment, Chr 15, ERATO Doi 621, expressed	2.5276	3.233	5.6049	0.0675	Z00036168-1	0.064	0.0951	0.0796	1	0
gnf1m22101_a_at	Alkbh6	alkB, alkylation repair homolog 6 (E. coli)	1.9056	2.7107	5.5985	0.0739	Z00051977-1	0.0367	0.1227	0.0797	1	0
gnf1m23286_a_at	Capzb	capping protein (actin filament) muscle Z-line, beta	3.0442	3.6435	5.6266	0.0458	Z00019383-1	0.0866	0.0728	0.0797	1	0
gnf1m10024_a_at	Thoc5	Fms interacting protein	2.0055	2.8479	5.574	0.0984	Z00055062-1	0.0594	0.0999	0.0797	1	0
gnf1m05555_a_at	Cdk5rap3	CDK5 regulatory subunit associated protein 3	2.5068	3.298	5.5559	0.1165	Z00018600-1	0.0796	0.0799	0.0798	1	0
gnf1m06400_a_at	Brd8	bromodomain containing 8	2.1762	3.0137	5.5799	0.0925	Z00036713-1	0.1034	0.0564	0.0799	1	0
gnf1m12702_a_at	Psmc3	proteasome (prosome, macropain) 26S subunit, ATPase 3	2.1469	3.3454	5.553	0.1194	Z00004800-1	0.1006	0.0592	0.0799	1	0
gnf1m04629_a_at	Cmpk1	cytidylate kinase	2.1575	3.6403	5.466	0.2064	Z00077247-1	0.0922	0.068	0.0801	1	0
gnf1m09913_s_at	Commd9	COMM domain containing 9	0.7625	1.8316	5.4559	0.2165	Z00034040-1	0.0615	0.0987	0.0801	1	0
gnf1m26099_at	Rabl4	RAB, member of RAS oncogene family-like 4	2.2895	3.183	5.511	0.1614	Z00056905-1	0.0931	0.067	0.0801	1	0
gnf1m01826_x_at	Tbca	tubulin cofactor a	2.3661	3.1255	5.5778	0.0946	Z00010706-1	0.0764	0.0837	0.0801	1	0
gnf1m00451_a_at	Trappc5	trafficking protein particle complex 5	1.4991	2.5786	5.5193	0.1531	Z00041238-1	0.0559	0.1043	0.0801	1	0
gnf1m08820_a_at	AU022870	expressed sequence AU022870	1.8715	2.9289	5.603	0.0694	Z00012306-1	0.0935	0.0668	0.0802	1	0
gnf1m08206_a_at	Mak10	MAK10 homolog, amino-acid N-acetyltransferase subunit, (S. cerevisiae)	1.5262	2.5624	5.525	0.1474	Z00010124-1	0.1111	0.0495	0.0803	1	0
gnf1m11680_a_at	Setd3	SET domain containing 3	1.9894	3.2029	5.5423	0.1301	Z00018800-1	0.0945	0.066	0.0803	1	0
gnf1m04409_a_at	Zfpl1	zinc finger like protein 1	1.8116	2.8901	5.533	0.1394	Z00024448-1	0.0645	0.0961	0.0803	1	1
gnf1m04318_s_at	6330407G11Rik	RIKEN cDNA 6330407G11 gene	2.3375	3.0642	5.588	0.0844	Z00021449-1	0.0997	0.061	0.0804	1	0
gnf1m30163_a_at	Lman1	lectin, mannose-binding, 1	1.7034	3.5928	5.1365	0.5359	Z00075295-1	0.079	0.0817	0.0804	1	0
gnf1m04415_a_at	1200011M11Rik	RIKEN cDNA 1200011M11 gene	1.0815	1.9338	5.5644	0.108	Z00041075-1	0.0641	0.0969	0.0805	1	0
gnf1m28870_a_at	Hnrpul1	heterogeneous nuclear ribonucleoprotein U-like 1	2.5107	3.27	5.549	0.1234	Z00003474-1	0.0658	0.0951	0.0805	1	0
gnf1m12940_s_at	Krit1	KRIT1, ankyrin repeat containing	0.5219	2.3489	5.4956	0.1768	Z00036018-1	0.0748	0.0862	0.0805	1	0
gnf1m06338_a_at	Osbpl2	oxysterol binding protein-like 2	2.6694	3.4083	5.5776	0.0948	Z00009221-1	0.0799	0.081	0.0805	1	0
gnf1m29530_a_at	2610304G08Rik	RIKEN cDNA 2610304G08 gene	2.2442	2.6958	5.6377	0.0347	Z00054386-1	0.1012	0.06	0.0806	1	0
gnf1m11202_a_at	Atp5e	ATP synthase, H+ transporting, mitochondrial F1 complex, epsilon subunit	2.8713	4.0369	5.3731	0.2993	Z00047541-1	0.0662	0.0949	0.0806	1	0
gnf1m10135_s_at	Cox8a	cytochrome c oxidase, subunit VIIIa	3.08	4.2294	5.5002	0.1722	Z00005817-1	0.0701	0.091	0.0806	1	0
gnf1m06562_a_at	Gnl2	guanine nucleotide binding protein-like 2 (nucleolar)	1.8846	2.695	5.6091	0.0633	Z00025910-1	0.0808	0.0804	0.0806	1	0
gnf1m04750_a_at	Napa	N-ethylmaleimide sensitive fusion protein attachment protein alpha	2.1109	2.6939	5.5734	0.099	Z00005039-1	0.0703	0.0909	0.0806	1	0
gnf1m15882_s_at	Nfatc3	nuclear factor of activated T-cells, cytoplasmic, calcineurin-dependent 3	2.0797	2.9809	5.5326	0.1398	Z00005589-1	0.0523	0.1088	0.0806	1	0
gnf1m05004_a_at	Psmd8	proteasome (prosome, macropain) 26S subunit, non-ATPase, 8	2.4331	3.3914	5.5346	0.1378	Z00060343-1	0.0812	0.08	0.0806	1	0
gnf1m07791_a_at	Rbbp6	retinoblastoma binding protein 6	2.0873	2.8026	5.496	0.1764	Z00035030-1	0.0852	0.0759	0.0806	1	1
gnf1m11651_a_at	Ttc1	tetratricopeptide repeat domain 1	2.7767	3.2294	5.6357	0.0367	Z00075215-1	0.0547	0.1065	0.0806	1	0
gnf1m07623_at	5430419D17Rik	RIKEN cDNA 5430419D17 gene	2.6585	3.3094	5.6113	0.0611	Z00033303-1	0.0683	0.0931	0.0807	0	1
gnf1m03988_at	Spg7	cell matrix adhesion regulator	1.2727	2.6445	4.9062	0.7662	Z00054880-1	0.1102	0.0512	0.0807	1	0
gnf1m12610_a_at	A530082C11Rik	RIKEN cDNA A530082C11 gene	1.4371	2.8193	5.4258	0.2466	Z00077006-1	0.0713	0.0902	0.0808	1	0
gnf1m34333_at	Ado	gene model 237, (NCBI)	0.9417	2.0339	5.4316	0.2408	Z00002925-1	0.055	0.1065	0.0808	1	0
gnf1m01031_a_at	Dld	dihydrolipoamide dehydrogenase	2.2898	3.7098	5.3105	0.3619	Z00012502-1	0.1096	0.052	0.0808	1	0
gnf1m00722_a_at	Isca1	HESB like domain containing 2	2.9505	3.789	5.5188	0.1536	Z00005962-1	0.0841	0.0774	0.0808	1	0
gnf1m07632_a_at	Nup93	nucleoporin 93	1.964	2.9496	5.5737	0.0987	Z00005924-1	0.0889	0.0727	0.0808	1	0
gnf1m22088_at	Prkaa1	protein kinase, AMP-activated, alpha 1 catalytic subunit	0.7414	2.3459	5.5076	0.1648	Z00012541-1	0.0885	0.073	0.0808	1	0
gnf1m01709_a_at	Rrm1	ribonucleotide reductase M1	2.1244	3.4092	5.2502	0.4222	Z00074889-1	0.0903	0.0712	0.0808	1	0
gnf1m04598_a_at	Taf12	TAF12 RNA polymerase II, TATA box binding protein (TBP)-associated factor	2.2751	2.7765	5.6306	0.0418	Z00054527-1	0.0578	0.1037	0.0808	1	0
gnf1m03181_a_at	Naca	nascent polypeptide-associated complex alpha polypeptide	2.9946	3.8051	5.5185	0.1539	Z00031805-1	0.0638	0.098	0.0809	1	0
gnf1m28830_a_at	Timm50	translocase of inner mitochondrial membrane 50 homolog (yeast)	1.5483	2.6059	5.3708	0.3016	Z00010334-1	0.0935	0.0682	0.0809	1	0
gnf1m04132_s_at	Edf1	endothelial differentiation-related factor 1	1.6058	3.0074	5.4953	0.1771	Z00000238-1	0.1151	0.0471	0.0811	1	0
gnf1m03778_at	Letm1	leucine zipper-EF-hand containing transmembrane protein 1	2.0095	2.5109	5.6298	0.0426	Z00075314-1	0.0967	0.0657	0.0812	1	0
gnf1m18098_at	Lrrc40	leucine rich repeat containing 40	1.4256	2.8791	5.1827	0.4897	Z00004842-1	0.0492	0.1131	0.0812	1	0
gnf1m01103_a_at	Faf1	Fas-associated factor 1	2.4209	2.9339	5.6102	0.0622	Z00000559-1	0.0648	0.0978	0.0813	1	0
gnf1m02918_a_at	Vdac2	voltage-dependent anion channel 2	1.8495	3.0713	5.532	0.1404	Z00022845-1	0.0709	0.0916	0.0813	1	0
gnf1m24382_s_at	Zcchc8	zinc finger, CCHC domain containing 8	1.9042	2.7335	5.5994	0.073	Z00034835-1	0.0687	0.0938	0.0813	1	0
gnf1m16169_a_at	Gmeb2	glucocorticoid modulatory element binding protein 2	1.3522	2.7632	5.1517	0.5207	Z00055859-1	0.0887	0.074	0.0814	1	0
gnf1m10584_a_at	Ppp2r1a	protein phosphatase 2 (formerly 2A), regulatory subunit A (PR 65), alpha isoform	3.1758	3.878	5.5554	0.117	Z00004882-1	0.0943	0.0684	0.0814	1	0
gnf1m18730_at	1110058L19Rik	RIKEN cDNA 1110058L19 gene	1.1162	2.6524	4.648	1.0244	Z00039724-1	0.1049	0.0581	0.0815	1	0
gnf1m30143_a_at	Map2k7	mitogen activated protein kinase kinase 7	2.2713	3.4645	5.3147	0.3577	Z00018113-1	0.04	0.1229	0.0815	1	0
gnf1m02983_a_at	Mta2	metastasis-associated gene family, member 2	2.6008	3.2288	5.5629	0.1095	Z00001233-1	0.1242	0.0388	0.0815	1	0
gnf1m11129_a_at	Ppie	peptidylprolyl isomerase E (cyclophilin E)	1.4448	2.8702	5.3355	0.3369	Z00034055-1	0.0728	0.0901	0.0815	1	0
gnf1m09609_s_at	Psma3	proteasome (prosome, macropain) subunit, alpha type 3	1.8936	3.4432	5.5823	0.0901	Z00030365-1	0.0549	0.108	0.0815	1	0
gnf1m01906_a_at	Ubr1	ubiquitin protein ligase E3 component n-recognin 1	1.4657	2.5162	5.5978	0.0746	Z00036198-1	0.0909	0.0721	0.0815	1	0
gnf1m33061_at	Herc1	hect (homologous to the E6-AP (UBE3A) carboxyl terminus) domain and RCC1 (CHC1)-like domain (RLD) 1	2.4011	2.9969	5.5905	0.0819	Z00004252-1	0.1189	0.0443	0.0816	1	0
gnf1m29532_a_at	Ssrp1	structure specific recognition protein 1	2.7814	3.2997	5.5868	0.0856	Z00017774-1	0.1034	0.0599	0.0817	1	0
gnf1m16487_a_at	Aurkb	aurora kinase B	1.795	3.0197	5.4613	0.2111	Z00034508-1	0.0865	0.077	0.0818	1	0
gnf1m16114_a_at	Prpsap1	phosphoribosyl pyrophosphate synthetase-associated protein 1	2.7451	3.467	5.5894	0.083	Z00007737-1	0.0649	0.0986	0.0818	1	0
gnf1m12838_at	Rhoa	ras homolog gene family, member A	2.4292	3.3523	5.5565	0.1159	Z00008903-1	0.1206	0.043	0.0818	1	1
gnf1m00391_a_at	2010321M09Rik	RIKEN cDNA 2010321M09 gene	2.1772	2.8252	5.5897	0.0827	Z00004901-1	0.1001	0.0636	0.0819	1	0
gnf1m10652_a_at	Crebl1	cAMP responsive element binding protein-like 1	1.3311	2.7583	5.4852	0.1872	Z00055451-1	0.0643	0.0994	0.0819	1	0
gnf1m23087_a_at	Lcmt1	leucine carboxyl methyltransferase 1	2.1716	3.5373	5.169	0.5034	Z00011914-1	0.0609	0.1028	0.0819	1	0
gnf1m13142_a_at	Bub3	budding uninhibited by benzimidazoles 3 homolog (S. cerevisiae)	1.7647	2.9489	5.4882	0.1842	Z00014894-1	0.044	0.12	0.082	1	0
gnf1m06681_a_at	Ctage5	meningioma expressed antigen 6 (coiled-coil proline-rich)	2.5355	3.4634	5.4641	0.2083	Z00014519-1	0.0968	0.0671	0.082	1	0
gnf1m09407_a_at	Rps19bp1	ribosomal protein S19 binding protein 1	1.9896	2.6038	5.6058	0.0666	Z00001949-1	0.0761	0.0878	0.082	1	0
gnf1m04514_a_at	1110031I02Rik	RIKEN cDNA 1110031I02 gene	2.475	3.0667	5.6145	0.0579	Z00015114-1	0.0847	0.0795	0.0821	1	0
gnf1m24798_at	Armc1	armadillo repeat containing 1	1.7962	2.5341	5.6108	0.0616	Z00006046-1	0.0669	0.0973	0.0821	1	1
gnf1m15802_at	Gm1409	gene model 1409, (NCBI)	0.4578	1.8	5.2507	0.4217	Z00077307-1	0.1121	0.0521	0.0821	0	1
gnf1m11206_a_at	Chrac1	chromatin accessibility complex 1	1.6979	2.7449	5.4742	0.1982	Z00012923-1	0.0662	0.0982	0.0822	1	0
gnf1m11029_a_at	Dr1	down-regulator of transcription 1	1.1448	2.7209	5.5114	0.161	Z00056076-1	0.0712	0.0934	0.0823	1	1
gnf1m13173_a_at	Fbxo38	F-box protein 38	2.4776	2.9752	5.6286	0.0438	Z00034873-1	0.0776	0.087	0.0823	1	0
gnf1m30451_a_at	Mfap3	microfibrillar-associated protein 3	2.5019	2.952	5.6476	0.0248	Z00034821-1	0.0692	0.0954	0.0823	1	0
gnf1m29585_a_at	Smarca4	SWI/SNF related, matrix associated, actin dependent regulator of chromatin, subfamily a, member 4	1.9438	3.0708	5.5888	0.0836	Z00019788-1	0.0909	0.0737	0.0823	1	0
gnf1m09444_s_at	4933434E20Rik	RIKEN cDNA 4933434E20 gene	2.2434	2.76	5.6355	0.0369	Z00001599-1	0.0658	0.099	0.0824	1	0
gnf1m08570_s_at	6330578E17Rik	RIKEN cDNA 6330578E17 gene	2.5461	3.1679	5.5923	0.0801	Z00012840-1	0.0709	0.0939	0.0824	1	0
gnf1m31591_at	Mdga2	MAM domain containing 1	1.3145	2.7186	5.2403	0.4321	Z00028774-1	0.0537	0.111	0.0824	1	0
gnf1m04432_a_at	Morf4l1	mortality factor 4 like 1	2.8009	3.992	5.5971	0.0753	Z00060283-1	0.0915	0.0733	0.0824	1	0
gnf1m03508_a_at	Eif3g	eukaryotic translation initiation factor 3, subunit 4 (delta)	2.8661	3.281	5.6169	0.0555	Z00056408-1	0.0844	0.0806	0.0825	1	0
gnf1m04474_a_at	Mrpl54	mitochondrial ribosomal protein L54	1.5465	2.774	5.4607	0.2117	Z00024543-1	0.1003	0.0646	0.0825	1	0
gnf1m26751_at	Pcbp2	unclassifiable	0.8078	1.7605	5.5058	0.1666	Z00077238-1	0.1055	0.0595	0.0825	1	0
gnf1m29370_a_at	Lsm12	RIKEN cDNA 2600001B17 gene	1.678	2.5106	5.6275	0.0449	Z00047431-1	0.0701	0.095	0.0826	1	0
gnf1m05695_a_at	Otof	otoferlin	2.1835	3.2547	5.494	0.1784	Z00027766-1	0.0679	0.0975	0.0827	0	0
gnf1m01813_a_at	Supt6h	suppressor of Ty 6 homolog (S. cerevisiae)	1.9551	2.8389	5.5559	0.1165	Z00049392-1	0.0602	0.1051	0.0827	1	0
gnf1m24244_a_at	Ankrd17	ankyrin repeat domain 17	2.1847	2.7483	5.6151	0.0573	Z00014357-1	0.1035	0.062	0.0828	1	0
gnf1m12519_a_at	Csdc2	cold shock domain containing C2, RNA binding	2.1034	3.5746	5.1536	0.5188	Z00034936-1	0.0418	0.1238	0.0828	0	0
gnf1m01397_a_at	Ltbp3	latent transforming growth factor beta binding protein 3	1.3191	3.0742	5.3015	0.3709	Z00023443-1	0.0859	0.0797	0.0828	1	0
gnf1m09557_a_at	Polr2d	polymerase (RNA) II (DNA directed) polypeptide D	1.5832	2.7866	5.4471	0.2253	Z00049983-1	0.0791	0.0864	0.0828	1	0
gnf1m01717_a_at	Sap18	Sin3-associated polypeptide 18	1.0013	2.1903	5.3363	0.3361	Z00017615-1	0.1131	0.0525	0.0828	1	0
gnf1m15314_a_at	Alkbh3	alkB, alkylation repair homolog 3 (E. coli)	2.2482	2.7341	5.6249	0.0475	Z00074837-1	0.0661	0.0997	0.0829	1	0
gnf1m14101_at	Becn1	beclin 1 (coiled-coil, myosin-like BCL2-interacting protein)	1.1016	2.24	5.2121	0.4603	Z00019674-1	0.0756	0.0904	0.083	1	0
gnf1m14815_s_at	Dusp28	RIKEN cDNA 0710001B24 gene	0.6765	2.0347	5.4691	0.2033	Z00042943-1	0.0396	0.1263	0.083	1	0
gnf1m10122_a_at	Gpbp1	GC-rich promoter binding protein 1	2.1419	3.0658	5.5435	0.1289	Z00056799-1	0.0357	0.1302	0.083	1	0
gnf1m02324_a_at	Gtf2h4	general transcription factor II H, polypeptide 4	1.5602	3.4359	5.1502	0.5222	Z00034619-1	0.0506	0.1154	0.083	1	0
gnf1m06037_a_at	Prpf6	RIKEN cDNA 2610031L17 gene	2.727	3.114	5.6499	0.0225	Z00000438-1	0.0842	0.0817	0.083	1	0
gnf1m29826_a_at	2510012J08Rik	RIKEN cDNA 2510012J08 gene	1.3526	2.7372	5.5647	0.1077	Z00062886-1	0.1024	0.0637	0.0831	1	0
gnf1m29119_a_at	Kin	antigenic determinant of rec-A protein	1.7329	2.544	5.5614	0.111	Z00035141-1	0.0762	0.0899	0.0831	1	0
gnf1m17856_at	4930535B03Rik	RIKEN cDNA 4930535B03 gene	2.0803	2.5201	5.6413	0.0311	Z00019849-1	0.0973	0.0691	0.0832	1	0
gnf1m30991_s_at	Dhx29	DEAH (Asp-Glu-Ala-His) box polypeptide 29	2.4455	2.805	5.6514	0.021	Z00061672-1	0.0587	0.1077	0.0832	1	0
gnf1m10752_at	Sap30bp	SAP30 binding protein	1.5321	2.4223	5.5059	0.1665	Z00074451-1	0.0864	0.0799	0.0832	1	1
gnf1m11587_at	Tm4sf1	transmembrane 4 superfamily member 1	1.5107	3.2722	5.1691	0.5033	Z00010490-1	0.0878	0.0785	0.0832	0	1
gnf1m07497_a_at	Chmp7	CHMP family, member 7	1.5357	2.6886	5.4774	0.195	Z00013012-1	0.0998	0.0667	0.0833	1	0
gnf1m24546_at	Cstf1	cleavage stimulation factor, 3' pre-RNA, subunit 1	1.4667	2.1384	5.5513	0.1211	Z00018730-1	0.0576	0.1089	0.0833	1	0
gnf1m02605_a_at	Pdap1	pancreatitis-associated protein	1.8564	4.2429	3.1847	2.4877	Z00000318-1	0.0652	0.1013	0.0833	1	0
gnf1m11190_a_at	Pdcd10	programmed cell death 10	2.0863	2.6713	5.6152	0.0572	Z00009365-1	0.055	0.1118	0.0834	1	0
gnf1m09512_a_at	Rnf126	ring finger protein 126	1.9003	2.6138	5.6018	0.0706	Z00005568-1	0.0469	0.1199	0.0834	1	0
gnf1m16240_a_at	1700012G19Rik	RIKEN cDNA 1700012G19 gene	1.8344	2.9043	5.4785	0.1939	Z00051885-1	0.0923	0.0747	0.0835	1	0
gnf1m04610_s_at	2400001E08Rik	RIKEN cDNA 2400001E08 gene	2.3033	2.7679	5.6316	0.0408	Z00060877-1	0.0718	0.0951	0.0835	1	0
gnf1m23518_a_at	Bfar	bifunctional apoptosis regulator	2.1019	2.8162	5.6066	0.0658	Z00075573-1	0.0791	0.0878	0.0835	1	0
gnf1m12845_at	Kif3b	kinesin family member 3B	1.2053	2.6913	5.4893	0.1831	Z00011667-1	0.1109	0.056	0.0835	1	0
gnf1m30808_a_at	Lrrfip2	leucine rich repeat (in FLII) interacting protein 2	1.6011	2.3456	5.5392	0.1332	Z00075406-1	0.0436	0.1233	0.0835	1	0
gnf1m20397_at	AA673488	expressed sequence AA673488	1.155	2.5607	5.5192	0.1532	Z00011734-1	0.1025	0.0647	0.0836	1	0
gnf1m09635_s_at	Myo3b	RIKEN cDNA A430065P19 gene	1.3092	2.5355	5.4667	0.2057	Z00072691-1	0.0446	0.1226	0.0836	0	0
gnf1m32310_at	Rab14	RAB14, member RAS oncogene family	1.9452	3.3296	5.5459	0.1265	Z00036058-1	0.1042	0.063	0.0836	1	0
gnf1m01704_a_at	Rps5	ribosomal protein S5	3.4326	4.6644	5.3265	0.3459	Z00011330-1	0.091	0.0761	0.0836	1	0
gnf1m34271_at	Zfp407	zinc finger protein 407	1.7318	2.4454	5.5461	0.1263	Z00017838-1	0.0876	0.0795	0.0836	1	0
gnf1m18653_a_at	Elp3	elongation protein 3 homolog (S. cerevisiae)	2.5093	2.9676	5.6399	0.0325	Z00019018-1	0.0511	0.1163	0.0837	1	0
gnf1m11710_a_at	Rbm6	RNA binding motif protein 6	0.8677	2.3062	5.4392	0.2332	Z00023489-1	0.0931	0.0742	0.0837	1	0
gnf1m06499_a_at	D10Wsu52e	DNA segment, Chr 10, Wayne State University 52, expressed	1.9511	3.066	5.5588	0.1136	Z00006123-1	0.0761	0.0914	0.0838	1	0
gnf1m11351_a_at	Sec23b	SEC23B (S. cerevisiae)	2.2081	3.3196	5.442	0.2304	Z00005721-1	0.0506	0.1169	0.0838	1	0
gnf1m05427_a_at	Ndufs7	NADH dehydrogenase (ubiquinone) Fe-S protein 7	2.7165	3.8847	5.4142	0.2582	Z00024491-1	0.0594	0.1083	0.0839	1	0
gnf1m09392_a_at	2810002N01Rik	RIKEN cDNA 2810002N01 gene	2.0881	2.719	5.6228	0.0496	Z00037253-1	0.0552	0.1127	0.084	1	0
gnf1m00919_a_at	Cdc2l1	cell division cycle 2-like 1	2.2335	2.8412	5.6121	0.0603	Z00054556-1	0.11	0.058	0.084	1	0
gnf1m30720_a_at	Med16	thyroid hormone receptor associated protein 5	2.4534	2.8195	5.6523	0.0201	Z00016902-1	0.091	0.0769	0.084	1	0
gnf1m06410_a_at	D430028G21Rik	RIKEN cDNA D430028G21 gene	1.5692	2.5108	5.3235	0.3489	Z00018235-1	0.0906	0.0775	0.0841	1	0
gnf1m07849_a_at	Ppwd1	peptidylprolyl isomerase domain and WD repeat containing 1	2.0536	2.876	5.5537	0.1187	Z00037751-1	0.0606	0.1075	0.0841	1	0
gnf1m10273_a_at	Ylpm1	YLP motif containing 1	2.559	2.8857	5.6489	0.0235	Z00055188-1	0.0738	0.0944	0.0841	1	0
gnf1m16406_a_at	Ppp5c	protein phosphatase 5, catalytic subunit	2.5372	2.8701	5.6527	0.0197	Z00013147-1	0.0933	0.075	0.0842	1	0
gnf1m08467_a_at	Smcr7l	expressed sequence AI452372	1.1414	2.3011	5.4905	0.1819	Z00035646-1	0.0633	0.105	0.0842	1	0
gnf1m05918_a_at	Aco2	aconitase 2, mitochondrial	2.106	4.0929	5.0619	0.6105	Z00019263-1	0.0992	0.0693	0.0843	1	0
gnf1m10460_a_at	Eif3f	eukaryotic translation initiation factor 3, subunit 5 (epsilon)	3.147	3.8548	5.5499	0.1225	Z00005534-1	0.0847	0.0838	0.0843	1	1
gnf1m29470_a_at	Ppfia1	protein tyrosine phosphatase, receptor type, f polypeptide (PTPRF), interacting protein, alpha 1	2.3282	2.938	5.6355	0.0369	Z00010254-1	0.0826	0.0859	0.0843	1	0
gnf1m08422_a_at	Rbed1	RNA binding motif and ELMO domain 1	2.5632	3.3287	5.5609	0.1115	Z00047487-1	0.0969	0.0717	0.0843	1	1
gnf1m11185_a_at	Arbp	acidic ribosomal phosphoprotein P0	1.8597	2.7443	5.4878	0.1846	Z00075153-1	0.0784	0.0903	0.0844	1	1
gnf1m00927_a_at	Cenpa	centromere autoantigen A	2.3396	3.1336	5.5084	0.164	Z00010971-1	0.0702	0.0985	0.0844	1	1
gnf1m07975_a_at	Pi4k2a	phosphatidylinositol 4-kinase type 2 alpha	1.8452	3.1385	5.4543	0.2181	Z00011326-1	0.0813	0.0875	0.0844	1	0
gnf1m31573_a_at	Thoc6	WD repeat domain 58	1.6215	2.7003	5.4214	0.251	Z00025773-1	0.0658	0.103	0.0844	1	0
gnf1m16468_a_at	2310007F21Rik	RIKEN cDNA 2310007F21 gene	2.3591	2.8168	5.6451	0.0273	Z00004580-1	0.0767	0.0922	0.0845	1	0
gnf1m30629_a_at	Cops6	COP9 (constitutive photomorphogenic) homolog, subunit 6 (Arabidopsis thaliana)	2.5655	3.0404	5.6313	0.0411	Z00017708-1	0.0722	0.0968	0.0845	1	0
gnf1m00693_a_at	Gtf2h5	general transcription factor IIH, polypeptide 5	1.0813	2.4796	5.4583	0.2141	Z00005628-1	0.0916	0.0774	0.0845	1	0
gnf1m01824_at	Taf6	TAF6 RNA polymerase II, TATA box binding protein (TBP)-associated factor	1.8152	2.8141	5.5813	0.0911	Z00074918-1	0.0717	0.0973	0.0845	1	0
gnf1m07586_a_at	Tatdn1	TatD DNase domain containing 1	1.6031	2.3533	5.6005	0.0719	Z00074056-1	0.0862	0.0828	0.0845	1	0
gnf1m06339_a_at	Arl6ip4	ADP-ribosylation factor-like 6 interacting protein 4	2.344	2.9137	5.622	0.0504	Z00019831-1	0.0976	0.0716	0.0846	1	0
gnf1m29792_a_at	Bud31	expressed sequence C77604	1.2532	2.6696	5.5411	0.1313	Z00075632-1	0.0819	0.0873	0.0846	1	0
gnf1m05821_a_at	Cpsf1	cleavage and polyadenylation specific factor 1	2.4567	2.9807	5.6086	0.0638	Z00036135-1	0.0791	0.09	0.0846	1	0
gnf1m01276_a_at	Idh3g	isocitrate dehydrogenase 3 (NAD+), gamma	2.7619	3.9262	5.3992	0.2732	Z00012657-1	0.0795	0.0896	0.0846	1	1
gnf1m06492_a_at	Slc10a3	solute carrier family 10 (sodium/bile acid cotransporter family), member 3	2.3475	2.8769	5.6156	0.0568	Z00050115-1	0.0521	0.117	0.0846	1	0
gnf1m09907_a_at	Zbtb3	zinc finger and BTB domain containing 3	2.1325	2.8102	5.6218	0.0506	Z00039640-1	0.0666	0.1026	0.0846	1	0
gnf1m16657_at	2610002J23Rik	RIKEN cDNA 2610002J23 gene	2.364	3.1194	5.5224	0.15	Z00017770-1	0.0763	0.0931	0.0847	0	0
gnf1m04850_a_at	Mrpl10	mitochondrial ribosomal protein L10	2.44	3.0025	5.6113	0.0611	Z00034720-1	0.0806	0.0888	0.0847	1	0
gnf1m15499_s_at	Raver1	RIKEN cDNA 1300006N24 gene	2.261	2.9978	5.616	0.0564	Z00062332-1	0.0664	0.1029	0.0847	1	0
gnf1m00908_a_at	Cct5	chaperonin subunit 5 (epsilon)	3.0223	3.5294	5.613	0.0594	Z00006368-1	0.069	0.1005	0.0848	1	1
gnf1m04504_s_at	Cox7b	cytochrome c oxidase subunit VIIb	2.9911	4.2385	5.3941	0.2783	Z00039282-1	0.0762	0.0936	0.0849	1	0
gnf1m05515_a_at	Hdhd2	haloacid dehalogenase-like hydrolase domain containing 2	2.0141	2.8382	5.5153	0.1571	Z00045801-1	0.0714	0.0983	0.0849	1	0
gnf1m08855_a_at	Ptges3	prostaglandin E synthase 3 (cytosolic)	2.4888	3.1986	5.6058	0.0666	Z00005268-1	0.0841	0.0857	0.0849	1	0
gnf1m03588_a_at	Rai12	retinoic acid induced 12	1.4491	2.7344	5.3047	0.3677	Z00036136-1	0.0855	0.0842	0.0849	1	0
gnf1m12683_a_at	Vps25	vacuolar protein sorting 25 (yeast)	1.9804	2.9826	5.5686	0.1038	Z00055129-1	0.0716	0.0982	0.0849	1	0
gnf1m30498_a_at	5430411K18Rik	RIKEN cDNA 5430411K18 gene	1.9758	2.7519	5.5946	0.0778	Z00022149-1	0.0494	0.1206	0.085	1	0
gnf1m04607_s_at	Ndufb3	NADH dehydrogenase (ubiquinone) 1 beta subcomplex 3	2.7115	4.2602	5.4355	0.2369	Z00022828-1	0.0606	0.1093	0.085	1	0
gnf1m07403_s_at	Bclaf1	BCL2-associated transcription factor 1	1.0561	2.467	5.2742	0.3982	Z00036114-1	0.0299	0.1402	0.0851	1	1
gnf1m05998_a_at	Glmn	glomulin, FKBP associated protein	1.4854	2.646	5.562	0.1104	Z00010611-1	0.0382	0.1319	0.0851	1	0
gnf1m25520_a_at	Ints8	RIKEN cDNA 2810013E07 gene	1.8091	2.7924	5.537	0.1354	Z00004776-1	0.069	0.1012	0.0851	1	0
gnf1m32469_a_at	Pop5	processing of precursor 5, ribonuclease P/MRP family (S. cerevisiae)	1.1578	2.1554	5.3994	0.273	Z00030567-1	0.1034	0.0668	0.0851	1	0
gnf1m12656_a_at	Abce1	ATP-binding cassette, sub-family E (OABP), member 1	2.288	2.7531	5.6299	0.0425	Z00024214-1	0.0682	0.1021	0.0852	1	0
gnf1m10885_a_at	Eapp	RIKEN cDNA 1810011O16 gene	1.6679	2.8289	5.4968	0.1756	Z00006202-1	0.0623	0.108	0.0852	1	0
gnf1m03196_a_at	Pafah1b1	platelet-activating factor acetylhydrolase, isoform 1b, beta1 subunit	2.3951	3.4096	5.4359	0.2365	Z00027725-1	0.079	0.0913	0.0852	1	1
gnf1m28103_a_at	Rpl9	ribosomal protein L9	2.1193	2.9407	5.5702	0.1022	Z00032463-1	0.0721	0.0982	0.0852	1	0
gnf1m11241_a_at	Uqcrh	ubiquinol-cytochrome c reductase hinge protein	3.2711	4.4335	5.3974	0.275	Z00005954-1	0.0809	0.0894	0.0852	1	0
gnf1m29310_a_at	A230046K03Rik	RIKEN cDNA A230046K03 gene	1.8555	2.6296	5.5861	0.0863	Z00014425-1	0.0626	0.108	0.0853	1	0
gnf1m01751_s_at	Siah1a	seven in absentia 1A	0.6732	2.27	5.5232	0.1492	Z00030350-1	0.0606	0.11	0.0853	1	0
gnf1m12166_at	Tbx19	T-box 19	2.3597	2.9436	5.612	0.0604	Z00030522-1	0.0569	0.1136	0.0853	0	0
gnf1m04535_a_at	Mrps16	mitochondrial ribosomal protein S16	1.2525	2.9209	5.2424	0.43	Z00022860-1	0.0549	0.1158	0.0854	1	0
gnf1m02734_x_at	Rps7	ribosomal protein S7	2.557	4.3182	5.0795	0.5929	Z00032360-1	0.0858	0.0849	0.0854	1	0
gnf1m18524_a_at	Pdia6	protein disulfide isomerase associated 6	0.7502	2.3939	4.9254	0.747	Z00036052-1	0.1039	0.067	0.0855	1	0
gnf1m09946_s_at	Rnf146	ring finger protein 146	1.4413	2.5355	5.5439	0.1285	Z00011678-1	0.0553	0.1156	0.0855	1	1
gnf1m23469_at	Pak2	p21 (CDKN1A)-activated kinase 2	1.3452	2.9003	5.416	0.2564	Z00004918-1	0.1306	0.0405	0.0856	1	0
gnf1m11575_at	Stk16	serine/threonine kinase 16	1.9472	2.6021	5.6039	0.0685	Z00000690-1	0.057	0.1142	0.0856	1	0
gnf1m11288_at	Hnrpab	heterogeneous nuclear ribonucleoprotein A/B	1.9757	3.0274	5.5436	0.1288	Z00034146-1	0.0424	0.129	0.0857	1	0
gnf1m01619_a_at	Prkcsh	protein kinase C substrate 80K-H	2.6074	3.3957	5.5837	0.0887	Z00004980-1	0.098	0.0733	0.0857	1	0
gnf1m28540_at	Anapc1	anaphase promoting complex subunit 1	1.4239	2.2981	5.5925	0.0799	Z00038483-1	0.0833	0.0884	0.0859	1	0
gnf1m33536_at	Mrps21	mitochondrial ribosomal protein S21 mitochondrial ribosomal protein S21 mCG16762	1.6034	2.4283	5.5914	0.081	Z00055903-1	0.0989	0.0728	0.0859	1	0
gnf1m30281_a_at	4933425L03Rik	RIKEN cDNA 4933425L03 gene	1.0663	2.636	4.8754	0.797	Z00012948-1	0.0882	0.0838	0.086	1	0
gnf1m33005_at	6430706D22Rik	RIKEN cDNA 6430706D22 gene	1.1402	2.0051	5.5097	0.1627	Z00077105-1	0.0752	0.0967	0.086	1	1
gnf1m16148_at	AU022252	expressed sequence AU022252	1.0367	2.2369	5.3035	0.3689	Z00075657-1	0.0429	0.1291	0.086	1	1
gnf1m01086_a_at	Erh	enhancer of rudimentary homolog (Drosophila)	0.8074	3.208	5.4338	0.2386	Z00017725-1	0.0547	0.1172	0.086	1	0
gnf1m10268_a_at	Mrpl9	mitochondrial ribosomal protein L9	2.3049	2.8235	5.6237	0.0487	Z00034694-1	0.0702	0.1018	0.086	1	0
gnf1m03657_a_at	Paxip1	PAX interacting (with transcription-activation domain) protein 1	1.6577	2.6118	5.5838	0.0886	Z00006613-1	0.0443	0.1277	0.086	1	0
gnf1m00436_a_at	Tmem111	transmembrane protein 111	2.3288	3.0895	5.6315	0.0409	Z00035349-1	0.0994	0.0726	0.086	1	0
gnf1m00414_a_at	2900010J23Rik	RIKEN cDNA 2900010J23 gene	2.541	3.3155	5.6035	0.0689	Z00004962-1	0.0576	0.1146	0.0861	1	0
gnf1m30654_a_at	Ergic2	RIKEN cDNA 1200009B18 gene	1.6515	2.5301	5.61	0.0624	Z00012665-1	0.1056	0.0665	0.0861	1	0
gnf1m28376_at	Hnrpk	heterogeneous nuclear ribonucleoprotein K	2.822	3.4702	5.6329	0.0395	Z00011011-1	0.0896	0.0825	0.0861	1	0
gnf1m04349_a_at	Lime1	Lck interacting transmembrane adaptor 1	2.3929	3.2802	5.4538	0.2186	Z00075907-1	0.0513	0.1208	0.0861	0	1
gnf1m01674_a_at	Rdx	radixin	2.1263	3.1971	5.5299	0.1425	Z00011367-1	0.0959	0.0763	0.0861	1	0
gnf1m00536_a_at	Suds3	RIKEN cDNA 2400003N08 gene	2.52	3.0163	5.6307	0.0417	Z00034860-1	0.085	0.0872	0.0861	1	0
gnf1m04807_a_at	Wdr85	RIKEN cDNA 2810443J12 gene	1.6321	2.4294	5.6328	0.0396	Z00054292-1	0.0552	0.117	0.0861	1	0
gnf1m01632_a_at	Psmd4	proteasome (prosome, macropain) 26S subunit, non-ATPase, 4	2.6727	3.2938	5.6423	0.0301	Z00035946-1	0.0995	0.0728	0.0862	1	0
gnf1m12403_at	2010305A19Rik	RIKEN cDNA 2010305A19 gene	1.3521	2.4922	5.5071	0.1653	Z00014514-1	0.0342	0.1383	0.0863	1	0
gnf1m00814_a_at	Ap2a1	adaptor protein complex AP-2, alpha 1 subunit	1.4419	2.979	5.2574	0.415	Z00001114-1	0.08	0.0925	0.0863	1	0
gnf1m13760_a_at	Jtb	jumping translocation breakpoint	2.449	3.3746	5.5357	0.1367	Z00001155-1	0.0844	0.0882	0.0863	1	0
gnf1m09667_a_at	Nup214	nucleoporin 214	2.2384	2.7645	5.6499	0.0225	Z00035732-1	0.0903	0.0823	0.0863	1	0
gnf1m04295_a_at	Sbds	Shwachman-Bodian-Diamond syndrome homolog (human)	1.6418	3.0425	5.5915	0.0809	Z00020989-1	0.1144	0.0581	0.0863	1	0
gnf1m15958_at	Snf8	SNF8, ESCRT-II complex subunit, homolog (S. cerevisiae)	1.3274	2.3003	5.4308	0.2416	Z00034361-1	0.1265	0.0461	0.0863	1	1
gnf1m02267_a_at	Aktip	fused toes	1.5738	2.5462	5.5043	0.1681	Z00024900-1	0.0722	0.1006	0.0864	1	1
gnf1m28353_a_at	Mcm3	minichromosome maintenance deficient 3 (S. cerevisiae)	1.9075	3.0949	5.3438	0.3286	Z00034668-1	0.091	0.0817	0.0864	1	0
gnf1m02611_a_at	Pctk1	PCTAIRE-motif protein kinase 1	2.3322	3.1247	5.586	0.0864	Z00036431-1	0.0932	0.0795	0.0864	1	1
gnf1m12330_a_at	Med20	Trf (TATA binding protein-related factor)-proximal protein homolog (Drosophila)	1.6131	2.7169	5.5173	0.1551	Z00018791-1	0.0655	0.1074	0.0865	1	1
gnf1m16705_at	Sf1	splicing factor 1	2.5359	3.196	5.6259	0.0465	Z00006012-1	0.1081	0.0649	0.0865	1	0
gnf1m03785_a_at	Smc1a	SMC (structural maintenance of chromosomes 1)-like 1 (S. cerevisiae)	2.6664	3.1182	5.6277	0.0447	Z00014309-1	0.0577	0.1152	0.0865	1	1
gnf1m29404_a_at	Wasl	Wiskott-Aldrich syndrome-like (human)	2.5018	3.2518	5.5496	0.1228	Z00035126-1	0.075	0.0979	0.0865	1	0
gnf1m00117_a_at	Bet1l	blocked early in transport 1 homolog (S. cerevisiae)-like	1.7674	2.9506	5.5665	0.1059	Z00009920-1	0.0734	0.0998	0.0866	1	0
gnf1m02721_a_at	Dpf2	D4, zinc and double PHD fingers family 2	2.7666	3.1167	5.6526	0.0198	Z00035312-1	0.0967	0.0764	0.0866	1	0
gnf1m16215_a_at	Gfer	growth factor, erv1 (S. cerevisiae)-like (augmenter of liver regeneration)	2.3871	3.0753	5.577	0.0954	Z00003579-1	0.0454	0.1277	0.0866	1	0
gnf1m03089_a_at	Rps3	ribosomal protein S3	3.3369	4.4595	5.3407	0.3317	Z00018173-1	0.093	0.0802	0.0866	1	0
gnf1m11711_a_at	Anapc5	anaphase-promoting complex subunit 5	2.9722	3.7561	5.5795	0.0929	Z00034531-1	0.0779	0.0955	0.0867	1	0
gnf1m12512_at	Ift57	intraflagellar transport 57 homolog (Chlamydomonas)	1.6351	2.4107	5.6225	0.0499	Z00053779-1	0.1227	0.0506	0.0867	1	0
gnf1m23835_a_at	Rbm15	RNA binding motif protein 15	0.7769	2.6499	5.3619	0.3105	Z00077134-1	0.0688	0.1046	0.0867	1	0
gnf1m03210_a_at	Rps16	ribosomal protein S16	3.5912	4.9415	5.274	0.3984	Z00060721-1	0.0752	0.0982	0.0867	1	1
gnf1m15356_a_at	Scnm1	sodium channel modifier 1	2.2111	2.6269	5.6465	0.0259	Z00062069-1	0.0508	0.1226	0.0867	1	0
gnf1m10753_a_at	2310008M10Rik	RIKEN cDNA 2310008M10 gene	2.3166	3.3772	5.4966	0.1758	Z00035070-1	0.0883	0.0852	0.0868	1	0
gnf1m11045_at	Fip1l1	FIP1 like 1 (S. cerevisiae)	2.1829	2.6342	5.6449	0.0275	Z00070341-1	0.097	0.0765	0.0868	1	0
gnf1m04403_a_at	Ndufc2	NADH dehydrogenase (ubiquinone) 1, subcomplex unknown, 2	2.3325	3.5722	5.4737	0.1987	Z00006611-1	0.073	0.1006	0.0868	1	0
gnf1m23463_a_at	Prdm4	PR domain containing 4	2.4062	2.7699	5.6544	0.018	Z00018505-1	0.0738	0.0998	0.0868	1	0
gnf1m10150_a_at	1810008A18Rik	RIKEN cDNA 1810008A18 gene	1.4654	2.7699	5.1936	0.4788	Z00000798-1	0.1196	0.0544	0.087	1	1
gnf1m10698_a_at	Bax	Bcl2-associated X protein	2.4857	2.8669	5.6456	0.0268	Z00034485-1	0.0388	0.1352	0.087	1	0
gnf1m23212_a_at	Mapbpip	mitogen activated protein binding protein interacting protein	1.4861	2.5947	5.4812	0.1912	Z00022554-1	0.0705	0.1034	0.087	1	0
gnf1m02832_a_at	Stk11	serine/threonine kinase 11	2.2548	3.1235	5.6098	0.0626	Z00022895-1	0.0973	0.0766	0.087	1	0
gnf1m03961_a_at	Gmnn	geminin	1.8587	2.9138	5.4688	0.2036	Z00017691-1	0.0658	0.1084	0.0871	1	0
gnf1m12599_s_at	Rab5a	RAB5A, member RAS oncogene family	2.4631	3.1621	5.5947	0.0777	Z00015107-1	0.0914	0.0827	0.0871	1	1
gnf1m03963_a_at	Park7	Parkinson disease (autosomal recessive, early onset) 7	3.0042	4.0306	5.5469	0.1255	Z00036134-1	0.0635	0.1109	0.0872	1	0
gnf1m01217_a_at	Thumpd3	THUMP domain containing 3	2.2419	2.8659	5.5915	0.0809	Z00019267-1	0.0182	0.1562	0.0872	1	0
gnf1m12475_a_at	Zfp653	zinc finger protein 653	1.4773	2.4592	5.4684	0.204	Z00059884-1	0.0794	0.095	0.0872	1	0
gnf1m06399_a_at	BC011248	cDNA sequence BC011248	1.4236	2.5925	5.4939	0.1785	Z00006487-1	0.0548	0.1197	0.0873	1	0
gnf1m30184_a_at	Epn1	epsin 1	2.7027	3.1668	5.6157	0.0567	Z00051575-1	0.1139	0.0606	0.0873	1	0
gnf1m04448_a_at	Sgta	small glutamine-rich tetratricopeptide repeat (TPR)-containing, alpha	2.2477	3.2202	5.6174	0.055	Z00006704-1	0.0881	0.0865	0.0873	1	0
gnf1m11001_s_at	Ubqln1	ubiquilin 1	1.6581	3.0197	5.575	0.0974	Z00006491-1	0.076	0.0986	0.0873	1	0
gnf1m30783_a_at	Ccar1	cell division cycle and apoptosis regulator 1	1.5693	2.7768	5.5363	0.1361	Z00034633-1	0.0625	0.1122	0.0874	1	0
gnf1m06403_at	Pcnxl3	pecanex-like 3 (Drosophila)	2.0239	2.9809	5.6003	0.0721	Z00019204-1	0.0948	0.08	0.0874	1	0
gnf1m28871_a_at	0910001L09Rik	RIKEN cDNA 0910001L09 gene	1.6071	2.9301	5.5823	0.0901	Z00031471-1	0.088	0.0869	0.0875	1	0
gnf1m10446_a_at	2010107E04Rik	RIKEN cDNA 2010107E04 gene	2.9043	3.916	5.5109	0.1615	Z00012960-1	0.0852	0.0897	0.0875	1	0
gnf1m07510_a_at	0610037P05Rik	RIKEN cDNA 0610037P05 gene	2.5204	2.9818	5.6349	0.0375	Z00037816-1	0.1079	0.0673	0.0876	1	0
gnf1m13179_a_at	Cenpt	RIKEN cDNA G630055P03 gene	1.6837	2.7642	5.4999	0.1725	Z00010284-1	0.0919	0.0832	0.0876	1	0
gnf1m11324_a_at	Ciao1	WD repeat domain 39	1.1491	2.8034	4.8522	0.8202	Z00055825-1	0.0502	0.125	0.0876	1	0
gnf1m08862_at	Commd8	COMM domain containing 8	2.0992	2.7646	5.6156	0.0568	Z00035761-1	0.087	0.0882	0.0876	1	0
gnf1m06300_a_at	Muted	muted	1.311	2.5011	5.3087	0.3637	Z00021932-1	0.1111	0.064	0.0876	1	0
gnf1m13106_a_at	Oaz1	ornithine decarboxylase antizyme	2.7646	4.1392	5.5581	0.1143	Z00036126-1	0.0699	0.1053	0.0876	1	0
gnf1m02910_a_at	Usp4	ubiquitin specific peptidase 4 (proto-oncogene)	1.8379	2.6444	5.5923	0.0801	Z00012295-1	0.069	0.1061	0.0876	1	0
gnf1m11595_a_at	Arhgdia	Rho GDP dissociation inhibitor (GDI) alpha	3.0729	3.5895	5.6284	0.044	Z00076832-1	0.079	0.0964	0.0877	1	0
gnf1m00907_a_at	Cct2	chaperonin subunit 2 (beta)	2.2641	3.416	5.5692	0.1032	Z00017654-1	0.0815	0.0938	0.0877	1	0
gnf1m08972_s_at	Olfr55	olfactory receptor 55	0.6703	2.1003	5.3749	0.2975	Z00057243-1	0.0465	0.1288	0.0877	0	1
gnf1m29210_at	Ppcdc	phosphopantothenoylcysteine decarboxylase	0.7823	2.1619	5.4533	0.2191	Z00074303-1	0.0618	0.1136	0.0877	1	0
gnf1m09203_s_at	Atp5o	ATP synthase, H+ transporting, mitochondrial F1 complex, O subunit	2.0218	3.9423	5.214	0.4584	Z00011068-1	0.1044	0.0712	0.0878	1	0
gnf1m33451_s_at	Hn1	hematological and neurological expressed sequence 1	2.13	3.4667	5.4249	0.2475	Z00035345-1	0.0513	0.1242	0.0878	1	0
gnf1m23046_a_at	Sdccag3	serologically defined colon cancer antigen 3	2.0744	2.79	5.6224	0.05	Z00009509-1	0.0709	0.1047	0.0878	1	0
gnf1m30522_a_at	Bsg	basigin	3.0659	3.9233	5.5071	0.1653	Z00006226-1	0.1168	0.0589	0.0879	1	0
gnf1m00160_a_at	Ccnl1	cyclin L1	2.3881	3.3281	5.4496	0.2228	Z00035579-1	0.05	0.1258	0.0879	1	0
gnf1m03506_a_at	Deaf1	deformed epidermal autoregulatory factor 1 (Drosophila)	1.389	2.552	5.5771	0.0953	Z00018563-1	0.0802	0.0956	0.0879	1	0
gnf1m24017_at	Pum2	pumilio 2 (Drosophila)	2.6098	3.2262	5.6188	0.0536	Z00006969-1	0.0478	0.128	0.0879	1	0
gnf1m15821_at	Sec24c	SEC24 related gene family, member C (S. cerevisiae)	1.5973	2.8218	5.4289	0.2435	Z00022025-1	0.1135	0.0622	0.0879	1	0
gnf1m27733_a_at	Fbxl5	F-box and leucine-rich repeat protein 5	1.8911	3.3568	5.5834	0.089	Z00036491-1	0.0668	0.1091	0.088	1	0
gnf1m03808_a_at	Pex14	peroxisomal biogenesis factor 14	1.5493	2.8606	5.5999	0.0725	Z00075077-1	0.1159	0.06	0.088	1	0
gnf1m07774_a_at	Srp68	signal recognition particle 68	2.75	3.3762	5.5734	0.099	Z00018582-1	0.0743	0.1016	0.088	1	0
gnf1m11722_at	Cdca8	cell division cycle associated 8	2.1643	3.6556	5.432	0.2404	Z00062122-1	0.0847	0.0914	0.0881	1	1
gnf1m10813_a_at	Inpp5b	inositol polyphosphate-5-phosphatase B	1.1842	2.9087	5.1735	0.4989	Z00022883-1	0.0509	0.1252	0.0881	0	1
gnf1m05334_a_at	Lce1a2	small proline rich-like 2	1.4847	3.749	4.0357	1.6367	Z00024515-1	0.0753	0.1008	0.0881	0	1
gnf1m06480_a_at	Mlf2	myeloid leukemia factor 2	2.7623	3.4606	5.5712	0.1012	Z00012002-1	0.1077	0.0685	0.0881	1	0
gnf1m27554_at	Pik3ca	phosphatidylinositol 3-kinase, catalytic, alpha polypeptide	1.8813	2.35	5.6426	0.0298	Z00013053-1	0.1065	0.0696	0.0881	0	0
gnf1m10682_a_at	0610038D11Rik	RIKEN cDNA 0610038D11 gene	2.2554	3.406	5.483	0.1894	Z00011486-1	0.0585	0.1178	0.0882	1	0
gnf1m10209_a_at	Ndufs8	NADH dehydrogenase (ubiquinone) Fe-S protein 8	2.7086	3.8186	5.4218	0.2506	Z00034115-1	0.1133	0.063	0.0882	1	0
gnf1m01697_a_at	Rpo1-1	RNA polymerase 1-1	1.6067	2.7963	5.4648	0.2076	Z00057057-1	0.0556	0.1207	0.0882	1	0
gnf1m08819_a_at	Bbs4	Bardet-Biedl syndrome 4 homolog (human)	1.491	2.8333	5.4439	0.2285	Z00004895-1	0.0865	0.09	0.0883	1	0
gnf1m25912_at	Cdadc1	cytidine and dCMP deaminase domain containing 1	1.6262	2.4194	5.5768	0.0956	Z00062619-1	0.034	0.1426	0.0883	1	0
gnf1m13133_a_at	Gtf2e2	general transcription factor II E, polypeptide 2 (beta subunit)	1.5936	2.7231	5.5173	0.1551	Z00019185-1	0.0767	0.0998	0.0883	1	0
gnf1m00374_s_at	Rfwd2	ring finger and WD repeat domain 2	2.3119	2.8154	5.6214	0.051	Z00030436-1	0.0925	0.084	0.0883	1	0
gnf1m11614_a_at	Snrp70	U1 small nuclear ribonucleoprotein polypeptide A	1.193	2.6945	5.4387	0.2337	Z00024416-1	0.0936	0.0829	0.0883	1	0
gnf1m07429_a_at	Dci	dodecenoyl-Coenzyme A delta isomerase (3,2 trans-enoyl-Coenyme A isomerase)	2.3201	3.9208	4.973	0.6994	Z00055432-1	0.0589	0.1178	0.0884	1	0
gnf1m07179_a_at	Olfr571	olfactory receptor 571	1.3049	2.3698	5.528	0.1444	Z00037069-1	0.0401	0.1366	0.0884	0	0
gnf1m11738_a_at	Rpa2	replication protein A2	1.1263	2.7443	4.9802	0.6922	Z00019258-1	0.0493	0.1274	0.0884	1	0
gnf1m12826_a_at	Tm9sf4	transmembrane 9 superfamily protein member 4	1.3175	2.5302	5.5586	0.1138	Z00014970-1	0.1062	0.0706	0.0884	1	1
gnf1m00113_a_at	Ift20	intraflagellar transport 20 homolog (Chlamydomonas)	1.7517	2.584	5.5617	0.1107	Z00046945-1	0.0744	0.1026	0.0885	1	1
gnf1m11580_a_at	Clcn7	chloride channel 7	2.3118	2.8213	5.6386	0.0338	Z00000373-1	0.0634	0.1137	0.0886	1	0
gnf1m16244_at	Mettl10	RIKEN cDNA 2010208K18 gene	0.8654	2.4716	5.2432	0.4292	Z00046250-1	0.0715	0.1056	0.0886	1	0
gnf1m10222_a_at	Pank4	pantothenate kinase 4	1.9024	2.8304	5.5682	0.1042	Z00009189-1	0.0674	0.1098	0.0886	1	1
gnf1m06070_a_at	Strn4	striatin, calmodulin binding protein 4	1.5608	3.0898	5.3841	0.2883	Z00036148-1	0.1067	0.0704	0.0886	1	0
gnf1m12712_a_at	Eif2s3y	eukaryotic translation initiation factor 2, subunit 3, structural gene Y-linked	0.0457	2.2752	5.3662	0.3062	Z00025402-1	0.0682	0.1091	0.0887	1	0
gnf1m03052_a_at	Psma6	proteasome (prosome, macropain) subunit, alpha type 6	2.1962	3.5189	5.5961	0.0763	Z00024998-1	0.0673	0.1101	0.0887	1	0
gnf1m10023_a_at	Chchd5	coiled-coil-helix-coiled-coil-helix domain containing 5	2.0339	2.6225	5.6012	0.0712	Z00046910-1	0.059	0.1185	0.0888	1	0
gnf1m12267_a_at	Mpdu1	mannose-P-dolichol utilization defect 1	2.0171	2.6676	5.5954	0.077	Z00009302-1	0.0518	0.1257	0.0888	1	0
gnf1m30516_a_at	2210021J22Rik	RIKEN cDNA 2210021J22 gene	2.1425	2.7633	5.6241	0.0483	Z00000864-1	0.1031	0.0746	0.0889	1	0
gnf1m00418_s_at	Arglu1	RIKEN cDNA 9430010O03 gene	2.3525	3.1715	5.6129	0.0595	Z00015117-1	0.065	0.1128	0.0889	1	0
gnf1m10550_a_at	Atp5g1	ATP synthase, H+ transporting, mitochondrial F0 complex, subunit c (subunit 9), isoform 1	3.0833	4.3123	5.3318	0.3406	Z00030418-1	0.0495	0.1283	0.0889	1	0
gnf1m10756_at	Stk19	serine/threonine kinase 19	2.2895	2.827	5.6367	0.0357	Z00057959-1	0.0725	0.1053	0.0889	1	0
gnf1m10610_a_at	Atp5j	ATP synthase, H+ transporting, mitochondrial F0 complex, subunit F	2.635	3.998	5.4947	0.1777	Z00074904-1	0.0572	0.1208	0.089	1	0
gnf1m06734_a_at	Eif3c	eukaryotic translation initiation factor 3, subunit 8	2.4529	3.4151	5.6006	0.0718	Z00018525-1	0.0999	0.0781	0.089	1	0
gnf1m02731_a_at	Polr2j	polymerase (RNA) II (DNA directed) polypeptide J	2.5214	2.9703	5.6404	0.032	Z00014450-1	0.0461	0.1318	0.089	1	0
gnf1m00505_a_at	Usp52	ubiquitin specific peptidase 52	1.8935	2.828	5.5528	0.1196	Z00018432-1	0.1182	0.0598	0.089	1	0
gnf1m00447_a_at	Wdr40a	WD repeat domain 40A	1.9658	3.0895	5.5531	0.1193	Z00003418-1	0.1027	0.0752	0.089	1	0
gnf1m09909_s_at	Ggps1	geranylgeranyl diphosphate synthase 1	1.3059	2.4342	5.5032	0.1692	Z00040039-1	0.0615	0.1167	0.0891	1	0
gnf1m11312_a_at	Spsb3	splA/ryanodine receptor domain and SOCS box containing 3	1.7225	2.647	5.527	0.1454	Z00036062-1	0.0798	0.0983	0.0891	1	0
gnf1m10546_s_at	Trappc3	trafficking protein particle complex 3	2.1419	2.895	5.6076	0.0648	Z00009079-1	0.1321	0.0461	0.0891	1	0
gnf1m17175_a_at	5830417I10Rik	RIKEN cDNA 5830417I10 gene	0.8324	2.3133	5.3936	0.2788	Z00003831-1	0.0383	0.14	0.0892	1	0
gnf1m28813_a_at	Edem3	RIKEN cDNA 2310050N11 gene	2.0979	3.4827	5.1083	0.5641	Z00013780-1	0.0949	0.0835	0.0892	1	0
gnf1m27363_at	Taf2	TAF2 RNA polymerase II, TATA box binding protein (TBP)-associated factor	1.4248	2.4248	5.4675	0.2049	Z00064381-1	0.0778	0.1005	0.0892	1	0
gnf1m28817_a_at	Bbs1	Bardet-Biedl syndrome 1 homolog (human)	1.2632	2.5951	5.4689	0.2035	Z00059278-1	0.0437	0.1349	0.0893	1	0
gnf1m02045_s_at	Bcl7b	B-cell CLL/lymphoma 7B	2.0666	2.6225	5.6082	0.0642	Z00025616-1	0.075	0.1036	0.0893	1	0
gnf1m01132_at	Fmr1	fragile X mental retardation syndrome 1 homolog	1.0212	2.5713	5.5168	0.1556	Z00011515-1	0.1069	0.0717	0.0893	1	0
gnf1m28939_at	Vps36	vacuolar protein sorting 36 (yeast)	1.0924	2.2532	5.4958	0.1766	Z00016362-1	0.0664	0.1122	0.0893	1	0
gnf1m19251_at	Zcchc7	zinc finger, CCHC domain containing 7	1.3081	2.7332	5.6174	0.055	Z00076115-1	0.0798	0.0988	0.0893	1	0
gnf1m02218_a_at	Eif4ebp2	eukaryotic translation initiation factor 4E binding protein 2	2.48	3.1377	5.5871	0.0853	Z00022631-1	0.0625	0.1162	0.0894	1	0
gnf1m15274_a_at	Phpt1	phosphohistidine phosphatase 1	1.5456	3.0759	5.498	0.1744	Z00040267-1	0.1121	0.0667	0.0894	1	0
gnf1m15000_at	Sh2b1	RIKEN cDNA C530001K22 gene	2.0211	2.6117	5.6273	0.0451	Z00011968-1	0.0992	0.0796	0.0894	1	0
gnf1m02898_at	Tsn	translin	2.7251	3.1706	5.6285	0.0439	Z00001871-1	0.0533	0.1254	0.0894	1	0
gnf1m10350_a_at	Ythdf1	YTH domain family 1	2.3206	2.9414	5.6308	0.0416	Z00055857-1	0.0902	0.0885	0.0894	1	0
gnf1m01098_a_at	Ezh2	enhancer of zeste homolog 2 (Drosophila)	1.7609	3.0998	5.1626	0.5098	Z00019067-1	0.1072	0.0717	0.0895	1	1
gnf1m27048_a_at	Gmeb1	glucocorticoid modulatory element binding protein 1	1.3888	2.289	5.5511	0.1213	Z00054125-1	0.0444	0.1346	0.0895	0	0
gnf1m30011_a_at	Pdcd2l	RIKEN cDNA 6030457N17 gene	2.0102	2.7596	5.6232	0.0492	Z00001081-1	0.0547	0.1243	0.0895	1	0
gnf1m29035_a_at	Ptrh2	RIKEN cDNA A230072I16 gene	1.3912	2.8164	4.7887	0.8837	Z00012859-1	0.049	0.13	0.0895	1	0
gnf1m29272_a_at	Cox19	RIKEN cDNA 2810437L13 gene	1.9966	2.9965	5.5617	0.1107	Z00049740-1	0.0556	0.1235	0.0896	1	0
gnf1m01736_s_at	Glg1	golgi apparatus protein 1	2.602	3.1471	5.6243	0.0481	Z00000322-1	0.1239	0.0552	0.0896	1	0
gnf1m15775_a_at	Zfp598	zinc finger protein 598	2.6557	2.9663	5.6463	0.0261	Z00011121-1	0.1239	0.0553	0.0896	1	0
gnf1m00971_a_at	Crcp	calcitonin gene-related peptide-receptor component protein	1.2825	2.3544	5.4415	0.2309	Z00018907-1	0.0812	0.0981	0.0897	1	0
gnf1m03347_a_at	Fbxw5	F-box and WD-40 domain protein 5	2.2967	3.0445	5.624	0.0484	Z00025204-1	0.0594	0.1199	0.0897	1	0
gnf1m12147_at	Nkap	RIKEN cDNA 2610020O08 gene	1.4061	2.5772	5.4519	0.2205	Z00002410-1	0.0505	0.1289	0.0897	1	0
gnf1m11797_s_at	Sdccag1	serologically defined colon cancer antigen 1	1.6291	2.7275	5.6147	0.0577	Z00014523-1	0.0664	0.113	0.0897	1	0
gnf1m15867_a_at	Tmem87b	RIKEN cDNA 2610301K12 gene	1.4483	3.176	5.0343	0.6381	Z00073830-1	0.0985	0.0809	0.0897	1	0
gnf1m08879_at	2310046O06Rik	RIKEN cDNA 2310046O06 gene	1.9911	2.4897	5.6457	0.0267	Z00027149-1	0.1054	0.0741	0.0898	1	0
gnf1m10492_s_at	Rps14	ribosomal protein S14	3.753	5.2626	4.9637	0.7087	Z00030344-1	0.0759	0.1037	0.0898	1	0
gnf1m16172_a_at	Smarce1	SWI/SNF related, matrix associated, actin dependent regulator of chromatin, subfamily e, member 1	1.9976	2.9556	5.5807	0.0917	Z00004887-1	0.1085	0.071	0.0898	1	1
gnf1m11183_a_at	Banf1	barrier to autointegration factor 1	2.6409	3.3316	5.5854	0.087	Z00011655-1	0.0439	0.1358	0.0899	1	0
gnf1m08918_a_at	BC023814	cDNA sequence BC023814	1.0648	2.3154	5.4246	0.2478	Z00055888-1	0.0899	0.0898	0.0899	1	0
gnf1m06647_at	BC031781	cDNA sequence BC031781	2.434	2.8304	5.6433	0.0291	Z00006241-1	0.0761	0.1037	0.0899	1	0
gnf1m08866_at	Cdc23	CDC23 (cell division cycle 23, yeast, homolog)	1.8202	2.6789	5.554	0.1184	Z00017703-1	0.0897	0.09	0.0899	1	0
gnf1m00276_a_at	Eif3b	eukaryotic translation initiation factor 3, subunit 9 (eta)	2.7965	3.3156	5.6016	0.0708	Z00059066-1	0.0714	0.1083	0.0899	1	0
gnf1m12292_s_at	Garnl1	GTPase activating RANGAP domain-like 1	0.897	2.4217	5.208	0.4644	Z00011602-1	0.0932	0.0866	0.0899	1	0
gnf1m16665_a_at	Rab28	RAB28, member RAS oncogene family	1.6221	3.1154	5.5373	0.1351	Z00062151-1	0.1072	0.0725	0.0899	1	0
gnf1m29307_a_at	9130404D08Rik	RIKEN cDNA 9130404D08 gene	1.9983	2.6315	5.627	0.0454	Z00036494-1	0.0605	0.1194	0.09	1	1
gnf1m03473_a_at	Atp5b	ATP synthase, H+ transporting mitochondrial F1 complex, beta subunit	3.2884	4.3774	5.4773	0.1951	Z00011756-1	0.0802	0.0998	0.09	1	0
gnf1m30465_a_at	Cluap1	clusterin associated protein 1	2.447	2.7825	5.6502	0.0222	Z00045221-1	0.0652	0.1147	0.09	1	0
gnf1m29620_a_at	Fbxo30	F-box protein 30	0.3561	2.1768	5.0813	0.5911	Z00035676-1	0.0753	0.1047	0.09	1	1
gnf1m07303_s_at	Ggnbp2	gametogenetin binding protein 2	2.5143	3.1305	5.6251	0.0473	Z00023370-1	0.1168	0.0631	0.09	1	0
gnf1m16286_at	Maz	MYC-associated zinc finger protein (purine-binding transcription factor)	1.1157	2.3017	5.5313	0.1411	Z00020623-1	0.0694	0.1106	0.09	1	0
gnf1m06599_a_at	Rbm10	RNA binding motif protein 10	1.3483	2.7335	5.4851	0.1873	Z00017881-1	0.0324	0.1476	0.09	1	0
gnf1m14894_at	2900022B07Rik	RIKEN cDNA 2900022B07 gene	0.9252	1.726	5.5476	0.1248	Z00030271-1	0.0641	0.116	0.0901	0	0
gnf1m13057_a_at	Pofut1	protein O-fucosyltransferase 1	1.6408	2.4355	5.5362	0.1362	Z00031850-1	0.0761	0.104	0.0901	1	0
gnf1m04288_a_at	2500003M10Rik	RIKEN cDNA 2500003M10 gene	2.227	3.0973	5.569	0.1034	Z00068305-1	0.0481	0.1322	0.0902	1	0
gnf1m00553_a_at	BC021381	cDNA sequence BC021381	2.4989	3.0699	5.6173	0.0551	Z00020421-1	0.0714	0.1089	0.0902	1	0
gnf1m11303_a_at	Mrpl46	mitochondrial ribosomal protein L46	1.5509	2.6339	5.5355	0.1369	Z00058748-1	0.0535	0.1268	0.0902	1	0
gnf1m00825_a_at	Aqp1	aquaporin 1	1.6388	3.6726	5.0029	0.6695	Z00020473-1	0.0815	0.099	0.0903	0	1
gnf1m11316_a_at	Atg5	autophagy-related 5 (yeast)	2.0369	2.8748	5.6124	0.06	Z00055002-1	0.0885	0.092	0.0903	1	0
gnf1m08838_a_at	Cnot2	CCR4-NOT transcription complex, subunit 2	2.2088	3.0409	5.5623	0.1101	Z00062421-1	0.0776	0.1029	0.0903	1	0
gnf1m16262_a_at	Coq9	coenzyme Q9 homolog (yeast)	1.5401	3.3943	5.1717	0.5007	Z00038187-1	0.0874	0.0931	0.0903	1	0
gnf1m30649_at	Map3k7	mitogen activated protein kinase kinase kinase 7	1.4134	2.3751	5.6009	0.0715	Z00007984-1	0.1156	0.0649	0.0903	1	0
gnf1m30347_a_at	Nat13	Mak3 homolog (S. cerevisiae)	1.893	2.9031	5.5866	0.0858	Z00017711-1	0.0626	0.1179	0.0903	1	0
gnf1m11308_a_at	Pdia4	protein disulfide isomerase associated 4	2.0698	2.8636	5.5052	0.1672	Z00001079-1	0.1028	0.0778	0.0903	1	0
gnf1m11817_s_at	Rab24	RAB24, member RAS oncogene family	0.8269	2.6965	5.4564	0.216	Z00075298-1	0.0619	0.1187	0.0903	1	0
gnf1m29242_s_at	Tubgcp6	tubulin, gamma complex associated protein 6	1.5933	2.1732	5.6355	0.0369	Z00050961-1	0.0804	0.1002	0.0903	1	0
gnf1m13112_a_at	Uba1	ubiquitin-activating enzyme E1, Chr X	2.1271	3.4866	5.5637	0.1087	Z00018768-1	0.0832	0.0973	0.0903	1	0
gnf1m31063_a_at	1110034B05Rik	RIKEN cDNA 1110034B05 gene	1.7228	2.514	5.6121	0.0603	Z00006158-1	0.0616	0.1191	0.0904	1	1
gnf1m03903_s_at	Pfdn5	prefoldin 5	2.5933	3.326	5.5729	0.0995	Z00013130-1	0.088	0.0928	0.0904	1	0
gnf1m00456_a_at	Plekho2	pleckstrin homology domain containing, family Q member 1	2.5899	3.1387	5.6184	0.054	Z00057438-1	0.0428	0.1379	0.0904	1	0
gnf1m11050_a_at	Psmd12	proteasome (prosome, macropain) 26S subunit, non-ATPase, 12	2.5853	3.1308	5.6223	0.0501	Z00013198-1	0.0694	0.1113	0.0904	1	0
gnf1m00350_a_at	Ddx47	DEAD (Asp-Glu-Ala-Asp) box polypeptide 47	2.3169	2.903	5.6187	0.0537	Z00010923-1	0.0908	0.0901	0.0905	1	0
gnf1m17417_a_at	Hnrnpl	heterogeneous nuclear ribonucleoprotein L	2.6338	3.2292	5.5797	0.0927	Z00040120-1	0.0813	0.0999	0.0906	1	0
gnf1m30848_a_at	ORF61	open reading frame 61	2.7482	3.1959	5.6518	0.0206	Z00044137-1	0.1129	0.0682	0.0906	1	0
gnf1m22790_a_at	Tmem55b	transmembrane protein 55b	2.7554	3.0792	5.6469	0.0255	Z00042253-1	0.0582	0.1229	0.0906	1	0
gnf1m12156_a_at	Gbl	G protein beta subunit-like	1.8291	2.6348	5.604	0.0684	Z00052330-1	0.1106	0.0707	0.0907	1	0
gnf1m12836_a_at	Rbak	RB-associated KRAB repressor	1.8551	2.4575	5.5824	0.09	Z00010127-1	0.0752	0.1061	0.0907	1	0
gnf1m17439_at	1500015A07Rik	RIKEN cDNA 1500015A07 gene	2.2577	2.7602	5.6415	0.0309	Z00030123-1	0.1129	0.0686	0.0908	1	0
gnf1m09449_a_at	Mtbp	Mdm2, transformed 3T3 cell double minute p53 binding protein	1.025	2.1075	5.3633	0.3091	Z00018308-1	0.0573	0.1242	0.0908	1	0
gnf1m16181_at	Pole3	polymerase (DNA directed), epsilon 3 (p17 subunit)	2.5429	3.0217	5.6528	0.0196	Z00008035-1	0.0604	0.1212	0.0908	1	0
gnf1m04570_a_at	Rtcd1	RNA terminal phosphate cyclase domain 1	1.5273	2.8063	5.4104	0.262	Z00055919-1	0.0863	0.0952	0.0908	1	0
gnf1m10133_a_at	Smndc1	survival motor neuron domain containing 1	0.9658	2.7184	5.4789	0.1935	Z00010376-1	0.0947	0.0868	0.0908	1	0
gnf1m00159_a_at	Arl8b	ADP-ribosylation factor-like 8B	2.478	3.2075	5.5499	0.1225	Z00047517-1	0.1343	0.0475	0.0909	1	0
gnf1m02111_a_at	Cdc7	cell division cycle 7 (S. cerevisiae)	1.275	2.7819	5.5509	0.1215	Z00034358-1	0.0757	0.106	0.0909	1	0
gnf1m01234_a_at	Hcfc1	host cell factor C1	1.5518	2.6438	5.4807	0.1917	Z00000572-1	0.1061	0.0757	0.0909	1	0
gnf1m29773_a_at	Entpd6	ectonucleoside triphosphate diphosphohydrolase 6	2.5228	3.0334	5.6365	0.0359	Z00036501-1	0.0948	0.0871	0.091	1	0
gnf1m17815_a_at	Tbl1x	transducin (beta)-like 1 X-linked	2.0478	2.5614	5.6205	0.0519	Z00061881-1	0.1213	0.0607	0.091	1	0
gnf1m11247_a_at	Tubb5	tubulin, beta 5	2.5691	3.7589	5.4291	0.2433	Z00071427-1	0.133	0.049	0.091	1	0
gnf1m04305_a_at	Ubap1	ubiquitin-associated protein 1	2.2599	2.8095	5.6259	0.0465	Z00005029-1	0.0997	0.0823	0.091	1	0
gnf1m02869_s_at	Atp6v0a2	ATPase, H+ transporting, lysosomal V0 subunit A2	2.3241	2.949	5.6074	0.065	Z00074851-1	0.0926	0.0895	0.0911	1	0
gnf1m16454_at	Fgf6	fibroblast growth factor 6	1.1696	2.3092	5.4197	0.2527	Z00054717-1	0.0727	0.1095	0.0911	1	1
gnf1m04657_a_at	Odf2l	outer dense fiber of sperm tails 2-like	0.9563	2.1312	5.5469	0.1255	Z00049929-1	0.0729	0.1092	0.0911	1	0
gnf1m10921_s_at	Psmb3	proteasome (prosome, macropain) subunit, beta type 3	2.7672	3.6639	5.604	0.0684	Z00056368-1	0.0792	0.1029	0.0911	1	0
gnf1m25015_at	9130011J15Rik	RIKEN cDNA 9130011J15 gene	2.4551	2.8105	5.6452	0.0272	Z00074360-1	0.1078	0.0745	0.0912	1	0
gnf1m16198_at	Adam17	a disintegrin and metallopeptidase domain 17	1.4205	2.6772	5.5392	0.1332	Z00035567-1	0.1073	0.075	0.0912	1	0
gnf1m23636_at	Blmh	bleomycin hydrolase	1.3163	2.3904	5.5643	0.1081	Z00025418-1	0.085	0.0973	0.0912	1	0
gnf1m25238_s_at	Mela	melanoma antigen	1.8876	3.7169	4.9887	0.6837	Z00024176-1	0.1161	0.0662	0.0912	1	0
gnf1m00357_a_at	Poldip3	polymerase (DNA-directed), delta interacting protein 3	2.5498	3.05	5.6367	0.0357	Z00034307-1	0.1215	0.0609	0.0912	1	0
gnf1m13577_a_at	Gdf2	growth differentiation factor 2	1.3298	2.6805	5.332	0.3404	Z00059115-1	0.0933	0.0893	0.0913	0	0
gnf1m26705_at	9430016H08Rik	RIKEN cDNA 9430016H08 gene	1.3469	2.479	5.5199	0.1525	Z00041928-1	0.0749	0.1078	0.0914	1	0
gnf1m17373_at	Ccdc76	RIKEN cDNA A930028L21 gene	1.4464	2.4023	5.4282	0.2442	Z00064139-1	0.0838	0.099	0.0914	0	0
gnf1m30995_a_at	Papd4	PAP associated domain containing 4	1.4669	2.8295	5.3835	0.2889	Z00046064-1	0.1365	0.0462	0.0914	1	0
gnf1m10988_a_at	Ppa2	pyrophosphatase (inorganic) 2	2.1545	3.2981	5.5583	0.1141	Z00054468-1	0.0291	0.1537	0.0914	1	0
gnf1m04910_a_at	Rabl3	RAB, member of RAS oncogene family-like 3	2.1033	2.5415	5.6477	0.0247	Z00034784-1	0.1031	0.0796	0.0914	1	0
gnf1m17003_a_at	Epc1	enhancer of polycomb homolog 1 (Drosophila)	0.9798	2.2812	5.4173	0.2551	Z00057083-1	0.072	0.111	0.0915	1	0
gnf1m09359_a_at	Ppil3	peptidylprolyl isomerase (cyclophilin)-like 3	2.2649	2.7509	5.6376	0.0348	Z00037705-1	0.0812	0.1018	0.0915	1	0
gnf1m10699_a_at	Rabgef1	RAB guanine nucleotide exchange factor (GEF) 1	2.0073	3.0618	5.5015	0.1709	Z00057592-1	0.139	0.0439	0.0915	0	0
gnf1m00054_a_at	Uxs1	UDP-glucuronate decarboxylase 1	1.579	2.5813	5.4837	0.1887	Z00018165-1	0.0837	0.0992	0.0915	1	0
gnf1m32890_at	Foxm1	hypothetical protein	1.2819	2.0697	5.531	0.1414	Z00018998-1	0.118	0.0651	0.0916	1	0
gnf1m13097_a_at	Skiv2l	superkiller viralicidic activity 2-like (S. cerevisiae )	2.058	2.8857	5.6097	0.0627	Z00012467-1	0.1116	0.0716	0.0916	1	1
gnf1m12131_a_at	Arpc5l	actin related protein 2/3 complex, subunit 5-like	2.4448	3.4045	5.5257	0.1467	Z00040069-1	0.0784	0.1049	0.0917	1	0
gnf1m06651_at	BC002199	cDNA sequence BC002199	1.7573	3.2101	5.4987	0.1737	Z00007097-1	0.1121	0.0713	0.0917	1	0
gnf1m09728_a_at	Brpf1	bromodomain and PHD finger containing, 1	1.9085	3.0513	5.5098	0.1626	Z00012631-1	0.0952	0.0882	0.0917	1	0
gnf1m04273_a_at	Nono	non-POU-domain-containing, octamer binding protein	2.6747	3.519	5.542	0.1304	Z00035370-1	0.0746	0.1089	0.0918	1	0
gnf1m28315_at	Pop4	processing of precursor 4, ribonuclease P/MRP family, (S. cerevisiae)	1.5206	2.7095	5.4733	0.1991	Z00011271-1	0.0206	0.1629	0.0918	1	0
gnf1m05048_a_at	Tegt	testis enhanced gene transcript	2.6403	3.4818	5.4844	0.188	Z00019992-1	0.1375	0.046	0.0918	1	0
gnf1m31140_a_at	BC023055	cDNA sequence BC023055	1.5762	2.9319	5.1493	0.5231	Z00038367-1	0.0775	0.1063	0.0919	0	1
gnf1m08538_at	Isg20l2	interferon stimulated exonuclease gene 20-like 2	2.2058	3.1974	5.4975	0.1749	Z00007405-1	0.0865	0.0972	0.0919	1	0
gnf1m07875_at	9030612M13Rik	RIKEN cDNA 9030612M13 gene	1.248	2.5628	5.4928	0.1796	Z00017255-1	0.1048	0.0791	0.092	1	0
gnf1m03613_a_at	Tfip11	tuftelin interacting protein 11	1.1657	2.6316	5.522	0.1504	Z00078115-1	0.107	0.077	0.092	1	0
gnf1m05557_a_at	BC003266	cDNA sequence BC003266	2.2415	2.917	5.622	0.0504	Z00040358-1	0.0919	0.0923	0.0921	1	0
gnf1m28812_at	BC003331	cDNA sequence BC003331	1.7942	2.8429	5.5612	0.1112	Z00010018-1	0.0995	0.0847	0.0921	1	0
gnf1m10265_a_at	Cnih	cornichon homolog (Drosophila)	2.6116	3.2563	5.6054	0.067	Z00034836-1	0.1037	0.0804	0.0921	1	0
gnf1m03923_a_at	Tssc4	tumor-suppressing subchromosomal transferable fragment 4	2.4606	2.9216	5.6338	0.0386	Z00012375-1	0.1329	0.0513	0.0921	1	0
gnf1m04932_a_at	1810073G14Rik	RIKEN cDNA 1810073G14 gene	1.4971	2.5779	5.3387	0.3337	Z00056601-1	0.0541	0.1302	0.0922	1	0
gnf1m07389_a_at	Erlin2	SPFH domain family, member 2	2.4007	3.1055	5.5775	0.0949	Z00076950-1	0.13	0.0544	0.0922	1	0
gnf1m05892_a_at	Recql4	RecQ protein-like 4	0.9651	1.9487	5.4789	0.1935	Z00015896-1	0.0846	0.0998	0.0922	1	1
gnf1m10521_a_at	Scamp3	secretory carrier membrane protein 3	2.7887	3.2267	5.6475	0.0249	Z00052551-1	0.0921	0.0923	0.0922	1	0
gnf1m29441_a_at	Ubap2l	ubiquitin associated protein 2-like	1.1318	2.2666	5.565	0.1074	Z00036051-1	0.0728	0.1115	0.0922	1	0
gnf1m04815_a_at	Med31	mediator of RNA polymerase II transcription, subunit 31 homolog (yeast)	0.9983	2.3951	5.1489	0.5235	Z00056632-1	0.1312	0.0534	0.0923	1	0
gnf1m00378_a_at	Sfrs4	splicing factor, arginine/serine-rich 4 (SRp75)	2.3415	2.9848	5.6017	0.0707	Z00011830-1	0.0816	0.103	0.0923	0	0
gnf1m29802_a_at	AI462493	expressed sequence AI462493	2.5229	3.141	5.5888	0.0836	Z00001984-1	0.0749	0.1099	0.0924	1	1
gnf1m10168_a_at	Cpsf3l	cleavage and polyadenylation specific factor 3-like	2.7474	3.4318	5.5775	0.0949	Z00038756-1	0.0612	0.1235	0.0924	1	0
gnf1m00719_a_at	Rttn	rotatin	2.3903	2.7491	5.6428	0.0296	Z00036610-1	0.0501	0.1346	0.0924	1	0
gnf1m03503_a_at	Tomm40	translocase of outer mitochondrial membrane 40 homolog (yeast)	1.7525	3.2372	5.292	0.3804	Z00000643-1	0.0608	0.1239	0.0924	1	0
gnf1m29914_a_at	Txlna	taxilin alpha	2.3304	2.7678	5.6387	0.0337	Z00009882-1	0.0749	0.1098	0.0924	1	0
gnf1m23337_a_at	Bbs9	RIKEN cDNA E130103I17 gene	1.7476	2.6033	5.5396	0.1328	Z00054903-1	0.0984	0.0866	0.0925	1	0
gnf1m04618_a_at	Cox6b1	cytochrome c oxidase, subunit VIb polypeptide 1	3.1831	4.3745	5.3985	0.2739	Z00018616-1	0.1045	0.0804	0.0925	1	0
gnf1m10406_a_at	Ndufb9	NADH dehydrogenase (ubiquinone) 1 beta subcomplex, 9	2.9832	4.4301	5.2269	0.4455	Z00012468-1	0.0975	0.0874	0.0925	1	0
gnf1m05755_a_at	Prcc	papillary renal cell carcinoma (translocation-associated)	1.6839	2.7291	5.5607	0.1117	Z00020858-1	0.0895	0.0955	0.0925	1	0
gnf1m00749_a_at	2010007H12Rik	RIKEN cDNA 2010007H12 gene	1.7155	2.6804	5.5401	0.1323	Z00036921-1	0.0916	0.0935	0.0926	1	0
gnf1m29152_a_at	D8Ertd738e	DNA segment, Chr 8, ERATO Doi 738, expressed	2.5036	3.1176	5.5944	0.078	Z00035987-1	0.0629	0.1222	0.0926	1	0
gnf1m09748_a_at	Fus	fusion, derived from t(12;16) malignant liposarcoma (human)	2.6501	4.0006	5.5396	0.1328	Z00034084-1	0.1214	0.0637	0.0926	1	0
gnf1m01167_a_at	Gas1	growth arrest specific 1	1.4933	3.2386	4.5517	1.1207	Z00019099-1	0.12	0.0652	0.0926	1	1
gnf1m12692_a_at	Mettl6	methyltransferase like 6	0.9037	2.1008	5.3388	0.3336	Z00009360-1	0.0923	0.0928	0.0926	1	0
gnf1m28141_s_at	Mnat1	menage a trois 1	1.0245	2.2087	5.3513	0.3211	Z00002318-1	0.0571	0.1281	0.0926	1	0
gnf1m06667_a_at	Rhot2	ras homolog gene family, member T2	2.0654	3.0247	5.5359	0.1365	Z00035332-1	0.0755	0.1097	0.0926	1	0
gnf1m00203_a_at	2410014A08Rik	RIKEN cDNA 2410014A08 gene	2.0652	2.8117	5.5834	0.089	Z00021679-1	0.1039	0.0814	0.0927	1	0
gnf1m14750_at	4933415A04Rik	RIKEN cDNA 4933415A04 gene	0.7413	2.3205	5.153	0.5194	Z00046388-1	0.0516	0.1338	0.0927	0	0
gnf1m30739_a_at	Aof2	amine oxidase (flavin containing) domain 2	2.6503	3.1213	5.6299	0.0425	Z00051722-1	0.0926	0.0928	0.0927	1	0
gnf1m18498_a_at	Chd2	RIKEN cDNA 5630401D06 gene	1.6221	2.9626	5.4002	0.2722	Z00002188-1	0.1044	0.0809	0.0927	1	1
gnf1m10939_a_at	Dolpp1	dolichyl pyrophosphate phosphatase 1	1.3555	2.6525	5.2569	0.4155	Z00042806-1	0.0955	0.0899	0.0927	1	0
gnf1m00714_a_at	Mrpl21	mitochondrial ribosomal protein L21	1.8689	2.7143	5.5668	0.1056	Z00000281-1	0.0624	0.123	0.0927	1	0
gnf1m05094_a_at	Stx18	syntaxin 18	0.9032	2.3975	5.3571	0.3153	Z00015008-1	0.1454	0.0401	0.0928	1	0
gnf1m08258_a_at	Zfp574	zinc finger protein 574	1.3416	2.0561	5.5505	0.1219	Z00042662-1	0.0506	0.135	0.0928	1	0
gnf1m04419_a_at	4930455C21Rik	RIKEN cDNA 4930455C21 gene	1.3352	2.5588	5.5105	0.1619	Z00031526-1	0.1124	0.0733	0.0929	1	0
gnf1m05566_a_at	Lsm2	LSM2 homolog, U6 small nuclear RNA associated (S. cerevisiae)	2.0929	2.7427	5.5684	0.104	Z00006550-1	0.0703	0.1154	0.0929	1	0
gnf1m11972_a_at	Pfn1	profilin 1	2.0505	3.7704	5.095	0.5774	Z00063618-1	0.1001	0.0856	0.0929	1	1
gnf1m09300_a_at	Vps33a	vacuolar protein sorting 33A (yeast)	2.1193	2.8231	5.6315	0.0409	Z00012293-1	0.1085	0.0773	0.0929	1	0
gnf1m29070_a_at	2700049A03Rik	RIKEN cDNA 2700049A03 gene	1.0307	1.9101	5.4796	0.1928	Z00055179-1	0.0914	0.0946	0.093	1	0
gnf1m30861_a_at	Cabin1	calcineurin binding protein 1	2.4209	2.9291	5.6321	0.0403	Z00035072-1	0.0847	0.1012	0.093	1	0
gnf1m00415_a_at	Ints4	RIKEN cDNA 2610034N24 gene	1.0582	2.8786	5.4614	0.211	Z00036394-1	0.0419	0.1441	0.093	1	0
gnf1m09693_a_at	Lrrc45	leucine rich repeat containing 45	1.2602	2.7428	5.4791	0.1933	Z00018112-1	0.0888	0.0972	0.093	1	0
gnf1m32091_at	Ppih	peptidyl prolyl isomerase H	2.4147	2.9423	5.6207	0.0517	Z00056701-1	0.0334	0.1526	0.093	1	0
gnf1m01618_a_at	Prim2	DNA primase, p58 subunit	1.7371	2.5528	5.5662	0.1062	Z00015422-1	0.0844	0.1015	0.093	1	0
gnf1m06310_a_at	Rab40c	Rab40c, member RAS oncogene family	2.283	2.8154	5.6317	0.0407	Z00002942-1	0.1096	0.0764	0.093	1	0
gnf1m00247_a_at	Wiz	widely-interspaced zinc finger motifs	2.1855	2.6536	5.6384	0.034	Z00075266-1	0.037	0.1489	0.093	1	0
gnf1m27764_a_at	A930013F10Rik	RIKEN cDNA A930013F10 gene	1.5609	2.4849	5.4873	0.1851	Z00030570-1	0.0564	0.1297	0.0931	0	1
gnf1m28953_at	Alg8	asparagine-linked glycosylation 8 homolog (yeast, alpha-1,3-glucosyltransferase)	1.4917	2.7948	5.5231	0.1493	Z00056264-1	0.0943	0.0919	0.0931	1	0
gnf1m11982_at	C1d	nuclear DNA binding protein	0.8067	1.973	5.4405	0.2319	Z00014230-1	0.1011	0.0851	0.0931	1	0
gnf1m01142_s_at	Fxn	frataxin	1.3073	2.6506	5.3068	0.3656	Z00057146-1	0.0926	0.0935	0.0931	1	0
gnf1m10798_a_at	Zbtb22	zinc finger protein 297	2.1581	2.7029	5.6282	0.0442	Z00001912-1	0.0982	0.088	0.0931	1	0
gnf1m04734_a_at	Arl1	ADP-ribosylation factor-like 1	2.6517	3.4478	5.5823	0.0901	Z00010091-1	0.1168	0.0695	0.0932	1	0
gnf1m03301_a_at	Dbnl	drebrin-like	2.7405	3.2742	5.6175	0.0549	Z00034636-1	0.0766	0.1097	0.0932	1	0
gnf1m01235_a_at	Hcls1	hematopoietic cell specific Lyn substrate 1	2.0211	3.3626	5.1368	0.5356	Z00023955-1	0.108	0.0783	0.0932	0	0
gnf1m06064_a_at	Tubgcp2	tubulin, gamma complex associated protein 2	1.7874	2.7889	5.6203	0.0521	Z00056317-1	0.1132	0.0732	0.0932	1	0
gnf1m05522_a_at	Ccdc41	RIKEN cDNA 4921537D05 gene	1.1486	2.4592	5.4696	0.2028	Z00043763-1	0.0614	0.1252	0.0933	1	0
gnf1m02508_a_at	Mapkapk5	MAP kinase-activated protein kinase 5	2.211	2.8705	5.5627	0.1097	Z00070392-1	0.0471	0.1394	0.0933	1	0
gnf1m06151_a_at	Sft2d1	RIKEN cDNA 5630401J11 gene	2.0141	2.9959	5.571	0.1014	Z00077714-1	0.129	0.0576	0.0933	1	1
gnf1m28506_s_at	9030025P20Rik	RIKEN cDNA 9030025P20 gene	0.5936	1.7095	5.3587	0.3137	Z00059161-1	0.0865	0.1002	0.0934	1	0
gnf1m23831_at	Angel2	angel homolog 2 (Drosophila)	1.3572	2.4663	5.6022	0.0702	Z00038342-1	0.062	0.1248	0.0934	1	0
gnf1m00375_at	Gab1	growth factor receptor bound protein 2-associated protein 1	1.3504	2.7509	5.4434	0.229	Z00021661-1	0.0612	0.1255	0.0934	1	0
gnf1m33866_at	Pgs1	phosphatidylglycerophosphate synthase 1	1.1345	2.0828	5.44	0.2324	Z00073980-1	0.0791	0.1077	0.0934	1	0
gnf1m09223_s_at	Stx16	syntaxin 16	1.0972	2.5353	5.4669	0.2055	Z00018845-1	0.0649	0.1218	0.0934	1	0
gnf1m05495_a_at	Tmem101	transmembrane protein 101	2.4347	3.7201	5.2031	0.4693	Z00012577-1	0.0716	0.1151	0.0934	1	0
gnf1m10424_a_at	Yif1a	Yip1 interacting factor homolog A (S. cerevisiae)	2.1644	2.9186	5.5233	0.1491	Z00005899-1	0.1133	0.0735	0.0934	1	0
gnf1m02443_a_at	Kifap3	kinesin-associated protein 3	2.2285	3.3333	5.2718	0.4006	Z00024018-1	0.0993	0.0877	0.0935	1	0
gnf1m29421_a_at	Map3k7ip2	mitogen-activated protein kinase kinase kinase 7 interacting protein 2	2.2419	3.2078	5.5196	0.1528	Z00005030-1	0.1051	0.0818	0.0935	0	1
gnf1m00635_a_at	Tada2l	transcriptional adaptor 2 (ADA2 homolog, yeast)-like	1.3952	2.7879	5.5907	0.0817	Z00047947-1	0.0768	0.1102	0.0935	1	0
gnf1m00528_a_at	Trmt6	RIKEN cDNA 3300001M20 gene	1.9034	2.8971	5.5652	0.1072	Z00009971-1	0.0507	0.1363	0.0935	1	0
gnf1m00507_a_at	Ube2i	ubiquitin-conjugating enzyme E2I	2.5723	3.0259	5.6359	0.0365	Z00074570-1	0.1016	0.0853	0.0935	1	0
gnf1m00021_a_at	Sdhd	succinate dehydrogenase complex, subunit D, integral membrane protein	2.4869	3.7857	5.3356	0.3368	Z00006361-1	0.0994	0.0877	0.0936	1	0
gnf1m27038_a_at	Mark3	MAP/microtubule affinity-regulating kinase 3	1.0659	2.6187	5.3004	0.372	Z00036196-1	0.1232	0.0641	0.0937	1	0
gnf1m04473_a_at	Ndufb5	NADH dehydrogenase (ubiquinone) 1 beta subcomplex, 5	2.7589	3.867	5.4615	0.2109	Z00035003-1	0.0734	0.1139	0.0937	1	0
gnf1m14863_at	Rph3al	rabphilin 3A-like (without C2 domains)	1.5404	2.3206	5.582	0.0904	Z00045106-1	0.0563	0.1311	0.0937	0	0
gnf1m12856_a_at	Tpp1	tripeptidyl peptidase I	2.7584	3.4091	5.6003	0.0721	Z00006382-1	0.0976	0.0898	0.0937	0	0
gnf1m12902_a_at	Fignl1	fidgetin-like 1	0.7666	2.7284	5.0529	0.6195	Z00024632-1	0.0563	0.1312	0.0938	1	0
gnf1m12791_a_at	Mfap1a	microfibrillar-associated protein 1	2.1308	2.8738	5.5754	0.097	Z00013581-1	0.071	0.1165	0.0938	1	0
gnf1m22808_at	Mpp7	membrane protein, palmitoylated 7 (MAGUK p55 subfamily member 7)	1.6282	2.7624	5.6282	0.0442	Z00057085-1	0.082	0.1056	0.0938	1	0
gnf1m09882_a_at	Nudt14	nudix (nucleoside diphosphate linked moiety X)-type motif 14	2.6525	3.1626	5.6097	0.0627	Z00062552-1	0.0573	0.1302	0.0938	1	0
gnf1m05915_a_at	Sh3bgrl3	SH3 domain binding glutamic acid-rich protein-like 3	2.5836	3.8625	5.3065	0.3659	Z00034543-1	0.1108	0.0767	0.0938	1	0
gnf1m28889_a_at	Tyw1	radical S-adenosyl methionine and flavodoxin domains 1	1.5493	2.4199	5.488	0.1844	Z00036638-1	0.11	0.0776	0.0938	1	1
gnf1m00477_a_at	Chchd2	coiled-coil-helix-coiled-coil-helix domain containing 2	3.5099	4.2854	5.5607	0.1117	Z00060509-1	0.1064	0.0814	0.0939	1	0
gnf1m09769_a_at	Chfr	checkpoint with forkhead and ring finger domains	2.5002	3.269	5.5754	0.097	Z00036013-1	0.0928	0.0949	0.0939	1	0
gnf1m01577_a_at	Pik3r2	phosphatidylinositol 3-kinase, regulatory subunit, polypeptide 2 (p85 beta)	1.6405	2.9763	5.5169	0.1555	Z00035719-1	0.0836	0.1042	0.0939	1	0
gnf1m09202_s_at	Ppp1r10	protein phosphatase 1, regulatory subunit 10	2.6017	2.9087	5.6533	0.0191	Z00019608-1	0.1089	0.0788	0.0939	1	1
gnf1m00589_a_at	Rnf40	ring finger protein 40	2.2161	2.8934	5.6234	0.049	Z00003875-1	0.1003	0.0874	0.0939	1	0
gnf1m15078_at	Safb	scaffold attachment factor B	1.055	2.2649	5.3814	0.291	Z00010345-1	0.1055	0.0823	0.0939	1	0
gnf1m27900_at	Traf2	Tnf receptor-associated factor 2	1.8927	2.5287	5.6088	0.0636	Z00043785-1	0.0899	0.0978	0.0939	1	0
gnf1m00649_a_at	Wdr8	WD repeat domain 8	1.3	2.6466	5.4056	0.2668	Z00054551-1	0.0778	0.11	0.0939	1	0
gnf1m22989_a_at	2610039C10Rik	RIKEN cDNA 2610039C10 gene	1.0765	2.7529	5.1652	0.5072	Z00071958-1	0.0689	0.119	0.094	1	0
gnf1m23746_at	Dph1	DPH1 homolog (S. cerevisiae)	0.7462	1.9608	5.3979	0.2745	Z00011946-1	0.0371	0.1508	0.094	1	0
gnf1m12921_at	Kif20a	kinesin family member 20A	1.4439	2.5508	5.566	0.1064	Z00013279-1	0.0971	0.0909	0.094	1	0
gnf1m05021_a_at	Nudt21	nudix (nucleoside diphosphate linked moiety X)-type motif 21	1.7406	3.1394	5.3906	0.2818	Z00004840-1	0.0492	0.1388	0.094	1	0
gnf1m13154_a_at	Rbm42	RIKEN cDNA 3100004P22 gene	1.9854	2.8863	5.5831	0.0893	Z00011703-1	0.1269	0.061	0.094	1	0
gnf1m19075_a_at	Rbm5	RNA binding motif protein 5	2.7136	3.3747	5.5962	0.0762	Z00018787-1	0.1048	0.0831	0.094	1	0
gnf1m12531_a_at	1520401A03Rik	RIKEN cDNA 1520401A03 gene	1.9936	2.9581	5.5521	0.1203	Z00045626-1	0.0352	0.153	0.0941	0	0
gnf1m09662_a_at	Dhx38	DEAH (Asp-Glu-Ala-His) box polypeptide 38	2.0407	2.6966	5.6311	0.0413	Z00036025-1	0.1158	0.0724	0.0941	1	0
gnf1m06641_a_at	Gga1	golgi associated, gamma adaptin ear containing, ARF binding protein 1	1.3766	3.0451	5.1466	0.5258	Z00035008-1	0.1224	0.0658	0.0941	1	0
gnf1m04082_a_at	Rnf8	ring finger protein 8	1.5648	2.593	5.4586	0.2138	Z00007349-1	0.1368	0.0514	0.0941	1	0
gnf1m16685_s_at	Zfp148	zinc finger protein 148	2.508	3.0199	5.6388	0.0336	Z00020186-1	0.1182	0.07	0.0941	1	0
gnf1m01796_a_at	Sephs2	selenophosphate synthetase 2	2.1011	3.4863	5.3971	0.2753	Z00035042-1	0.0489	0.1394	0.0942	1	1
gnf1m12395_at	Brip1	BRCA1 interacting protein C-terminal helicase 1	0.3788	1.9706	5.1895	0.4829	Z00056646-1	0.07	0.1186	0.0943	1	0
gnf1m12703_at	Dnaja1	DnaJ (Hsp40) homolog, subfamily A, member 1	2.1469	3.3454	5.553	0.1194	Z00006512-1	0.1007	0.0879	0.0943	1	0
gnf1m19005_a_at	Khsrp	KH-type splicing regulatory protein	2.1643	2.798	5.586	0.0864	Z00035445-1	0.0644	0.1241	0.0943	1	0
gnf1m10310_s_at	Ptbp1	polypyrimidine tract binding protein 1	2.252	3.5209	5.3719	0.3005	Z00034558-1	0.066	0.1225	0.0943	1	0
gnf1m29212_a_at	Tpx2	TPX2, microtubule-associated protein homolog (Xenopus laevis)	1.3822	3.0713	5.0288	0.6436	Z00014472-1	0.0951	0.0934	0.0943	1	0
gnf1m08009_a_at	Vps33b	vacuolar protein sorting 33B (yeast)	1.5767	2.9429	5.5523	0.1201	Z00023341-1	0.0432	0.1454	0.0943	1	0
gnf1m26188_s_at	Zfp68	zinc finger protein 68	1.0111	2.1676	5.4715	0.2009	Z00074510-1	0.0905	0.0981	0.0943	1	0
gnf1m23356_at	1110037F02Rik	RIKEN cDNA 1110037F02 gene	1.6046	2.5757	5.5336	0.1388	Z00016059-1	0.06	0.1287	0.0944	1	0
gnf1m10285_a_at	Med26	cofactor required for Sp1 transcriptional activation, subunit 7	2.1724	2.6864	5.6301	0.0423	Z00023150-1	0.096	0.0927	0.0944	1	0
gnf1m10108_a_at	Nsun6	NOL1/NOP2/Sun domain family 6	2.28	2.7814	5.6318	0.0406	Z00055742-1	0.0428	0.1459	0.0944	1	0
gnf1m01688_a_at	Rnps1	ribonucleic acid binding protein S1	1.5154	3.0575	5.5478	0.1246	Z00011676-1	0.0622	0.1266	0.0944	1	0
gnf1m31058_at	Rps23	ribosomal protein S23	1.6002	2.6106	5.4359	0.2365	Z00031027-1	0.0827	0.106	0.0944	1	0
gnf1m24818_at	Vps4b	vacuolar protein sorting 4b (yeast)	2.1925	2.6312	5.6548	0.0176	Z00058670-1	0.0933	0.0955	0.0944	1	0
gnf1m15959_a_at	BC005537	cDNA sequence BC005537	2.1958	3.2937	5.5754	0.097	Z00011051-1	0.0608	0.1282	0.0945	1	0
gnf1m06573_at	BC023179	cDNA sequence BC023179	1.0032	2.1317	5.513	0.1594	Z00032264-1	0.0447	0.1442	0.0945	1	1
gnf1m06304_a_at	Dnajc17	DnaJ (Hsp40) homolog, subfamily C, member 17	1.5065	2.7091	5.2797	0.3927	Z00055818-1	0.0718	0.1172	0.0945	1	0
gnf1m30034_a_at	Ndufb10	NADH dehydrogenase (ubiquinone) 1 beta subcomplex, 10	2.5792	4.0785	5.268	0.4044	Z00018167-1	0.0667	0.1223	0.0945	1	0
gnf1m15727_a_at	Nsmce4a	RIKEN cDNA 2410003A14 gene	2.2978	3.0963	5.5943	0.0781	Z00035472-1	0.1182	0.0707	0.0945	1	0
gnf1m03971_a_at	Th1l	TH1-like homolog (Drosophila)	0.816	2.5386	5.4336	0.2388	Z00011761-1	0.1124	0.0766	0.0945	1	0
gnf1m00285_at	B3gat1	beta-1,3-glucuronyltransferase 1 (glucuronosyltransferase P)	1.5297	3.1525	4.997	0.6754	Z00023366-1	0.0605	0.1287	0.0946	0	0
gnf1m10251_s_at	Bzw1	basic leucine zipper and W2 domains 1	1.515	2.9751	5.2892	0.3832	Z00035231-1	0.088	0.1012	0.0946	1	0
gnf1m04586_a_at	Mrpl11	mitochondrial ribosomal protein L11	2.1715	3.0101	5.5837	0.0887	Z00050563-1	0.0502	0.1389	0.0946	1	0
gnf1m25502_a_at	Nup85	nucleoporin 85	1.0605	2.3724	5.321	0.3514	Z00036851-1	0.1073	0.0819	0.0946	1	0
gnf1m02109_a_at	Cdc42	cell division cycle 42 homolog (S. cerevisiae)	2.8674	3.7221	5.5782	0.0942	Z00042198-1	0.1448	0.0445	0.0947	1	0
gnf1m24353_at	Gna-rs1	guanine nucleotide binding protein, related sequence 1	1.5891	2.924	5.3297	0.3427	Z00021796-1	0.1234	0.066	0.0947	1	0
gnf1m11737_a_at	Ilf2	interleukin enhancer binding factor 2	0.6201	2.2138	5.0658	0.6066	Z00070495-1	0.107	0.0824	0.0947	1	0
gnf1m11089_x_at	Kpna2	karyopherin (importin) alpha 2	2.1707	3.3227	5.3753	0.2971	Z00007130-1	0.0911	0.0982	0.0947	1	0
gnf1m04585_a_at	Psmd6	proteasome (prosome, macropain) 26S subunit, non-ATPase, 6	2.8331	3.3579	5.6296	0.0428	Z00009962-1	0.1143	0.075	0.0947	1	0
gnf1m21982_s_at	Vprbp	RIKEN cDNA B930007L02 gene	2.0416	2.5307	5.6163	0.0561	Z00007184-1	0.0545	0.1349	0.0947	1	0
gnf1m07363_at	Zbtb8	zinc finger and BTB domain containing 8	1.5005	2.53	5.5078	0.1646	Z00030629-1	0.0587	0.1307	0.0947	1	0
gnf1m33191_at	Dusp11	dual specificity phosphatase 11 (RNA/RNP complex 1-interacting)	1.4699	2.5452	5.4056	0.2668	Z00074313-1	0.1165	0.073	0.0948	1	0
gnf1m09321_a_at	Hibch	3-hydroxyisobutyryl-Coenzyme A hydrolase	2.1417	3.2969	5.3345	0.3379	Z00039999-1	0.0673	0.1223	0.0948	1	0
gnf1m31111_a_at	1700081L11Rik	RIKEN cDNA 1700081L11 gene	2.7168	3.3442	5.637	0.0354	Z00035423-1	0.0903	0.0994	0.0949	1	0
gnf1m11088_a_at	Cops5	COP9 (constitutive photomorphogenic) homolog, subunit 5 (Arabidopsis thaliana)	1.4903	3.1134	5.5445	0.1279	Z00036078-1	0.1142	0.0756	0.0949	1	0
gnf1m01018_a_at	Ddx5	DEAD (Asp-Glu-Ala-Asp) box polypeptide 5	2.744	4.025	5.5497	0.1227	Z00062487-1	0.0551	0.1347	0.0949	1	1
gnf1m13120_a_at	Eif4a1	eukaryotic translation initiation factor 4A1	2.832	3.5164	5.578	0.0944	Z00059860-1	0.0833	0.1064	0.0949	1	1
gnf1m00073_a_at	M6pr	mannose-6-phosphate receptor, cation dependent	2.2336	3.4819	5.5662	0.1062	Z00001220-1	0.0669	0.1229	0.0949	1	0
gnf1m10504_a_at	Tmem32	transmembrane protein 32	2.2369	2.9581	5.6093	0.0631	Z00036719-1	0.087	0.1027	0.0949	1	0
gnf1m06011_a_at	Zfp617	zinc finger protein 617	1.3336	2.409	5.5759	0.0965	Z00036354-1	0.103	0.0867	0.0949	1	0
gnf1m04716_a_at	Acadsb	acyl-Coenzyme A dehydrogenase, short/branched chain	1.6667	3.0385	5.2749	0.3975	Z00010523-1	0.0882	0.1017	0.095	1	0
gnf1m02022_a_at	Aplp2	amyloid beta (A4) precursor-like protein 2	2.6861	3.809	5.4626	0.2098	Z00019670-1	0.0865	0.1035	0.095	1	1
gnf1m11140_a_at	Pdcd6	programmed cell death 6	2.3718	3.5066	5.5665	0.1059	Z00001222-1	0.1141	0.0759	0.095	1	0
gnf1m02755_a_at	Sdf4	stromal cell derived factor 4	1.9111	3.2921	5.4749	0.1975	Z00007098-1	0.1104	0.0795	0.095	1	0
gnf1m03874_a_at	Son	Son cell proliferation protein	2.106	2.6774	5.6267	0.0457	Z00014681-1	0.111	0.079	0.095	1	0
gnf1m27013_at	Zfp410	zinc finger protein 410	0.4555	2.1329	5.4285	0.2439	Z00017713-1	0.1171	0.0728	0.095	1	0
gnf1m21866_at	Agps	alkylglycerone phosphate synthase	1.546	2.9781	5.4656	0.2068	Z00015979-1	0.0876	0.1026	0.0951	1	0
gnf1m27308_a_at	BC024868	cDNA sequence BC024868	1.6337	2.906	5.5712	0.1012	Z00029511-1	0.0996	0.0905	0.0951	1	0
gnf1m00990_a_at	Ctcf	CCCTC-binding factor	2.2533	3.1962	5.5292	0.1432	Z00036509-1	0.1123	0.0779	0.0951	1	0
gnf1m06598_a_at	Eif4b	eukaryotic translation initiation factor 4B	2.6974	3.2798	5.6301	0.0423	Z00038879-1	0.0418	0.1484	0.0951	1	1
gnf1m10787_a_at	Pfdn2	prefoldin 2	1.5274	2.9465	5.4712	0.2012	Z00035563-1	0.0523	0.1378	0.0951	1	0
gnf1m04134_a_at	Psmd14	proteasome (prosome, macropain) 26S subunit, non-ATPase, 14	2.0891	3.3129	5.6044	0.068	Z00054316-1	0.0737	0.1165	0.0951	1	0
gnf1m11715_at	Ric8	resistance to inhibitors of cholinesterase 8 homolog (C. elegans)	1.7996	2.4049	5.6167	0.0557	Z00034582-1	0.094	0.0962	0.0951	1	0
gnf1m12120_at	Cept1	choline/ethanolaminephosphotransferase 1	1.0982	2.2722	5.2976	0.3748	Z00034844-1	0.1217	0.0686	0.0952	1	0
gnf1m00056_a_at	Fuk	fucokinase	1.4041	2.4892	5.5481	0.1243	Z00021928-1	0.1281	0.0622	0.0952	1	0
gnf1m30252_a_at	N6amt1	HemK methyltransferase family member 2	0.7308	2.0973	5.4865	0.1859	Z00045878-1	0.0627	0.1276	0.0952	1	0
gnf1m04605_x_at	Rpl35	ribosomal protein L35	3.7697	5.0878	5.0874	0.585	Z00011456-1	0.079	0.1114	0.0952	1	0
gnf1m29099_a_at	Tubgcp3	tubulin, gamma complex associated protein 3	2.2008	2.8099	5.6365	0.0359	Z00023174-1	0.1147	0.0756	0.0952	1	0
gnf1m26436_s_at	Dffa	DNA fragmentation factor, alpha subunit	2.2546	2.9904	5.608	0.0644	Z00067589-1	0.0913	0.0993	0.0953	1	0
gnf1m00222_a_at	Parvg	parvin, gamma	1.3018	3.0007	4.7958	0.8766	Z00015337-1	0.0616	0.129	0.0953	0	0
gnf1m23017_a_at	Sdccag10	serologically defined colon cancer antigen 10	2.0625	2.686	5.6252	0.0472	Z00002692-1	0.0415	0.1491	0.0953	1	0
gnf1m12802_a_at	1200003I07Rik	RIKEN cDNA 1200003I07 gene	1.6629	2.9785	5.5261	0.1463	Z00034208-1	0.0946	0.0962	0.0954	1	0
gnf1m04987_a_at	Coq5	coenzyme Q5 homolog, methyltransferase (yeast)	1.7849	2.9858	5.4699	0.2025	Z00037821-1	0.0939	0.0969	0.0954	1	0
gnf1m25129_a_at	Dlg7	discs, large homolog 7 (Drosophila)	1.5719	2.4225	5.5523	0.1201	Z00056818-1	0.1257	0.0651	0.0954	1	0
gnf1m13075_at	Pin1	protein (peptidyl-prolyl cis/trans isomerase) NIMA-interacting 1	2.379	2.8961	5.6328	0.0396	Z00006141-1	0.0647	0.1261	0.0954	1	0
gnf1m23340_at	Brf2	BRF2, subunit of RNA polymerase III transcription initiation factor, BRF1-like	0.4557	1.9296	5.4278	0.2446	Z00025637-1	0.0577	0.1332	0.0955	1	1
gnf1m31340_at	Ipo9	importin 9	1.1884	2.491	5.3903	0.2821	Z00013519-1	0.1227	0.0683	0.0955	1	0
gnf1m12824_at	Nol12	expressed sequence C78541	0.7698	2.6089	4.4084	1.264	Z00035985-1	0.0824	0.1085	0.0955	1	0
gnf1m02658_a_at	Pole	polymerase (DNA directed), epsilon	2.1704	2.8843	5.5921	0.0803	Z00009310-1	0.055	0.136	0.0955	1	0
gnf1m13392_s_at	Rpl10	ribosomal protein 10	3.1102	4.3716	5.3666	0.3058	Z00018001-1	0.0864	0.1045	0.0955	1	1
gnf1m04596_a_at	2810428I15Rik	RIKEN cDNA 2810428I15 gene	2.2576	3.0403	5.5953	0.0771	Z00025882-1	0.0746	0.1166	0.0956	1	0
gnf1m29721_a_at	4930403N07Rik	RIKEN cDNA 4930403N07 gene	1.2877	2.0233	5.5817	0.0907	Z00062525-1	0.0527	0.1384	0.0956	0	0
gnf1m09254_a_at	5430437P03Rik	RIKEN cDNA 5430437P03 gene	2.3221	2.8082	5.633	0.0394	Z00035926-1	0.1098	0.0814	0.0956	1	0
gnf1m26340_at	Actr8	actin-related protein 8 homolog (S. cerevisiae)	1.2646	2.2913	5.5167	0.1557	Z00013999-1	0.06	0.1311	0.0956	1	0
gnf1m13447_at	Es2el	expressed sequence 2 embryonic lethal	1.3071	2.3637	5.5506	0.1218	Z00034393-1	0.0694	0.1217	0.0956	1	0
gnf1m30802_a_at	Stx12	syntaxin 12	2.2455	2.8867	5.6082	0.0642	Z00073975-1	0.077	0.1141	0.0956	1	0
gnf1m00746_a_at	Ppp2r5d	protein phosphatase 2, regulatory subunit B (B56), delta isoform	2.8309	3.1272	5.6531	0.0193	Z00023447-1	0.119	0.0723	0.0957	1	0
gnf1m03070_a_at	Zfp346	zinc finger protein 346	0.8132	2.3583	5.0336	0.6388	Z00020589-1	0.1235	0.0678	0.0957	1	0
gnf1m30615_a_at	Adamtsl2	ADAMTS-like 2	1.2035	2.4618	5.1877	0.4847	Z00047790-1	0.0651	0.1264	0.0958	0	1
gnf1m30742_a_at	March6	membrane-associated ring finger (C3HC4) 6	1.7662	3.1199	5.5198	0.1526	Z00044804-1	0.083	0.1085	0.0958	1	0
gnf1m16212_a_at	Napg	N-ethylmaleimide sensitive fusion protein attachment protein gamma	1.6667	3.334	5.3383	0.3341	Z00003193-1	0.0808	0.1108	0.0958	1	0
gnf1m30048_a_at	Nfkbil2	nuclear factor of kappa light polypeptide gene enhancer in B-cells inhibitor-like 2	2.0592	2.5579	5.6173	0.0551	Z00017988-1	0.1226	0.069	0.0958	1	1
gnf1m03186_a_at	Odf2	outer dense fiber of sperm tails 2	1.2878	2.1912	5.4791	0.1933	Z00062858-1	0.0572	0.1344	0.0958	1	0
gnf1m16522_a_at	Yif1b	Yip1 interacting factor homolog B (S. cerevisiae)	2.4398	3.4596	5.5318	0.1406	Z00059358-1	0.0791	0.1125	0.0958	1	0
gnf1m03549_a_at	Mtmr1	myotubularin related protein 1	2.117	2.7549	5.5845	0.0879	Z00074336-1	0.1191	0.0726	0.0959	1	0
gnf1m22305_at	Wdr67	WD repeat domain 67	1.6778	2.7408	5.4781	0.1943	Z00061730-1	0.0794	0.1123	0.0959	1	0
gnf1m04518_x_at	Lage3	RIKEN cDNA 1110049G11 gene	2.4638	2.936	5.6246	0.0478	Z00060407-1	0.0675	0.1244	0.096	1	0
gnf1m10887_a_at	Slc22a12	solute carrier family 22 (organic anion/cation transporter), member 12	2.061	3.8103	4.7379	0.9345	Z00024233-1	0.0326	0.1594	0.096	0	0
gnf1m07486_a_at	Cnpy3	trinucleotide repeat containing 5	1.3993	2.6161	5.2918	0.3806	Z00035664-1	0.062	0.1301	0.0961	1	0
gnf1m12613_a_at	Grpel1	GrpE-like 1, mitochondrial	1.0389	2.5566	5.3316	0.3408	Z00018636-1	0.062	0.1302	0.0961	1	0
gnf1m05224_a_at	Klhdc3	kelch domain containing 3	2.1347	3.2449	5.507	0.1654	Z00019597-1	0.0588	0.1333	0.0961	1	0
gnf1m02525_a_at	Minpp1	multiple inositol polyphosphate histidine phosphatase 1	2.0291	3.135	5.5365	0.1359	Z00009408-1	0.0986	0.0935	0.0961	1	0
gnf1m06065_a_at	Ncapg2	leucine zipper protein 5	1.1871	3.1318	4.7509	0.9215	Z00010707-1	0.076	0.1161	0.0961	1	0
gnf1m11866_a_at	Ncstn	nicastrin	2.54	3.1742	5.6295	0.0429	Z00005918-1	0.1356	0.0565	0.0961	1	0
gnf1m30616_at	Rexo4	REX4, RNA exonuclease 4 homolog (S. cerevisiae)	1.8485	2.7882	5.5782	0.0942	Z00013078-1	0.0968	0.0954	0.0961	1	0
gnf1m10407_a_at	Uqcrc2	ubiquinol cytochrome c reductase core protein 2	2.924	4.1641	5.4182	0.2542	Z00012353-1	0.104	0.0881	0.0961	1	0
gnf1m32455_at	Alg10b	expressed sequence AU045404	1.2329	2.5885	5.1049	0.5675	Z00010752-1	0.0645	0.1278	0.0962	1	0
gnf1m27412_at	Birc6	baculoviral IAP repeat-containing 6	1.2096	2.3349	5.382	0.2904	Z00013467-1	0.0727	0.1196	0.0962	1	1
gnf1m04397_a_at	Ccdc127	RIKEN cDNA 0610011N22 gene	1.0307	2.124	5.3695	0.3029	Z00002671-1	0.0869	0.1055	0.0962	1	0
gnf1m03820_a_at	Prmt1	protein arginine N-methyltransferase 1	1.8167	3.0537	5.5419	0.1305	Z00005666-1	0.0678	0.1245	0.0962	1	1
gnf1m11245_a_at	Melk	maternal embryonic leucine zipper kinase	0.4825	2.2044	4.4998	1.1726	Z00034546-1	0.0527	0.1399	0.0963	1	0
gnf1m29647_a_at	R3hdm1	R3H domain 1 (binds single-stranded nucleic acids)	2.4338	3.3494	5.4563	0.2161	Z00007938-1	0.0566	0.1359	0.0963	1	0
gnf1m00762_a_at	Wdr24	WD repeat domain 24	1.0967	2.443	5.2591	0.4133	Z00019649-1	0.0364	0.1562	0.0963	1	0
gnf1m06071_a_at	4833439L19Rik	RIKEN cDNA 4833439L19 gene	2.743	3.8533	5.4356	0.2368	Z00034651-1	0.0556	0.1373	0.0965	1	0
gnf1m00422_a_at	Ccdc104	RIKEN cDNA 4931428D14 gene	1.1472	2.7412	5.3833	0.2891	Z00019513-1	0.089	0.104	0.0965	1	0
gnf1m10180_a_at	Nol11	nucleolar protein 11	2.0044	2.6251	5.632	0.0404	Z00036272-1	0.065	0.128	0.0965	1	0
gnf1m10767_a_at	Nudt16l1	nudix (nucleoside diphosphate linked moiety X)-type motif 16-like 1	2.4292	3.0591	5.6102	0.0622	Z00034688-1	0.0326	0.1603	0.0965	1	0
gnf1m06645_at	Rpl36	ribosomal protein L36	1.7033	2.5672	5.515	0.1574	Z00035210-1	0.0994	0.0935	0.0965	1	0
gnf1m27804_a_at	Uimc1	retinoid X receptor interacting protein 110	2.2319	2.9488	5.5259	0.1465	Z00076686-1	0.1052	0.0878	0.0965	1	0
gnf1m29800_a_at	Gcc2	GRIP and coiled-coil domain containing 2	2.228	3.0689	5.6088	0.0636	Z00008136-1	0.0789	0.1142	0.0966	1	0
gnf1m22904_x_at	Hddc3	HD domain containing 3	1.4538	2.6769	5.5092	0.1632	Z00034829-1	0.0968	0.0964	0.0966	1	0
gnf1m32321_at	Ndufab1	RIKEN cDNA 2610003B19 gene RIKEN cDNA 2610003B19 gene mCG3067	1.2248	2.3283	5.5256	0.1468	Z00023231-1	0.0785	0.1147	0.0966	1	0
gnf1m29883_a_at	Pcgf3	polycomb group ring finger 3	2.0705	3.0757	5.5021	0.1703	Z00013103-1	0.066	0.1272	0.0966	1	0
gnf1m30104_a_at	Rpusd3	RNA pseudouridylate synthase domain containing 3	1.4437	2.5081	5.4668	0.2056	Z00070214-1	0.0707	0.1225	0.0966	1	0
gnf1m09230_s_at	Slc25a3	solute carrier family 25 (mitochondrial carrier, phosphate carrier), member 3	3.3991	4.0406	5.5824	0.09	Z00035470-1	0.1375	0.0559	0.0967	1	0
gnf1m11124_a_at	Slc30a7	solute carrier family 30 (zinc transporter), member 7	1.5023	2.9575	5.4508	0.2216	Z00055918-1	0.1141	0.0792	0.0967	1	0
gnf1m16282_a_at	Tmem160	RIKEN cDNA 1810008O21 gene	2.564	3.3031	5.5921	0.0803	Z00020010-1	0.1083	0.0851	0.0967	1	1
gnf1m04654_a_at	Tmem186	RIKEN cDNA 4432406C05 gene	1.1687	2.205	5.5388	0.1336	Z00012072-1	0.0814	0.1119	0.0967	1	0
gnf1m29481_a_at	Zbtb9	zinc finger and BTB domain containing 9	1.2601	2.6284	5.5882	0.0842	Z00047640-1	0.0553	0.1381	0.0967	1	0
gnf1m27019_at	BC023882	cDNA sequence BC023882	1.3759	2.8398	5.441	0.2314	Z00018890-1	0.075	0.1185	0.0968	1	0
gnf1m10065_s_at	Cox5b	cytochrome c oxidase, subunit Vb	2.8854	4.1384	5.3841	0.2883	Z00038470-1	0.1067	0.0869	0.0968	1	0
gnf1m05375_a_at	2810403A07Rik	RIKEN cDNA 2810403A07 gene	2.364	3.0153	5.6178	0.0546	Z00006192-1	0.0438	0.15	0.0969	1	0
gnf1m00679_a_at	Ercc2	excision repair cross-complementing rodent repair deficiency, complementation group 2	2.193	2.971	5.5909	0.0815	Z00063176-1	0.0893	0.1045	0.0969	1	1
gnf1m06129_at	Med1	peroxisome proliferator activated receptor binding protein	1.1855	2.6725	5.5859	0.0865	Z00075165-1	0.0943	0.0994	0.0969	1	1
gnf1m04744_a_at	Mrps18b	mitochondrial ribosomal protein S18B	1.8641	2.7709	5.4882	0.1842	Z00034070-1	0.0613	0.1325	0.0969	1	0
gnf1m20145_at	Parl	presenilin associated, rhomboid-like	1.7375	2.6872	5.4429	0.2295	Z00003507-1	0.0654	0.1284	0.0969	1	1
gnf1m11274_a_at	Ppp2ca	protein phosphatase 2 (formerly 2A), catalytic subunit, alpha isoform	2.716	3.5618	5.6215	0.0509	Z00008955-1	0.1148	0.0791	0.097	1	0
gnf1m09969_a_at	Sppl3	signal peptide peptidase 3	2.3611	3.1175	5.6157	0.0567	Z00013126-1	0.0923	0.1017	0.097	1	0
gnf1m00195_s_at	Tyms	thymidylate synthase	0.8835	3.1369	4.2037	1.4687	Z00031279-1	0.0556	0.1383	0.097	1	1
gnf1m15374_a_at	Sec31a	SEC31-like 1 (S. cerevisiae)	2.6221	3.3837	5.5737	0.0987	Z00012282-1	0.0949	0.0992	0.0971	1	1
gnf1m05645_a_at	Tsta3	tissue specific transplantation antigen P35B	2.4989	3.1181	5.5822	0.0902	Z00019332-1	0.0718	0.1224	0.0971	1	1
gnf1m12881_a_at	Txnl1	thioredoxin-like 1	0.6548	2.6075	5.3292	0.3432	Z00010822-1	0.1169	0.0772	0.0971	1	0
gnf1m24360_at	Mccc1	methylcrotonoyl-Coenzyme A carboxylase 1 (alpha)	1.0286	2.2216	5.436	0.2364	Z00010891-1	0.0839	0.1104	0.0972	1	0
gnf1m23125_at	Mospd3	motile sperm domain containing 3	1.0339	2.434	5.2788	0.3936	Z00052982-1	0.0518	0.1426	0.0972	1	0
gnf1m11749_at	Mrpl39	mitochondrial ribosomal protein L39	1.4842	2.3518	5.5966	0.0758	Z00059565-1	0.0302	0.1641	0.0972	1	0
gnf1m06025_a_at	Ndufv1	NADH dehydrogenase (ubiquinone) flavoprotein 1	2.8001	3.8927	5.4149	0.2575	Z00059194-1	0.0776	0.1168	0.0972	1	0
gnf1m30046_a_at	2310044H10Rik	RIKEN cDNA 2310044H10 gene	1.9504	3.1645	5.4775	0.1949	Z00045435-1	0.1411	0.0535	0.0973	1	0
gnf1m00207_a_at	BC038925	cDNA sequence BC038925	0.7873	1.6109	5.488	0.1844	Z00039336-1	0.0853	0.1093	0.0973	1	0
gnf1m27473_a_at	Eya3	eyes absent 3 homolog (Drosophila)	2.0833	2.8497	5.6244	0.048	Z00002435-1	0.086	0.1086	0.0973	1	0
gnf1m30762_s_at	Larp1	La ribonucleoprotein domain family, member 1	2.4548	2.9739	5.6205	0.0519	Z00012963-1	0.1002	0.0944	0.0973	0	0
gnf1m07654_a_at	Tmem161b	RIKEN cDNA 2810446P07 gene	2.3398	3.0069	5.6194	0.053	Z00002183-1	0.0663	0.1283	0.0973	1	0
gnf1m16673_a_at	Wdr53	WD repeat domain 53	1.42	2.4596	5.4376	0.2348	Z00041671-1	0.0981	0.0965	0.0973	1	0
gnf1m04837_a_at	1110008F13Rik	RIKEN cDNA 1110008F13 gene	3.0675	3.9751	5.5154	0.157	Z00051194-1	0.1121	0.0826	0.0974	1	0
gnf1m29529_a_at	2610036D13Rik	RIKEN cDNA 2610036D13 gene	1.9628	2.6453	5.6388	0.0336	Z00035177-1	0.0655	0.1292	0.0974	0	0
gnf1m13153_a_at	Eif4a2	eukaryotic translation initiation factor 4A2	3.1788	3.8568	5.5858	0.0866	Z00030970-1	0.1269	0.0678	0.0974	1	1
gnf1m02369_a_at	Hmox2	heme oxygenase (decycling) 2	2.104	3.1313	5.6142	0.0582	Z00011196-1	0.1112	0.0836	0.0974	0	1
gnf1m00428_a_at	Med23	cofactor required for Sp1 transcriptional activation, subunit 3	1.1674	2.4748	5.3569	0.3155	Z00003065-1	0.0762	0.1186	0.0974	1	0
gnf1m03900_a_at	Rfc2	replication factor C (activator 1) 2	2.3988	3.0637	5.5819	0.0905	Z00018548-1	0.127	0.0677	0.0974	1	0
gnf1m33458_at	Rsf1	hepatitis B virus x associated protein	2.0122	2.6335	5.6211	0.0513	Z00054782-1	0.1204	0.0744	0.0974	1	0
gnf1m12356_a_at	Scyl3	SCY1-like 3 (S. cerevisiae)	1.8948	2.5264	5.6154	0.057	Z00074669-1	0.116	0.0787	0.0974	1	0
gnf1m12700_at	Tchp	trichoplein, keratin filament binding	1.2891	1.9319	5.5868	0.0856	Z00025930-1	0.1206	0.0741	0.0974	1	0
gnf1m11898_a_at	2310038H17Rik	RIKEN cDNA 2310038H17 gene	1.2967	2.2667	5.4619	0.2105	Z00053025-1	0.0811	0.1139	0.0975	1	0
gnf1m31112_a_at	Cdc27	cell division cycle 27 homolog (S. cerevisiae)	2.0686	2.6585	5.6068	0.0656	Z00070212-1	0.1397	0.0552	0.0975	1	1
gnf1m00708_a_at	Cpsf2	cleavage and polyadenylation specific factor 2	1.3316	3.1009	4.4791	1.1933	Z00004914-1	0.0693	0.1256	0.0975	1	0
gnf1m30875_a_at	Dcun1d2	expressed sequence AW495713	2.1012	2.997	5.5684	0.104	Z00003525-1	0.1094	0.0856	0.0975	1	0
gnf1m29862_a_at	Foxk2	forkhead box K2	1.2868	2.4641	5.2986	0.3738	Z00020771-1	0.1132	0.0817	0.0975	0	0
gnf1m00094_a_at	Rab1	RAB1, member RAS oncogene family	2.2178	3.194	5.5363	0.1361	Z00005543-1	0.1134	0.0815	0.0975	1	0
gnf1m34225_at	Lmtk3	lemur tyrosine kinase 3	1.1534	2.1945	5.4519	0.2205	Z00059530-1	0.0623	0.1328	0.0976	1	0
gnf1m29573_s_at	Pcgf1	polycomb group ring finger 1	1.5119	2.5998	5.5373	0.1351	Z00008700-1	0.0751	0.1201	0.0976	1	0
gnf1m08841_a_at	Pdcd5	programmed cell death 5	1.0722	2.9895	5.5962	0.0762	Z00030526-1	0.0928	0.1024	0.0976	1	0
gnf1m04220_a_at	Sirt3	sirtuin 3 (silent mating type information regulation 2, homolog) 3 (S. cerevisiae)	1.2456	2.7956	5.2862	0.3862	Z00020857-1	0.056	0.1392	0.0976	1	0
gnf1m09548_a_at	2310008H04Rik	RIKEN cDNA 2310008H04 gene	1.4965	2.4735	5.5175	0.1549	Z00050323-1	0.048	0.1474	0.0977	1	0
gnf1m06343_a_at	Commd1	COMM domain containing 1	1.9986	2.7219	5.5904	0.082	Z00012211-1	0.0504	0.145	0.0977	1	0
gnf1m01084_a_at	Ercc1	excision repair cross-complementing rodent repair deficiency, complementation group 1	2.4551	2.7922	5.6487	0.0237	Z00058884-1	0.1191	0.0763	0.0977	1	0
gnf1m16121_a_at	Ndufaf2	RIKEN cDNA 1810058I14 gene	1.7591	2.9323	5.4263	0.2461	Z00026167-1	0.0836	0.1117	0.0977	1	0
gnf1m07709_s_at	Slc25a28	solute carrier family 25, member 28	2.1014	2.6695	5.6107	0.0617	Z00057160-1	0.0827	0.1127	0.0977	1	0
gnf1m13218_a_at	Srp54a	signal recognition particle 54	1.5662	2.2582	5.5892	0.0832	Z00050033-1	0.0839	0.1114	0.0977	1	0
gnf1m01917_a_at	Urod	uroporphyrinogen decarboxylase	2.2462	3.3004	5.5054	0.167	Z00012891-1	0.0572	0.1382	0.0977	1	0
gnf1m07506_s_at	Vac14	Vac14 homolog (S. cerevisiae)	1.3601	2.3922	5.4134	0.259	Z00007198-1	0.073	0.1224	0.0977	1	0
gnf1m03162_a_at	Cog1	component of oligomeric golgi complex 1	2.2962	2.7534	5.6418	0.0306	Z00055147-1	0.1003	0.0953	0.0978	1	0
gnf1m02706_a_at	Rad9	RAD9 homolog (S. pombe)	2.2265	2.8205	5.6118	0.0606	Z00059534-1	0.1228	0.0727	0.0978	1	0
gnf1m30610_a_at	Rlf	rearranged L-myc fusion sequence	2.2718	2.6905	5.635	0.0374	Z00063329-1	0.0929	0.1027	0.0978	0	0
gnf1m03628_a_at	Dnajb1	DnaJ (Hsp40) homolog, subfamily B, member 1	1.7507	3.0068	5.5741	0.0983	Z00007167-1	0.0953	0.1005	0.0979	1	0
gnf1m26443_at	Xrcc1	X-ray repair complementing defective repair in Chinese hamster cells 1	2.372	2.8402	5.6461	0.0263	Z00034930-1	0.1035	0.0923	0.0979	1	0
gnf1m06735_a_at	Armc5	armadillo repeat containing 5	1.402	2.4242	5.5049	0.1675	Z00056305-1	0.1047	0.0912	0.098	1	0
gnf1m24065_a_at	C030044C12Rik	RIKEN cDNA C030044C12 gene	1.8162	2.7366	5.5554	0.117	Z00004118-1	0.134	0.062	0.098	0	0
gnf1m00726_a_at	Crx	cone-rod homeobox containing gene	1.1429	3.5299	4.0892	1.5832	Z00068352-1	0.0811	0.1148	0.098	0	0
gnf1m29942_at	Leo1	Leo1, Paf1/RNA polymerase II complex component, homolog (S. cerevisiae)	1.651	2.6134	5.5625	0.1099	Z00054936-1	0.0554	0.1406	0.098	1	0
gnf1m08853_a_at	Nap1l1	nucleosome assembly protein 1-like 1	2.3789	3.141	5.5665	0.1059	Z00006329-1	0.1019	0.094	0.098	1	0
gnf1m23500_at	Rad18	RAD18 homolog (S. cerevisiae)	1.141	2.3151	5.3008	0.3716	Z00018936-1	0.0705	0.1254	0.098	1	0
gnf1m00494_a_at	Tob2	transducer of ERBB2, 2	2.1473	2.8798	5.5816	0.0908	Z00076735-1	0.1248	0.0712	0.098	1	0
gnf1m27776_a_at	4632419K20Rik	RIKEN cDNA 4632419K20 gene	1.461	2.7247	5.3935	0.2789	Z00003668-1	0.1012	0.095	0.0981	1	0
gnf1m33854_at	Kif15	kinesin family member 15	1.1175	2.7686	4.9932	0.6792	Z00016315-1	0.0457	0.1505	0.0981	1	0
gnf1m11176_a_at	Rcl1	RNA terminal phosphate cyclase-like 1	1.5856	3.2239	5.1018	0.5706	Z00004896-1	0.0885	0.1076	0.0981	1	0
gnf1m11371_a_at	Senp1	SUMO1/sentrin specific peptidase 1	1.5223	2.3189	5.5847	0.0877	Z00026728-1	0.1317	0.0645	0.0981	1	0
gnf1m16981_at	Setmar	SET domain and mariner transposase fusion gene	2.5123	2.9213	5.6529	0.0195	Z00046639-1	0.0575	0.1386	0.0981	0	0
gnf1m10865_a_at	Stub1	STIP1 homology and U-Box containing protein 1	1.8973	3.2938	5.5409	0.1315	Z00022373-1	0.1151	0.081	0.0981	1	0
gnf1m29245_s_at	Pggt1b	protein geranylgeranyltransferase type I, beta subunit	0.8587	2.3985	5.472	0.2004	Z00011489-1	0.075	0.1215	0.0983	1	0
gnf1m10110_a_at	Edc4	cDNA sequence BC022641	1.5052	2.8187	5.1598	0.5126	Z00008475-1	0.0829	0.1138	0.0984	1	0
gnf1m28069_at	Hnrpd	heterogeneous nuclear ribonucleoprotein D	1.7338	2.4901	5.5625	0.1099	Z00004940-1	0.1088	0.088	0.0984	1	0
gnf1m28556_at	Rexo2	REX2, RNA exonuclease 2 homolog (S. cerevisiae)	1.0884	2.4276	5.2369	0.4355	Z00022492-1	0.075	0.1218	0.0984	1	0
gnf1m08292_at	Zfp385c	RIKEN cDNA A930006D11Rik gene	1.2108	2.725	5.1363	0.5361	Z00056666-1	0.0861	0.1107	0.0984	0	0
gnf1m00310_a_at	Abcb8	ATP-binding cassette, sub-family B (MDR/TAP), member 8	1.2846	2.2285	5.4661	0.2063	Z00005538-1	0.0796	0.1174	0.0985	1	0
gnf1m00437_a_at	Sec61a1	Sec61 alpha 1 subunit (S. cerevisiae)	2.8926	3.8193	5.4404	0.232	Z00035773-1	0.0877	0.1092	0.0985	1	0
gnf1m19664_at	Uba5	ubiquitin-activating enzyme E1-domain containing 1	2.1761	2.8475	5.6082	0.0642	Z00021451-1	0.1475	0.0494	0.0985	1	0
gnf1m28976_s_at	Ccdc55	coiled-coil domain containing 55	0.8467	2.319	5.5114	0.161	Z00008059-1	0.0503	0.1468	0.0986	1	0
gnf1m16950_a_at	Pigu	CDC91 cell division cycle 91-like 1 (S. cerevisiae)	1.831	2.8476	5.6086	0.0638	Z00076511-1	0.0968	0.1004	0.0986	1	0
gnf1m00558_a_at	Slc25a37	solute carrier family 25, member 37	2.3222	4.0771	4.6442	1.0282	Z00074975-1	0.0818	0.1154	0.0986	1	0
gnf1m04708_a_at	Tax1bp1	Tax1 (human T-cell leukemia virus type I) binding protein 1	2.784	3.8156	5.5883	0.0841	Z00004810-1	0.0946	0.1025	0.0986	1	0
gnf1m26427_at	Dclre1b	DNA cross-link repair 1B, PSO2 homolog (S. cerevisiae)	1.068	2.1361	5.4379	0.2345	Z00003629-1	0.0641	0.1332	0.0987	1	1
gnf1m30821_a_at	Leng8	leukocyte receptor cluster (LRC) member 8	2.072	2.842	5.5511	0.1213	Z00016037-1	0.0959	0.1014	0.0987	1	0
gnf1m06283_a_at	Lsm10	U7 snRNP-specific Sm-like protein LSM10	1.5489	2.7496	5.5652	0.1072	Z00036115-1	0.1165	0.0808	0.0987	1	0
gnf1m01679_a_at	Reps1	RalBP1 associated Eps domain containing protein	2.4605	3.1046	5.6151	0.0573	Z00023179-1	0.1249	0.0724	0.0987	0	1
gnf1m03783_a_at	Tmem115	transmembrane protein 115	2.3994	2.7619	5.6438	0.0286	Z00074731-1	0.1011	0.0962	0.0987	1	0
gnf1m25131_a_at	Ap1g1	adaptor protein complex AP-1, gamma 1 subunit	2.2717	2.7487	5.6407	0.0317	Z00031110-1	0.0647	0.1329	0.0988	1	0
gnf1m10477_a_at	Atg2b	RIKEN cDNA 2410024A21 gene	1.4958	2.2511	5.604	0.0684	Z00018019-1	0.0812	0.1163	0.0988	1	0
gnf1m15632_a_at	Herc2	hect (homologous to the E6-AP (UBE3A) carboxyl terminus) domain and RCC1 (CHC1)-like domain (RLD) 2	2.1663	2.8561	5.6037	0.0687	Z00003165-1	0.1455	0.0521	0.0988	1	0
gnf1m29554_a_at	Morc2a	microrchidia 2A	2.5057	2.798	5.6558	0.0166	Z00004567-1	0.0575	0.1401	0.0988	0	0
gnf1m11337_at	Ube2j2	ubiquitin-conjugating enzyme E2, J2 homolog (yeast)	1.1036	2.2325	5.412	0.2604	Z00033583-1	0.1419	0.0557	0.0988	1	0
gnf1m08074_a_at	Anapc2	anaphase promoting complex subunit 2	2.2886	2.9658	5.618	0.0544	Z00014713-1	0.1602	0.0376	0.0989	1	0
gnf1m16352_at	6720463M24Rik	RIKEN cDNA 6720463M24 gene	1.0093	2.509	5.4468	0.2256	Z00044402-1	0.0261	0.1718	0.099	1	0
gnf1m27606_at	Cops2	COP9 (constitutive photomorphogenic) homolog, subunit 2 (Arabidopsis thaliana)	1.1829	2.6148	5.5476	0.1248	Z00008365-1	0.0589	0.1391	0.099	1	0
gnf1m29510_a_at	Mrpl44	mitochondrial ribosomal protein L44	2.059	2.7988	5.6131	0.0593	Z00054221-1	0.055	0.143	0.099	1	0
gnf1m12794_a_at	Ngrn	neugrin, neurite outgrowth associated	1.8509	2.9059	5.5903	0.0821	Z00018429-1	0.0585	0.1395	0.099	1	0
gnf1m05449_a_at	Rab4b	RAB4B, member RAS oncogene family	1.9152	2.9912	5.4955	0.1769	Z00027221-1	0.1043	0.0936	0.099	1	0
gnf1m09976_a_at	Riok3	RIO kinase 3 (yeast)	2.7202	3.2424	5.6157	0.0567	Z00055495-1	0.0828	0.1152	0.099	1	0
gnf1m29141_s_at	Safb2	scaffold attachment factor B2	2.1989	2.7356	5.6237	0.0487	Z00063586-1	0.0846	0.1133	0.099	1	0
gnf1m02797_a_at	Smarcb1	SWI/SNF related, matrix associated, actin dependent regulator of chromatin, subfamily b, member 1	2.3569	2.9342	5.6295	0.0429	Z00056524-1	0.0589	0.1391	0.099	1	0
gnf1m21545_at	Btbd7	BTB (POZ) domain containing 7	2.2741	2.8992	5.5584	0.114	Z00056736-1	0.0856	0.1125	0.0991	1	0
gnf1m09541_a_at	Cc2d1b	coiled-coil and C2 domain containing 1B	2.2643	2.7631	5.6313	0.0411	Z00010989-1	0.0754	0.1228	0.0991	1	0
gnf1m19001_a_at	Ccnt1	cyclin T1	2.4798	2.9978	5.6211	0.0513	Z00024419-1	0.077	0.1211	0.0991	1	0
gnf1m05253_a_at	1500002O20Rik	RIKEN cDNA 1500002O20 gene	1.3965	2.6516	5.5658	0.1066	Z00003104-1	0.0859	0.1125	0.0992	1	0
gnf1m02961_a_at	Cfdp1	craniofacial development protein 1	2.3968	3.0952	5.6225	0.0499	Z00009422-1	0.0998	0.0986	0.0992	1	0
gnf1m10565_a_at	Cwc15	RIKEN cDNA 0610040D20 gene	2.3103	2.7448	5.6322	0.0402	Z00010641-1	0.1096	0.0888	0.0992	1	1
gnf1m13377_a_at	2810422J05Rik	RIKEN cDNA 2810422J05 gene	2.3007	2.9568	5.6053	0.0671	Z00034258-1	0.0563	0.1423	0.0993	1	1
gnf1m11112_a_at	Atp6v1c1	\ATPase, H+ transporting, lysosomal V1 subunit C1	2.6516	3.3536	5.5302	0.1422	Z00007903-1	0.1111	0.0874	0.0993	1	0
gnf1m15363_a_at	Gng5	guanine nucleotide binding protein (G protein), gamma 5 subunit	2.487	3.7211	5.4144	0.258	Z00042439-1	0.1478	0.0508	0.0993	1	0
gnf1m03025_a_at	Xrn1	5'-3' exoribonuclease 1	2.3955	2.8688	5.6346	0.0378	Z00015201-1	0.0749	0.1236	0.0993	1	0
gnf1m22979_at	2310028O11Rik	RIKEN cDNA 2310028O11 gene	1.9071	2.788	5.6244	0.048	Z00006096-1	0.1109	0.0879	0.0994	1	0
gnf1m09542_a_at	Btf3l4	basic transcription factor 3-like 4	2.2677	2.6658	5.649	0.0234	Z00012013-1	0.0909	0.1078	0.0994	1	0
gnf1m10800_a_at	Kars	lysyl-tRNA synthetase	2.519	2.9911	5.6227	0.0497	Z00022782-1	0.0863	0.1124	0.0994	1	1
gnf1m03568_a_at	Polg	polymerase (DNA directed), gamma	2.2738	2.9094	5.6095	0.0629	Z00034639-1	0.1436	0.0551	0.0994	1	0
gnf1m29788_a_at	2210018M11Rik	RIKEN cDNA 2210018M11 gene	1.9211	2.4638	5.6405	0.0319	Z00000934-1	0.0491	0.1499	0.0995	1	0
gnf1m30428_a_at	Eif5b	eukaryotic translation initiation factor 5B	2.4254	3.4914	5.2579	0.4145	Z00019109-1	0.1213	0.0776	0.0995	1	0
gnf1m28485_at	Mbtps1	membrane-bound transcription factor protease, site 1	1.5302	2.5609	5.419	0.2534	Z00017823-1	0.1396	0.0593	0.0995	1	0
gnf1m27506_at	Msi1	Musashi homolog 1(Drosophila)	1.9798	2.6874	5.632	0.0404	Z00023950-1	0.0982	0.1008	0.0995	1	0
gnf1m05688_a_at	Ppp1ca	protein phosphatase 1, catalytic subunit, alpha isoform	2.8203	3.6921	5.567	0.1054	Z00053689-1	0.1387	0.0602	0.0995	1	0
gnf1m31021_a_at	Rapgef6	Rap guanine nucleotide exchange factor (GEF) 6	0.7237	1.6732	5.4349	0.2375	Z00002601-1	0.091	0.1079	0.0995	1	0
gnf1m05018_a_at	Tmbim4	transmembrane BAX inhibitor motif containing 4	2.5752	3.4416	5.5356	0.1368	Z00075228-1	0.1293	0.0697	0.0995	1	0
gnf1m05144_a_at	2010001M09Rik	RIKEN cDNA 2010001M09 gene	0.9911	3.5937	3.3654	2.307	Z00051280-1	0.1085	0.0906	0.0996	0	1
gnf1m05229_a_at	Csl	citrate synthase like	0.8014	1.9989	5.3474	0.325	Z00046493-1	0.1363	0.0628	0.0996	1	0
gnf1m08276_at	D330038O06Rik	RIKEN cDNA D330038O06 gene	2.2847	2.8767	5.6072	0.0652	Z00074554-1	0.0855	0.1136	0.0996	1	0
gnf1m29733_a_at	Lrrc47	leucine rich repeat containing 47	2.1694	2.9498	5.6348	0.0376	Z00008011-1	0.0747	0.1244	0.0996	1	0
gnf1m10531_s_at	Metap2	methionine aminopeptidase 2	2.7348	3.5415	5.5579	0.1145	Z00060492-1	0.0488	0.1503	0.0996	1	0
gnf1m02043_a_at	Bag1	Bcl2-associated athanogene 1	2.8409	3.5442	5.5761	0.0963	Z00009568-1	0.101	0.0983	0.0997	1	0
gnf1m06239_a_at	Elovl5	ELOVL family member 5, elongation of long chain fatty acids (yeast)	2.4003	3.6275	5.3895	0.2829	Z00035178-1	0.1294	0.0699	0.0997	1	0
gnf1m13316_a_at	Psmc6	proteasome (prosome, macropain) 26S subunit, ATPase, 6	1.9633	2.8413	5.5722	0.1002	Z00014834-1	0.1205	0.0788	0.0997	1	0
gnf1m22663_at	Setdb2	SET domain, bifurcated 2	1.635	2.3629	5.5999	0.0725	Z00036011-1	0.1013	0.098	0.0997	1	0
gnf1m00411_a_at	Zmat2	zinc finger, matrin type 2	2.1591	2.5796	5.6396	0.0328	Z00014005-1	0.0651	0.1342	0.0997	1	0
gnf1m06060_a_at	3110048E14Rik	RIKEN cDNA 3110048E14 gene	1.2801	2.6267	5.1987	0.4737	Z00008606-1	0.0964	0.1031	0.0998	1	0
gnf1m03001_a_at	Dazap2	DAZ associated protein 2	2.8595	3.7593	5.5642	0.1082	Z00055363-1	0.0962	0.1034	0.0998	1	0
gnf1m04797_a_at	Zmat5	zinc finger, matrin type 5	1.8174	2.6327	5.5818	0.0906	Z00034285-1	0.0808	0.1188	0.0998	1	0
gnf1m05286_a_at	Acbd6	acyl-Coenzyme A binding domain containing 6	1.2051	2.639	5.2947	0.3777	Z00054253-1	0.1309	0.0688	0.0999	1	0
gnf1m23966_at	Alg14	asparagine-linked glycosylation 14 homolog (yeast)	1.2887	2.3567	5.5055	0.1669	Z00035616-1	0.077	0.1228	0.0999	1	0
gnf1m09328_a_at	Mtif2	mitochondrial translational initiation factor 2	1.8537	2.5476	5.5962	0.0762	Z00034658-1	0.025	0.1747	0.0999	1	0
gnf1m02589_a_at	Nudc	nuclear distribution gene C homolog (Aspergillus)	2.7569	3.2618	5.6173	0.0551	Z00011746-1	0.0682	0.1316	0.0999	1	0
gnf1m04246_s_at	Xpo7	exportin 7	2.1773	3.1014	5.6008	0.0716	Z00034340-1	0.035	0.1647	0.0999	1	0
gnf1m00747_s_at	Eif3e	eukaryotic translation initiation factor 3, subunit 6	2.8132	3.8517	5.4022	0.2702	Z00057315-1	0.0519	0.1481	0.1	1	0
gnf1m03053_a_at	Psma7	proteasome (prosome, macropain) subunit, alpha type 7	2.5557	3.2107	5.5807	0.0917	Z00009041-1	0.0837	0.1162	0.1	1	0
gnf1m17743_at	Usp38	RIKEN cDNA 4631402N15 gene	0.9462	2.0994	5.4635	0.2089	Z00006416-1	0.0869	0.1131	0.1	1	1
gnf1m30448_a_at	2510002D24Rik	RIKEN cDNA 2510002D24 gene	1.9525	2.5551	5.6008	0.0716	Z00034502-1	0.1242	0.0759	0.1001	1	0
gnf1m30932_at	Cdk7	cyclin-dependent kinase 7 (homolog of Xenopus MO15 cdk-activating kinase)	2.4622	2.8179	5.6509	0.0215	Z00034515-1	0.0819	0.1182	0.1001	1	0
gnf1m12633_a_at	Dnajc14	DnaJ (Hsp40) homolog, subfamily C, member 14	0.907	2.2	5.4464	0.226	Z00003257-1	0.1498	0.0503	0.1001	1	0
gnf1m07433_a_at	Fen1	flap structure specific endonuclease 1	1.4199	2.8313	5.1935	0.4789	Z00034549-1	0.1132	0.087	0.1001	1	0
gnf1m12663_at	Kpna3	karyopherin (importin) alpha 3	1.8711	3.1103	5.4846	0.1878	Z00075505-1	0.0496	0.1505	0.1001	1	0
gnf1m04366_a_at	Mphosph8	RIKEN cDNA 4930548G07 gene	2.2314	2.7901	5.615	0.0574	Z00060254-1	0.065	0.1351	0.1001	1	0
gnf1m01553_a_at	Pcsk7	proprotein convertase subtilisin/kexin type 7	2.4938	2.9593	5.6161	0.0563	Z00075347-1	0.1307	0.0694	0.1001	1	0
gnf1m04778_a_at	Ssr1	signal sequence receptor, alpha	2.7179	3.515	5.5805	0.0919	Z00017793-1	0.116	0.0842	0.1001	1	0
gnf1m06476_at	Trim41	tripartite motif-containing 41	1.9144	2.7012	5.6297	0.0427	Z00018592-1	0.1116	0.0886	0.1001	1	0
gnf1m16689_a_at	Zfp1	zinc finger protein 1	0.8726	2.2341	5.3545	0.3179	Z00026701-1	0.0882	0.112	0.1001	1	1
gnf1m23864_at	4933424B01Rik	RIKEN cDNA 4933424B01 gene	1.5044	2.1489	5.6195	0.0529	Z00002100-1	0.0359	0.1644	0.1002	1	0
gnf1m06504_a_at	Dhrs7b	dehydrogenase/reductase (SDR family) member 7B	1.1898	2.8236	4.427	1.2454	Z00013692-1	0.0779	0.1225	0.1002	1	0
gnf1m04364_a_at	Eif4enif1	eukaryotic translation initiation factor 4E nuclear import factor 1	1.7549	2.7272	5.4359	0.2365	Z00036192-1	0.0844	0.116	0.1002	1	0
gnf1m06096_a_at	Itfg2	RIKEN cDNA 2700050P07 gene	1.6994	2.6846	5.5478	0.1246	Z00074713-1	0.0619	0.1385	0.1002	1	0
gnf1m05412_a_at	Lmbr1l	limb region 1 like	1.1494	2.6623	4.9958	0.6766	Z00025047-1	0.1297	0.0707	0.1002	1	0
gnf1m06326_s_at	Ndufb2	NADH dehydrogenase (ubiquinone) 1 beta subcomplex, 2	1.3205	2.2252	5.4414	0.231	Z00024467-1	0.0687	0.1317	0.1002	1	0
gnf1m11365_at	Tmem110	transmembrane protein 110	1.9216	2.7297	5.6163	0.0561	Z00038357-1	0.123	0.0774	0.1002	1	0
gnf1m27520_at	Cox15	COX15 homolog, cytochrome c oxidase assembly protein (yeast)	1.4535	2.9546	5.1794	0.493	Z00004026-1	0.0809	0.1197	0.1003	1	0
gnf1m09924_a_at	Mrpl55	mitochondrial ribosomal protein L55	1.7482	3.1121	5.4429	0.2295	Z00003407-1	0.0316	0.169	0.1003	1	0
gnf1m11352_a_at	Rnf41	ring finger protein 41	2.1766	3.0764	5.5252	0.1472	Z00022950-1	0.0531	0.1475	0.1003	1	0
gnf1m09282_a_at	Ahsa1	AHA1, activator of heat shock protein ATPase homolog 1 (yeast)	1.9779	2.9202	5.5884	0.084	Z00006181-1	0.043	0.1578	0.1004	1	0
gnf1m12944_a_at	Arhgef7	Rho guanine nucleotide exchange factor (GEF7)	1.3077	2.932	5.1865	0.4859	Z00022873-1	0.0933	0.1075	0.1004	1	0
gnf1m05896_a_at	Grhpr	glyoxylate reductase/hydroxypyruvate reductase	2.3408	3.4809	5.3299	0.3425	Z00034952-1	0.0637	0.1371	0.1004	1	0
gnf1m10725_a_at	Nfyc	nuclear transcription factor-Y gamma	2.0668	2.846	5.5718	0.1006	Z00030428-1	0.1161	0.0847	0.1004	1	0
gnf1m24866_a_at	Rint1	RIKEN cDNA 1500019C06 gene	1.52	2.3743	5.5843	0.0881	Z00060183-1	0.0965	0.1043	0.1004	1	0
gnf1m04459_a_at	Sra1	steroid receptor RNA activator 1	2.6132	3.3226	5.56	0.1124	Z00042000-1	0.0977	0.1031	0.1004	1	0
gnf1m23999_a_at	5730427N09Rik	RIKEN cDNA 5730427N09 gene	1.2533	2.5964	4.9973	0.6751	Z00070672-1	0.1354	0.0655	0.1005	1	0
gnf1m06724_a_at	Cnot3	CCR4-NOT transcription complex, subunit 3	2.113	2.6585	5.6357	0.0367	Z00025148-1	0.0821	0.1189	0.1005	1	0
gnf1m05069_a_at	Rabl2a	RAB, member of RAS oncogene family-like 2A	2.221	2.9139	5.6054	0.067	Z00074508-1	0.1014	0.0995	0.1005	1	0
gnf1m25070_at	2700097O09Rik	RIKEN cDNA 2700097O09 gene	1.2668	2.1647	5.5261	0.1463	Z00036001-1	0.0485	0.1527	0.1006	1	0
gnf1m12853_a_at	Commd2	COMM domain containing 2	1.1009	2.3247	5.3678	0.3046	Z00014278-1	0.0695	0.1316	0.1006	1	0
gnf1m05681_a_at	Gigyf1	PERQ amino acid rich, with GYF domain 1	2.3405	2.9599	5.634	0.0384	Z00015733-1	0.0866	0.1146	0.1006	0	0
gnf1m10573_a_at	Hnrph2	heterogeneous nuclear ribonucleoprotein H2	2.0339	2.7095	5.5848	0.0876	Z00055612-1	0.0629	0.1382	0.1006	1	0
gnf1m17614_a_at	Mlf1ip	myeloid leukemia factor 1 interacting protein	1.4935	2.3823	5.5976	0.0748	Z00010627-1	0.0583	0.1429	0.1006	1	0
gnf1m06923_at	Olfr491	olfactory receptor 491	1.0842	2.1142	5.5123	0.1601	Z00076039-1	0.1341	0.0671	0.1006	0	0
gnf1m22666_at	F630043A04Rik	RIKEN cDNA F630043A04 gene	0.8413	1.4981	5.5853	0.0871	Z00054116-1	0.0954	0.1059	0.1007	1	0
gnf1m06605_a_at	Il27	interleukin 27	1.8949	3.4356	5.1542	0.5182	Z00024163-1	0.0675	0.1338	0.1007	0	0
gnf1m29801_at	Lims1	LIM and senescent cell antigen-like domains 1	2.7051	3.4854	5.5023	0.1701	Z00018055-1	0.0931	0.1082	0.1007	1	0
gnf1m17264_at	Sec63	SEC63-like (S. cerevisiae)	1.5727	2.6649	5.5475	0.1249	Z00034976-1	0.1259	0.0754	0.1007	1	0
gnf1m00279_a_at	Tprkb	Tp53rk binding protein	1.4364	2.8109	5.0384	0.634	Z00005555-1	0.109	0.0924	0.1007	1	0
gnf1m03838_a_at	Ube2d2	ubiquitin-conjugating enzyme E2D 2	1.7435	2.9693	5.5265	0.1459	Z00024985-1	0.0873	0.1141	0.1007	1	0
gnf1m11170_a_at	Cct8	chaperonin subunit 8 (theta)	2.0832	3.0063	5.4654	0.207	Z00024506-1	0.1054	0.0961	0.1008	1	0
gnf1m04798_a_at	Dullard	Dullard homolog (Xenopus laevis)	1.5472	3.0039	5.4754	0.197	Z00005741-1	0.1412	0.0603	0.1008	1	0
gnf1m11697_a_at	Socs6	suppressor of cytokine signaling 6	0.2078	1.6115	5.4317	0.2407	Z00070476-1	0.1008	0.1008	0.1008	1	0
gnf1m07714_a_at	Srrm2	serine/arginine repetitive matrix 2	2.5059	3.0069	5.6369	0.0355	Z00021125-1	0.0834	0.1182	0.1008	1	0
gnf1m03579_a_at	Copg	coatomer protein complex, subunit gamma	2.2546	3.2075	5.5238	0.1486	Z00022737-1	0.1194	0.0824	0.1009	1	0
gnf1m07589_s_at	Dynlrb1	dynein light chain roadblock-type 1	2.2685	3.1654	5.5865	0.0859	Z00023614-1	0.1593	0.0424	0.1009	1	0
gnf1m11204_a_at	Fnta	farnesyltransferase, CAAX box, alpha	2.1935	3.2628	5.5869	0.0855	Z00036521-1	0.0743	0.1274	0.1009	1	0
gnf1m25126_a_at	Ipo8	importin 8	2.0839	2.9181	5.5889	0.0835	Z00035704-1	0.0364	0.1653	0.1009	1	0
gnf1m01629_a_at	Npepps	aminopeptidase puromycin sensitive	1.9163	2.9645	5.5906	0.0818	Z00006544-1	0.0676	0.1341	0.1009	1	0
gnf1m28616_a_at	Pldn	pallidin	2.5859	2.9171	5.654	0.0184	Z00011265-1	0.065	0.1367	0.1009	1	0
gnf1m03278_x_at	Tcl1b3	T-cell leukemia/lymphoma 1B, 3	3.0615	3.9349	5.5161	0.1563	Z00045018-1	0.0879	0.1138	0.1009	0	0
gnf1m29561_a_at	Arfip1	ADP-ribosylation factor interacting protein 1	1.9759	3.1275	5.5544	0.118	Z00009524-1	0.1357	0.0662	0.101	1	0
gnf1m12677_a_at	Cstf2t	cleavage stimulation factor, 3' pre-RNA subunit 2, tau	2.0727	3.1959	5.4911	0.1813	Z00057946-1	0.1205	0.0815	0.101	1	0
gnf1m03574_a_at	Dnalc4	dynein, axonemal, light chain 4	1.3109	2.5942	5.2852	0.3872	Z00007692-1	0.1077	0.0942	0.101	1	0
gnf1m00466_a_at	Elof1	elongation factor 1 homolog (ELF1, S. cerevisiae)	2.519	3.0262	5.6211	0.0513	Z00000475-1	0.0708	0.1312	0.101	0	0
gnf1m30021_a_at	Exosc3	exosome component 3	1.2207	2.4539	5.461	0.2114	Z00039357-1	0.0823	0.1197	0.101	1	0
gnf1m11239_a_at	Qtrt1	queuine tRNA-ribosyltransferase 1	1.2734	2.7359	5.3465	0.3259	Z00024076-1	0.0672	0.1347	0.101	1	0
gnf1m24528_at	4930402E16Rik	RIKEN cDNA 4930402E16 gene	1.7874	2.6403	5.5434	0.129	Z00012598-1	0.1178	0.0843	0.1011	1	0
gnf1m16184_s_at	D12Ertd551e	DNA segment, Chr 12, ERATO Doi 551, expressed	2.4555	3.4108	5.4986	0.1738	Z00017721-1	0.1437	0.0585	0.1011	1	0
gnf1m12994_a_at	Psma4	proteasome (prosome, macropain) subunit, alpha type 4	1.5176	2.9489	5.5156	0.1568	Z00030552-1	0.1021	0.1001	0.1011	1	0
gnf1m23603_at	Atp6v1e1	VATPase, H+ transporting, lysosomal V1 subunit E1	0.7099	1.8354	5.3248	0.3476	Z00006639-1	0.1539	0.0485	0.1012	1	0
gnf1m19133_a_at	Ccdc92	DNA segment, Chr 5, Brigham & Women's Genetics 0834 expressed	1.3377	3.1691	4.883	0.7894	Z00038671-1	0.1361	0.0663	0.1012	1	0
gnf1m08857_a_at	Sfrs3	splicing factor, arginine/serine-rich 3 (SRp20)	1.9513	2.8801	5.5705	0.1019	Z00030933-1	0.0889	0.1135	0.1012	1	1
gnf1m25741_at	2410166I05Rik	RIKEN cDNA 2410166I05 gene	1.6482	2.3373	5.5844	0.088	Z00051356-1	0.0683	0.1343	0.1013	0	0
gnf1m06538_a_at	Dars	aspartyl-tRNA synthetase	2.3011	2.9151	5.6136	0.0588	Z00055696-1	0.1064	0.0961	0.1013	1	1
gnf1m08821_a_at	Gcn1l1	GCN1 general control of amino-acid synthesis 1-like 1 (yeast)	1.0817	1.9685	5.4405	0.2319	Z00037835-1	0.0705	0.1321	0.1013	1	0
gnf1m05017_a_at	Rnaseh2c	RIKEN cDNA 1500026D16 gene	1.7115	2.8509	5.4145	0.2579	Z00049901-1	0.0701	0.1325	0.1013	1	0
gnf1m24041_a_at	Stau1	staufen (RNA binding protein) homolog 1 (Drosophila)	1.196	2.5277	5.1983	0.4741	Z00064120-1	0.1139	0.0887	0.1013	1	0
gnf1m26522_a_at	Styx	phosphoserine/threonine/tyrosine interaction protein	2.2142	2.9425	5.5625	0.1099	Z00060593-1	0.0941	0.1084	0.1013	1	0
gnf1m15706_at	Synj2bp	DNA segment, Chr 12, Wayne State University 118, expressed	1.9206	2.5801	5.5811	0.0913	Z00010677-1	0.0756	0.1269	0.1013	1	0
gnf1m18339_a_at	Ubac2	phosphoglycerate dehydrogenase like 1	2.3569	2.9314	5.6227	0.0497	Z00019112-1	0.1312	0.0713	0.1013	1	0
gnf1m18809_s_at	2410127E18Rik	RIKEN cDNA 2410127E18 gene	1.2125	2.3565	5.4377	0.2347	Z00019359-1	0.1142	0.0885	0.1014	1	0
gnf1m10006_a_at	Mcm8	minichromosome maintenance deficient 8 (S. cerevisiae)	0.7639	2.0766	5.3781	0.2943	Z00034249-1	0.0598	0.143	0.1014	1	0
gnf1m11638_a_at	Ndnl2	necdin-like 2	1.6713	2.8165	5.5307	0.1417	Z00046427-1	0.1164	0.0863	0.1014	1	0
gnf1m12668_a_at	Pcid2	RIKEN cDNA A730042J05 gene	1.1992	2.48	5.3782	0.2942	Z00040662-1	0.0775	0.1252	0.1014	1	0
gnf1m03213_a_at	Sf3a2	splicing factor 3a, subunit 2	2.712	3.3594	5.5802	0.0922	Z00005498-1	0.0998	0.103	0.1014	1	0
gnf1m02866_a_at	Timeless	timeless homolog (Drosophila)	0.8973	2.6065	4.2802	1.3922	Z00034609-1	0.1144	0.0883	0.1014	0	0
gnf1m00196_s_at	0610007P14Rik	RIKEN cDNA 0610007P14 gene	2.0902	2.9547	5.5847	0.0877	Z00035469-1	0.1249	0.0781	0.1015	1	0
gnf1m30137_s_at	Atp5k	ATP synthase, H+ transporting, mitochondrial F1F0 complex, subunit e	2.9579	4.2484	5.2961	0.3763	Z00060531-1	0.0746	0.1284	0.1015	1	0
gnf1m06521_a_at	D14Ertd500e	DNA segment, Chr 14, ERATO Doi 500, expressed	1.4577	2.6964	5.2954	0.377	Z00035017-1	0.0919	0.1111	0.1015	1	0
gnf1m03594_a_at	Eif3d	eukaryotic translation initiation factor 3, subunit 7 (zeta)	2.8063	3.2571	5.6261	0.0463	Z00019405-1	0.0871	0.1159	0.1015	1	0
gnf1m05365_a_at	Tm9sf1	transmembrane 9 superfamily member 1	2.4586	3.0152	5.5983	0.0741	Z00035747-1	0.1426	0.0603	0.1015	1	0
gnf1m12575_a_at	Bcas2	breast carcinoma amplified sequence 2	2.3609	2.8517	5.6243	0.0481	Z00013255-1	0.0733	0.1299	0.1016	1	0
gnf1m09726_s_at	Ints5	RIKEN cDNA 1110055N21 gene	1.8344	2.7346	5.622	0.0504	Z00034604-1	0.1231	0.0801	0.1016	1	0
gnf1m29627_a_at	Qrich1	RIKEN cDNA 2610028H07 gene	2.5124	3.0869	5.631	0.0414	Z00031064-1	0.093	0.1101	0.1016	1	0
gnf1m35250_at	Timm8a2	similar to small zinc finger-like protein	1.8055	2.5449	5.5639	0.1085	Z00058722-1	0.1033	0.0999	0.1016	0	0
gnf1m12215_a_at	Tor1a	torsin family 1, member A (torsin A)	1.9919	2.9042	5.5812	0.0912	Z00012432-1	0.0774	0.1257	0.1016	1	0
gnf1m08668_a_at	C130022K22Rik	RIKEN cDNA C130022K22 gene	2.1294	2.5911	5.6334	0.039	Z00075283-1	0.131	0.0724	0.1017	1	0
gnf1m11742_at	Ccnh	cyclin H	1.4066	2.7185	5.4804	0.192	Z00057458-1	0.0545	0.1488	0.1017	1	0
gnf1m06576_at	Tmem149	hypothetical protein MGC30332	1.3871	2.5328	5.1987	0.4737	Z00018671-1	0.1466	0.0568	0.1017	0	0
gnf1m12815_a_at	Xylt2	xylosyltransferase II	0.9244	2.0079	5.4075	0.2649	Z00006348-1	0.0796	0.1237	0.1017	1	0
gnf1m12487_a_at	Acot4	acyl-CoA thioesterase 4	1.8018	2.573	5.587	0.0854	Z00070054-1	0.105	0.0986	0.1018	1	1
gnf1m04450_a_at	Atp6v0e	ATPase, H+ transporting, lysosomal V0 subunit e	2.678	3.4093	5.535	0.1374	Z00005017-1	0.1345	0.069	0.1018	1	0
gnf1m12059_a_at	Ccdc59	coiled-coil domain containing 59	0.7047	2.3371	5.5483	0.1241	Z00045466-1	0.0683	0.1353	0.1018	1	0
gnf1m09464_at	Golph3l	golgi phosphoprotein 3-like	1.9308	3.3175	5.4739	0.1985	Z00018046-1	0.0471	0.1565	0.1018	0	0
gnf1m11655_a_at	Hdgf	hepatoma-derived growth factor	2.3407	3.547	5.5095	0.1629	Z00007325-1	0.0849	0.1187	0.1018	1	0
gnf1m12300_a_at	Atpbd1c	ATP binding domain 1 family, member C	1.9498	2.599	5.5858	0.0866	Z00054612-1	0.1078	0.096	0.1019	1	1
gnf1m00634_a_at	Lzic	leucine zipper and CTNNBIP1 domain containing	1.3314	2.6065	5.5134	0.159	Z00037831-1	0.0907	0.1131	0.1019	1	0
gnf1m11926_a_at	Spns1	RIKEN cDNA 2210013K02 gene	1.1831	2.546	5.3388	0.3336	Z00035112-1	0.1339	0.0698	0.1019	1	0
gnf1m30885_at	Tbc1d22b	TBC1 domain family, member 22B	1.1952	2.0804	5.4727	0.1997	Z00057038-1	0.0596	0.1442	0.1019	0	0
gnf1m00607_a_at	Ubap2	ubiquitin-associated protein 2	2.2322	3.1064	5.6258	0.0466	Z00023871-1	0.0646	0.1392	0.1019	1	0
gnf1m13162_a_at	Zdhhc17	zinc finger, DHHC domain containing 17	2.2465	3.0496	5.4472	0.2252	Z00016337-1	0.132	0.0717	0.1019	1	0
gnf1m03991_s_at	Atp5c1	ATP synthase, H+ transporting, mitochondrial F1 complex, gamma polypeptide 1	2.7083	4.2722	5.3874	0.285	Z00035200-1	0.1206	0.0834	0.102	1	0
gnf1m30273_a_at	Ccdc77	inferred: RIKEN cDNA 2700091N06 gene	0.7365	1.9584	5.2424	0.43	Z00000323-1	0.0316	0.1724	0.102	1	1
gnf1m00256_a_at	Grinl1a	glutamate receptor, ionotropic, N-methyl D-aspartate-like 1A	2.6586	3.4993	5.6325	0.0399	Z00006159-1	0.0592	0.1448	0.102	1	0
gnf1m10235_a_at	Ube2n	ubiquitin-conjugating enzyme E2N	1.9945	2.6829	5.5876	0.0848	Z00014019-1	0.1204	0.0835	0.102	1	0
gnf1m08433_a_at	C330027C09Rik	RIKEN cDNA C330027C09 gene	1.8191	2.6298	5.5886	0.0838	Z00009102-1	0.0458	0.1583	0.1021	1	0
gnf1m09250_s_at	Mrpl27	mitochondrial ribosomal protein L27	1.3885	2.779	5.5967	0.0757	Z00043849-1	0.1142	0.09	0.1021	1	0
gnf1m01451_a_at	Msh2	mutS homolog 2 (E. coli)	0.9273	2.683	5.4156	0.2568	Z00036625-1	0.0766	0.1275	0.1021	1	0
gnf1m12305_a_at	Rbm45	developmentally regulated RNA binding protein 1	0.9444	1.6171	5.5607	0.1117	Z00025186-1	0.0979	0.1062	0.1021	1	0
gnf1m00238_a_at	Rfwd3	ring finger and WD repeat domain 3	2.1319	3.0452	5.5276	0.1448	Z00056308-1	0.1553	0.0488	0.1021	1	0
gnf1m11754_a_at	Bpgm	2,3-bisphosphoglycerate mutase	1.2935	3.7088	4.494	1.1784	Z00012364-1	0.0804	0.124	0.1022	1	0
gnf1m17541_s_at	Krt10	keratin complex 1, acidic, gene 10	0.8833	4.3846	2.607	3.0654	Z00037221-1	0.1234	0.0809	0.1022	0	1
gnf1m01465_a_at	Mut	methylmalonyl-Coenzyme A mutase	2.4581	3.2805	5.5204	0.152	Z00035828-1	0.0741	0.1303	0.1022	0	1
gnf1m03047_a_at	Parg	poly (ADP-ribose) glycohydrolase	2.2225	2.757	5.6374	0.035	Z00022277-1	0.0938	0.1105	0.1022	1	0
gnf1m03219_a_at	Sh3gl1	SH3-domain GRB2-like 1	1.9687	2.9602	5.5389	0.1335	Z00006855-1	0.0993	0.105	0.1022	1	0
gnf1m21645_at	4833428C12Rik	RIKEN cDNA 4833428C12 gene	1.4398	2.6679	5.2979	0.3745	Z00045533-1	0.1251	0.0795	0.1023	1	0
gnf1m16093_at	Glce	glucuronyl C5-epimerase	2.5686	3.012	5.6492	0.0232	Z00046565-1	0.1544	0.0501	0.1023	0	0
gnf1m05073_s_at	Mthfs	5, 10-methenyltetrahydrofolate synthetase	1.2014	2.6689	5.4403	0.2321	Z00032488-1	0.0391	0.1654	0.1023	1	1
gnf1m04407_a_at	Pcyt2	phosphate cytidylyltransferase 2, ethanolamine	2.353	3.4802	5.4897	0.1827	Z00030553-1	0.0784	0.1262	0.1023	1	0
gnf1m11677_a_at	Ube2z	ubiquitin-conjugating enzyme E2Z (putative)	2.2361	2.7427	5.6399	0.0325	Z00034090-1	0.1363	0.0682	0.1023	1	0
gnf1m30671_a_at	Acot8	PEROXISOMAL ACYL-COENZYME A THIOESTER HYDROLASE 1 (EC 3.1.2.2) (PEROXISOMAL LONG-CHAIN ACYL-COA THIOESTERASE 1) homolog [Mus musculus]	1.4793	2.408	5.559	0.1134	Z00025209-1	0.085	0.1197	0.1024	1	1
gnf1m06005_a_at	Dhx30	DEAH (Asp-Glu-Ala-His) box polypeptide 30	2.495	3.0587	5.5822	0.0902	Z00001117-1	0.0779	0.1269	0.1024	1	0
gnf1m01237_s_at	Hdac1	histone deacetylase 1	2.6773	3.6858	5.4805	0.1919	Z00036748-1	0.1226	0.0822	0.1024	1	0
gnf1m12647_a_at	Rps6kc1	ribosomal protein S6 kinase polypeptide 1	1.1276	2.1234	5.4637	0.2087	Z00007410-1	0.1038	0.101	0.1024	1	0
gnf1m12316_x_at	6430604K15Rik	RIKEN cDNA 6430604K15 gene	1.0943	2.332	5.4178	0.2546	Z00025766-1	0.0985	0.1065	0.1025	1	0
gnf1m30772_a_at	Ascc3	activating signal cointegrator 1 complex subunit 3	2.385	2.7841	5.6407	0.0317	Z00039072-1	0.0739	0.1311	0.1025	1	0
gnf1m05159_a_at	Bxdc5	brix domain containing 5	1.8845	2.8661	5.5369	0.1355	Z00001622-1	0.0601	0.1449	0.1025	1	0
gnf1m16238_a_at	Ccdc58	coiled-coil domain containing 58	1.417	2.6249	5.4616	0.2108	Z00036550-1	0.0475	0.1574	0.1025	1	0
gnf1m10158_a_at	Maf1	MAF1 homolog (S. cerevisiae)	1.361	3.1185	5.4659	0.2065	Z00035175-1	0.0747	0.1303	0.1025	1	0
gnf1m31163_a_at	Ppp2r5e	protein phosphatase 2, regulatory subunit B (B56), epsilon isoform	2.2967	2.9801	5.6159	0.0565	Z00004160-1	0.1233	0.0817	0.1025	1	0
gnf1m01881_a_at	Tpp2	tripeptidyl peptidase II	1.4544	2.6355	5.4708	0.2016	Z00017556-1	0.0858	0.1192	0.1025	1	0
gnf1m00332_a_at	1500041N16Rik	RIKEN cDNA 1500041N16 gene	1.6776	2.456	5.6174	0.055	Z00036261-1	0.0479	0.1572	0.1026	1	0
gnf1m16450_at	Dvl1	dishevelled, dsh homolog 1 (Drosophila)	2.2574	2.969	5.5857	0.0867	Z00061237-1	0.1032	0.102	0.1026	1	0
gnf1m10810_a_at	Fkbp8	FK506 binding protein 8	2.0822	3.1888	5.3578	0.3146	Z00004992-1	0.0914	0.1137	0.1026	0	0
gnf1m00472_a_at	Hdlbp	high density lipoprotein (HDL) binding protein	2.6505	3.5966	5.5345	0.1379	Z00022209-1	0.1307	0.0744	0.1026	1	0
gnf1m10044_a_at	Txndc14	thioredoxin domain containing 14	2.744	3.2477	5.5829	0.0895	Z00000593-1	0.109	0.0962	0.1026	1	1
gnf1m29902_a_at	2310035C23Rik	RIKEN cDNA 2310035C23 gene	2.7096	3.181	5.6334	0.039	Z00016560-1	0.1126	0.0927	0.1027	1	0
gnf1m09581_a_at	2610019A05Rik	RIKEN cDNA 2610019A05 gene	2.3642	2.9062	5.6248	0.0476	Z00049713-1	0.1179	0.0875	0.1027	1	0
gnf1m06057_a_at	2810405J04Rik	RIKEN cDNA 2810405J04 gene	2.6407	3.2626	5.6183	0.0541	Z00047200-1	0.0971	0.1083	0.1027	1	0
gnf1m09457_a_at	B4galt7	xylosylprotein beta1,4-galactosyltransferase, polypeptide 7 (galactosyltransferase I)	1.1302	2.4017	5.3075	0.3649	Z00034123-1	0.1491	0.0562	0.1027	1	0
gnf1m27040_at	Sgol1	shugoshin-like 1 (S. pombe)	0.6161	2.3596	5.3275	0.3449	Z00060719-1	0.0423	0.1631	0.1027	1	0
gnf1m24896_at	2010316F05Rik	RIKEN cDNA 2010316F05 gene	2.2607	2.9807	5.5933	0.0791	Z00045225-1	0.0779	0.1277	0.1028	1	0
gnf1m30713_a_at	Zmym4	zinc finger, MYM-type 4	2.2238	2.6986	5.6161	0.0563	Z00025843-1	0.0529	0.1527	0.1028	1	1
gnf1m10238_a_at	Mphosph6	M phase phosphoprotein 6	1.8282	2.7941	5.5711	0.1013	Z00019119-1	0.1157	0.09	0.1029	1	0
gnf1m01066_a_at	Scye1	small inducible cytokine subfamily E, member 1	1.0454	2.9977	5.5755	0.0969	Z00019695-1	0.1114	0.0943	0.1029	1	0
gnf1m30217_a_at	Sfrs8	splicing factor, arginine/serine-rich 8	1.2575	2.2053	5.4379	0.2345	Z00035841-1	0.1084	0.0973	0.1029	1	0
gnf1m11226_a_at	Usp21	ubiquitin specific peptidase 21	1.1247	2.5753	5.1968	0.4756	Z00006505-1	0.1028	0.103	0.1029	1	0
gnf1m13551_a_at	4930519P11Rik	RIKEN cDNA 4930519P11 gene	0.7931	2.0222	5.4142	0.2582	Z00038463-1	0.105	0.101	0.103	1	0
gnf1m04521_x_at	Cks2	CDC28 protein kinase regulatory subunit 2	1.0958	3.2474	4.727	0.9454	Z00051676-1	0.0925	0.1134	0.103	1	0
gnf1m01420_s_at	Mcm7	minichromosome maintenance deficient 7 (S. cerevisiae)	2.356	3.3719	5.3687	0.3037	Z00030467-1	0.1067	0.0992	0.103	1	0
gnf1m10599_a_at	Ppm1g	protein phosphatase 1G (formerly 2C), magnesium-dependent, gamma isoform	2.669	3.316	5.6162	0.0562	Z00056044-1	0.069	0.137	0.103	1	0
gnf1m09888_a_at	Reep4	receptor accessory protein 4	2.3394	3.0643	5.5697	0.1027	Z00001759-1	0.1307	0.0753	0.103	1	0
gnf1m02966_at	Fxr2	fragile X mental retardation gene 2, autosomal homolog	1.9712	2.6852	5.6146	0.0578	Z00036169-1	0.1216	0.0845	0.1031	1	0
gnf1m01160_a_at	Gabrr2	gamma-aminobutyric acid (GABA-C) receptor, subunit rho 2	2.0237	2.5247	5.6168	0.0556	Z00031088-1	0.0366	0.1696	0.1031	0	0
gnf1m10205_a_at	Polr3d	polymerase (RNA) III (DNA directed) polypeptide D	2.2297	2.5887	5.6502	0.0222	Z00075916-1	0.0694	0.1369	0.1032	1	0
gnf1m30688_a_at	Rbm26	RIKEN cDNA 1700009P03 gene	1.4423	2.6832	5.5615	0.1109	Z00030284-1	0.0443	0.162	0.1032	1	0
gnf1m02730_x_at	Rpl6	ribosomal protein L6	3.1285	4.1626	5.4521	0.2203	Z00030393-1	0.1193	0.087	0.1032	1	0
gnf1m27534_at	Utp11l	UTP11-like, U3 small nucleolar ribonucleoprotein, (yeast)	0.7195	1.6837	5.5313	0.1411	Z00011078-1	0.1065	0.0999	0.1032	1	0
gnf1m11788_a_at	Clptm1l	RIKEN cDNA C130052I12 gene	2.9693	3.8441	5.5177	0.1547	Z00011657-1	0.1446	0.0619	0.1033	1	0
gnf1m09211_s_at	Ran	RAN, member RAS oncogene family	1.9029	3.5016	5.4992	0.1732	Z00019615-1	0.0529	0.1536	0.1033	1	0
gnf1m12830_a_at	Rfx1	regulatory factor X, 1 (influences HLA class II expression)	1.9626	2.7099	5.5921	0.0803	Z00034914-1	0.0677	0.1389	0.1033	1	0
gnf1m05062_a_at	Ube2c	ubiquitin-conjugating enzyme E2C	1.3576	3.1712	4.6249	1.0475	Z00004739-1	0.0659	0.1406	0.1033	1	0
gnf1m13454_at	1700020I14Rik	RIKEN cDNA 1700020I14 gene	2.3257	3.5568	5.4912	0.1812	Z00013138-1	0.1085	0.0983	0.1034	1	0
gnf1m29390_a_at	Cisd2	RIKEN cDNA 1500009M05 gene	1.8658	2.7931	5.5651	0.1073	Z00020894-1	0.0593	0.1474	0.1034	1	0
gnf1m02305_a_at	Gpaa1	GPI anchor attachment protein 1	2.3878	3.0598	5.5772	0.0952	Z00018657-1	0.0913	0.1155	0.1034	1	0
gnf1m18761_at	Gtf2h3	general transcription factor IIH, polypeptide 3	0.6758	1.4047	5.5328	0.1396	Z00061276-1	0.0921	0.1146	0.1034	1	1
gnf1m28892_a_at	Ikbkap	inhibitor of kappa light polypeptide enhancer in B-cells, kinase complex-associated protein	2.0088	2.6765	5.6227	0.0497	Z00022483-1	0.0776	0.1292	0.1034	1	0
gnf1m23909_at	Med9	mediator of RNA polymerase II transcription, subunit 9 homolog (yeast)	1.9238	2.4519	5.6302	0.0422	Z00053153-1	0.0989	0.1079	0.1034	1	0
gnf1m06102_a_at	Vrk3	vaccinia related kinase 3	2.2385	3.0757	5.5354	0.137	Z00000519-1	0.1042	0.1027	0.1035	1	0
gnf1m30508_a_at	BC010304	cDNA sequence BC010304	2.6542	3.5572	5.6034	0.069	Z00062571-1	0.1028	0.1044	0.1036	1	0
gnf1m11707_a_at	Map2k1ip1	mitogen-activated protein kinase kinase 1 interacting protein 1	1.4907	2.7464	5.6021	0.0703	Z00019315-1	0.0686	0.1385	0.1036	1	0
gnf1m05711_s_at	Bat4	HLA-B associated transcript 4	1.6899	2.545	5.4803	0.1921	Z00008070-1	0.1234	0.084	0.1037	1	0
gnf1m08088_at	Dirc2	disrupted in renal carcinoma 2 (human)	1.5839	2.6164	5.5914	0.081	Z00009132-1	0.1036	0.1037	0.1037	1	0
gnf1m23377_at	Gadd45gip1	growth arrest and DNA-damage-inducible, gamma interacting protein 1	0.932	2.2446	5.5245	0.1479	Z00049962-1	0.0569	0.1504	0.1037	1	0
gnf1m02560_a_at	Sept2	septin 2	2.7615	3.5227	5.5724	0.1	Z00035387-1	0.1217	0.0856	0.1037	1	0
gnf1m16191_at	1110008P14Rik	RIKEN cDNA 1110008P14 gene	1.2948	2.3305	5.5201	0.1523	Z00041181-1	0.1275	0.0801	0.1038	1	0
gnf1m20146_a_at	Cnot6	CCR4-NOT transcription complex, subunit 6	2.1658	3.3731	5.5103	0.1621	Z00056595-1	0.1244	0.0832	0.1038	1	0
gnf1m09348_a_at	E430025E21Rik	RIKEN cDNA E430025E21 gene	2.0064	2.6179	5.6147	0.0577	Z00035014-1	0.0528	0.1547	0.1038	1	0
gnf1m24152_at	Zc3h10	zinc finger CCCH type containing 10	2.0387	2.6481	5.6005	0.0719	Z00046213-1	0.1127	0.0948	0.1038	1	1
gnf1m17317_at	Hif1an	hypoxia-inducible factor 1, alpha subunit inhibitor	2.4443	2.9909	5.6226	0.0498	Z00045200-1	0.0916	0.1162	0.1039	1	0
gnf1m06366_a_at	Slc25a38	cDNA sequence BC010801	1.6034	2.7737	5.3469	0.3255	Z00002165-1	0.0877	0.12	0.1039	1	0
gnf1m16462_at	AI480653	expressed sequence AI480653	2.105	2.527	5.6416	0.0308	Z00026073-1	0.1191	0.0888	0.104	1	0
gnf1m02038_s_at	Atp6v0c	ATPase, H+ transporting, lysosomal V0 subunit c	2.3103	3.6902	5.572	0.1004	Z00032434-1	0.1504	0.0575	0.104	1	0
gnf1m05544_a_at	Gins3	RIKEN cDNA 2700085M18 gene	1.8297	2.4237	5.6113	0.0611	Z00038050-1	0.136	0.072	0.104	1	0
gnf1m16190_a_at	Mtg1	mitochondrial GTPase 1 homolog (S. cerevisiae)	1.9595	2.9455	5.6105	0.0619	Z00010373-1	0.0874	0.1206	0.104	1	0
gnf1m06659_a_at	Phyhip	phytanoyl-CoA hydroxylase interacting protein	1.0224	2.9863	4.3563	1.3161	Z00047812-1	0.1291	0.0788	0.104	0	1
gnf1m23797_a_at	Tcerg1	transcription elongation regulator 1 (CA150)	1.7461	2.7721	5.5854	0.087	Z00026929-1	0.0462	0.1618	0.104	1	0
gnf1m13030_a_at	H2-Ob	histocompatibility 2, O region beta locus	1.1956	3.6202	3.6185	2.0539	Z00062821-1	0.0511	0.157	0.1041	0	0
gnf1m05356_a_at	Parn	poly(A)-specific ribonuclease (deadenylation nuclease)	1.4296	2.5849	5.4924	0.18	Z00052673-1	0.0538	0.1544	0.1041	1	0
gnf1m09221_s_at	Usmg5	upregulated during skeletal muscle growth 5	3.4053	4.3086	5.5129	0.1595	Z00040111-1	0.1361	0.0721	0.1041	1	0
gnf1m22661_a_at	Zfp341	zinc finger protein 341	0.5802	1.6907	5.426	0.2464	Z00035706-1	0.0848	0.1234	0.1041	1	0
gnf1m14776_at	4930524C18Rik	RIKEN cDNA 4930524C18 gene	2.047	2.7196	5.5965	0.0759	Z00061718-1	0.0591	0.1493	0.1042	0	0
gnf1m00838_a_at	Atp5a1	ATP synthase, H+ transporting, mitochondrial F1 complex, alpha subunit, isoform 1	3.4291	4.3956	5.4804	0.192	Z00059499-1	0.1078	0.1005	0.1042	1	0
gnf1m03992_a_at	D930014E17Rik	ICRFP703B1614Q5.6 gene	2.1243	2.7899	5.554	0.1184	Z00044588-1	0.1204	0.0879	0.1042	1	0
gnf1m03759_a_at	Gosr2	golgi SNAP receptor complex member 2	1.7525	2.9186	5.5847	0.0877	Z00006810-1	0.1119	0.0965	0.1042	1	0
gnf1m04888_a_at	Mrpl49	mitochondrial ribosomal protein L49	1.5811	2.5598	5.4473	0.2251	Z00006929-1	0.0502	0.1582	0.1042	1	0
gnf1m08760_at	Rundc1	RUN domain containing 1	2.6505	3.1319	5.6264	0.046	Z00076959-1	0.1154	0.093	0.1042	1	0
gnf1m07406_a_at	Traf7	Tnf receptor-associated factor 7	1.6862	2.7866	5.5019	0.1705	Z00039738-1	0.0877	0.1207	0.1042	1	0
gnf1m18734_a_at	Pou5f2	RIKEN cDNA 1700013G10 gene	1.4483	2.5299	5.4389	0.2335	Z00051306-1	0.0976	0.111	0.1043	0	0
gnf1m24979_at	Psma2	proteasome (prosome, macropain) subunit, alpha type 2	1.6167	2.6623	5.5581	0.1143	Z00063528-1	0.1208	0.0878	0.1043	1	1
gnf1m09192_s_at	Psmd2	proteasome (prosome, macropain) 26S subunit, non-ATPase, 2	1.0404	3.2711	5.5483	0.1241	Z00031188-1	0.1712	0.0374	0.1043	1	0
gnf1m07744_a_at	Ehmt1	euchromatic histone methyltransferase 1	2.4906	3.0514	5.6019	0.0705	Z00010485-1	0.0722	0.1366	0.1044	1	0
gnf1m25012_at	Ints9	DNA segment, Chr 14, ERATO Doi 231, expressed	0.8025	1.8379	5.2666	0.4058	Z00007113-1	0.0444	0.1643	0.1044	1	1
gnf1m23145_a_at	Rpn2	ribophorin II	1.7145	2.6755	5.5751	0.0973	Z00024000-1	0.1584	0.0504	0.1044	1	0
gnf1m10806_a_at	Rpp21	ribonuclease P 21 subunit (human)	2.0177	2.8389	5.5882	0.0842	Z00039996-1	0.1484	0.0604	0.1044	1	0
gnf1m11342_a_at	Tacc3	transforming, acidic coiled-coil containing protein 3	1.1455	2.6349	5.1783	0.4941	Z00010155-1	0.1209	0.0879	0.1044	1	0
gnf1m08917_a_at	Rspry1	ring finger and SPRY domain containing 1	1.0517	2.3208	5.5011	0.1713	Z00063909-1	0.1339	0.075	0.1045	1	0
gnf1m00468_a_at	2310022A10Rik	RIKEN cDNA 2310022A10 gene	2.0423	2.8204	5.5863	0.0861	Z00035707-1	0.0937	0.1155	0.1046	1	0
gnf1m16903_at	4933429K18Rik	RIKEN cDNA 4933429K18 gene	2.0022	2.7845	5.5801	0.0923	Z00028015-1	0.1003	0.1089	0.1046	0	1
gnf1m02576_a_at	Mrpl40	mitochondrial ribosomal protein L40	1.5726	2.7735	5.549	0.1234	Z00001390-1	0.0582	0.1509	0.1046	1	0
gnf1m04484_a_at	Akr7a5	aldo-keto reductase family 7, member A5 (aflatoxin aldehyde reductase)	2.423	3.4937	5.4233	0.2491	Z00023067-1	0.1341	0.0752	0.1047	1	0
gnf1m10953_a_at	Bckdk	branched chain ketoacid dehydrogenase kinase	1.5351	3.0668	5.3933	0.2791	Z00034690-1	0.0926	0.1167	0.1047	1	0
gnf1m10387_a_at	Erp27	RIKEN cDNA 1810033M07 gene	1.3826	3.8831	3.3257	2.3467	Z00072179-1	0.072	0.1373	0.1047	0	1
gnf1m29640_a_at	Mrps10	mitochondrial ribosomal protein S10	1.7335	2.6547	5.5711	0.1013	Z00074637-1	0.0762	0.1331	0.1047	1	1
gnf1m30813_a_at	AI314976	expressed sequence AI314976	2.3464	2.99	5.5903	0.0821	Z00019722-1	0.0987	0.1108	0.1048	1	0
gnf1m04867_x_at	Ccdc49	coiled-coil domain containing 49	2.5332	2.986	5.6358	0.0366	Z00073916-1	0.163	0.0466	0.1048	1	0
gnf1m04544_a_at	Pigyl	RIKEN cDNA 1810008A14 gene	2.9999	3.4471	5.6404	0.032	Z00000405-1	0.0932	0.1163	0.1048	1	1
gnf1m06714_a_at	Ppp1r8	protein phosphatase 1, regulatory (inhibitor) subunit 8	2.4366	2.9616	5.6363	0.0361	Z00012628-1	0.069	0.1405	0.1048	1	0
gnf1m09593_a_at	Rfc4	replication factor C (activator 1) 4	0.933	2.7192	5.0816	0.5908	Z00036753-1	0.068	0.1416	0.1048	1	0
gnf1m04732_a_at	1700023B02Rik	RIKEN cDNA 1700023B02 gene	1.2101	2.3832	5.5207	0.1517	Z00031010-1	0.0793	0.1304	0.1049	1	0
gnf1m02095_a_at	Cct6b	chaperonin subunit 6b (zeta)	1.9917	2.6284	5.6428	0.0296	Z00024706-1	0.0594	0.1504	0.1049	1	0
gnf1m09239_a_at	Epn3	epsin 3	1.0362	2.8106	4.5269	1.1455	Z00048080-1	0.1038	0.106	0.1049	0	0
gnf1m00423_a_at	Ndufa12	NADH dehydrogenase (ubiquinone) 1 alpha subcomplex, 12	2.3722	3.9533	5.3518	0.3206	Z00051536-1	0.1461	0.0637	0.1049	1	0
gnf1m03656_a_at	Setdb1	SET domain, bifurcated 1	1.3043	2.8455	5.5715	0.1009	Z00024316-1	0.0395	0.1702	0.1049	1	0
gnf1m04487_at	Uqcrq	ubiquinol-cytochrome c reductase, complex III subunit VII	2.1598	2.8602	5.5276	0.1448	Z00022410-1	0.0727	0.137	0.1049	1	0
gnf1m22346_at	Cdc37	cell division cycle 37 homolog (S. cerevisiae)	1.5326	2.8705	5.4828	0.1896	Z00001012-1	0.0916	0.1184	0.105	1	0
gnf1m00442_a_at	Cdca4	cell division cycle associated 4	2.1557	3.0306	5.5152	0.1572	Z00008809-1	0.0792	0.1308	0.105	1	0
gnf1m18621_a_at	Col3a1	procollagen, type III, alpha 1	1.3748	4.3668	4.3272	1.3452	Z00053948-1	0.0963	0.1137	0.105	0	0
gnf1m10125_a_at	Nkiras2	NFKB inhibitor interacting Ras-like protein 2	2.048	2.9489	5.5397	0.1327	Z00035988-1	0.118	0.092	0.105	1	0
gnf1m10590_at	Tpd52l2	tumor protein D52-like 2	2.4256	2.8925	5.6327	0.0397	Z00012422-1	0.0992	0.1107	0.105	1	0
gnf1m22176_at	Atxn1l	DNA segment, Chr 8, ERATO Doi 587, expressed	1.336	2.6494	5.613	0.0594	Z00027853-1	0.0978	0.1124	0.1051	1	0
gnf1m12558_a_at	Ccnl2	cyclin L2	2.3835	3.16	5.5236	0.1488	Z00035218-1	0.0975	0.1127	0.1051	1	0
gnf1m11968_a_at	Chaf1a	chromatin assembly factor 1, subunit A (p150)	0.8372	2.0861	5.3248	0.3476	Z00009873-1	0.1681	0.0421	0.1051	1	0
gnf1m18496_a_at	Pip5k3	phosphatidylinositol-3-phosphate/phosphatidylinositol 5-kinase, type III	1.3589	2.6397	5.4792	0.1932	Z00025924-1	0.1289	0.0812	0.1051	1	0
gnf1m22788_a_at	Sbno1	sno, strawberry notch homolog 1 (Drosophila)	1.5767	2.4275	5.5843	0.0881	Z00006649-1	0.0792	0.131	0.1051	1	0
gnf1m09056_s_at	2610204K14Rik	RIKEN cDNA 2610204K14 gene	1.2892	2.8343	5.5212	0.1512	Z00000240-1	0.099	0.1113	0.1052	1	0
gnf1m28477_at	Abtb1	ankyrin repeat and BTB (POZ) domain containing 1	2.0649	2.7078	5.6175	0.0549	Z00030550-1	0.1048	0.1056	0.1052	1	0
gnf1m03428_a_at	Pdcd7	programmed cell death protein 7	1.2757	2.509	5.2166	0.4558	Z00034750-1	0.0956	0.1147	0.1052	1	0
gnf1m09343_a_at	Praf2	PRA1 domain family 2	2.0122	3.0497	5.526	0.1464	Z00032104-1	0.1236	0.0867	0.1052	1	0
gnf1m04742_a_at	Rbm8a	RNA binding motif protein 8a	1.568	2.3659	5.5645	0.1079	Z00025417-1	0.0748	0.1355	0.1052	1	0
gnf1m05014_a_at	Denr	density-regulated protein	1.4113	2.2925	5.6231	0.0493	Z00009029-1	0.1083	0.1023	0.1053	1	1
gnf1m18738_at	Fpgt	fucose-1-phosphate guanylyltransferase	2.2203	2.6954	5.642	0.0304	Z00042148-1	0.1211	0.0895	0.1053	1	0
gnf1m00855_a_at	Phb2	prohibitin 2	1.9854	3.4216	5.5049	0.1675	Z00010717-1	0.0923	0.1182	0.1053	1	0
gnf1m04861_a_at	1200011I18Rik	RIKEN cDNA 1200011I18 gene	2.1258	2.7348	5.5867	0.0857	Z00062631-1	0.0987	0.1121	0.1054	1	0
gnf1m32440_at	2310009B15Rik	RIKEN cDNA 2310009B15 gene	0.6563	2.0785	5.1697	0.5027	Z00006318-1	0.1318	0.079	0.1054	1	0
gnf1m00181_a_at	Acbd5	acyl-Coenzyme A binding domain containing 5	0.6212	3.2356	5.4225	0.2499	Z00010196-1	0.1273	0.0835	0.1054	1	0
gnf1m10298_s_at	Cdc34	cell division cycle 34 homolog (S. cerevisiae)	2.467	3.3758	5.4842	0.1882	Z00044303-1	0.0892	0.1216	0.1054	1	0
gnf1m00091_s_at	Hrsp12	heat-responsive protein 12	0.8974	3.7151	3.2565	2.4159	Z00062647-1	0.077	0.1338	0.1054	1	1
gnf1m31060_a_at	Polr3b	polymerase (RNA) III (DNA directed) polypeptide B	1.2274	2.4124	5.3376	0.3348	Z00035505-1	0.0362	0.1745	0.1054	1	0
gnf1m02897_a_at	Tsc2	tuberous sclerosis 2	2.5104	2.966	5.6354	0.037	Z00034136-1	0.0799	0.1308	0.1054	1	0
gnf1m09857_a_at	2310065K24Rik	RIKEN cDNA 2310065K24 gene	2.8219	3.2943	5.6471	0.0253	Z00012089-1	0.0632	0.1477	0.1055	1	0
gnf1m11757_a_at	Gpr172b	G protein-coupled receptor 172B	1.9213	3.311	5.0678	0.6046	Z00006349-1	0.1174	0.0936	0.1055	1	0
gnf1m03378_a_at	Hspa14	heat shock protein 14	0.7208	2.8401	5.3899	0.2825	Z00061974-1	0.0822	0.1287	0.1055	1	0
gnf1m10083_a_at	Ndufa8	NADH dehydrogenase (ubiquinone) 1 alpha subcomplex, 8	2.5895	3.7982	5.4493	0.2231	Z00075044-1	0.1271	0.0838	0.1055	1	0
gnf1m05256_a_at	Trmu	tRNA 5-methylaminomethyl-2-thiouridylate methyltransferase	1.6551	2.6043	5.5687	0.1037	Z00001293-1	0.0821	0.1289	0.1055	1	0
gnf1m06257_a_at	D0HXS9928E	DNA segment, human DXS9928E	2.0827	2.7031	5.5814	0.091	Z00055600-1	0.1633	0.0479	0.1056	1	0
gnf1m00928_a_at	Cenpc1	centromere autoantigen C1	1.9981	2.5992	5.6026	0.0698	Z00034364-1	0.0596	0.1518	0.1057	1	1
gnf1m04789_a_at	Kbtbd4	kelch repeat and BTB (POZ) domain containing 4	2.6428	3.3652	5.5846	0.0878	Z00017605-1	0.0917	0.1196	0.1057	1	0
gnf1m02838_a_at	Med22	surfeit gene 5	2.588	3.0559	5.633	0.0394	Z00011928-1	0.1418	0.0695	0.1057	1	0
gnf1m05297_a_at	Nup37	nucleoporin 37	1.0696	2.6355	5.3791	0.2933	Z00008492-1	0.0454	0.166	0.1057	1	0
gnf1m02887_a_at	Tmem165	TPA regulated locus	2.2367	3.7817	5.3289	0.3435	Z00024195-1	0.1507	0.0607	0.1057	1	0
gnf1m16502_at	5730507C01Rik	RIKEN cDNA 5730507C01 gene	-0.1292	1.1835	5.2701	0.4023	Z00075693-1	0.0401	0.1715	0.1058	1	0
gnf1m26274_a_at	Oip5	Opa interacting protein 5	1.1243	2.2573	5.4268	0.2456	Z00031512-1	0.0919	0.1197	0.1058	1	0
gnf1m30332_a_at	Psmc5	protease prosome macropain 26S subunit ATPase 5 protease (prosome, macropain) 26S subunit, ATPase 5 mCG3214	1.8171	2.7007	5.6117	0.0607	Z00000896-1	0.0697	0.1419	0.1058	1	0
gnf1m16563_a_at	Wars	tryptophanyl-tRNA synthetase	2.5951	3.3179	5.5895	0.0829	Z00001228-1	0.1394	0.0721	0.1058	1	0
gnf1m14157_at	4933401L05Rik	RIKEN cDNA 4933401L05 gene	2.1435	2.5634	5.6317	0.0407	Z00063345-1	0.1231	0.0886	0.1059	0	1
gnf1m03761_a_at	Asna1	arsA (bacterial) arsenite transporter, ATP-binding, homolog 1	2.1693	2.9158	5.5924	0.08	Z00034243-1	0.0545	0.1573	0.1059	1	1
gnf1m28751_a_at	Bnip1	RIKEN cDNA 2010005M06 gene	1.1216	2.6307	5.4849	0.1875	Z00011811-1	0.0622	0.1495	0.1059	1	0
gnf1m02092_s_at	Cct3	chaperonin subunit 3 (gamma)	2.699	3.4082	5.6235	0.0489	Z00006383-1	0.0768	0.1349	0.1059	1	0
gnf1m11242_a_at	Cno	cappuccino	0.8641	2.5798	5.401	0.2714	Z00057403-1	0.1158	0.0959	0.1059	1	0
gnf1m00499_a_at	Ercc6l	excision repair cross-complementing rodent repair deficiency complementation group 6 - like	0.9105	2.4732	5.4763	0.1961	Z00037730-1	0.0562	0.1556	0.1059	1	0
gnf1m30920_a_at	Psmf1	proteasome (prosome, macropain) inhibitor subunit 1	2.3329	2.8703	5.6024	0.07	Z00002986-1	0.0988	0.113	0.1059	1	1
gnf1m02933_a_at	Ywhaz	tyrosine 3-monooxygenase/tryptophan 5-monooxygenase activation protein, zeta polypeptide	2.7789	3.8068	5.469	0.2034	Z00033077-1	0.1708	0.0409	0.1059	1	0
gnf1m10936_a_at	Zbtb48	GLI-Kruppel family member HKR3	1.1012	2.2878	5.3867	0.2857	Z00047893-1	0.096	0.1158	0.1059	1	0
gnf1m28075_at	4932432K03Rik	RIKEN cDNA 4932432K03 gene	1.2392	2.4111	5.4877	0.1847	Z00051707-1	0.0888	0.1231	0.106	1	0
gnf1m00828_a_at	Arf6	ADP-ribosylation factor 6	1.9901	3.3816	5.4497	0.2227	Z00036259-1	0.1163	0.0956	0.106	1	0
gnf1m06383_a_at	Camk1g	calcium/calmodulin-dependent protein kinase I gamma	2.4762	2.954	5.5948	0.0776	Z00024035-1	0.1105	0.1014	0.106	0	1
gnf1m02089_a_at	Ccna2	cyclin A2	2.2649	3.3073	5.4417	0.2307	Z00009278-1	0.1066	0.1053	0.106	1	0
gnf1m29469_a_at	Cog7	component of oligomeric golgi complex 7	2.078	2.64	5.6293	0.0431	Z00026003-1	0.1084	0.1035	0.106	1	0
gnf1m16370_a_at	Ncapg	RIKEN cDNA 5730507H05 gene	0.5695	2.5233	3.7172	1.9552	Z00074041-1	0.1	0.112	0.106	1	1
gnf1m02669_a_at	Prkdc	protein kinase, DNA activated, catalytic polypeptide	1.0448	2.4509	5.3839	0.2885	Z00031121-1	0.109	0.1029	0.106	1	0
gnf1m11627_a_at	Rrp1	novel nuclear protein 1	2.8326	3.3009	5.6091	0.0633	Z00013137-1	0.0639	0.148	0.106	1	0
gnf1m10418_a_at	Uqcrb	ubiquinol-cytochrome c reductase binding protein	1.3395	3.6715	3.9008	1.7716	Z00060253-1	0.1223	0.0897	0.106	1	0
gnf1m04919_a_at	Ift74	intraflagellar transport 74 homolog (Chlamydomonas)	2.1548	3.0895	5.5718	0.1006	Z00053876-1	0.0843	0.1279	0.1061	1	0
gnf1m30822_s_at	Mrps26	mitochondrial ribosomal protein S26	2.4028	2.8979	5.6273	0.0451	Z00054358-1	0.1241	0.0881	0.1061	1	0
gnf1m15535_a_at	Mtmr14	RIKEN cDNA 1110061O04 gene	1.9636	2.6618	5.6148	0.0576	Z00013213-1	0.0861	0.1261	0.1061	1	0
gnf1m26800_at	Ppil2	peptidylprolyl isomerase (cyclophilin)-like 2	2.462	3.0294	5.6357	0.0367	Z00075238-1	0.0806	0.1315	0.1061	1	0
gnf1m13450_a_at	Tmub2	RIKEN cDNA 2010008E23 gene	1.6312	2.7446	5.416	0.2564	Z00050506-1	0.1561	0.0561	0.1061	1	0
gnf1m04985_a_at	Ddx59	DEAD (Asp-Glu-Ala-Asp) box polypeptide 59	1.0321	2.2167	5.3543	0.3181	Z00041590-1	0.0663	0.1461	0.1062	1	0
gnf1m12880_at	B230118H07Rik	RIKEN cDNA B230118H07 gene	0.7267	2.5473	4.7324	0.94	Z00041747-1	0.097	0.1155	0.1063	1	0
gnf1m03065_a_at	Casp8ap2	caspase 8 associated protein 2	1.5662	2.9762	5.5411	0.1313	Z00011534-1	0.1042	0.1083	0.1063	1	0
gnf1m30280_a_at	Pptc7	RIKEN cDNA 9130017A15 gene	2.4239	3.4315	5.5583	0.1141	Z00003244-1	0.1064	0.1062	0.1063	1	0
gnf1m24461_at	Slc25a46	RIKEN cDNA 1200007B05 gene	1.1062	2.3275	5.3716	0.3008	Z00039929-1	0.0914	0.1212	0.1063	1	0
gnf1m04643_a_at	5730449L18Rik	RIKEN cDNA 5730449L18 gene	1.3861	2.7325	5.4492	0.2232	Z00061013-1	0.1441	0.0687	0.1064	1	0
gnf1m00821_s_at	Api5	apoptosis inhibitor 5	1.7872	2.7137	5.5701	0.1023	Z00055805-1	0.0819	0.1311	0.1065	1	0
gnf1m26806_at	Cog2	unclassifiable	1.3271	2.7508	5.4085	0.2639	Z00054885-1	0.1305	0.0824	0.1065	1	0
gnf1m00529_a_at	Leprotl1	leptin receptor overlapping transcript-like 1	1.4765	3.1666	5.3826	0.2898	Z00025435-1	0.1163	0.0966	0.1065	1	0
gnf1m01702_x_at	Rps15	ribosomal protein S15	3.514	4.5503	5.4575	0.2149	Z00058346-1	0.1026	0.1104	0.1065	1	1
gnf1m09629_a_at	Mat2a	methionine adenosyltransferase II, alpha	2.6667	4.0076	5.4785	0.1939	Z00006542-1	0.0687	0.1444	0.1066	1	1
gnf1m02573_a_at	Nktr	natural killer tumor recognition sequence	2.566	3.2356	5.6165	0.0559	Z00014521-1	0.1557	0.0574	0.1066	1	0
gnf1m28706_a_at	Otud3	OTU domain containing 3	2.1478	2.7125	5.6259	0.0465	Z00048373-1	0.0547	0.1584	0.1066	0	1
gnf1m05306_a_at	3110037I16Rik	RIKEN cDNA 3110037I16 gene	1.6898	2.5882	5.5894	0.083	Z00003531-1	0.1217	0.0917	0.1067	1	1
gnf1m14656_a_at	4930483C13Rik	RIKEN cDNA 4930483C13 gene	1.2426	2.1243	5.5664	0.106	Z00062425-1	0.1027	0.1106	0.1067	0	0
gnf1m04190_a_at	Gmfb	glia maturation factor, beta	2.3636	3.5757	5.561	0.1114	Z00043548-1	0.0945	0.1188	0.1067	1	0
gnf1m11265_a_at	Gspt2	G1 to S phase transition 2	1.4965	2.6949	5.3127	0.3597	Z00074414-1	0.0772	0.1362	0.1067	1	0
gnf1m05489_a_at	2410004L22Rik	RIKEN cDNA 2410004L22 gene	2.0848	2.5461	5.6186	0.0538	Z00036667-1	0.1031	0.1104	0.1068	1	0
gnf1m16153_at	Bptf	fetal Alzheimer antigen	2.3409	3.0729	5.5818	0.0906	Z00009835-1	0.0581	0.1554	0.1068	1	0
gnf1m06124_a_at	Csnk1g2	casein kinase 1, gamma 2	1.638	3.1014	5.5999	0.0725	Z00035225-1	0.165	0.0485	0.1068	1	0
gnf1m10233_s_at	Kctd20	RIKEN cDNA 2410004N11 gene	1.8628	2.5143	5.5984	0.074	Z00014174-1	0.1275	0.086	0.1068	1	0
gnf1m05336_a_at	Uchl5ip	RIKEN cDNA 1110020L19 gene	1.1762	2.0238	5.5391	0.1333	Z00050742-1	0.0869	0.1266	0.1068	1	0
gnf1m06250_a_at	Usp39	ubiquitin specific peptidase 39	2.0465	2.8737	5.5785	0.0939	Z00056154-1	0.0703	0.1432	0.1068	1	0
gnf1m05474_at	6330548G22Rik	RIKEN cDNA 6330548G22 gene	1.8995	2.4751	5.6178	0.0546	Z00050864-1	0.1594	0.0544	0.1069	1	0
gnf1m00701_a_at	Nup133	nucleoporin 133	1.7941	2.625	5.5791	0.0933	Z00034291-1	0.0589	0.1549	0.1069	1	0
gnf1m09330_a_at	8430406I07Rik	RIKEN cDNA 8430406I07 gene	1.3617	2.557	5.456	0.2164	Z00006686-1	0.0326	0.1813	0.107	1	0
gnf1m20794_a_at	Actr5	ARP5 actin-related protein 5 homolog (yeast)	1.2041	2.5258	5.3405	0.3319	Z00044845-1	0.1116	0.1024	0.107	1	0
gnf1m13368_a_at	Ampd2	adenosine monophosphate deaminase 2 (isoform L)	1.1578	3.0772	5.1198	0.5526	Z00017894-1	0.1344	0.0795	0.107	1	0
gnf1m00034_a_at	Camk2g	calcium/calmodulin-dependent protein kinase II gamma	2.2938	3.5689	5.2008	0.4716	Z00015820-1	0.0974	0.1165	0.107	1	0
gnf1m04592_a_at	Cyc1	cytochrome c-1	2.4139	4.0607	5.296	0.3764	Z00000311-1	0.1125	0.1016	0.1071	1	0
gnf1m23026_s_at	Papd1	PAP associated domain containing 1	2.5602	2.8691	5.6558	0.0166	Z00009321-1	0.0667	0.1475	0.1071	1	0
gnf1m09534_a_at	Rpl31	ribosomal protein L31	2.2906	2.8297	5.604	0.0684	Z00025198-1	0.1089	0.1052	0.1071	1	0
gnf1m29121_at	Snx27	sorting nexin family member 27	2.0567	2.79	5.5907	0.0817	Z00055895-1	0.1213	0.0929	0.1071	1	0
gnf1m06591_a_at	Chmp1a	procollagen (type III) N-endopeptidase	2.2414	2.9376	5.6025	0.0699	Z00034374-1	0.1346	0.0797	0.1072	1	0
gnf1m09814_a_at	Mboat7	leukocyte receptor cluster (LRC) member 4	2.5218	3.3748	5.5476	0.1248	Z00004966-1	0.1294	0.085	0.1072	0	0
gnf1m03177_at	Mt3	metallothionein 3	1.0435	3.4106	4.171	1.5014	Z00026870-1	0.137	0.0773	0.1072	0	1
gnf1m13363_at	Ppp2r1b	protein phosphatase 2 (formerly 2A), regulatory subunit A (PR 65), beta isoform	2.1672	3.0723	5.5245	0.1479	Z00012842-1	0.048	0.1663	0.1072	1	0
gnf1m28379_a_at	2810008M24Rik	RIKEN cDNA 2810008M24 gene	2.2486	3.2759	5.5809	0.0915	Z00012953-1	0.0721	0.1425	0.1073	1	0
gnf1m33209_at	Mcat	cDNA sequence BC025519	2.1542	2.6121	5.6174	0.055	Z00021387-1	0.0744	0.1402	0.1073	1	0
gnf1m18065_at	Donson	downstream neighbor of SON	2.1453	2.7206	5.6265	0.0459	Z00025614-1	0.134	0.0808	0.1074	1	0
gnf1m11985_a_at	Gltscr2	glioma tumor suppressor candidate region gene 2	2.5073	3.5349	5.3511	0.3213	Z00072330-1	0.0761	0.1386	0.1074	1	1
gnf1m12751_a_at	Impa1	inositol (myo)-1(or 4)-monophosphatase 1	1.7202	2.8172	5.503	0.1694	Z00005829-1	0.1103	0.1044	0.1074	1	0
gnf1m05016_a_at	Ndufa5	NADH dehydrogenase (ubiquinone) 1 alpha subcomplex, 5	2.2922	3.5868	5.3134	0.359	Z00022911-1	0.0639	0.1508	0.1074	1	0
gnf1m19602_a_at	Vkorc1l1	vitamin K epoxide reductase complex, subunit 1-like 1	1.5896	2.4232	5.5962	0.0762	Z00045880-1	0.089	0.1258	0.1074	1	0
gnf1m12298_a_at	1300018I05Rik	RIKEN cDNA 1300018I05 gene	2.3655	2.9695	5.6232	0.0492	Z00074747-1	0.1504	0.0645	0.1075	1	0
gnf1m11103_a_at	Cetn3	centrin 3	2.0023	3.1774	5.5765	0.0959	Z00010375-1	0.1	0.1149	0.1075	1	0
gnf1m12331_at	Derl1	Der1-like domain family, member 1	2.0132	2.6456	5.6347	0.0377	Z00060384-1	0.1733	0.0416	0.1075	1	1
gnf1m34906_at	EG368203	C6.1A-like	1.0821	2.184	5.4428	0.2296	Z00064605-1	0.1047	0.1103	0.1075	1	0
gnf1m16130_a_at	Isca2	HESB like domain containing 1	2.3774	2.9682	5.6222	0.0502	Z00021943-1	0.0663	0.1486	0.1075	1	0
gnf1m11136_s_at	Myst1	MYST histone acetyltransferase 1	2.4457	2.7932	5.6508	0.0216	Z00054811-1	0.0907	0.1242	0.1075	1	1
gnf1m29015_a_at	5730437N04Rik	RIKEN cDNA 5730437N04 gene	1.1981	2.8112	5.2729	0.3995	Z00035331-1	0.0886	0.1265	0.1076	0	0
gnf1m08854_at	Cfl1	cofilin 1, non-muscle	0.9922	2.3646	5.2438	0.4286	Z00059561-1	0.1193	0.0959	0.1076	1	0
gnf1m04845_a_at	Dhdds	dehydrodolichyl diphosphate synthase	1.848	2.6	5.5888	0.0836	Z00020234-1	0.1152	0.0999	0.1076	1	0
gnf1m20182_at	Pitpnm3	RIKEN cDNA A330068P14 gene	1.4748	2.4932	5.5353	0.1371	Z00056631-1	0.077	0.1382	0.1076	1	0
gnf1m02795_a_at	Slpi	secretory leukocyte peptidase inhibitor	2.4826	4.2416	4.5709	1.1015	Z00022627-1	0.1039	0.1112	0.1076	0	1
gnf1m05337_a_at	Cby1	PKD2 interactor, golgi and endoplasmic reticulum associated 1	1.2203	2.0091	5.5549	0.1175	Z00052041-1	0.0724	0.1429	0.1077	1	0
gnf1m10902_a_at	Dnajc7	DnaJ (Hsp40) homolog, subfamily C, member 7	2.3387	3.3648	5.5317	0.1407	Z00001129-1	0.0881	0.1273	0.1077	1	0
gnf1m09665_a_at	Man2c1	mannosidase, alpha, class 2C, member 1	2.1602	2.9012	5.6084	0.064	Z00018742-1	0.1236	0.0918	0.1077	1	0
gnf1m00544_a_at	Nfrkb	nuclear factor related to kappa B binding protein	2.2427	2.9239	5.6242	0.0482	Z00022106-1	0.09	0.1254	0.1077	1	0
gnf1m05041_a_at	Rpa1	replication protein A1	2.569	3.2607	5.5586	0.1138	Z00034843-1	0.1138	0.1015	0.1077	1	0
gnf1m11785_a_at	Slc38a10	RIKEN cDNA 1810073N04 gene	2.411	3.5106	5.4689	0.2035	Z00036483-1	0.1433	0.0721	0.1077	1	0
gnf1m24463_at	6720467C03Rik	RIKEN cDNA 6720467C03 gene	2.1546	2.7832	5.5943	0.0781	Z00040032-1	0.1244	0.0911	0.1078	1	0
gnf1m01019_a_at	Dhx9	DEAH (Asp-Glu-Ala-His) box polypeptide 9	2.1995	2.8934	5.6082	0.0642	Z00055708-1	0.088	0.1276	0.1078	1	0
gnf1m24407_at	Jmjd4	jumonji domain containing 4	1.2427	2.282	5.536	0.1364	Z00017801-1	0.109	0.1065	0.1078	1	0
gnf1m32082_a_at	Otud5	inferred: DNA segment, Chr X, Immunex 46, expressed	2.2859	2.6883	5.6428	0.0296	Z00075149-1	0.1039	0.1116	0.1078	1	0
gnf1m14751_at	Sdf2	stromal cell derived factor 2	0.9689	2.2714	5.2379	0.4345	Z00022735-1	0.127	0.0885	0.1078	1	0
gnf1m06497_at	Ube2d1	ubiquitin-conjugating enzyme E2D 1, UBC4/5 homolog (yeast)	2.0184	3.4953	5.3737	0.2987	Z00070512-1	0.1067	0.1089	0.1078	1	0
gnf1m08482_at	Zkscan17	zinc finger protein 496	2.3698	2.7969	5.6358	0.0366	Z00035256-1	0.1101	0.1055	0.1078	1	0
gnf1m30175_a_at	2810433D01Rik	RIKEN cDNA 2810433D01 gene	1.8223	2.4609	5.6223	0.0501	Z00026507-1	0.1132	0.1025	0.1079	0	0
gnf1m12790_at	Crbn	cereblon	2.3568	2.8453	5.6312	0.0412	Z00015957-1	0.13	0.0857	0.1079	1	0
gnf1m07261_a_at	Ndufs2	NADH dehydrogenase (ubiquinone) Fe-S protein 2	1.9107	3.8025	5.5019	0.1705	Z00012194-1	0.1571	0.0586	0.1079	1	0
gnf1m03599_a_at	Nme6	expressed in non-metastatic cells 6, protein	1.438	2.4136	5.4094	0.263	Z00012971-1	0.0687	0.147	0.1079	1	0
gnf1m05649_a_at	Trem2	triggering receptor expressed on myeloid cells 2	1.8518	2.5025	5.5921	0.0803	Z00055472-1	0.1056	0.1102	0.1079	0	0
gnf1m04307_a_at	Zkscan14	zinc finger protein 99	2.2899	2.6537	5.6503	0.0221	Z00024764-1	0.0497	0.1661	0.1079	1	0
gnf1m04941_a_at	Cdk2ap2	CDK2-associated protein 2	2.0237	3.3774	5.4277	0.2447	Z00037220-1	0.1704	0.0456	0.108	1	1
gnf1m03894_a_at	Frap1	FK506 binding protein 12-rapamycin associated protein 1	2.2952	3.002	5.5974	0.075	Z00019623-1	0.0864	0.1296	0.108	1	0
gnf1m12854_a_at	Mrps2	mitochondrial ribosomal protein S2	2.2069	2.7183	5.6233	0.0491	Z00004479-1	0.1086	0.1073	0.108	1	0
gnf1m10194_a_at	Scrib	scribbled homolog (Drosophila)	1.7213	2.7603	5.5273	0.1451	Z00059268-1	0.1099	0.1061	0.108	1	0
gnf1m29891_a_at	Scyl2	SCY1-like 2 (S. cerevisiae)	1.2841	2.3629	5.5198	0.1526	Z00077055-1	0.1472	0.0687	0.108	1	0
gnf1m04043_a_at	Spata5	spermatogenesis associated 5	1.8199	2.4818	5.613	0.0594	Z00034426-1	0.0791	0.1368	0.108	1	0
gnf1m24505_a_at	Trip12	thyroid hormone receptor interactor 12	1.2661	2.1078	5.5665	0.1059	Z00019955-1	0.0637	0.1522	0.108	1	1
gnf1m12681_a_at	Dnajc8	DnaJ (Hsp40) homolog, subfamily C, member 8	2.3761	3.3153	5.6121	0.0603	Z00009095-1	0.0485	0.1677	0.1081	1	0
gnf1m10274_a_at	Ecd	ecdysoneless homolog (Drosophila)	2.6373	3.0345	5.6547	0.0177	Z00006039-1	0.0949	0.1213	0.1081	1	1
gnf1m09269_a_at	Lin52	RIKEN cDNA 5830457H20 gene	2.1001	2.5815	5.6194	0.053	Z00060249-1	0.0556	0.1605	0.1081	1	0
gnf1m12083_a_at	Pgm3	phosphoglucomutase 3	1.1276	2.1861	5.4557	0.2167	Z00056464-1	0.071	0.1452	0.1081	1	0
gnf1m07478_a_at	Rhebl1	Ras homolog enriched in brain like 1	1.6145	2.6059	5.5752	0.0972	Z00054144-1	0.099	0.1171	0.1081	1	0
gnf1m13487_at	Slc23a2	solute carrier family 23 (nucleobase transporters), member 2	2.3895	3.1513	5.5136	0.1588	Z00075422-1	0.1528	0.0634	0.1081	1	0
gnf1m02177_s_at	Ddx3x	DEAD/H (Asp-Glu-Ala-Asp/His) box polypeptide 3, X-linked	2.6738	3.3889	5.6192	0.0532	Z00006144-1	0.0796	0.1367	0.1082	1	0
gnf1m09391_a_at	Eif5	eukaryotic translation initiation factor 5	2.8826	3.3849	5.6386	0.0338	Z00036573-1	0.0923	0.124	0.1082	1	0
gnf1m06041_a_at	Gmppa	GDP-mannose pyrophosphorylase A	2.3692	3.0104	5.5946	0.0778	Z00051688-1	0.17	0.0464	0.1082	1	0
gnf1m06564_a_at	Hadhb	hydroxyacyl-Coenzyme A dehydrogenase/3-ketoacyl-Coenzyme A thiolase/enoyl-Coenzyme A hydratase (trifunctional protein), beta subunit	2.1785	4.1878	4.9745	0.6979	Z00006051-1	0.081	0.1353	0.1082	1	0
gnf1m08954_at	Hist1h2aa	histone 1, H2aa	1.0658	2.4296	5.2907	0.3817	Z00024823-1	0.0451	0.1712	0.1082	1	0
gnf1m00240_s_at	Chuk	conserved helix-loop-helix ubiquitous kinase	2.4461	3.308	5.5239	0.1485	Z00011975-1	0.1078	0.1087	0.1083	1	0
gnf1m12657_a_at	Gpr108	G protein-coupled receptor 108	2.1459	2.6982	5.6124	0.06	Z00013625-1	0.1193	0.0973	0.1083	1	0
gnf1m08847_x_at	Rpl7a	ribosomal protein L7a	3.0456	4.1433	5.4429	0.2295	Z00060624-1	0.124	0.0925	0.1083	1	0
gnf1m04872_a_at	Ap4b1	adaptor-related protein complex AP-4, beta 1	2.1786	2.8775	5.5919	0.0805	Z00034223-1	0.0772	0.1396	0.1084	1	0
gnf1m05164_a_at	Ccdc99	RIKEN cDNA 2600001J17 gene	2.1434	2.6883	5.6307	0.0417	Z00005528-1	0.1359	0.0808	0.1084	1	0
gnf1m10899_a_at	Nde1	nuclear distribution gene E homolog 1 (A nidulans)	2.1098	2.8378	5.6102	0.0622	Z00035179-1	0.1355	0.0813	0.1084	0	0
gnf1m16067_a_at	1600002H07Rik	RIKEN cDNA 1600002H07 gene	1.1623	2.5576	5.3035	0.3689	Z00011028-1	0.1261	0.0908	0.1085	1	0
gnf1m04811_s_at	2900010M23Rik	RIKEN cDNA 2900010M23 gene	2.5575	3.461	5.5332	0.1392	Z00064407-1	0.1416	0.0753	0.1085	1	0
gnf1m01484_a_at	Ncf4	neutrophil cytosolic factor 4	1.9777	3.2389	5.1398	0.5326	Z00035661-1	0.125	0.092	0.1085	0	0
gnf1m17532_a_at	Rab3ip	RAB3A interacting protein	1.5026	2.6146	5.5094	0.163	Z00003560-1	0.1207	0.0962	0.1085	1	0
gnf1m27258_a_at	Msh3	mutS homolog 3 (E. coli)	0.9757	2.3611	5.5331	0.1393	Z00073917-1	0.0353	0.1819	0.1086	1	1
gnf1m00315_a_at	Rars2	arginyl-tRNA synthetase-like	1.4629	2.5933	5.323	0.3494	Z00007642-1	0.1034	0.1138	0.1086	1	0
gnf1m08211_s_at	A430005L14Rik	RIKEN cDNA A430005L14 gene	2.2295	2.7966	5.6072	0.0652	Z00007230-1	0.1144	0.1029	0.1087	1	0
gnf1m01173_a_at	Gcdh	glutaryl-Coenzyme A dehydrogenase	1.0257	3.1308	4.4403	1.2321	Z00031584-1	0.0547	0.1626	0.1087	0	0
gnf1m04583_a_at	Mrps15	mitochondrial ribosomal protein S15	1.464	2.7846	5.4971	0.1753	Z00035602-1	0.1427	0.0747	0.1087	1	0
gnf1m10568_a_at	Pcbp1	poly(rC) binding protein 1	2.8865	3.5709	5.6054	0.067	Z00009172-1	0.149	0.0684	0.1087	1	0
gnf1m26064_a_at	Rcan3	Down syndrome critical region gene 1-like 2	1.4991	2.4515	5.517	0.1554	Z00012813-1	0.0974	0.1199	0.1087	1	0
gnf1m00686_s_at	Tctn3	RIKEN cDNA 4930521E07 gene	2.402	2.9577	5.6409	0.0315	Z00014717-1	0.0877	0.1296	0.1087	1	0
gnf1m16519_at	Zbtb8os	zinc finger and BTB domain containing 8 opposite strand	1.0659	2.1591	5.5216	0.1508	Z00054524-1	0.0759	0.1415	0.1087	1	0
gnf1m33403_at	Zzef1	zinc finger, ZZ-type with EF hand domain 1	1.2963	2.5048	5.4906	0.1818	Z00074177-1	0.0619	0.1554	0.1087	1	0
gnf1m09163_a_at	2310037I24Rik	RIKEN cDNA 2310037I24 gene	1.7508	2.8172	5.4371	0.2353	Z00008009-1	0.093	0.1245	0.1088	1	0
gnf1m10763_a_at	Copz1	coatomer protein complex, subunit zeta 1	2.5922	3.2905	5.6036	0.0688	Z00005009-1	0.0929	0.1247	0.1088	1	0
gnf1m25115_a_at	Crtc2	CREB regulated transcription coactivator 2	1.609	2.529	5.5292	0.1432	Z00003851-1	0.1312	0.0864	0.1088	1	0
gnf1m12183_a_at	Flcn	folliculin	1.9073	3.0195	5.5428	0.1296	Z00010863-1	0.1216	0.096	0.1088	1	0
gnf1m21553_a_at	Lrrc14	leucine rich repeat containing 14	1.9017	2.6283	5.5742	0.0982	Z00062892-1	0.1119	0.1057	0.1088	1	0
gnf1m09960_s_at	Mtch2	mitochondrial carrier homolog 2 (C. elegans)	2.6033	3.993	5.4162	0.2562	Z00016062-1	0.1023	0.1153	0.1088	1	0
gnf1m05059_a_at	Nsmce2	RIKEN cDNA 1110014D18 gene	1.1669	2.2526	5.3778	0.2946	Z00055334-1	0.1304	0.0872	0.1088	1	0
gnf1m09334_a_at	Zfp286	zinc finger protein 286	1.3968	2.5941	5.4785	0.1939	Z00041858-1	0.1522	0.0654	0.1088	1	0
gnf1m26369_at	Banp	Btg3 associated nuclear protein	1.559	2.3475	5.5037	0.1687	Z00015085-1	0.1322	0.0856	0.1089	1	0
gnf1m10571_a_at	D16H22S680E	DNA segment, Chr 16, human D22S680E, expressed	2.3171	3.041	5.5432	0.1292	Z00070298-1	0.1591	0.0586	0.1089	0	0
gnf1m24667_at	Eral1	Era (G-protein)-like 1 (E. coli)	2.0878	2.6501	5.6276	0.0448	Z00075899-1	0.1186	0.0992	0.1089	1	0
gnf1m12230_a_at	Pigm	phosphatidylinositol glycan, class M	2.3272	2.7907	5.6377	0.0347	Z00041709-1	0.1094	0.1084	0.1089	1	0
gnf1m11256_a_at	Rpl36a	ribosomal protein L36a	3.1221	4.3572	5.3088	0.3636	Z00044335-1	0.0337	0.184	0.1089	1	1
gnf1m13682_a_at	Saps2	SAPS domain family, member 2	0.9059	2.3868	5.3345	0.3379	Z00064502-1	0.0735	0.1443	0.1089	1	0
gnf1m10144_a_at	Ccdc94	RIKEN cDNA 2900016D05 gene	1.4168	2.3603	5.5159	0.1565	Z00002000-1	0.0639	0.154	0.109	1	0
gnf1m01630_a_at	Psen1	presenilin 1	2.6175	3.2034	5.5954	0.077	Z00025298-1	0.1467	0.0713	0.109	1	0
gnf1m11634_a_at	Rbm9	RNA binding motif protein 9	1.9531	2.3708	5.6223	0.0501	Z00056902-1	0.1039	0.114	0.109	1	0
gnf1m30287_a_at	Tomm70a	translocase of outer mitochondrial membrane 70 homolog A (yeast)	0.67	2.0564	5.1363	0.5361	Z00013149-1	0.0213	0.1967	0.109	1	0
gnf1m29478_a_at	Ubl4	ubiquitin-like 4	2.2663	2.9305	5.5974	0.075	Z00035669-1	0.1281	0.0899	0.109	1	0
gnf1m16265_a_at	Nup35	nucleoporin 35	2.1333	2.6182	5.6302	0.0422	Z00043313-1	0.0616	0.1565	0.1091	1	0
gnf1m09589_at	Polq	polymerase (DNA directed), theta	0.825	2.0446	5.3982	0.2742	Z00055390-1	0.0891	0.1291	0.1091	1	0
gnf1m16034_a_at	Polr2e	polymerase (RNA) II (DNA directed) polypeptide E	2.6026	3.1997	5.595	0.0774	Z00004979-1	0.0908	0.1274	0.1091	1	0
gnf1m13479_a_at	Tmem29	transmembrane protein 29	1.3838	2.353	5.4065	0.2659	Z00074158-1	0.0639	0.1542	0.1091	0	1
gnf1m03661_a_at	Uqcc	RIKEN cDNA 2410003P15 gene	1.7626	2.8928	5.4577	0.2147	Z00024285-1	0.1522	0.066	0.1091	1	0
gnf1m04387_a_at	Scyl1	SCY1-like 1 (S. cerevisiae)	2.0492	2.6302	5.6254	0.047	Z00059405-1	0.1628	0.0556	0.1092	1	0
gnf1m24806_at	Orc3l	origin recognition complex, subunit 3-like (S. cerevisiae)	0.8834	2.1371	5.5441	0.1283	Z00023118-1	0.0959	0.1227	0.1093	1	0
gnf1m07400_a_at	Paox	polyamine oxidase (exo-N4-amino)	2.0723	2.7101	5.5878	0.0846	Z00030440-1	0.1006	0.118	0.1093	1	0
gnf1m09238_a_at	Pds5a	RIKEN cDNA 9030416H16 gene	0.8736	2.9529	4.9831	0.6893	Z00036654-1	0.0876	0.1309	0.1093	1	0
gnf1m00441_a_at	Psmd11	proteasome (prosome, macropain) 26S subunit, non-ATPase, 11	2.8842	3.2584	5.6486	0.0238	Z00017637-1	0.0646	0.154	0.1093	1	0
gnf1m00716_a_at	Srprb	signal recognition particle receptor, B subunit	1.3057	2.3901	5.4215	0.2509	Z00023078-1	0.1429	0.0756	0.1093	1	0
gnf1m00464_a_at	Sf3b5	splicing factor 3b, subunit 5	1.8272	3.0729	5.5293	0.1431	Z00056496-1	0.052	0.1668	0.1094	1	0
gnf1m27697_at	Appbp2	amyloid beta precursor protein (cytoplasmic tail) binding protein 2	1.3456	2.6842	5.4508	0.2216	Z00001173-1	0.1723	0.0466	0.1095	1	0
gnf1m29286_a_at	Cad	carbamoyl-phosphate synthetase 2, aspartate transcarbamylase, and dihydroorotase	1.5806	2.7456	5.3763	0.2961	Z00005058-1	0.1094	0.1096	0.1095	1	0
gnf1m11023_a_at	Gnpat	glyceronephosphate O-acyltransferase	2.3106	3.2357	5.5134	0.159	Z00054887-1	0.0497	0.1693	0.1095	1	0
gnf1m10909_at	Atp6v1a	ATPase, H+ transporting, lysosomal V1 subunit A	2.4595	3.3292	5.471	0.2014	Z00064581-1	0.1314	0.0877	0.1096	1	0
gnf1m09284_s_at	Gpbp1l1	GC-rich promoter binding protein 1-like 1	1.5114	2.7621	5.4868	0.1856	Z00034155-1	0.0817	0.1375	0.1096	1	0
gnf1m11673_a_at	Lsg1	large subunit GTPase 1 homolog (S. cerevisiae)	1.8726	2.7586	5.4932	0.1792	Z00056968-1	0.0689	0.1502	0.1096	1	0
gnf1m07591_at	Rg9mtd3	RNA (guanine-9-) methyltransferase domain containing 3	1.5757	2.5893	5.5692	0.1032	Z00003235-1	0.0495	0.1696	0.1096	1	0
gnf1m04976_a_at	Rps27l	ribosomal protein S27-like	2.3444	3.5907	5.4184	0.254	Z00005606-1	0.1224	0.0968	0.1096	1	0
gnf1m33247_at	Vps13c	vacuolar protein sorting 13C (yeast)	0.7994	1.8607	5.4446	0.2278	Z00077119-1	0.1141	0.105	0.1096	1	0
gnf1m12207_a_at	Atp5sl	RIKEN cDNA 2310004L02 gene	2.2498	2.9142	5.6104	0.062	Z00014698-1	0.1177	0.1017	0.1097	1	0
gnf1m23962_a_at	Dhrsx	dehydrogenase/reductase (SDR family) X chromosome	2.7757	3.2058	5.6426	0.0298	Z00075700-1	0.1149	0.1045	0.1097	0	0
gnf1m09501_s_at	Dnajc2	DnaJ (Hsp40) homolog, subfamily C, member 2	1.2367	2.5613	5.495	0.1774	Z00009266-1	0.0737	0.1457	0.1097	1	0
gnf1m00730_a_at	Birc5	baculoviral IAP repeat-containing 5	1.9682	3.437	4.7809	0.8915	Z00000758-1	0.1023	0.1173	0.1098	1	0
gnf1m20756_at	Fbxw2	F-box and WD-40 domain protein 2	1.0222	2.3112	5.0725	0.5999	Z00074082-1	0.0951	0.1245	0.1098	1	0
gnf1m11326_at	Golph3	golgi phosphoprotein 3	2.7054	3.6797	5.5381	0.1343	Z00009825-1	0.1065	0.1131	0.1098	1	0
gnf1m28592_at	Pola2	polymerase (DNA directed), alpha 2	2.3398	3.4269	5.5114	0.161	Z00035651-1	0.1095	0.11	0.1098	1	0
gnf1m09944_a_at	Rheb	RAS-homolog enriched in brain	2.7174	3.5394	5.5952	0.0772	Z00020112-1	0.1083	0.1112	0.1098	1	0
gnf1m29616_a_at	Arhgef11	Rho guanine nucleotide exchange factor (GEF) 11	1.5939	2.6297	5.5546	0.1178	Z00076504-1	0.1026	0.1171	0.1099	1	0
gnf1m04865_a_at	Gpatch1	G patch domain containing 1	1.9788	2.4933	5.6292	0.0432	Z00012035-1	0.0884	0.1314	0.1099	1	0
gnf1m04512_a_at	Med11	RIKEN cDNA 1110030J09 gene	1.4819	2.6405	5.3254	0.347	Z00008526-1	0.0505	0.1693	0.1099	1	0
gnf1m04123_a_at	Pias4	protein inhibitor of activated STAT 4	2.5597	2.8551	5.6541	0.0183	Z00075251-1	0.1013	0.1185	0.1099	1	0
gnf1m00365_at	Sfrs6	splicing factor, arginine/serine-rich 6	2.536	3.436	5.5701	0.1023	Z00074167-1	0.0467	0.173	0.1099	1	0
gnf1m16706_a_at	Hint1	histidine triad nucleotide binding protein 1	2.7628	3.5405	5.6088	0.0636	Z00034597-1	0.0727	0.1472	0.11	1	0
gnf1m29100_a_at	Ppp3cb	protein phosphatase 3, catalytic subunit, beta isoform	2.2008	2.8099	5.6365	0.0359	Z00006667-1	0.0668	0.1531	0.11	1	0
gnf1m10116_a_at	Wdr79	WD repeat domain 79	1.8225	2.3263	5.6132	0.0592	Z00011073-1	0.0995	0.1205	0.11	1	0
gnf1m29574_a_at	2310002B06Rik	RIKEN cDNA 2310002B06 gene	0.9414	2.6509	5.2607	0.4117	Z00034763-1	0.1153	0.1048	0.1101	1	0
gnf1m13826_a_at	Atp5f1	ATP synthase, H+ transporting, mitochondrial F0 complex, subunit b, isoform 1	3.3043	4.223	5.5049	0.1675	Z00018445-1	0.1902	0.0299	0.1101	1	0
gnf1m08892_a_at	Chchd3	coiled-coil-helix-coiled-coil-helix domain containing 3	2.6333	3.5061	5.4736	0.1988	Z00070274-1	0.0618	0.1583	0.1101	1	0
gnf1m30194_a_at	Cox18	cDNA sequence BC038311	2.3946	2.7545	5.647	0.0254	Z00070244-1	0.0887	0.1314	0.1101	1	0
gnf1m08916_a_at	Gstcd	RIKEN cDNA 4933434L15 gene	1.018	2.3359	5.1685	0.5039	Z00051721-1	0.1303	0.0898	0.1101	1	0
gnf1m15245_a_at	Mterfd3	MTERF domain containing 3	2.1189	2.7637	5.6007	0.0717	Z00041000-1	0.0521	0.168	0.1101	0	0
gnf1m02891_at	Trap1a	tumor rejection antigen P1A	1.0507	3.3735	3.7962	1.8762	Z00024965-1	0.0946	0.1256	0.1101	1	0
gnf1m23763_a_at	Zbtb1	zinc finger and BTB domain containing 1	0.4509	2.1542	5.2586	0.4138	Z00016152-1	0.1148	0.1053	0.1101	1	0
gnf1m05553_a_at	Ddx19b	DEAD (Asp-Glu-Ala-Asp) box polypeptide 19b	1.7576	2.4987	5.6001	0.0723	Z00043417-1	0.1351	0.0852	0.1102	1	0
gnf1m29652_a_at	1110054O05Rik	RIKEN cDNA 1110054O05 gene	0.9671	2.4315	5.291	0.3814	Z00025876-1	0.1023	0.1182	0.1103	1	0
gnf1m08290_at	A930001M12Rik	RIKEN cDNA A930001M12 gene	1.0546	2.3557	5.4577	0.2147	Z00026845-1	0.086	0.1346	0.1103	1	1
gnf1m12116_a_at	Ikbkg	inhibitor of kappaB kinase gamma	2.2468	2.6519	5.6411	0.0313	Z00075407-1	0.0804	0.1401	0.1103	1	0
gnf1m24394_s_at	Immp1l	IMP1 inner mitochondrial membrane peptidase-like (S. cerevisiae)	0.7095	1.7515	5.4499	0.2225	Z00058753-1	0.0753	0.1452	0.1103	1	1
gnf1m01459_a_at	Laptm4a	lysosomal-associated protein transmembrane 4A	2.68	3.8996	5.4568	0.2156	Z00008513-1	0.1488	0.0717	0.1103	1	0
gnf1m11978_a_at	Mettl3	methyltransferase-like 3	1.1029	2.5477	5.5141	0.1583	Z00019357-1	0.0826	0.1379	0.1103	1	1
gnf1m29923_a_at	Qrsl1	glutaminyl-tRNA synthase (glutamine-hydrolyzing)-like 1	1.7351	2.6914	5.5397	0.1327	Z00042691-1	0.0576	0.163	0.1103	1	0
gnf1m00443_a_at	Hiatl1	hippocampus abundant transcript-like 1	2.0366	3.0032	5.5755	0.0969	Z00000468-1	0.1385	0.0823	0.1104	1	0
gnf1m01986_a_at	Parp2	poly (ADP-ribose) polymerase family, member 2	0.9773	2.8245	4.9692	0.7032	Z00055282-1	0.0501	0.1706	0.1104	1	0
gnf1m05933_a_at	Pask	PAS domain containing serine/threonine kinase	0.4651	1.8697	5.068	0.6044	Z00003805-1	0.0437	0.1771	0.1104	0	0
gnf1m00033_s_at	Setd1a	SET domain containing 1A	1.7996	2.815	5.5445	0.1279	Z00010289-1	0.1202	0.1005	0.1104	1	0
gnf1m08338_at	B230339M05Rik	RIKEN cDNA B230339M05 gene	0.6966	1.8419	5.3728	0.2996	Z00034365-1	0.1065	0.1145	0.1105	1	0
gnf1m15570_a_at	Fance	Fanconi anemia, complementation group E	2.3971	2.7606	5.6523	0.0201	Z00052323-1	0.124	0.097	0.1105	1	0
gnf1m05448_a_at	Lin37	RIKEN cDNA 1810054G18 gene	2.2198	2.7062	5.6333	0.0391	Z00009434-1	0.1231	0.0978	0.1105	0	0
gnf1m10718_a_at	Unc50	unc-50 homolog (C. elegans)	2.6898	3.1124	5.6377	0.0347	Z00052219-1	0.1398	0.0811	0.1105	1	0
gnf1m32817_at	Zfp142	zinc finger protein 142	1.0003	2.4262	5.479	0.1934	Z00063086-1	0.1303	0.0907	0.1105	1	0
gnf1m23517_a_at	D2Ertd750e	DNA segment, Chr 2, ERATO Doi 750, expressed	1.8499	2.4157	5.6328	0.0396	Z00009140-1	0.1116	0.1095	0.1106	1	0
gnf1m13629_a_at	Rfc3	replication factor C (activator 1) 3	1.3683	2.638	5.5317	0.1407	Z00059595-1	0.1188	0.1023	0.1106	1	0
gnf1m23271_at	Rpl41	ribosomal protein L41	1.2418	2.1926	5.4404	0.232	Z00060816-1	0.1248	0.0963	0.1106	1	0
gnf1m10764_a_at	Trim59	tripartite motif-containing 59	1.9356	3.2648	5.2192	0.4532	Z00012670-1	0.0469	0.1742	0.1106	1	0
gnf1m28355_a_at	Tug1	expressed sequence AI316828	2.3708	3.2288	5.5781	0.0943	Z00034727-1	0.1381	0.083	0.1106	0	0
gnf1m04655_a_at	Uqcrfs1	ubiquinol-cytochrome c reductase, Rieske iron-sulfur polypeptide 1	2.6987	4.0195	5.386	0.2864	Z00070515-1	0.1219	0.0993	0.1106	1	0
gnf1m15221_at	4632419I22Rik	RIKEN cDNA 4632419I22 gene	1.2154	2.4576	5.3185	0.3539	Z00016215-1	0.1682	0.0532	0.1107	1	0
gnf1m22820_a_at	Ccdc93	RIKEN cDNA 4633402D15 gene	1.2903	2.4219	5.5693	0.1031	Z00037797-1	0.163	0.0584	0.1107	0	0
gnf1m02962_a_at	Clpx	caseinolytic peptidase X (E.coli)	1.3472	2.239	5.5787	0.0937	Z00060224-1	0.0985	0.1229	0.1107	1	0
gnf1m02771_a_at	Cyfip1	cytoplasmic FMR1 interacting protein 1	1.2071	2.9887	5.4055	0.2669	Z00004413-1	0.1684	0.0529	0.1107	1	0
gnf1m08914_a_at	Eny2	enhancer of yellow 2 homolog (Drosophila)	2.2732	2.6649	5.6307	0.0417	Z00057532-1	0.1426	0.0788	0.1107	1	0
gnf1m03787_a_at	Orc6l	origin recognition complex, subunit 6-like (S. cerevisiae)	0.9896	2.2283	5.1475	0.5249	Z00018767-1	0.1431	0.0783	0.1107	1	0
gnf1m01558_a_at	Pdcd2	programmed cell death 2	2.2321	2.8272	5.5978	0.0746	Z00025230-1	0.0553	0.1661	0.1107	1	0
gnf1m11642_a_at	Pqbp1	polyglutamine binding protein 1	1.3357	2.8162	5.3809	0.2915	Z00000912-1	0.1024	0.119	0.1107	1	0
gnf1m09733_a_at	Setd5	SET domain containing 5	2.5473	2.943	5.6485	0.0239	Z00035674-1	0.0686	0.1527	0.1107	1	0
gnf1m16270_a_at	Tut1	RNA binding motif protein 21	1.5136	2.4326	5.5065	0.1659	Z00059205-1	0.0584	0.1629	0.1107	1	0
gnf1m14497_at	1700016H13Rik	RIKEN cDNA 1700016H13 gene	1.4796	2.3626	5.5755	0.0969	Z00039678-1	0.0594	0.1621	0.1108	1	0
gnf1m26445_a_at	Apex2	apurinic/apyrimidinic endonuclease 2	2.372	2.8402	5.6461	0.0263	Z00003555-1	0.0983	0.1233	0.1108	1	0
gnf1m10204_a_at	BC018507	cDNA sequence BC018507	1.1706	2.6422	5.5058	0.1666	Z00009380-1	0.087	0.1346	0.1108	1	0
gnf1m11240_a_at	Hars	histidyl-tRNA synthetase	0.9584	2.4788	5.4624	0.21	Z00057098-1	0.0893	0.1322	0.1108	1	0
gnf1m29540_a_at	Oxsr1	oxidative-stress responsive 1	2.121	3.0331	5.6009	0.0715	Z00006385-1	0.0668	0.1547	0.1108	0	0
gnf1m11692_a_at	Slc37a3	solute carrier family 37 (glycerol-3-phosphate transporter), member 3	1.9905	2.6896	5.6195	0.0529	Z00010786-1	0.0643	0.1572	0.1108	1	0
gnf1m16653_at	Synpo2	synaptopodin 2	0.8865	3.3274	4.2267	1.4457	Z00071588-1	0.097	0.1246	0.1108	1	0
gnf1m07490_a_at	Ccdc101	RIKEN cDNA 1700023O11 gene	0.9303	2.4329	5.2219	0.4505	Z00041584-1	0.0912	0.1305	0.1109	1	0
gnf1m07687_a_at	Cep57	centrosomal protein 57	-0.0565	2.3742	5.2299	0.4425	Z00003983-1	0.0764	0.1453	0.1109	1	0
gnf1m07495_a_at	Dlst	dihydrolipoamide S-succinyltransferase (E2 component of 2-oxo-glutarate complex)	1.8225	3.5322	5.3424	0.33	Z00000315-1	0.1582	0.0635	0.1109	1	0
gnf1m04938_a_at	Jagn1	jagunal homolog 1 (Drosophila)	1.4668	2.7723	5.5955	0.0769	Z00074343-1	0.0835	0.1382	0.1109	1	0
gnf1m08517_a_at	BC022713	cDNA sequence BC022713	1.3408	2.9198	4.8696	0.8028	Z00027012-1	0.0911	0.1308	0.111	0	0
gnf1m04517_a_at	Ier3ip1	immediate early response 3 interacting protein 1	2.6543	3.2634	5.6329	0.0395	Z00003721-1	0.0995	0.1225	0.111	1	0
gnf1m16640_a_at	Polr3c	polymerase (RNA) III (DNA directed) polypeptide C	1.5532	2.5976	5.4861	0.1863	Z00067798-1	0.0694	0.1526	0.111	1	0
gnf1m10015_a_at	Tram1	translocating chain-associating membrane protein 1	2.6301	4.254	4.9493	0.7231	Z00005995-1	0.1627	0.0592	0.111	1	0
gnf1m10119_a_at	Arfip2	ADP-ribosylation factor interacting protein 2	2.5887	3.2369	5.5932	0.0792	Z00074988-1	0.0884	0.1337	0.1111	1	0
gnf1m11808_a_at	Cdkn2aip	RIKEN cDNA 4921511I16 gene	2.6373	3.0964	5.6379	0.0345	Z00006507-1	0.1723	0.0498	0.1111	1	0
gnf1m15751_s_at	Lrrc58	RIKEN cDNA 1810012N18 gene	2.1761	3.1935	5.5348	0.1376	Z00009791-1	0.1613	0.0608	0.1111	1	0
gnf1m02531_at	Psmd7	proteasome (prosome, macropain) 26S subunit, non-ATPase, 7	2.9233	3.3546	5.6328	0.0396	Z00035191-1	0.1182	0.1039	0.1111	1	0
gnf1m11211_a_at	Txn2	thioredoxin 2	2.6042	3.374	5.6111	0.0613	Z00007941-1	0.1101	0.1121	0.1111	1	0
gnf1m32812_at	Dot1l	DOT1-like, histone H3 methyltransferase (S. cerevisiae)	1.4295	2.6709	5.4902	0.1822	Z00055025-1	0.0732	0.1492	0.1112	1	0
gnf1m13114_a_at	Hemk1	HemK methyltransferase family member 1	2.0363	2.9439	5.5791	0.0933	Z00052248-1	0.0936	0.1287	0.1112	1	0
gnf1m04145_a_at	Stard3	START domain containing 3	2.4715	3.256	5.5939	0.0785	Z00022790-1	0.1145	0.1079	0.1112	1	0
gnf1m17505_a_at	1110032O16Rik	RIKEN cDNA 1110032O16 gene	1.225	2.5935	5.2477	0.4247	Z00051404-1	0.0854	0.1372	0.1113	1	0
gnf1m02217_a_at	Eif2b4	eukaryotic translation initiation factor 2B, subunit 4 delta	2.4586	2.9633	5.6164	0.056	Z00064161-1	0.0997	0.1229	0.1113	1	0
gnf1m16129_a_at	Ing1	inhibitor of growth family, member 1	2.4352	2.8796	5.6325	0.0399	Z00019381-1	0.041	0.1815	0.1113	1	1
gnf1m02468_at	Krtap12-1	keratin associated protein 12-1	1.749	3.0557	5.2399	0.4325	Z00060523-1	0.1055	0.1171	0.1113	0	1
gnf1m29000_a_at	Nup98	nucleoporin 98	1.4531	2.5002	5.5411	0.1313	Z00056269-1	0.1499	0.0727	0.1113	1	0
gnf1m11383_a_at	Taf7	TAF7 RNA polymerase II, TATA box binding protein (TBP)-associated factor	1.4851	2.0575	5.5926	0.0798	Z00035554-1	0.1213	0.1013	0.1113	1	0
gnf1m05178_a_at	3200002M19Rik	RIKEN cDNA 3200002M19 gene	1.5985	2.7374	5.543	0.1294	Z00076785-1	0.0903	0.1325	0.1114	1	0
gnf1m16472_a_at	4930578N16Rik	RIKEN cDNA 4930578N16 gene	1.4494	2.3455	5.5451	0.1273	Z00026242-1	0.0769	0.1459	0.1114	1	0
gnf1m12039_a_at	Fbxl14	F-box and leucine-rich repeat protein 14	1.7063	2.6546	5.4721	0.2003	Z00037313-1	0.1146	0.1082	0.1114	1	0
gnf1m30029_a_at	Gtf2a2	general transcription factor II A, 2	1.1374	2.5857	5.5238	0.1486	Z00012726-1	0.1035	0.1192	0.1114	1	0
gnf1m10760_a_at	Med29	intersex-like (Drosophila)	2.1733	3.4631	5.4652	0.2072	Z00030770-1	0.1343	0.0885	0.1114	1	0
gnf1m05417_a_at	Sf3a3	splicing factor 3a, subunit 3	1.5284	2.7422	5.4505	0.2219	Z00030427-1	0.0507	0.1721	0.1114	1	0
gnf1m00480_a_at	Snap23	synaptosomal-associated protein 23	1.5465	2.7876	5.433	0.2394	Z00009607-1	0.1622	0.0606	0.1114	1	0
gnf1m28534_at	Tbrg3	transforming growth factor beta regulated gene 3	2.0971	2.8018	5.5858	0.0866	Z00025948-1	0.1167	0.1061	0.1114	1	0
gnf1m06592_at	Ttc13	tetratricopeptide repeat domain 13	2.1542	2.8273	5.5893	0.0831	Z00070509-1	0.1142	0.1085	0.1114	1	0
gnf1m17875_a_at	Ippk	inositol 1,3,4,5,6-pentakisphosphate 2-kinase	2.1438	2.8138	5.6206	0.0518	Z00013099-1	0.1198	0.1032	0.1115	1	0
gnf1m29313_at	Ppp1r11	protein phosphatase 1 regulatory inhibitor subunit 11 protein phosphatase 1, regulatory (inhibitor) subunit 11 mCG22616	2.011	2.9706	5.4589	0.2135	Z00022405-1	0.1174	0.1055	0.1115	1	0
gnf1m12000_at	Rbm18	RNA binding motif protein 18	2.3218	2.749	5.6358	0.0366	Z00009750-1	0.1273	0.0956	0.1115	1	0
gnf1m13571_a_at	Rtel1	regulator of telomere elongation helicase 1	1.5707	2.1762	5.5963	0.0761	Z00075447-1	0.064	0.1589	0.1115	1	0
gnf1m11809_a_at	Skp1a	S-phase kinase-associated protein 1A	2.5393	3.466	5.5478	0.1246	Z00022377-1	0.1461	0.0768	0.1115	1	0
gnf1m17645_at	Tomm20	translocase of outer mitochondrial membrane 20 homolog (yeast)	1.8384	2.7933	5.5424	0.13	Z00077656-1	0.1245	0.0984	0.1115	1	0
gnf1m32511_at	BC037112	cDNA sequence BC037112	1.6156	2.7254	5.5507	0.1217	Z00012260-1	0.0824	0.1407	0.1116	0	0
gnf1m10422_a_at	Bzrpl1	benzodiazapine receptor, peripheral-like 1	2.4213	3.6378	5.3181	0.3543	Z00039329-1	0.1581	0.065	0.1116	0	0
gnf1m11668_a_at	Cct7	chaperonin subunit 7 (eta)	2.7818	3.2185	5.6318	0.0406	Z00011254-1	0.1212	0.1019	0.1116	1	0
gnf1m22696_at	F730047E07Rik	RIKEN cDNA F730047E07 gene	1.8819	2.515	5.6166	0.0558	Z00026936-1	0.1007	0.1225	0.1116	0	0
gnf1m10206_s_at	Hnrpdl	heterogeneous nuclear ribonucleoprotein D-like	1.1911	3.0427	5.391	0.2814	Z00034509-1	0.0992	0.124	0.1116	1	0
gnf1m16229_a_at	Kprp	RIKEN cDNA 1110001M24 gene	2.3885	3.6428	5.022	0.6504	Z00066875-1	0.0933	0.1298	0.1116	0	1
gnf1m07525_at	Rnpc3	RNA-binding region (RNP1, RRM) containing 3	0.8849	2.1779	5.3929	0.2795	Z00017442-1	0.0478	0.1753	0.1116	1	1
gnf1m30977_a_at	Sfrs2ip	splicing factor, arginine/serine-rich 2, interacting protein	2.177	2.7314	5.6323	0.0401	Z00057699-1	0.0844	0.1388	0.1116	1	0
gnf1m11018_a_at	Tbk1	TANK-binding kinase 1	2.2705	3.0509	5.5897	0.0827	Z00022908-1	0.1376	0.0856	0.1116	1	0
gnf1m02193_a_at	Dync1i2	dynein cytoplasmic 1 intermediate chain 2	2.2021	3.4334	5.5823	0.0901	Z00035314-1	0.1294	0.094	0.1117	1	0
gnf1m05408_a_at	Klc4	kinesin light chain 4	2.4327	3.0715	5.6045	0.0679	Z00036821-1	0.1186	0.1047	0.1117	1	1
gnf1m03697_a_at	Paf1	Paf1, RNA polymerase II associated factor, homolog (S. cerevisiae)	2.3711	2.8046	5.6291	0.0433	Z00014944-1	0.1633	0.0601	0.1117	1	0
gnf1m12768_a_at	Tbcd	tubulin-specific chaperone d	2.4473	2.9577	5.6408	0.0316	Z00035132-1	0.1417	0.0816	0.1117	1	0
gnf1m00475_a_at	Copa	coatomer protein complex subunit alpha	2.9673	3.5879	5.6168	0.0556	Z00018365-1	0.131	0.0926	0.1118	1	0
gnf1m08489_a_at	D230037D09Rik	RIKEN cDNA D230037D09 gene	0.8711	2.6162	5.1395	0.5329	Z00026761-1	0.1204	0.1031	0.1118	1	0
gnf1m09820_a_at	Hhipl2	RIKEN cDNA 4930507C10 gene	1.5568	2.8505	5.479	0.1934	Z00046835-1	0.1338	0.0898	0.1118	0	0
gnf1m16340_s_at	Hnrnpr	heterogeneous nuclear ribonucleoprotein R	2.2904	3.0896	5.5691	0.1033	Z00035289-1	0.1351	0.0884	0.1118	1	0
gnf1m06284_a_at	Sdpr	serum deprivation response	0.8839	3.7151	4.6323	1.0401	Z00025893-1	0.1385	0.085	0.1118	0	1
gnf1m22641_a_at	Uspl1	ubiquitin specific peptidase like 1	1.8774	3.1101	5.5329	0.1395	Z00018554-1	0.065	0.1585	0.1118	1	0
gnf1m13727_a_at	0610010K06Rik	RIKEN cDNA 0610010K06 gene	1.6721	3.0382	5.5949	0.0775	Z00060576-1	0.1158	0.1079	0.1119	1	0
gnf1m18605_a_at	1600027N09Rik	RIKEN cDNA 1600027N09 gene	2.5599	3.0367	5.6289	0.0435	Z00007384-1	0.0166	0.2071	0.1119	1	0
gnf1m11736_a_at	Dkk2	dickkopf homolog 2 (Xenopus laevis)	0.8388	2.5372	4.9284	0.744	Z00031146-1	0.0807	0.143	0.1119	1	1
gnf1m01428_a_at	Men1	multiple endocrine neoplasia 1	2.3218	2.7732	5.6368	0.0356	Z00036035-1	0.1616	0.0622	0.1119	1	0
gnf1m00255_a_at	Ptplad1	protein tyrosine phosphatase-like A domain containing 1	2.3913	3.5008	5.4205	0.2519	Z00056452-1	0.1271	0.0966	0.1119	1	0
gnf1m34262_at	4932431P20Rik	RIKEN cDNA 4932431P20 gene	1.7423	2.5072	5.5772	0.0952	Z00063623-1	0.0506	0.1734	0.112	0	0
gnf1m06409_a_at	Exosc2	exosome component 2	1.3089	2.3535	5.3185	0.3539	Z00074083-1	0.0692	0.1548	0.112	1	0
gnf1m29352_a_at	Map3k1	mitogen activated protein kinase kinase kinase 1	2.2122	3.4434	5.3449	0.3275	Z00036674-1	0.1347	0.0893	0.112	1	0
gnf1m30119_at	Med13	thyroid hormone receptor associated protein 1	1.0943	2.5024	5.5079	0.1645	Z00064308-1	0.1508	0.0731	0.112	0	0
gnf1m04786_a_at	Ndufa6	NADH dehydrogenase (ubiquinone) 1 alpha subcomplex, 6 (B14)	2.6159	3.5435	5.4922	0.1802	Z00022524-1	0.1231	0.1008	0.112	1	0
gnf1m00587_a_at	Rbm19	RNA binding motif protein 19	1.0855	2.725	4.7876	0.8848	Z00038617-1	0.0655	0.1584	0.112	1	0
gnf1m10250_a_at	Trp53bp2	transformation related protein 53 binding protein 2	2.0523	2.9447	5.5623	0.1101	Z00035249-1	0.0796	0.1443	0.112	1	0
gnf1m20465_at	A730027B03Rik	RIKEN cDNA A730027B03 gene	2.1736	2.7621	5.625	0.0474	Z00029078-1	0.1483	0.0758	0.1121	0	1
gnf1m15348_a_at	Qars	glutaminyl-tRNA synthetase	1.9123	3.3131	5.399	0.2734	Z00012341-1	0.0855	0.1387	0.1121	1	0
gnf1m03587_a_at	rp9	retinitis pigmentosa 9 homolog (human)	2.8309	3.243	5.6336	0.0388	Z00022681-1	0.151	0.0732	0.1121	1	0
gnf1m09790_a_at	Btbd10	BTB (POZ) domain containing 10	2.2157	3.0755	5.5537	0.1187	Z00070076-1	0.123	0.1014	0.1122	1	0
gnf1m05686_a_at	Cenpq	RIKEN cDNA 2610528M18 gene	1.335	2.6451	5.0667	0.6057	Z00075222-1	0.0842	0.1402	0.1122	1	0
gnf1m02176_a_at	Ddt	D-dopachrome tautomerase	2.4644	3.733	5.3544	0.318	Z00018793-1	0.1102	0.1142	0.1122	1	0
gnf1m30869_a_at	Ints7	RIKEN cDNA 5930412E23 gene	2.4135	2.8785	5.6377	0.0347	Z00020159-1	0.1458	0.0786	0.1122	1	0
gnf1m28416_at	Phkg2	phosphorylase kinase, gamma 2 (testis)	0.6867	2.1725	5.4867	0.1857	Z00023473-1	0.1482	0.0762	0.1122	1	0
gnf1m03522_a_at	Ppm1d	protein phosphatase 1D magnesium-dependent, delta isoform	2.237	2.6323	5.6394	0.033	Z00012985-1	0.1352	0.0891	0.1122	1	0
gnf1m00531_a_at	Spata2	spermatogenesis associated 2	1.9724	2.8414	5.5835	0.0889	Z00009254-1	0.1374	0.0869	0.1122	1	0
gnf1m04546_a_at	Tmem126a	transmembrane protein 126A	2.355	3.2622	5.538	0.1344	Z00056263-1	0.0834	0.1409	0.1122	1	0
gnf1m24038_a_at	Kif23	kinesin family member 23	1.1139	2.5063	5.3004	0.372	Z00062348-1	0.1479	0.0767	0.1123	1	1
gnf1m04555_a_at	Mrps22	mitochondrial ribosomal protein S22	1.989	2.8356	5.5933	0.0791	Z00024481-1	0.0837	0.1409	0.1123	1	0
gnf1m17382_a_at	Osbp	oxysterol binding protein	2.8782	3.3337	5.6335	0.0389	Z00035313-1	0.1268	0.0978	0.1123	1	0
gnf1m09170_s_at	Rbm17	RNA binding motif protein 17	1.6635	2.6167	5.5574	0.115	Z00035333-1	0.0643	0.1602	0.1123	1	0
gnf1m04781_a_at	Rpl14	ribosomal protein L14	1.0499	2.3226	5.2332	0.4392	Z00042271-1	0.1245	0.1001	0.1123	1	0
gnf1m08260_a_at	Sfrs14	splicing factor, arginine/serine-rich 14	2.0367	2.6666	5.5979	0.0745	Z00038737-1	0.0508	0.1737	0.1123	1	0
gnf1m06642_a_at	AW549877	expressed sequence AW549877	2.2177	3.0835	5.625	0.0474	Z00011770-1	0.0903	0.1345	0.1124	1	0
gnf1m07631_a_at	R3hdm2	R3H domain containing 2	1.5082	2.9419	5.0946	0.5778	Z00044702-1	0.1255	0.0992	0.1124	0	0
gnf1m27223_at	Scfd1	sec1 family domain containing 1	1.7224	2.7269	5.6045	0.0679	Z00036194-1	0.1403	0.0844	0.1124	1	0
gnf1m06554_a_at	Tm4sf4	transmembrane 4 superfamily member 4	1.3864	3.3312	4.978	0.6944	Z00047922-1	0.0673	0.1574	0.1124	0	0
gnf1m02044_a_at	Bcl10	B-cell leukemia/lymphoma 10	2.4694	3.1898	5.5652	0.1072	Z00074484-1	0.1713	0.0536	0.1125	1	0
gnf1m03172_a_at	Mbd3	methyl-CpG binding domain protein 3	2.167	2.9949	5.5845	0.0879	Z00009084-1	0.041	0.1839	0.1125	1	0
gnf1m29054_a_at	1200015F23Rik	RIKEN cDNA 1200015F23 gene	2.2895	3.1931	5.5026	0.1698	Z00001199-1	0.0623	0.1628	0.1126	1	1
gnf1m11068_a_at	Adss	adenylosuccinate synthetase, non muscle	2.5647	3.1651	5.6223	0.0501	Z00016755-1	0.0727	0.1524	0.1126	1	0
gnf1m03972_x_at	Atp5j2	ATP synthase, H+ transporting, mitochondrial F0 complex, subunit f, isoform 2	2.87	4.0286	5.3547	0.3177	Z00041915-1	0.141	0.0841	0.1126	1	0
gnf1m29297_a_at	Frag1	FGF receptor activating protein 1	1.5983	3.7381	4.5473	1.1251	Z00013358-1	0.1291	0.096	0.1126	1	0
gnf1m23316_at	Smu1	smu-1 suppressor of mec-8 and unc-52 homolog (C. elegans)	1.2848	2.6157	5.5509	0.1215	Z00010653-1	0.104	0.1212	0.1126	1	0
gnf1m11834_a_at	Snrpa1	small nuclear ribonucleoprotein polypeptide A'	1.7183	2.6751	5.5285	0.1439	Z00034528-1	0.0927	0.1325	0.1126	1	0
gnf1m25316_at	Tmco1	transmembrane and coiled-coil domains 1	0.4306	1.3265	5.5224	0.15	Z00008268-1	0.1196	0.1055	0.1126	1	0
gnf1m09309_a_at	Aamp	angio-associated migratory protein	2.882	3.3038	5.6381	0.0343	Z00000613-1	0.1359	0.0894	0.1127	1	0
gnf1m19426_at	Atpaf1	ATP synthase mitochondrial F1 complex assembly factor 1	1.8128	2.8861	5.5087	0.1637	Z00058950-1	0.1042	0.1211	0.1127	1	0
gnf1m03742_at	Ccl24	chemokine (C-C motif) ligand 24	2.5714	3.1009	5.5928	0.0796	Z00059367-1	0.1007	0.1246	0.1127	0	1
gnf1m01065_a_at	Ell	elongation factor RNA polymerase II	1.7291	2.5411	5.5983	0.0741	Z00035379-1	0.1362	0.0892	0.1127	1	0
gnf1m26778_at	Lsm1	LSM1 homolog, U6 small nuclear RNA associated (S. cerevisiae)	0.9867	1.9516	5.4283	0.2441	Z00041164-1	0.1046	0.1208	0.1127	1	0
gnf1m04759_a_at	Pmf1	polyamine-modulated factor 1	1.6396	2.6394	5.5297	0.1427	Z00034065-1	0.1506	0.0748	0.1127	1	0
gnf1m29238_a_at	R3hcc1	R3H domain and coiled-coil containing 1	2.0182	2.8696	5.5869	0.0855	Z00005605-1	0.0848	0.1406	0.1127	1	0
gnf1m09935_a_at	Rae1	RAE1 RNA export 1 homolog (S. pombe)	2.7013	3.0246	5.6476	0.0248	Z00007539-1	0.0917	0.1336	0.1127	1	0
gnf1m03514_s_at	Timm23	translocase of inner mitochondrial membrane 23 homolog (yeast)	2.5523	3.6392	5.4923	0.1801	Z00005028-1	0.098	0.1274	0.1127	1	0
gnf1m03331_a_at	Gtse1	G two S phase expressed protein 1	1.7202	2.5993	5.5125	0.1599	Z00023117-1	0.0981	0.1274	0.1128	1	0
gnf1m04724_a_at	Ndufb7	NADH dehydrogenase (ubiquinone) 1 beta subcomplex, 7	2.6803	3.6117	5.4831	0.1893	Z00025721-1	0.1219	0.1036	0.1128	1	0
gnf1m04994_x_at	Rpl22l1	ribosomal protein L22 like 1	2.6031	3.7852	5.4639	0.2085	Z00010530-1	0.1172	0.1084	0.1128	1	1
gnf1m12141_a_at	Sec22b	SEC22 vesicle trafficking protein-like 1 (S. cerevisiae)	2.3808	3.3275	5.5005	0.1719	Z00035425-1	0.1828	0.0427	0.1128	1	0
gnf1m10031_a_at	Tubg1	tubulin, gamma 1	2.0468	2.5422	5.6085	0.0639	Z00002716-1	0.1379	0.0876	0.1128	1	0
gnf1m10469_a_at	Cdk8	cyclin-dependent kinase 8	2.494	2.9518	5.6356	0.0368	Z00014529-1	0.092	0.1338	0.1129	1	0
gnf1m04576_a_at	Cutc	cutC copper transporter homolog (E.coli)	1.3953	2.5882	5.5449	0.1275	Z00055555-1	0.1538	0.0719	0.1129	1	0
gnf1m10542_a_at	Dgat1	diacylglycerol O-acyltransferase 1	1.5167	3.5844	4.9118	0.7606	Z00006758-1	0.1526	0.0732	0.1129	1	0
gnf1m00561_a_at	Mnt	max binding protein	1.5445	2.5719	5.4551	0.2173	Z00023968-1	0.0864	0.1393	0.1129	1	0
gnf1m09627_s_at	Ube2f	ubiquitin-conjugating enzyme E2F (putative)	2.314	3.1587	5.5684	0.104	Z00000555-1	0.1272	0.0985	0.1129	1	0
gnf1m30173_s_at	Zc3h11a	zinc finger CCCH type containing 11A	2.0372	3.2302	5.5622	0.1102	Z00040379-1	0.1461	0.0797	0.1129	1	0
gnf1m29582_a_at	4930422G04Rik	RIKEN cDNA 4930422G04 gene	1.2123	1.9776	5.516	0.1564	Z00074109-1	0.1199	0.1061	0.113	1	0
gnf1m30257_a_at	Fbxo45	F-box protein 45	2.144	2.8577	5.5881	0.0843	Z00021091-1	0.1236	0.1023	0.113	1	0
gnf1m24891_a_at	Zfr	zinc finger RNA binding protein	2.5719	3.5478	5.4152	0.2572	Z00013715-1	0.0785	0.1474	0.113	1	0
gnf1m29369_a_at	Gpatch8	RIKEN cDNA 5430405G24 gene	1.4227	2.3162	5.4634	0.209	Z00010415-1	0.1558	0.0703	0.1131	1	0
gnf1m07969_a_at	Gpr179	RIKEN cDNA 5330439C02 gene	1.3933	2.3889	5.452	0.2204	Z00025992-1	0.0935	0.1326	0.1131	0	0
gnf1m09362_a_at	Gtrgeo22	gene trap ROSA b-geo 22	1.4748	2.7678	5.5766	0.0958	Z00026717-1	0.0755	0.1506	0.1131	1	0
gnf1m31180_a_at	Arl5a	ADP-ribosylation factor-like 5A	1.1443	2.3575	5.5521	0.1203	Z00000280-1	0.0916	0.1347	0.1132	1	0
gnf1m02373_x_at	Hnrnpa1	heterogeneous nuclear ribonucleoprotein A1	2.1005	3.2228	5.5141	0.1583	Z00049213-1	0.1341	0.0923	0.1132	1	0
gnf1m25745_at	Htf9c	HpaII tiny fragments locus 9c	2.2651	2.7944	5.632	0.0404	Z00000520-1	0.1056	0.1207	0.1132	1	0
gnf1m06074_a_at	Lrrc59	leucine rich repeat containing 59	2.595	3.3496	5.5327	0.1397	Z00048517-1	0.1484	0.0779	0.1132	1	0
gnf1m03885_a_at	Pnkd	brain protein 17	0.6875	3.3833	4.241	1.4314	Z00039964-1	0.1376	0.0887	0.1132	1	0
gnf1m24526_at	Actr1b	ARP1 actin-related protein 1 homolog B (yeast)	2.612	3.2437	5.5997	0.0727	Z00036118-1	0.1786	0.0479	0.1133	1	0
gnf1m16295_a_at	Arl6ip1	ADP-ribosylation factor-like 6 interacting protein 1	2.3435	3.5477	5.5211	0.1513	Z00010696-1	0.1686	0.058	0.1133	1	1
gnf1m00157_a_at	Slc30a5	solute carrier family 30 (zinc transporter), member 5	2.0022	3.0298	5.525	0.1474	Z00035667-1	0.1313	0.0953	0.1133	1	0
gnf1m11330_at	Tra2a	RIKEN cDNA 1500010G04 gene	1.2735	2.6941	5.5316	0.1408	Z00008810-1	0.109	0.1175	0.1133	1	0
gnf1m01804_a_at	Zfp143	zinc finger protein 143	0.9492	2.4499	5.2743	0.3981	Z00022228-1	0.0541	0.1724	0.1133	1	1
gnf1m32043_at	Zfp575	zinc finger protein 575	1.4075	2.4381	5.4539	0.2185	Z00059531-1	0.0857	0.1409	0.1133	1	0
gnf1m08245_a_at	Atg4a	autophagy-related 4A (yeast)	1.1868	2.7766	4.8932	0.7792	Z00016798-1	0.1006	0.1261	0.1134	0	0
gnf1m15645_a_at	Ngdn	RIKEN cDNA 1500001L15 gene	1.632	2.8234	5.5441	0.1283	Z00056828-1	0.1028	0.124	0.1134	1	1
gnf1m04960_a_at	Paip2	polyadenylate-binding protein-interacting protein 2	1.9109	3.5172	5.5535	0.1189	Z00010944-1	0.0854	0.1413	0.1134	1	0
gnf1m34107_at	1810035L17Rik	RIKEN cDNA 1810035L17 gene	1.4345	2.4039	5.3296	0.3428	Z00011329-1	0.0708	0.1561	0.1135	1	0
gnf1m27421_at	2700078E11Rik	RIKEN cDNA D130033C15 gene	1.5739	2.5945	5.607	0.0654	Z00025792-1	0.1457	0.0813	0.1135	1	0
gnf1m23372_a_at	2810408M09Rik	similar to mNori-2p	1.4901	2.3718	5.5883	0.0841	Z00051969-1	0.0902	0.1367	0.1135	1	0
gnf1m04525_a_at	Acyp1	acylphosphatase 1, erythrocyte (common) type	1.2383	2.6634	5.4001	0.2723	Z00022717-1	0.0835	0.1434	0.1135	1	0
gnf1m29480_a_at	D17Wsu92e	DNA segment, Chr 17, Wayne State University 92, expressed	2.6301	3.1396	5.6387	0.0337	Z00049099-1	0.1323	0.0946	0.1135	1	0
gnf1m10993_a_at	Mrpl4	mitochondrial ribosomal protein L4	2.5774	3.2025	5.6147	0.0577	Z00059065-1	0.0875	0.1394	0.1135	1	1
gnf1m29209_a_at	Phf3	PHD finger protein 3	1.025	2.1858	5.5094	0.163	Z00007744-1	0.1319	0.0951	0.1135	0	1
gnf1m06104_a_at	Ptov1	prostate tumor over expressed gene 1	2.7529	3.5119	5.5747	0.0977	Z00035248-1	0.1229	0.1041	0.1135	1	0
gnf1m12981_a_at	Vps28	vacuolar protein sorting 28 (yeast)	1.7147	3.2138	5.5455	0.1269	Z00001170-1	0.1538	0.0731	0.1135	1	0
gnf1m19304_a_at	5330401P04Rik	RIKEN cDNA 5330401P04 gene	1.3738	2.747	5.3307	0.3417	Z00054199-1	0.0746	0.1525	0.1136	1	0
gnf1m33589_at	Ankhd1	ankyrin repeat and KH domain containing 1	1.6947	2.458	5.6119	0.0605	Z00055505-1	0.102	0.1251	0.1136	0	0
gnf1m10770_a_at	Gnb1l	guanine nucleotide binding protein (G protein), beta polypeptide 1-like	2.4698	2.8712	5.6474	0.025	Z00003372-1	0.0895	0.1377	0.1136	1	0
gnf1m23120_at	Zc3h18	RIKEN cDNA 5830416A07 gene	1.819	2.7251	5.5731	0.0993	Z00016193-1	0.1067	0.1204	0.1136	1	0
gnf1m22809_s_at	3110062M04Rik	RIKEN cDNA 3110062M04 gene	2.2036	2.8766	5.5939	0.0785	Z00041824-1	0.0685	0.1588	0.1137	1	0
gnf1m08440_a_at	Etf1	eukaryotic translation termination factor 1	2.0928	2.9494	5.5716	0.1008	Z00000757-1	0.0921	0.1353	0.1137	1	0
gnf1m00249_a_at	Nagpa	N-acetylglucosamine-1-phosphodiester alpha-N-acetylglucosaminidase	1.2344	2.6939	5.3343	0.3381	Z00024524-1	0.092	0.1353	0.1137	1	0
gnf1m06477_at	Pla2g4b	phospholipase A2, group IVB (cytosolic)	1.394	2.5568	5.3465	0.3259	Z00023886-1	0.0697	0.1576	0.1137	0	0
gnf1m18845_a_at	Rsbn1l	RIKEN cDNA C330002G24 gene	0.5242	2.7669	5.4582	0.2142	Z00072260-1	0.0582	0.1692	0.1137	1	0
gnf1m30552_at	Zfp335	zinc finger protein 335	1.2091	2.33	5.4155	0.2569	Z00011790-1	0.1218	0.1055	0.1137	1	1
gnf1m00903_a_at	Cbr2	carbonyl reductase 2	1.1781	4.2495	3.4931	2.1793	Z00010468-1	0.1638	0.0638	0.1138	0	1
gnf1m11573_a_at	Stt3a	STT3, subunit of the oligosaccharyltransferase complex, homolog A (S. cerevisiae)	1.0075	2.4433	5.2329	0.4395	Z00034254-1	0.1024	0.1252	0.1138	1	1
gnf1m25838_at	Angptl2	angiopoietin-like 2	1.7035	2.4771	5.5991	0.0733	Z00016173-1	0.1201	0.1077	0.1139	0	0
gnf1m11979_a_at	Apool	RIKEN cDNA 9430083G14 gene	1.8987	2.9568	5.4847	0.1877	Z00040895-1	0.099	0.1288	0.1139	1	0
gnf1m09531_a_at	Btbd12	BTB (POZ) domain containing 12	1.6188	3.1222	5.3041	0.3683	Z00056943-1	0.135	0.0927	0.1139	0	1
gnf1m00620_a_at	Cs	citrate synthase	2.8954	4.1517	5.3377	0.3347	Z00014379-1	0.1805	0.0472	0.1139	1	0
gnf1m31054_at	Tmem50a	transmembrane protein 50A	2.8483	3.5375	5.5427	0.1297	Z00008107-1	0.1643	0.0634	0.1139	1	0
gnf1m18804_a_at	Tnrc6a	trinucleotide repeat containing 6a	0.8225	2.2177	5.2646	0.4078	Z00035380-1	0.1393	0.0884	0.1139	1	0
gnf1m13264_at	Dnmt1	DNA methyltransferase (cytosine-5) 1	1.7027	3.1264	5.4372	0.2352	Z00004902-1	0.1777	0.0503	0.114	1	0
gnf1m11057_a_at	Idh3a	isocitrate dehydrogenase 3 (NAD+) alpha	1.8669	3.3856	5.3514	0.321	Z00034773-1	0.167	0.0609	0.114	1	0
gnf1m11499_at	Map3k12	mitogen activated protein kinase kinase kinase 12	0.9549	2.2681	5.1658	0.5066	Z00010056-1	0.0881	0.1398	0.114	1	0
gnf1m09631_a_at	Ptcd3	RIKEN cDNA 2810422B04 gene	1.8184	3.0717	5.5299	0.1425	Z00017971-1	0.0331	0.1948	0.114	1	0
gnf1m08615_a_at	Rhbdd3	RIKEN cDNA 5730411O18 gene	1.6321	2.5591	5.5344	0.138	Z00012580-1	0.1434	0.0846	0.114	1	0
gnf1m23058_at	Arl9	ADP-ribosylation factor-like 9	1.3054	2.4987	5.5578	0.1146	Z00072262-1	0.1261	0.1021	0.1141	1	1
gnf1m11596_a_at	Cnpy2	transmembrane protein 4	2.0012	3.4076	5.4371	0.2353	Z00024291-1	0.0868	0.1413	0.1141	1	0
gnf1m07226_a_at	Gtf3c5	general transcription factor IIIC, polypeptide 5	2.4221	2.8987	5.6436	0.0288	Z00036996-1	0.1298	0.0983	0.1141	1	1
gnf1m11163_a_at	Rsu1	Ras suppressor protein 1	1.9656	3.0561	5.4373	0.2351	Z00001283-1	0.0741	0.1541	0.1141	1	0
gnf1m17492_at	Spag5	sperm associated antigen 5	1.6186	2.698	5.4603	0.2121	Z00003238-1	0.1469	0.0812	0.1141	1	0
gnf1m16715_a_at	Tbp	TATA box binding protein	1.6685	2.7031	5.6123	0.0601	Z00009055-1	0.0276	0.2006	0.1141	1	0
gnf1m08018_a_at	Bivm	basic, immunoglobulin-like variable motif containing	1.4587	2.5218	5.591	0.0814	Z00042872-1	0.0749	0.1535	0.1142	1	0
gnf1m03388_a_at	Cfhr1	complement component factor h-like 1	0.0678	3.2423	1.9256	3.7468	Z00055702-1	0.1229	0.1054	0.1142	0	1
gnf1m06473_a_at	Eif2b1	eukaryotic translation initiation factor 2B, subunit 1 (alpha)	2.3686	3.0299	5.5997	0.0727	Z00004923-1	0.0903	0.1381	0.1142	1	0
gnf1m18559_a_at	Lin9	lin-9 homolog (C. elegans)	1.9542	2.4825	5.6008	0.0716	Z00031433-1	0.1235	0.1049	0.1142	1	0
gnf1m06274_a_at	Nadk	NAD kinase	2.5722	3.2308	5.5543	0.1181	Z00000359-1	0.0937	0.1346	0.1142	1	0
gnf1m10874_a_at	Slc25a25	solute carrier family 25 (mitochondrial carrier, phosphate carrier), member 25	1.2047	2.6752	5.0777	0.5947	Z00040604-1	0.1461	0.0823	0.1142	1	0
gnf1m02561_a_at	Nek2	NIMA (never in mitosis gene a)-related expressed kinase 2	1.2798	2.6513	5.4645	0.2079	Z00006849-1	0.1173	0.1113	0.1143	1	0
gnf1m28727_a_at	Rnasen	ribonuclease III, nuclear	1.8103	2.8128	5.6083	0.0641	Z00061723-1	0.1041	0.1244	0.1143	1	0
gnf1m00202_a_at	Smap1	stromal membrane-associated protein 1	2.2994	3.0184	5.6067	0.0657	Z00005730-1	0.1421	0.0864	0.1143	1	0
gnf1m02870_a_at	Tjp2	tight junction protein 2	2.1138	3.0797	5.5077	0.1647	Z00020306-1	0.0728	0.1558	0.1143	1	0
gnf1m30435_at	Tnks2	tankyrase, TRF1-interacting ankyrin-related ADP-ribose polymerase 2	1.75	3.0692	5.4355	0.2369	Z00055546-1	0.118	0.1106	0.1143	0	1
gnf1m09333_at	Uba52	ubiquitin A-52 residue ribosomal protein fusion product 1	1.7126	2.5311	5.5988	0.0736	Z00006519-1	0.0959	0.1327	0.1143	1	0
gnf1m12973_at	D330012F22Rik	RIKEN cDNA D330012F22 gene	1.1493	2.2842	5.3685	0.3039	Z00076139-1	0.0999	0.1289	0.1144	1	0
gnf1m30195_a_at	Dgkd	diacylglycerol kinase, delta	1.4885	2.573	5.431	0.2414	Z00016718-1	0.1075	0.1212	0.1144	1	0
gnf1m31184_at	Ndufb6	NADH dehydrogenase (ubiquinone) 1 beta subcomplex, 6	2.7193	3.8326	5.4442	0.2282	Z00075698-1	0.1307	0.0981	0.1144	1	0
gnf1m16366_a_at	Ttc9c	tetratricopeptide repeat domain 9C	1.7791	2.8803	5.5184	0.154	Z00015516-1	0.0867	0.142	0.1144	1	0
gnf1m15540_at	Anapc13	anaphase promoting complex subunit 13	1.5918	2.4573	5.5306	0.1418	Z00047840-1	0.1101	0.1188	0.1145	0	1
gnf1m22577_a_at	E130306D19Rik	RIKEN cDNA E130306D19 gene	1.5504	2.6564	5.4529	0.2195	Z00015203-1	0.156	0.0729	0.1145	1	1
gnf1m11373_a_at	Fbxl4	F-box and leucine-rich repeat protein 4	1.7577	2.48	5.5777	0.0947	Z00039869-1	0.152	0.077	0.1145	1	0
gnf1m35600_at	Mrgprg	MAS-related GPR, member G	2.2069	2.8205	5.5884	0.084	Z00045829-1	0.0485	0.1805	0.1145	0	1
gnf1m30478_at	Rc3h1	expressed sequence N28103	1.201	2.2842	5.4786	0.1938	Z00000399-1	0.0814	0.1476	0.1145	1	0
gnf1m09305_s_at	Usp1	ubiquitin specific peptdiase 1	0.9447	2.9524	5.239	0.4334	Z00010044-1	0.0802	0.1487	0.1145	1	0
gnf1m27577_at	Zbtb17	zinc finger and BTB domain containing 17	0.91	2.4433	5.139	0.5334	Z00025289-1	0.1363	0.0927	0.1145	1	0
gnf1m00584_a_at	Cldn12	claudin 12	1.4101	2.7361	5.4548	0.2176	Z00018942-1	0.1137	0.1154	0.1146	1	0
gnf1m28898_a_at	Gcap14	granule cell antiserum positive 14	2.3228	3.2481	5.5209	0.1515	Z00007599-1	0.1031	0.1261	0.1146	1	0
gnf1m05204_a_at	Ankrd40	ankyrin repeat domain 40	1.8942	2.9349	5.5176	0.1548	Z00035143-1	0.094	0.1353	0.1147	1	1
gnf1m00817_a_at	Apc	adenomatosis polyposis coli	1.1879	2.4706	5.3311	0.3413	Z00018185-1	0.1275	0.1019	0.1147	1	0
gnf1m15361_a_at	Chd4	chromodomain helicase DNA binding protein 4	2.3837	3.2048	5.5788	0.0936	Z00006352-1	0.1327	0.0966	0.1147	1	0
gnf1m15452_at	Prosc	proline synthetase co-transcribed	1.4291	2.6709	5.4415	0.2309	Z00003923-1	0.1066	0.1228	0.1147	1	0
gnf1m18980_a_at	4930500O05Rik	RIKEN cDNA 4930500O05 gene	2.2781	2.7811	5.6398	0.0326	Z00061208-1	0.0749	0.1546	0.1148	1	0
gnf1m08156_s_at	9930021J03Rik	RIKEN cDNA 9930021J03 gene	2.0915	2.7082	5.6085	0.0639	Z00031518-1	0.1131	0.1165	0.1148	0	1
gnf1m30411_a_at	Cnnm3	cyclin M3	2.5303	2.7942	5.6615	0.0109	Z00020933-1	0.0916	0.1379	0.1148	1	0
gnf1m07529_at	D230010M03Rik	RIKEN cDNA D230010M03 gene	1.8014	2.5984	5.6053	0.0671	Z00074123-1	0.048	0.1816	0.1148	1	0
gnf1m05084_a_at	Mcts1	malignant T cell amplified sequence 1	2.416	2.9714	5.6091	0.0633	Z00048549-1	0.0939	0.1357	0.1148	1	0
gnf1m04860_s_at	Sf3a1	splicing factor 3a, subunit 1	2.1258	2.7348	5.5867	0.0857	Z00004502-1	0.1011	0.1284	0.1148	1	0
gnf1m04967_a_at	1810055E12Rik	RIKEN cDNA 1810055E12 gene	2.3559	3.0192	5.6048	0.0676	Z00009034-1	0.1337	0.0961	0.1149	1	0
gnf1m05237_a_at	2310001A20Rik	RIKEN cDNA 2310001A20 gene	1.5606	3.2382	5.1941	0.4783	Z00074429-1	0.1575	0.0723	0.1149	1	0
gnf1m08086_a_at	Klhl12	kelch-like 12 (Drosophila)	1.4586	2.5971	5.5018	0.1706	Z00054249-1	0.0399	0.1898	0.1149	1	0
gnf1m01803_a_at	Ssb	Sjogren syndrome antigen B	1.771	2.6734	5.5843	0.0881	Z00054320-1	0.1131	0.1166	0.1149	1	0
gnf1m29921_a_at	2410131K14Rik	RIKEN cDNA 2410131K14 gene	2.1252	2.645	5.6253	0.0471	Z00001728-1	0.1182	0.1117	0.115	1	0
gnf1m30145_a_at	9130011E15Rik	RIKEN cDNA 9130011E15 gene	2.4072	2.8065	5.6446	0.0278	Z00018607-1	0.0512	0.1788	0.115	0	1
gnf1m31127_a_at	Adprhl2	ADP-ribosylhydrolase like 2	1.8869	2.5814	5.5852	0.0872	Z00054127-1	0.1381	0.0919	0.115	1	0
gnf1m06078_a_at	AI597479	expressed sequence AI597479	2.3112	2.9363	5.6274	0.045	Z00016501-1	0.073	0.1569	0.115	1	0
gnf1m30381_a_at	Cep192	RIKEN cDNA 4631422C13 gene	1.0398	2.5904	5.3573	0.3151	Z00015536-1	0.0838	0.1461	0.115	1	0
gnf1m10328_a_at	Crocc	ciliary rootlet coiled-coil, rootletin	1.2898	2.5179	5.2815	0.3909	Z00052794-1	0.1296	0.1004	0.115	0	0
gnf1m15928_a_at	Gnai3	guanine nucleotide binding protein, alpha inhibiting 3	2.3603	3.4519	5.3886	0.2838	Z00034336-1	0.1395	0.0905	0.115	1	0
gnf1m01856_a_at	Ift88	intraflagellar transport 88 homolog (Chlamydomonas)	2.3494	2.8512	5.6283	0.0441	Z00034647-1	0.0601	0.1698	0.115	1	0
gnf1m24092_a_at	Pnn	pinin	2.4406	2.9952	5.6396	0.0328	Z00061619-1	0.103	0.1269	0.115	1	0
gnf1m03861_a_at	Sec11a	Sec11-like 1 (S. cerevisiae)	1.9571	3.4615	5.474	0.1984	Z00019556-1	0.1284	0.1015	0.115	1	0
gnf1m11054_a_at	Slc35b1	solute carrier family 35, member B1	2.6905	3.4082	5.5558	0.1166	Z00075403-1	0.1567	0.0733	0.115	1	0
gnf1m28692_a_at	Smg5	Smg-5 homolog, nonsense mediated mRNA decay factor (C. elegans)	2.5957	3.1022	5.62	0.0524	Z00036555-1	0.0791	0.1508	0.115	1	0
gnf1m05003_a_at	Chd1l	chromodomain helicase DNA binding protein 1-like	2.5127	2.9064	5.6308	0.0416	Z00008273-1	0.1318	0.0984	0.1151	1	0
gnf1m09579_a_at	Coq4	coenzyme Q4 homolog (yeast)	2.2872	2.6835	5.6428	0.0296	Z00011300-1	0.0759	0.1543	0.1151	1	0
gnf1m31118_a_at	Ddx39	DEAD (Asp-Glu-Ala-Asp) box polypeptide 39	1.6338	3.1394	5.1464	0.526	Z00006554-1	0.1056	0.1245	0.1151	1	1
gnf1m09386_a_at	Farsb	phenylalanine-tRNA synthetase-like, beta subunit	2.0615	3.0111	5.5737	0.0987	Z00001099-1	0.0796	0.1506	0.1151	1	0
gnf1m01805_a_at	Stag1	stromal antigen 1	1.7229	2.4413	5.5864	0.086	Z00002682-1	0.1628	0.0674	0.1151	1	0
gnf1m09758_a_at	Zfp426	zinc finger protein 426	1.76	2.6173	5.567	0.1054	Z00052166-1	0.1316	0.0986	0.1151	1	0
gnf1m12834_a_at	Agpat6	1-acylglycerol-3-phosphate O-acyltransferase 6 (lysophosphatidic acid acyltransferase, zeta)	2.035	2.5991	5.6181	0.0543	Z00074295-1	0.1646	0.0657	0.1152	1	0
gnf1m17072_at	Ivd	isovaleryl coenzyme A dehydrogenase	1.6238	2.7639	5.4505	0.2219	Z00074520-1	0.1164	0.1139	0.1152	1	0
gnf1m31406_at	Nploc4	nuclear protein localization 4 homolog (S. cerevisiae)	2.7682	4.128	5.3077	0.3647	Z00007631-1	0.1298	0.1005	0.1152	1	0
gnf1m15873_a_at	Brd9	expressed sequence AL022779	1.8431	2.7316	5.5769	0.0955	Z00034418-1	0.1581	0.0725	0.1153	1	0
gnf1m29346_a_at	Crkrs	Cdc2-related kinase, arginine/serine-rich	1.7444	2.5913	5.5469	0.1255	Z00035047-1	0.0807	0.1499	0.1153	1	0
gnf1m07528_a_at	Dpp9	dipeptidylpeptidase 9	2.369	2.8735	5.6354	0.037	Z00021547-1	0.1084	0.1222	0.1153	1	0
gnf1m05619_a_at	Ide	insulin degrading enzyme	2.6536	3.3145	5.5428	0.1296	Z00075433-1	0.1139	0.1167	0.1153	0	1
gnf1m00221_s_at	Mad2l1bp	MAD2L1 binding protein	2.1066	2.6224	5.6086	0.0638	Z00035964-1	0.1959	0.0347	0.1153	1	0
gnf1m31123_at	Nckap1	NCK-associated protein 1	1.1854	3.8156	5.3696	0.3028	Z00036524-1	0.1847	0.0459	0.1153	1	0
gnf1m24375_s_at	Pdzd11	PDZ domain containing 11	1.7093	2.4606	5.6162	0.0562	Z00036088-1	0.0487	0.1819	0.1153	1	0
gnf1m11927_at	Slc35a5	solute carrier family 35, member A5	1.1831	2.546	5.3388	0.3336	Z00007846-1	0.1102	0.1203	0.1153	1	0
gnf1m05766_a_at	Dom3z	DOM-3 homolog Z (C. elegans)	2.1531	2.9098	5.6195	0.0529	Z00010869-1	0.0931	0.1377	0.1154	1	0
gnf1m12780_a_at	Ndufaf1	NADH dehydrogenase (ubiquinone) 1 alpha subcomplex, assembly factor 1	2.5533	2.9997	5.63	0.0424	Z00074273-1	0.1698	0.0609	0.1154	1	1
gnf1m09354_s_at	Slbp	stem-loop binding protein	1.8745	3.0865	5.4251	0.2473	Z00001009-1	0.1409	0.0899	0.1154	1	0
gnf1m35475_at	Usp34	ubiquitin specific peptidase 34	1.4068	2.3595	5.5167	0.1557	Z00019003-1	0.1082	0.1225	0.1154	0	1
gnf1m00625_a_at	Cox10	COX10 homolog, cytochrome c oxidase assembly protein, heme A: farnesyltransferase (yeast)	1.298	2.5314	5.4083	0.2641	Z00001466-1	0.1478	0.0831	0.1155	1	0
gnf1m30622_at	Gm1040	gene model 1040, (NCBI)	1.1226	2.5242	5.5284	0.144	Z00003346-1	0.0861	0.1449	0.1155	1	0
gnf1m11138_a_at	Lsm5	LSM5 homolog, U6 small nuclear RNA associated (S. cerevisiae)	0.4985	2.4595	5.2936	0.3788	Z00011138-1	0.0617	0.1692	0.1155	1	0
gnf1m03037_a_at	Lypla2	lysophospholipase 2	2.7005	3.1582	5.6356	0.0368	Z00001059-1	0.1678	0.0632	0.1155	1	0
gnf1m02502_a_at	Mad1l1	mitotic arrest deficient 1-like 1	2.2391	4.1409	4.5039	1.1685	Z00018139-1	0.143	0.0879	0.1155	1	1
gnf1m25976_at	Metapl1	methionine aminopeptidase-like 1	1.1692	2.094	5.4191	0.2533	Z00054323-1	0.0855	0.1454	0.1155	1	0
gnf1m08463_a_at	Ankrd54	RIKEN cDNA C730048E16 gene	1.2485	2.6961	5.2401	0.4323	Z00003753-1	0.0919	0.1392	0.1156	1	0
gnf1m28434_a_at	Ccdc45	coiled-coil domain containing 45	1.3486	2.4167	5.5029	0.1695	Z00002849-1	0.1201	0.1111	0.1156	1	0
gnf1m05133_a_at	Dph5	DPH5 homolog (S. cerevisiae)	1.5013	2.775	5.5108	0.1616	Z00010903-1	0.0742	0.157	0.1156	1	0
gnf1m00225_a_at	Gale	galactose-4-epimerase, UDP	1.1564	3.0197	5.175	0.4974	Z00001147-1	0.1606	0.0706	0.1156	1	0
gnf1m26170_at	Mms19	MMS19 (MET18 S. cerevisiae)-like	1.2785	2.4851	5.4464	0.226	Z00013056-1	0.0858	0.1454	0.1156	1	0
gnf1m11740_a_at	Pkmyt1	protein kinase, membrane associated tyrosine/threonine 1	2.3708	2.9919	5.6293	0.0431	Z00003204-1	0.1763	0.0549	0.1156	1	0
gnf1m29808_a_at	Tmem106b	transmembrane protein 106B	2.6354	3.3662	5.5652	0.1072	Z00038210-1	0.1256	0.1056	0.1156	1	0
gnf1m03429_a_at	Incenp	inner centromere protein	1.2559	3.0262	5.2034	0.469	Z00000394-1	0.0946	0.1368	0.1157	1	1
gnf1m29149_a_at	Mrps33	mitochondrial ribosomal protein S33	2.538	3.2466	5.6049	0.0675	Z00030518-1	0.1126	0.1188	0.1157	1	0
gnf1m28431_a_at	Pik3r4	phosphatidylinositol 3 kinase, regulatory subunit, polypeptide 4, p150	1.4929	2.7147	5.3264	0.346	Z00022445-1	0.1253	0.106	0.1157	1	0
gnf1m02651_a_at	Plk1	polo-like kinase 1 (Drosophila)	1.9271	2.8886	5.54	0.1324	Z00025804-1	0.1415	0.0898	0.1157	1	1
gnf1m14586_a_at	4930448K20Rik	RIKEN cDNA 4930448K20 gene	1.5845	2.4708	5.617	0.0554	Z00076485-1	0.0911	0.1404	0.1158	0	0
gnf1m10008_a_at	Lass5	longevity assurance homolog 5 (S. cerevisiae)	1.3714	3.1005	5.0756	0.5968	Z00006225-1	0.1131	0.1185	0.1158	1	0
gnf1m02489_a_at	Lmnb2	lamin B2	1.1209	2.4505	5.4377	0.2347	Z00056538-1	0.0909	0.1406	0.1158	1	0
gnf1m05974_a_at	Mfn2	mitofusin 2	2.0662	3.2525	5.3689	0.3035	Z00036329-1	0.1393	0.0923	0.1158	1	0
gnf1m29183_at	Mrpl32	mitochondrial ribosomal protein L32 mitochondrial ribosomal protein L32 mCG4332	1.5216	2.2626	5.5569	0.1155	Z00031030-1	0.0871	0.1445	0.1158	1	0
gnf1m04346_a_at	Pcm1	pericentriolar material 1	0.7931	2.2042	5.5326	0.1398	Z00035543-1	0.1102	0.1213	0.1158	1	0
gnf1m08049_a_at	Tmem34	transmembrane protein 34	2.2379	3.2534	5.3917	0.2807	Z00036718-1	0.1026	0.129	0.1158	1	0
gnf1m03314_a_at	Tpst1	protein-tyrosine sulfotransferase 1	1.286	2.3758	5.4319	0.2405	Z00057590-1	0.0981	0.1335	0.1158	0	0
gnf1m30938_a_at	Usp32	ubiquitin specific peptidase 32	2.1567	3.1416	5.4856	0.1868	Z00018577-1	0.1281	0.1035	0.1158	1	0
gnf1m04588_a_at	1810046J19Rik	RIKEN cDNA 1810046J19 gene	2.4795	3.3836	5.5525	0.1199	Z00015057-1	0.1276	0.1042	0.1159	1	0
gnf1m02054_a_at	Bub1b	budding uninhibited by benzimidazoles 1 homolog, beta (S. cerevisiae)	1.2627	2.8873	5.3536	0.3188	Z00010774-1	0.0829	0.1488	0.1159	1	0
gnf1m28710_a_at	D4Ertd22e	DNA segment, Chr 4, ERATO Doi 22, expressed	1.6013	2.7617	5.3315	0.3409	Z00017866-1	0.1103	0.1214	0.1159	1	0
gnf1m02303_a_at	Gp1bb	glycoprotein Ib, beta polypeptide	1.5404	3.0542	5.2983	0.3741	Z00022766-1	0.0808	0.151	0.1159	1	0
gnf1m07415_a_at	Nupl1	nucleoporin like 1	2.3149	2.9421	5.6036	0.0688	Z00025735-1	0.0934	0.1383	0.1159	1	0
gnf1m00630_at	Rgl1	ral guanine nucleotide dissociation stimulator,-like 1	2.3618	2.7605	5.6367	0.0357	Z00025455-1	0.2027	0.0291	0.1159	1	0
gnf1m12190_a_at	2610510H03Rik	RIKEN cDNA 2610510H03 gene	1.0927	2.3406	5.4072	0.2652	Z00040975-1	0.048	0.184	0.116	1	0
gnf1m16063_a_at	Dtwd2	DTW domain containing 2	1.5511	2.2334	5.604	0.0684	Z00074954-1	0.0976	0.1344	0.116	1	0
gnf1m10096_a_at	Lrp11	low density lipoprotein receptor-related protein 11	2.16	3.5539	4.824	0.8484	Z00020787-1	0.1023	0.1296	0.116	1	0
gnf1m06479_a_at	Pqlc2	PQ loop repeat containing 2	1.6996	2.6666	5.5003	0.1721	Z00045313-1	0.1413	0.0907	0.116	1	0
gnf1m00599_a_at	Sharpin	SHANK-associated RH domain interacting protein	2.7923	3.1311	5.6461	0.0263	Z00047212-1	0.1111	0.1208	0.116	1	0
gnf1m24912_at	Stx8	syntaxin 8	0.9095	2.0421	5.5393	0.1331	Z00036541-1	0.1829	0.0491	0.116	1	0
gnf1m11509_a_at	Usp14	ubiquitin specific peptidase 14	2.6892	3.3183	5.6038	0.0686	Z00006619-1	0.0996	0.1324	0.116	1	0
gnf1m04395_a_at	Asf1b	ASF1 anti-silencing function 1 homolog B (S. cerevisiae)	1.0629	2.7038	4.6076	1.0648	Z00034801-1	0.1291	0.103	0.1161	1	0
gnf1m11392_s_at	Ears2	RIKEN cDNA 3230401I01 gene	1.4115	2.3675	5.5728	0.0996	Z00009372-1	0.0518	0.1804	0.1161	1	0
gnf1m12665_a_at	Eif4e	eukaryotic translation initiation factor 4E	0.8718	2.2045	5.4754	0.197	Z00018476-1	0.0938	0.1383	0.1161	1	0
gnf1m31367_at	ORF19	open reading frame 19	1.2723	2.4781	5.2722	0.4002	Z00048712-1	0.1165	0.1157	0.1161	1	0
gnf1m12820_at	Otc	ornithine transcarbamylase	1.4961	2.7413	5.4292	0.2432	Z00061868-1	0.0873	0.1448	0.1161	0	0
gnf1m06269_a_at	Prpf8	pre-mRNA processing factor 8	2.5266	3.0799	5.6251	0.0473	Z00061572-1	0.1173	0.1149	0.1161	1	0
gnf1m23899_a_at	Rnf2	ring finger protein 2	1.7736	2.8722	5.5228	0.1496	Z00009083-1	0.1006	0.1316	0.1161	1	1
gnf1m12618_a_at	Rnmt	RNA (guanine-7-) methyltransferase	2.2803	2.7334	5.6215	0.0509	Z00006038-1	0.0547	0.1775	0.1161	1	0
gnf1m29496_a_at	Ccdc124	RIKEN cDNA 1810023B24 gene	2.6031	3.0179	5.6375	0.0349	Z00036097-1	0.1077	0.1247	0.1162	1	0
gnf1m09161_s_at	Smarca5	SWI/SNF related, matrix associated, actin dependent regulator of chromatin, subfamily a, member 5	1.8954	2.8357	5.5017	0.1707	Z00005178-1	0.0624	0.17	0.1162	1	0
gnf1m13683_a_at	Snrpb2	U2 small nuclear ribonucleoprotein B	0.9059	2.3868	5.3345	0.3379	Z00005037-1	0.0842	0.1481	0.1162	1	0
gnf1m23997_at	Tmem167	RIKEN cDNA 0610041E09 gene	1.2748	2.2394	5.4379	0.2345	Z00016323-1	0.069	0.1634	0.1162	1	0
gnf1m00171_a_at	Ttll1	tubulin tyrosine ligase-like 1	0.8105	2.5326	4.6808	0.9916	Z00023151-1	0.0427	0.1896	0.1162	1	0
gnf1m13430_a_at	Homer3	homer homolog 3 (Drosophila)	1.0853	3.0027	4.7758	0.8966	Z00051869-1	0.0701	0.1625	0.1163	1	0
gnf1m05140_a_at	Med6	mediator of RNA polymerase II transcription, subunit 6 homolog (yeast)	2.2655	2.7965	5.6388	0.0336	Z00034924-1	0.0953	0.1373	0.1163	1	0
gnf1m08573_at	Mtmr6	myotubularin related protein 6	2.6467	3.5183	5.5576	0.1148	Z00025901-1	0.1397	0.0928	0.1163	1	0
gnf1m10326_a_at	Ndufs5	NADH dehydrogenase (ubiquinone) Fe-S protein 5	2.3818	3.6069	5.4767	0.1957	Z00074850-1	0.164	0.0685	0.1163	1	0
gnf1m10837_a_at	Nsmce1	non-SMC element 1 homolog (S. cerevisiae)	2.2969	3.1327	5.5379	0.1345	Z00039771-1	0.1614	0.0711	0.1163	1	0
gnf1m06795_a_at	Olfr958	olfactory receptor 958	2.2919	2.7158	5.6422	0.0302	Z00075996-1	0.0829	0.1497	0.1163	0	0
gnf1m05480_a_at	Rab1b	RAB1B, member RAS oncogene family	2.0403	3.09	5.5972	0.0752	Z00034649-1	0.127	0.1055	0.1163	1	0
gnf1m30434_a_at	Rnf20	ring finger protein 20	1.202	2.6144	5.5131	0.1593	Z00008632-1	0.0918	0.1407	0.1163	1	0
gnf1m10173_a_at	Snx17	sorting nexin 17	1.8348	2.7903	5.5812	0.0912	Z00006330-1	0.0706	0.1619	0.1163	1	0
gnf1m18741_s_at	Zc3h14	RIKEN cDNA 2700069A02 gene	1.5579	2.7808	5.5524	0.12	Z00063986-1	0.1156	0.1169	0.1163	1	0
gnf1m07807_a_at	Mrps27	mitochondrial ribosomal protein S27	2.0712	2.7851	5.637	0.0354	Z00001066-1	0.0631	0.1697	0.1164	1	0
gnf1m00087_a_at	Ncaph2	DNA segment, Chr 15, ERATO Doi 785, expressed	2.1045	2.6746	5.6359	0.0365	Z00055355-1	0.1628	0.07	0.1164	1	0
gnf1m10049_a_at	Ubp1	upstream binding protein 1	2.0733	2.9578	5.6076	0.0648	Z00010327-1	0.0989	0.1338	0.1164	1	0
gnf1m25917_at	Atg12	Transcribed locus	2.1799	2.6794	5.6253	0.0471	Z00014307-1	0.1326	0.1003	0.1165	1	0
gnf1m24467_at	Igbp1	immunoglobulin (CD79A) binding protein 1	2.403	2.7621	5.6497	0.0227	Z00000321-1	0.0777	0.1553	0.1165	1	0
gnf1m04523_a_at	Commd4	COMM domain containing 4	1.9358	2.8852	5.5935	0.0789	Z00034192-1	0.0655	0.1677	0.1166	1	0
gnf1m04813_a_at	D10Ertd322e	DNA segment, Chr 10, ERATO Doi 322, expressed	1.9162	3.4426	5.314	0.3584	Z00049614-1	0.0763	0.1568	0.1166	1	0
gnf1m22576_a_at	E130303B06Rik	RIKEN cDNA E130303B06 gene	1.4287	2.5543	5.6163	0.0561	Z00052151-1	0.1527	0.0805	0.1166	1	0
gnf1m03926_a_at	Olfr544	olfactory receptor 544	2.203	2.8322	5.625	0.0474	Z00030593-1	0.0984	0.1347	0.1166	0	0
gnf1m32287_at	Pdss2	prenyl (solanesyl) diphosphate synthase, subunit 2	1.1953	2.6414	5.5711	0.1013	Z00070169-1	0.0887	0.1445	0.1166	1	0
gnf1m01795_a_at	Sprr1a	small proline-rich protein 1A	2.5739	4.241	4.6495	1.0229	Z00022669-1	0.1117	0.1214	0.1166	0	0
gnf1m26723_at	Ube2e3	hypothetical protein	1.645	2.3989	5.5972	0.0752	Z00060522-1	0.1454	0.0878	0.1166	1	0
gnf1m10198_a_at	Zfp715	zinc finger protein 715	2.2983	3.1338	5.4938	0.1786	Z00036353-1	0.0794	0.1538	0.1166	1	1
gnf1m04527_a_at	1110059E24Rik	RIKEN cDNA 1110059E24 gene	2.2017	3.0902	5.5861	0.0863	Z00012727-1	0.0671	0.1663	0.1167	1	0
gnf1m29491_a_at	2700029M09Rik	RIKEN cDNA 2700029M09 gene	2.4752	3.0886	5.6043	0.0681	Z00027807-1	0.1199	0.1135	0.1167	1	0
gnf1m07735_a_at	2810007J24Rik	RIKEN cDNA 2810007J24 gene	1.1492	3.7372	3.591	2.0814	Z00040462-1	0.1088	0.1246	0.1167	0	0
gnf1m26268_a_at	4933411K20Rik	RIKEN cDNA 4933411K20 gene	1.7646	2.6458	5.623	0.0494	Z00035708-1	0.1421	0.0912	0.1167	0	1
gnf1m18300_a_at	4933439C20Rik	RIKEN cDNA 4933439C20 gene	1.4719	2.7623	5.4895	0.1829	Z00074621-1	0.114	0.1193	0.1167	1	0
gnf1m16604_a_at	Ascc1	activating signal cointegrator 1 complex subunit 1	1.8408	2.8881	5.4902	0.1822	Z00061499-1	0.1151	0.1183	0.1167	1	0
gnf1m00834_a_at	Atf1	activating transcription factor 1	1.4084	2.7954	5.3835	0.2889	Z00016253-1	0.0471	0.1862	0.1167	1	0
gnf1m15657_s_at	Hnrpa3	heterogeneous nuclear ribonucleoprotein A3	2.0951	3.2828	5.5128	0.1596	Z00050940-1	0.1147	0.1187	0.1167	1	0
gnf1m10805_a_at	Ict1	immature colon carcinoma transcript 1	1.3563	2.9717	5.0887	0.5837	Z00061593-1	0.1375	0.0959	0.1167	1	0
gnf1m06908_at	Olfr1342	olfactory receptor 1342	2.2688	2.8106	5.6035	0.0689	Z00048029-1	0.071	0.1623	0.1167	0	0
gnf1m11639_a_at	Unk	zinc finger CCCH type containing 5	1.4347	2.4956	5.4963	0.1761	Z00011517-1	0.1055	0.1278	0.1167	1	0
gnf1m12576_a_at	Zfand1	zinc finger, AN1-type domain 1	2.3291	2.9773	5.6087	0.0637	Z00030514-1	0.041	0.1923	0.1167	1	0
gnf1m00183_a_at	Cdc16	CDC16 cell division cycle 16 homolog (S. cerevisiae)	2.6026	3.0634	5.6388	0.0336	Z00053655-1	0.1995	0.0341	0.1168	1	0
gnf1m03647_a_at	Pebp1	phosphatidylethanolamine binding protein 1	2.9574	3.8025	5.5699	0.1025	Z00060499-1	0.0718	0.1617	0.1168	1	0
gnf1m03849_a_at	Ranbp9	RAN binding protein 9	2.0733	2.7761	5.6031	0.0693	Z00000624-1	0.1818	0.0517	0.1168	1	0
gnf1m03337_s_at	Timm13	translocase of inner mitochondrial membrane 13 homolog (yeast)	2.419	3.1833	5.5943	0.0781	Z00007576-1	0.107	0.1265	0.1168	1	0
gnf1m15412_a_at	Capza1	capping protein (actin filament) muscle Z-line, alpha 1	2.5056	3.4257	5.5081	0.1643	Z00033364-1	0.1501	0.0837	0.1169	1	0
gnf1m03031_a_at	Clcn6	chloride channel 6	2.329	2.7579	5.628	0.0444	Z00025505-1	0.1269	0.1068	0.1169	1	0
gnf1m32018_at	Dpy19l4	dpy-19-like 4 (C. elegans)	0.5902	2.0941	4.7991	0.8733	Z00032738-1	0.1223	0.1114	0.1169	1	0
gnf1m10449_a_at	Mrps30	mitochondrial ribosomal protein S30	1.3491	2.4868	5.4732	0.1992	Z00022596-1	0.0851	0.1486	0.1169	1	0
gnf1m12759_a_at	Pnkp	polynucleotide kinase 3'- phosphatase	1.5724	2.8498	5.3902	0.2822	Z00076745-1	0.0632	0.1705	0.1169	1	0
gnf1m29778_a_at	4931406I20Rik	RIKEN cDNA 4931406I20 gene	2.5548	3.1923	5.594	0.0784	Z00034530-1	0.1426	0.0914	0.117	1	1
[truncated: 13,867 more rows]
