# Supplementary material for: Responsiveness of genes to manipulation of transcription factors in ES cells is associated with histone modifications and tissue specificity
Source: BMC Genomics. 2011 Feb 9;12:102. doi: 10.1186/1471-2164-12-102 (PMC3044670; doi:10.1186/1471-2164-12-102)
Supplement: Additional file 9 — Association between TF-responsiveness in ES cells and tissue specificity in the NIA database. [file 1471-2164-12-102-S9.XLS]

## Sheet: Sheet1
Additional File 9. Association between gene responsiveness in ES cells and tissue-specificity in the NIA database
		Gene expression in the "NIA Differentiated cells/tissues" data set, Log10
																					Fibroblasts								Responsiveness in ES cells
Gene Symbol	FeatureID	brain cortex	cere-bellum	eyes	muscle	heart	bone	liver	kidney	bladder	skin	fat	lung	small intestine	large intestine	stomach	TS cells	NS cells	Differen-tiated NS cells	Placenta	SNL-STO	3T3	MEF-BL6	MEF-DR4	Newborn mice	Minimum (log10)	Maximum (log10)	Infor-mation, bits	Up-regulation, Ui	Down-regulation, Di	Up & down- regulation, Bi	CpG island	TATA	Used for analysis
0610005C13Rik	Z00029667-1	1.4142	1.2928	1.2807	1.3943	1.3395	1.3158	2.9085	2.7507	1.3433	1.2443	1.2353	1.367	2.6734	2.4687	1.4441	0.9658	0.8584	0.7924	1.0358	0.9531	0.8179	0.9409	0.9055	1.3985	0.7924	2.9085	1.8022	0.3012	0.4114	0.3563	0	0	0
0610006I08Rik	Z00019714-1	4.1853	4.2304	4.2605	4.6083	4.6089	4.474	4.383	4.5477	4.2674	4.1892	4.339	4.2297	4.1443	4.2959	4.2402	3.0608	3.9763	4.1837	3.7004	3.2385	3.1032	3.7618	3.7477	3.9574	3.0608	4.6089	0.3411	0.0467	0.1605	0.1036	1	0	1
0610006L08Rik	Z00062251-1	1.31	1.2279	1.2444	1.2634	1.2263	1.1922	1.2614	2.3015	1.2606	1.1508	1.2836	1.3409	1.2943	1.2333	1.286	0.8227	0.8296	0.6556	0.7575	0.8775	0.9642	0.8654	0.83	0.6012	0.6012	2.3015	0.9577	0.3266	0.2198	0.2732	0	0	0
0610007C21Rik	Z00043208-1	4.4541	4.488	4.5653	4.464	4.466	4.3845	4.4832	4.7301	4.5142	4.3103	4.8887	4.488	4.2896	4.3788	4.3424	3.8017	4.3019	4.6818	4.3913	4.4568	3.9676	4.0699	4.1214	4.2323	3.8017	4.8886	0.1854	0.2654	0.0822	0.1738	1	0	1
0610007L01Rik	Z00002138-1	3.6725	3.626	3.932	4.4193	4.1631	4.1135	4.2412	4.1127	4.0281	3.8891	4.3089	4.0912	3.9613	4.2249	4.2215	4.1408	3.8004	3.4402	4.4518	4.1311	4.2135	4.2501	4.2158	3.7347	3.4402	4.4518	0.1757	0.1322	0.1399	0.1361	0	0	1
0610007N19Rik	Z00073833-1	3.0656	3.1976	3.7945	3.5451	3.7432	3.8549	3.2669	4.4911	4.3509	3.8856	4.5031	4.1307	4.1067	4.5138	4.1932	3.1725	3.3365	2.5381	3.396	4.005	3.9384	4.1105	4.0683	3.6722	2.5381	4.5138	0.5814	0.3481	0.2001	0.2741	1	0	1
0610007P08Rik	Z00005047-1	2.9937	3.0595	3.1308	3.4932	2.8884	3.1985	3.0266	3.0273	3.1417	3.0253	3.2282	3.0427	2.853	2.5437	3.0081	3.1137	2.9215	2.8319	2.7561	3.0226	2.9518	2.9102	2.8952	2.5397	2.5397	3.4932	0.1553	0.1068	0.1566	0.1317	1	1	1
0610007P14Rik	Z00035469-1	3.4391	3.6522	3.3433	2.7954	2.9539	3.0808	3.8998	3.4411	3.3099	3.0924	3.2789	3.253	3.5255	3.7024	3.3809	3.2227	3.5424	3.3052	3.5358	3.3273	3.3099	3.4374	3.4682	3.054	2.7954	3.8998	0.2171	0.1249	0.0781	0.1015	1	0	1
0610007P22Rik	Z00075247-1	4.2129	4.2564	4.2291	4.3206	3.8731	4.1447	4.2956	4.1736	4.282	4.2568	4.2227	4.0743	3.9832	4.038	4.0605	4.3403	4.2228	4.2	4.4192	4.2747	4.2508	4.0654	4.0796	4.0413	3.8731	4.4192	0.0553	0.055	0.1014	0.0782	1	0	1
0610008F07Rik	Z00027010-1	1.5901	1.5952	1.6271	1.5265	1.4863	1.9896	3.8308	3.8235	1.7836	1.7006	1.998	1.8995	3.6624	2.3225	2.1156	1.369	1.4859	1.2158	1.8087	1.4375	1.472	1.347	1.4688	2.1426	1.2158	3.8308	2.5008	0.2072	0.2204	0.2138	0	0	1
0610009B14Rik	Z00045917-1	1.2619	2.315	1.8547	1.2053	1.282	1.3477	1.2583	1.6379	1.9781	1.3801	1.6052	1.8899	1.2454	1.7797	1.7308	1.2732	0.9034	0.7272	1.5853	0.9514	0.9178	0.9392	0.9038	1.0208	0.7272	2.315	0.6656	0.2284	0.278	0.2532	1	0	1
0610009B22Rik	Z00050720-1	3.994	4.0275	4.2923	4.2894	4.1284	4.0451	4.047	4.2353	3.8147	3.7087	4.0968	3.6355	3.721	3.4564	3.912	3.9366	3.8152	3.8117	3.5226	3.6714	3.4792	3.5038	3.532	3.3328	3.3328	4.2923	0.2611	0.0638	0.1869	0.1254	1	0	1
0610009D07Rik	Z00019796-1	3.6116	3.7146	3.8749	3.4844	3.5647	3.6313	3.5151	3.7374	3.8436	3.5989	3.6606	3.5809	3.6567	3.4495	3.6571	3.6269	3.7678	3.4925	3.5105	3.6784	3.6799	3.6554	3.6339	3.2718	3.2718	3.8749	0.0573	0.0609	0.1757	0.1183	1	0	1
0610009L18Rik	Z00043444-1	3.6838	3.6556	3.7269	4.6995	4.3267	4.3773	3.1128	3.963	4.1037	3.8391	4.18	3.6866	3.6776	3.7716	3.7278	2.9379	3.174	3.6566	3.2219	3.3881	3.0007	2.9931	3.0152	3.3049	2.9379	4.6995	0.86	0.2594	0.2385	0.249	1	0	1
0610009O20Rik	Z00070070-1	3.7224	3.8542	3.9814	4.1911	4.4517	3.9858	3.9691	4.0127	3.8233	3.8463	4.0414	3.8844	3.7133	3.8762	3.7845	3.7975	3.6164	3.5234	3.7747	3.4103	3.4236	3.3694	3.3414	3.3171	3.3171	4.4517	0.3057	0.1113	0.1399	0.1256	1	0	1
0610010D20Rik	Z00051810-1	2.0389	2.2878	2.0283	2.8063	2.1826	2.3163	3.7973	3.5693	2.417	2.687	2.9607	2.8034	2.5696	2.7747	2.3938	2.3571	2.3079	2.1353	2.408	2.5406	2.0486	1.8428	1.8336	2.7744	1.8336	3.7973	1.3585	0.2243	0.2406	0.2325	0	0	1
0610010E21Rik	Z00046611-1	4.3007	4.3475	4.5144	4.4857	4.5354	4.2667	4.2825	4.7076	4.2464	4.2091	4.3487	4.1549	4.2649	4.3468	4.1622	3.7501	4.3165	4.0834	3.8396	4.1537	3.9894	4.0991	4.1419	4.2492	3.7501	4.7076	0.1576	0.1709	0.2073	0.1891	1	0	1
0610010F05Rik	Z00020717-1	3.0692	3.0807	2.6856	3.2873	2.8846	2.9006	3.1308	2.7162	2.4556	2.5653	3.0671	2.849	2.4877	2.2992	2.7981	2.8835	2.865	2.4742	2.9327	2.827	2.9905	2.9502	2.846	2.6867	2.2992	3.2873	0.183	0.0986	0.2204	0.1595	1	0	1
0610010K06Rik	Z00060576-1	4.3377	4.3547	4.2302	4.1934	4.2278	4.1274	4.0498	4.1418	4.1874	4.2202	4.3689	4.282	4.4076	4.0551	4.3338	4.2007	4.1971	4.5312	4.2303	4.148	4.038	4.1193	4.1483	4.0649	4.038	4.5312	0.0629	0.1158	0.1079	0.1119	1	0	1
0610010K14Rik	Z00047073-1	3.4934	3.582	3.4104	3.7128	3.591	3.5887	3.5897	3.6697	3.453	3.548	3.5897	3.5107	3.3752	3.5306	3.3792	3.8356	3.7226	3.4596	3.5395	3.6556	3.6169	3.392	3.4859	3.3648	3.3648	3.8356	0.0575	0.0515	0.2145	0.133	1	0	1
0610010O12Rik	Z00042301-1	3.3719	3.6317	3.1172	4.2087	3.6603	3.7567	2.9783	4.1501	3.5329	3.1193	3.6137	3.6224	4.1675	4.1011	4.3995	3.0903	2.7619	3.3613	3.1807	2.0823	2.7182	2.4059	2.2663	2.61	2.0823	4.3995	0.934	0.638	0.1526	0.3953	1	0	1
0610011F06Rik	Z00035050-1	3.7727	3.8804	3.976	4.1878	3.7971	4.0557	4.9265	4.919	4.1056	3.6501	4.0011	3.9344	4.2482	4.4473	4.2795	4.065	3.6394	3.8309	3.9566	3.6353	3.5205	3.5912	3.5419	3.4966	3.4966	4.9265	0.8296	0.3172	0.0891	0.2032	1	0	1
0610011L14Rik	Z00051007-1	3.5007	3.5445	3.392	3.7806	3.5687	3.456	3.5592	3.4301	3.4121	3.4647	3.4004	3.3962	3.5574	3.6962	3.4403	3.2413	3.1732	3.5473	3.2874	3.3351	3.2685	3.3071	3.2932	3.2941	3.1732	3.7806	0.0858	0.0543	0.0814	0.0679	1	0	1
0610012D04Rik	Z00062736-1	1.0353	1.411	1.2317	2.7672	1.8518	2.2369	1.3284	1.3535	1.3665	1.629	1.4575	1.7144	1.3223	1.2892	1.3849	2.3614	0.9136	0.8214	2.0453	0.9722	1.0141	0.9601	1.0201	1.3935	0.8214	2.7672	1.3166	0.3085	0.2483	0.2784	0	0	0
0610012D14Rik	Z00054763-1	2.8994	2.899	2.6666	3.0006	2.9039	2.8222	3.8788	3.6752	2.6507	3.004	2.7474	2.6315	3.0023	2.7906	2.6114	2.5685	2.96	3	2.4341	2.5241	2.6497	2.5794	2.6055	2.6812	2.4341	3.8788	0.8481	0.0463	0.2245	0.1354	0	0	1
0610012G03Rik	Z00049893-1	2.7815	2.7771	2.5021	3.0707	2.9775	2.6925	2.3159	2.612	2.3967	2.3574	2.3508	2.2814	2.5169	2.7167	2.5701	1.9548	2.6838	2.541	2.1706	2.5983	2.6007	2.4167	2.3978	2.1277	1.9548	3.0707	0.2479	0.1273	0.2231	0.1752	1	0	1
0610012H03Rik	Z00048243-1	1.37	1.0558	1.781	1.3382	1.8618	1.458	3.9287	4.1047	1.3951	1.2333	2.2172	1.2854	1.59	1.4656	1.4315	0.9002	0.9919	0.803	1.4641	0.8999	0.8954	0.9676	0.9324	1.5607	0.803	4.1047	3.3305	0.3813	0.2794	0.3304	1	0	1
0610025J13Rik	Z00070237-1	1.3393	1.3563	1.305	1.3458	2.0937	1.2525	1.4189	1.6203	1.2625	1.3411	1.3371	1.2417	1.3216	1.2981	1.4006	1.0849	1.0265	1.0152	0.8275	1.0582	0.9773	0.9517	0.9779	0.9002	0.8275	2.0937	0.4417	0.2064	0.3358	0.2711	0	0	0
0610025P10Rik	Z00035419-1	4.6372	4.6099	4.4615	4.3702	4.3679	4.4494	4.1242	4.7692	4.2724	4.2651	4.1294	4.2545	4.3245	4.316	4.1693	4.1979	4.1728	4.1356	3.9384	4.0708	3.9177	4.0265	4.0265	4.3193	3.9177	4.7692	0.196	0.0548	0.0788	0.0668	1	0	1
0610030E20Rik	Z00027641-1	4.0061	4.1081	4.1712	4.025	3.9211	4.1015	4.4885	4.1939	4.2545	4.2832	4.1694	4.2688	4.2821	3.8657	4.1965	3.999	3.8972	3.6289	3.9702	3.668	3.6637	3.5086	3.6042	3.5691	3.5086	4.4885	0.2202	0.1922	0.0891	0.1407	1	0	1
0610031G08Rik	Z00039197-1	2.6162	2.7501	3.0965	3.8347	3.8349	3.6826	3.7513	3.5844	3.0402	3.0269	3.2144	2.617	2.5467	2.9078	3.2318	2.7361	2.3686	2.6559	1.9991	2.6583	1.189	1.8819	1.8426	2.2124	1.189	3.8349	1.0066	0.1228	0.4025	0.2627	n/d	n/d	0
0610031J06Rik	Z00035317-1	2.9951	3.086	2.8894	3.3578	3.2338	3.7781	3.5029	3.5375	3.2484	3.1976	3.4269	3.1716	3.3798	3.595	3.3852	3.2319	2.9904	3.1469	3.4303	3.2863	3.1792	3.3073	3.1378	2.9569	2.8894	3.7781	0.1841	0.1417	0.1126	0.1272	0	0	1
0610031O16Rik	Z00062081-1	1.3451	1.4952	1.532	1.4434	1.4912	1.3822	3.6697	3.0917	1.403	1.4864	1.4426	1.407	1.5047	1.411	1.9797	1.0195	0.9729	1.0624	0.9574	1.1168	1.1108	1.0087	0.9733	0.909	0.909	3.6697	3.1572	0.3535	0.2548	0.3042	0	1	1
0610033M10Rik	Z00063018-1	1.215	1.3515	1.6165	1.2667	1.3502	1.2356	1.4428	2.7769	2.8697	2.4261	1.988	1.5951	1.2452	1.3174	1.2382	0.9101	0.8778	0.7631	1.2642	0.9643	1.2882	0.9751	0.9397	1.2435	0.7631	2.8697	1.7748	0.289	0.2287	0.2589	0	0	1
0610037D15Rik	Z00034403-1	3.0562	3.2529	3.5208	3.284	3.2948	3.4831	3.5006	3.4815	3.534	3.4932	3.2558	3.3793	3.4797	3.646	3.4103	3.2562	3.3918	3.0765	3.0543	3.4081	3.116	3.2752	3.2567	2.9442	2.9442	3.646	0.1058	0.1058	0.1679	0.1369	1	1	1
0610037L13Rik	Z00074382-1	3.8189	3.8052	3.9015	4.085	3.8782	3.8559	3.5725	3.6866	3.9016	3.7559	3.9008	3.792	3.5175	3.5683	3.7538	3.5916	3.8931	3.6989	3.753	3.7495	3.6451	3.5233	3.6856	3.3747	3.3747	4.085	0.0898	0.0797	0.0722	0.076	1	0	1
0610037M15Rik	Z00045808-1	3.5916	3.862	3.7796	4.065	4.2466	4.4583	4.7981	4.3684	4.4472	4.7941	4.647	4.8016	4.9164	4.9315	4.5681	3.9116	3.3576	3.5192	4.0108	3.3034	2.742	3.3886	3.3748	3.7497	2.742	4.9315	0.7778	0.3358	0.2299	0.2829	n/d	n/d	0
0610037P05Rik	Z00037816-1	3.8832	3.8462	3.7733	4.3214	4.1235	4.1071	3.4131	3.5613	3.7506	3.7747	4.023	3.5599	3.6625	3.5826	3.8931	3.2051	3.547	3.3946	3.2398	3.1752	3.319	3.5138	3.5594	3.0447	3.0447	4.3214	0.3894	0.1079	0.0673	0.0876	1	0	1
0610038D11Rik	Z00011486-1	4.3147	4.4141	4.4165	4.3665	4.3431	4.3249	4.5701	4.469	4.4671	4.4912	4.4331	4.4806	4.0891	4.3249	4.3064	4.2636	4.3629	4.3987	4.4243	4.5083	4.3953	4.2016	4.2568	4.2125	4.0891	4.5701	0.0416	0.0585	0.1178	0.0882	1	0	1
0610038F07Rik	Z00052639-1	3.9552	3.9029	4.0271	4.2111	4.2975	4.1263	4.0581	3.9671	4.0588	4.0393	4.1668	3.9373	4.0203	3.7375	3.965	3.7568	3.7087	3.9269	3.8605	4.0345	3.942	3.8181	3.8541	3.7091	3.7087	4.2975	0.0894	0.055	0.0651	0.0601	1	0	1
0610038L08Rik	Z00030627-1	1.4673	1.4539	1.3687	1.4371	1.4922	1.4552	1.5601	2.576	1.3844	1.3622	1.5404	1.3621	2.9648	1.7242	1.4131	1.3749	1.0839	1.4791	1.5988	1.4476	1.4347	1.3554	1.1535	0.421	0.421	2.9648	1.7346	0.2574	0.2596	0.2585	0	0	1
0610039H22Rik	Z00062986-1	1.3385	1.572	2.003	1.6552	2.2142	2.1938	1.5882	2.7123	1.9582	1.5357	2.0206	2.4408	2.3596	2.2284	1.477	1.2666	1.1444	1.3753	1.3114	1.4969	0.9413	1.2938	0.9555	1.0367	0.9413	2.7123	0.8605	0.2351	0.4884	0.3618	0	0	1
0610039K10Rik	Z00045239-1	1.2258	1.2563	1.2193	1.227	1.2739	1.3252	1.2318	1.2353	1.24	1.301	1.3065	1.175	1.2564	1.2323	1.2588	0.8955	0.8381	0.6618	0.766	0.886	0.9279	0.8739	0.7296	0.6036	0.6036	1.3251	0.1447	0.2015	0.2244	0.213	1	0	1
0610040A22Rik	Z00044203-1	1.2157	1.2415	1.1902	1.1998	1.2071	1.2357	1.2463	1.8984	1.2733	1.163	1.2648	1.2138	1.1798	1.2564	1.3024	0.9585	0.9193	0.7249	0.829	0.949	0.8953	0.9376	0.951	0.6355	0.6355	1.8984	0.3423	0.483	0.4414	0.4622	1	0	0
0610040B09Rik	Z00062475-1	2.6243	2.6033	2.5011	2.7095	2.7854	2.5006	2.7472	3.4829	2.7976	3.0949	2.9815	2.7476	2.7651	3.5162	2.7263	2.5567	2.281	2.6029	2.3493	2.4717	2.6292	2.8087	2.7612	2.3359	2.281	3.5162	0.537	0.0955	0.2953	0.1954	0	1	1
0610040B10Rik	Z00074020-1	3.1842	3.1749	3.2194	3.2162	3.5155	3.1249	3.3373	3.1537	3.1006	2.9941	3.3314	2.8526	2.7741	2.7405	2.8169	3.2908	2.989	3.1847	3.0273	2.7655	2.3341	2.5667	2.7167	2.6805	2.3341	3.5155	0.2368	0.2679	0.2469	0.2574	1	1	1
0610040F04Rik	Z00028812-1	2.0736	2.1706	1.7296	1.6398	1.3696	1.5007	1.3153	1.7523	1.3379	1.5264	1.6012	1.5571	1.4648	1.4479	1.3318	1.5065	1.211	1.2329	1.2557	1.1651	1.1569	1.0702	1.1442	1.0239	1.0239	2.1706	0.4194	0.1949	0.1917	0.1933	1	0	1
0610040J01Rik	Z00074971-1	3.3966	3.5551	3.1712	4.2872	3.7196	3.8177	4.5967	4.5029	4.2256	2.3965	2.845	4.015	4.6401	4.6633	4.7507	3.6281	3.1077	2.4729	2.8205	1.0441	1.3901	1.4096	1.7804	3.2979	1.0441	4.7507	1.2558	0.5876	0.2415	0.4146	1	0	1
0710001D07Rik	Z00061797-1	2.5611	2.7069	2.6669	3.0752	2.7747	2.5829	2.2091	2.7006	2.7352	2.3532	2.8577	2.6464	2.336	2.3955	2.4753	2.158	2.6073	2.8452	2.1697	2.8363	2.8779	2.4579	2.5387	2.2925	2.158	3.0752	0.2055	0.1031	0.292	0.1976	1	0	1
0710008K08Rik	Z00021535-1	4.1505	4.1418	4.1435	4.2657	4.2243	4.0907	4.5216	4.5013	4.4962	4.241	4.5695	4.4383	4.2711	4.3157	4.3627	3.9815	4.0922	4.3187	4.1067	3.9668	3.7559	4.021	4.1199	4.0483	3.7559	4.5695	0.144	0.1462	0.1034	0.1248	1	0	1
0910001A06Rik	Z00074369-1	4.2675	4.162	3.7797	4.0212	3.7146	3.6314	2.595	2.5826	3.1796	3.2348	3.0961	2.924	2.7594	2.6193	2.6767	2.9961	3.1676	3.4651	2.5415	3.0266	3.0862	2.7432	2.8257	3.5462	2.5415	4.2675	1.0122	0.2726	0.2516	0.2621	1	0	1
0910001L09Rik	Z00031471-1	4.1953	4.1902	4.2944	4.4353	4.4323	4.6367	4.6459	4.6087	4.4035	4.3684	4.6623	4.2327	4.4649	4.4938	4.4269	3.8603	4.0998	4.4285	3.9598	3.9907	4.1064	3.9723	4.0382	4.0656	3.8603	4.6623	0.1918	0.088	0.0869	0.0875	1	0	1
1010001B22Rik	Z00078104-1	1.3772	1.5899	1.7017	1.9568	1.868	1.7628	1.6956	1.9801	1.6318	1.523	1.7731	1.515	1.345	1.3438	1.3447	1.0676	0.9772	1.6536	0.8893	1.5521	0.8422	0.9973	0.9619	0.5777	0.5777	1.9801	0.3689	0.7917	0.1622	0.477	0	0	0
1100001E04Rik	Z00048698-1	1.261	1.8746	1.1705	1.2332	1.2915	1.2962	1.0884	1.2565	1.3016	1.3182	1.2105	1.3102	1.2701	1.3045	1.2713	1.0984	1.041	0.8648	0.9689	1.0889	1.1308	1.0768	1.6219	1.4016	0.8648	1.8746	0.2274	0.1853	0.3567	0.271	0	0	0
1100001G20Rik	Z00037100-1	1.3544	1.3284	1.2436	2.0079	1.726	3.7368	3.866	1.6945	1.7536	3.6656	3.1705	3.3183	2.5297	1.6825	3.3914	1.1952	1.0893	0.9877	0.9986	1.1857	1.0054	1.1376	1.1643	2.4241	0.9877	3.866	1.9137	0.3219	0.4313	0.3766	0	0	1
1100001H23Rik	Z00054025-1	1.8128	1.8241	3.3311	4.2857	4.4859	4.4176	4.468	3.6536	3.5168	4.4117	4.2716	4.1757	4.677	4.2911	4.0555	3.5771	1.3126	0.6683	4.2494	1.0559	1.6126	1.931	1.5206	4.2514	0.6683	4.677	0.8897	0.6882	0.4836	0.5859	1	0	1
1110001A07Rik	Z00034726-1	2.9263	3.0272	3.3702	2.7802	2.8061	3.3564	2.3399	2.9379	2.9207	3.0076	3.0161	2.9996	2.7827	2.4648	2.9516	3.7564	3.5273	2.9895	3.2711	3.7743	3.7773	3.4648	3.5865	2.6978	2.3399	3.7773	0.5367	0.206	0.1393	0.1727	1	0	1
1110001A16Rik	Z00026217-1	4.1205	4.2579	4.3146	4.3685	4.5963	4.3093	4.3381	4.46	4.0916	4.0292	4.1711	4.023	4.0107	3.8512	4.0913	3.9727	3.9021	3.7946	3.6639	3.7878	3.7828	3.7983	3.7061	3.7067	3.6639	4.5963	0.2598	0.2043	0.1576	0.181	1	0	1
1110001D15Rik	Z00076333-1	1.2901	1.2628	1.0324	1.285	1.2793	1.3436	1.4001	1.253	1.2315	1.2833	1.5535	1.248	1.3129	1.2753	1.2837	0.9303	0.873	0.6968	0.8009	0.9209	0.8935	0.9088	0.8734	1.1157	0.6968	1.5535	0.1553	0.2105	0.3346	0.2726	0	0	1
1110001J03Rik	Z00049403-1	4.777	4.9113	4.9185	5.1355	5.4076	5.1655	5.1116	5.1721	4.7211	4.7657	4.735	4.5724	4.8328	4.8925	4.9409	4.0979	4.6883	4.4481	4.163	4.5704	4.3151	4.2139	4.1431	4.6623	4.0979	5.4076	0.3907	0.0572	0.207	0.1321	1	0	1
1110002B05Rik	Z00034501-1	4.1402	4.1543	4.5087	4.2163	4.1979	4.1075	4.1207	4.2773	4.3066	4.5626	4.6582	4.3612	4.8685	4.0401	4.2929	3.7404	4.2941	4.1938	4.2538	4.5343	4.4895	4.0571	4.2544	4.1749	3.7404	4.8685	0.232	0.2277	0.1566	0.1922	1	0	1
1110002E22Rik	Z00069242-1	1.377	1.3016	1.2053	1.403	1.2656	1.2016	1.1814	1.2034	1.2701	1.2829	1.1552	1.1633	1.6065	1.1762	1.2634	0.9478	0.8904	0.9242	1.4829	0.9384	0.9803	0.9263	0.8909	1.1179	0.8904	1.6065	0.1419	0.3448	0.2982	0.3215	0	0	1
1110002H13Rik	Z00043410-1	2.0604	2.0459	1.9598	2.3025	2.0901	2.0871	2.4065	2.1182	2.1146	2.129	1.9315	2.0367	2.0931	2.2262	1.9777	1.9746	1.7716	2.2396	1.8336	1.9477	1.9881	1.9041	1.9658	2.1553	1.7716	2.4065	0.0842	0.1836	0.2065	0.1951	0	0	1
1110002L01Rik	Z00043118-1	2.98	2.9756	3.4855	3.3614	3.032	2.8918	3.2971	3.1642	2.9162	2.9572	2.9132	2.8661	2.7867	2.6884	2.9884	3.0973	3.0979	2.7069	2.7498	2.8332	2.961	3.0986	2.9523	2.5159	2.5159	3.4855	0.196	0.1505	0.3536	0.2521	1	0	1
1110002N22Rik	Z00021156-1	3.0885	3.0681	3.1492	3.9332	3.7757	3.5888	3.4202	3.5301	3.2123	3.1765	3.3947	3.0797	3.0631	2.7875	3.2467	3.5294	3.1885	2.9097	3.1779	3.2351	3.1999	3.1261	3.1432	2.952	2.7875	3.9332	0.3492	0.1391	0.3722	0.2557	1	0	1
1110002O04Rik	Z00030111-1	2.4641	2.1408	2.0225	2.9193	2.7702	2.7269	1.5171	1.3445	2.045	2.4836	2.667	1.9589	1.7396	1.6221	1.6998	1.378	1.044	1.582	1.2591	1.1086	1.529	1.6046	1.6101	1.5128	1.044	2.9193	1.006	0.5162	0.2176	0.3669	0	0	1
1110003E01Rik	Z00008478-1	4.342	4.2742	4.246	3.9471	4.3483	4.3083	4.2639	4.2671	4.5835	4.1486	4.5558	4.4376	4.255	4.537	4.5487	3.4273	3.7684	3.9887	3.9643	4.0207	3.7625	3.8604	3.9186	3.8259	3.4273	4.5835	0.2581	0.4238	0.1437	0.2838	1	0	1
1110003O08Rik	Z00041698-1	4.9202	4.7006	4.4377	5.0255	4.8629	4.7367	4.6338	4.036	4.5345	4.6633	4.243	4.4657	3.98	4.3039	4.2085	3.6171	3.7954	3.8261	3.2996	3.5098	3.5756	3.4191	3.406	4.1431	3.2996	5.0255	0.6691	0.2479	0.1856	0.2168	1	0	1
1110004E09Rik	Z00040738-1	4.3867	4.2639	4.3465	4.52	4.3609	4.2457	4.2597	4.391	4.1892	4.1695	4.2771	4.5545	3.9099	3.9843	4.2206	4.2604	4.1852	4.4189	3.8525	3.9675	4.1875	4.1284	4.1536	4.1568	3.8525	4.5545	0.1055	0.1025	0.1961	0.1493	1	0	1
1110004F10Rik	Z00001284-1	4.2048	4.1431	4.2037	4.0996	4.0171	4.0768	3.8583	3.9609	4.1339	4.0029	4.1883	4.0254	3.8309	3.7466	3.9606	3.9685	4.0392	3.9937	4.0666	4.1487	4.0828	4.1073	4.0981	3.7715	3.7466	4.2048	0.0517	0.0761	0.0603	0.0682	1	0	1
1110005A03Rik	Z00059783-1	3.842	3.7517	3.9378	4.4797	4.3377	4.2824	3.9639	4.0223	3.8816	4.1189	4.0504	3.8573	3.8296	3.9401	3.9543	3.7631	4.0624	3.5945	3.7133	3.4288	3.1777	3.6407	3.32	3.2375	3.1777	4.4797	0.3382	0.1196	0.1522	0.1359	1	0	1
1110005A23Rik	Z00019356-1	4.0245	4.1013	4.2245	4.0351	4.1702	4.1604	3.958	3.9782	4.1209	3.9344	4.0597	4.0471	3.82	3.5816	3.9654	3.8917	4.125	3.6695	3.8421	3.8334	4.0856	3.9075	3.9372	3.5456	3.5456	4.2245	0.0923	0.0768	0.1576	0.1172	1	0	1
1110006G06Rik	Z00036209-1	4.2878	4.3	4.0688	4.1891	4.1207	4.0748	4.0805	4.1344	4.3508	4.1573	4.089	4.1892	4.7996	4.8133	4.137	3.7671	3.761	3.544	3.5991	3.4174	3.3401	3.6508	3.5301	3.8714	3.3401	4.8133	0.5659	0.0925	0.1639	0.1282	1	0	1
1110006G14Rik	Z00054800-1	2.4165	2.2668	2.3529	3.0603	2.9641	2.9764	3.1346	2.9449	2.6674	2.5909	2.8158	2.2847	2.6085	2.295	2.3318	1.3837	2.1938	2.3389	1.2431	1.2639	1.3777	1.4773	1.7175	1.9428	1.2431	3.1346	0.7017	0.5223	0.3145	0.4184	0	1	1
1110006O17Rik	Z00030115-1	3.0227	2.7713	2.9577	3.6018	3.7227	3.5725	3.1308	3.2261	3.8201	3.4026	3.6032	3.9378	3.4159	3.7507	3.3893	3.3628	2.3802	1.6764	3.3219	2.4577	2.1476	3.3621	3.2406	2.9446	1.6764	3.9378	0.5114	0.4409	0.1727	0.3068	0	0	1
1110006O24Rik	Z00042521-1	3.4858	3.3699	3.1709	3.4498	3.5	3.7443	3.5821	3.4011	3.2684	3.6581	3.2067	3.4148	3.7249	3.9631	3.4284	3.2049	3.054	3.4111	3.1058	3.2242	3.1944	3.3123	3.185	3.1982	3.054	3.9631	0.2323	0.1475	0.251	0.1993	1	0	1
1110007A13Rik	Z00002054-1	2.9485	3.0598	2.979	3.025	2.8076	2.7317	2.9852	2.8482	2.9513	2.8014	2.9373	2.959	2.9239	2.5743	2.9804	2.7933	2.9106	2.5397	2.4044	2.787	2.8898	2.5723	2.6581	2.4526	2.4044	3.0598	0.1002	0.1341	0.1385	0.1363	1	1	1
1110007C09Rik	Z00043055-1	3.5561	3.7312	4.1075	4.7746	4.6665	4.4823	3.8948	4.0623	4.0846	4.233	4.1064	4.16	4.2761	4.3616	4.3246	3.8871	3.7595	4.1825	3.759	4.169	4.0346	4.0281	4.0508	3.9134	3.5561	4.7746	0.3502	0.3571	0.1575	0.2573	1	0	1
1110007J02Rik	Z00026439-1	1.2192	1.8163	2.7144	1.9286	2.9374	1.3909	1.6059	1.5605	1.4085	1.2949	1.2783	1.8673	1.35	1.3625	1.1666	0.8878	0.8173	0.8225	0.978	0.9156	1.3899	1.0193	0.9149	2.1081	0.8173	2.9374	1.7465	0.4325	0.1647	0.2986	0	0	1
1110007L15Rik	Z00035334-1	3.9399	4.0041	4.0693	4.0812	3.9213	3.7759	3.5717	3.6926	3.9974	3.8965	3.8614	3.8994	3.7455	3.7265	3.8403	3.7554	3.7381	3.8455	3.7164	3.9233	3.8882	3.7362	3.7768	3.6544	3.5717	4.0812	0.0636	0.1896	0.0888	0.1392	1	0	1
1110007M04Rik	Z00006427-1	3.1106	3.0475	2.9869	3.5477	3.5872	3.2801	3.5215	3.469	2.852	2.7338	2.9919	2.688	3.0722	2.7751	3.0585	3.1339	3.183	2.8925	2.6766	3.0755	3.2129	3.0549	3.015	2.6346	2.6346	3.5872	0.291	0.1146	0.2622	0.1884	1	0	1
1110008E08Rik	Z00041665-1	1.5839	1.4406	1.4366	1.5964	1.3312	2.4637	1.6072	1.4529	1.275	1.9219	1.3197	1.4478	1.5154	1.5753	1.2599	1.2302	1.6997	1.8336	1.8612	1.4294	1.5278	1.0398	1.1127	1.5041	1.0398	2.4637	0.5769	0.3706	0.4436	0.4071	0	0	0
1110008F13Rik	Z00051194-1	4.618	4.753	4.5778	4.6993	4.8096	4.8609	4.7747	4.9112	4.6915	4.6493	4.7046	4.8569	4.8373	4.7579	4.9061	4.8737	4.5878	4.5843	4.8962	4.7893	4.7308	4.9536	4.8859	4.7452	4.5778	4.9536	0.0445	0.1121	0.0826	0.0974	1	0	1
1110008J03Rik	Z00007810-1	3.7682	3.7334	3.4418	3.6952	3.6041	3.3697	3.3991	3.4748	3.4045	3.3548	3.566	3.3848	3.3396	3.7845	3.6817	3.6055	3.4495	3.1861	3.1549	3.4561	3.3464	3.4088	3.274	3.228	3.1549	3.7845	0.1231	0.1098	0.2073	0.1586	1	0	1
1110008L16Rik	Z00008006-1	3.1599	3.0494	3.1574	3.6531	3.4563	3.385	3.6715	3.6563	3.5669	3.3677	3.5405	3.1649	3.5187	3.4818	3.9241	3.2387	3.1381	3.0146	3.0552	2.995	3.0841	3.0058	2.9338	2.9557	2.9338	3.9241	0.3096	0.1301	0.3447	0.2374	1	0	1
1110008P14Rik	Z00041181-1	4.3618	4.0502	3.7848	4.0787	4.0347	3.9535	3.9067	4.0114	3.9998	3.8428	4.1912	3.8217	3.7217	3.9008	4.0698	3.6104	3.3909	4.1391	3.8453	3.6553	3.8196	3.5591	3.5058	3.8753	3.3909	4.3618	0.1787	0.1275	0.0801	0.1038	1	0	1
1110012D08Rik	Z00035684-1	3.196	3.4567	3.2619	3.2885	3.3025	3.2151	3.3576	3.2298	3.4875	3.3414	3.4055	3.3033	3.2348	3.4373	3.2002	3.3087	3.8205	3.8473	2.916	3.5591	3.8381	3.7444	3.741	3.4878	2.916	3.8473	0.2262	0.311	0.1623	0.2367	1	0	1
1110012J17Rik	Z00002215-1	3.2388	3.4622	3.036	2.916	2.9874	2.6289	2.7606	3.0028	2.9759	2.9285	2.6469	3.6482	2.7244	3.1876	3.173	3.4268	2.8655	2.7704	2.8562	3.2934	3.5615	3.0682	3.0701	3.4491	2.6288	3.6482	0.3232	0.0964	0.2193	0.1579	0	0	1
1110012L19Rik	Z00048219-1	3.9194	4.0287	4.1497	4.4759	4.141	4.2652	4.1979	4.0561	4.2329	4.1988	4.2601	4.0504	4.0157	4.0533	4.0057	3.9166	4.0526	4.0398	3.9194	4.3139	4.1173	4.0344	4.0919	3.8282	3.8282	4.4759	0.0879	0.1457	0.1351	0.1404	1	1	1
1110012M11Rik	Z00038684-1	3.6814	3.775	3.9516	3.9541	3.9572	4.056	4.3256	4.1634	4.1581	4.0492	4.0313	4.0152	4.2877	4.4961	4.3029	4.1813	3.8018	3.7727	4.0992	3.9041	3.941	4.05	3.9166	3.7657	3.6814	4.4961	0.1631	0.1652	0.069	0.1171	1	0	1
1110012N22Rik	Z00043977-1	3.0673	3.0068	3.0287	3.581	3.6774	3.5636	1.7715	1.7556	2.2598	3.295	1.9126	2.611	2.0247	1.8737	2.3293	0.9553	0.9739	1.4334	0.9505	0.9243	0.9311	1.0082	0.9485	2.3623	0.9243	3.6774	1.571	1.4692	0.262	0.8656	0	1	1
1110013L07Rik	Z00047991-1	4.1365	3.9619	3.6682	4.0741	3.3046	3.6728	3.0081	3.2481	3.8762	3.5279	3.4984	3.6033	3.4875	3.7123	3.5317	3.0895	3.6127	3.3545	3.2401	3.2462	3.5521	3.8499	3.8621	3.7104	3.0081	4.1365	0.3021	0.3114	0.0828	0.1971	0	0	1
1110014J01Rik	Z00070464-1	4.232	4.1025	4.0619	3.9186	3.8475	3.8513	3.8456	4.0061	4.1385	4.0012	4.0093	3.9683	3.9574	4.2048	4.0068	4.0769	3.9105	3.9534	4.2394	4.0418	4.1392	4.1364	4.0886	3.6356	3.6356	4.2394	0.0645	0.1675	0.1263	0.1469	1	0	1
1110014K08Rik	Z00019273-1	4.5245	4.4164	4.8155	4.7906	4.6777	4.859	4.6299	4.879	4.9422	4.906	4.8067	4.9327	5.1786	5.1103	4.8553	5.2325	4.6087	4.4778	4.9945	4.3886	4.2999	4.3961	4.4768	5.1048	4.2999	5.2325	0.2404	0.3689	0.1596	0.2643	1	0	1
1110014L15Rik	Z00030758-1	1.4726	1.2955	1.3982	1.7711	1.3228	1.6465	1.5164	1.4029	1.4082	1.3359	1.509	1.3344	1.5882	1.5125	1.6782	0.9295	0.8372	1.2432	1.2291	1.079	1.2104	1.3073	1.0635	0.8946	0.8372	1.7711	0.1874	0.2462	0.2163	0.2313	0	0	1
1110014N23Rik	Z00004849-1	3.3656	3.4211	3.0747	3.2766	3.1621	2.895	3.2622	3.2787	3.1742	3.0867	2.9542	3.0667	3.1198	3.4098	3.0614	3.1604	3.0574	3.3977	3.1193	3.2069	3.0627	3.0411	2.9708	3.0071	2.895	3.4211	0.0858	0.1461	0.1452	0.1457	1	0	1
1110015M06Rik	Z00041523-1	1.3769	1.1343	1.1546	1.2097	1.2469	1.3498	1.2613	1.3689	1.2997	1.0089	1.2704	1.323	1.3207	1.4538	1.3043	0.9302	0.8387	0.6042	0.8109	0.8941	0.986	0.882	0.8465	0.5537	0.5537	1.4538	0.179	0.3721	0.5049	0.4385	0	0	0
1110015O18Rik	Z00063494-1	1.2488	1.3016	1.2676	1.2921	1.1991	1.3183	1.2944	1.2099	1.1615	1.1582	1.3179	1.1924	1.2502	1.2518	1.216	0.9357	1.13	0.7021	0.8062	0.9274	0.9348	0.9141	0.8787	1.0588	0.7021	1.3183	0.0929	0.2717	0.2433	0.2575	0	0	0
1110017D15Rik	Z00048915-1	3.43	3.3322	2.559	2.5335	2.5269	2.4584	2.6645	2.63	2.4152	2.5843	3.015	4.1093	2.5082	2.5482	2.5545	2.2948	2.9158	2.7127	2.5706	2.9473	2.8445	2.3058	2.5175	2.8575	2.2948	4.1093	1.4292	0.1889	0.208	0.1985	1	1	1
1110017F19Rik	Z00030114-1	1.6275	1.5714	1.6908	1.6123	2.0165	2.9182	2.9879	3.4186	3.614	2.8173	2.2863	3.6515	3.7322	3.8731	3.7564	1.0286	0.863	1.4529	1.8383	1.2515	1.4948	1.2585	1.4399	2.0345	0.863	3.8731	1.5749	0.6803	0.3022	0.4913	0	1	1
1110017I16Rik	Z00045161-1	2.7054	3.112	2.7293	1.3862	1.6236	2.5807	1.4086	1.4514	1.464	1.5073	1.4219	1.2714	1.4143	1.4289	1.4053	1.2499	1.5367	3.0931	1.7402	1.7729	1.0373	1.189	1.1314	2.7792	1.0373	3.112	1.524	0.4569	1.0097	0.7333	0	0	1
1110018G07Rik	Z00075554-1	4.6685	4.3733	4.2421	4.2526	4.4334	4.2196	4.3805	4.1225	4.1539	3.9998	4.2187	4.2041	4.1664	4.1398	3.9716	4.0501	3.9734	4.3559	3.9713	3.8795	3.947	3.8884	3.9094	4.0772	3.8795	4.6685	0.1712	0.1326	0.1126	0.1226	0	0	1
1110018H23Rik	Z00037743-1	1.2608	1.2153	1.4825	1.5595	1.2496	1.8577	1.273	1.2505	1.2568	1.3526	1.2537	1.2828	1.2036	1.1786	1.2802	1.054	0.9967	0.9562	0.8021	1.027	1.1355	1.0325	1.0505	1.1916	0.8021	1.8577	0.2355	0.2781	0.3139	0.296	0	0	0
1110018J18Rik	Z00047503-1	2.6123	2.8639	3.197	3.4428	3.5291	3.3076	3.7151	3.4065	3.319	3.0606	3.3203	3.3998	3.2386	3.1266	3.3286	3.2507	2.8803	3.0369	3.2162	3.5725	3.1697	3.3052	3.3069	2.648	2.6123	3.7151	0.2055	0.1747	0.115	0.1449	1	0	1
1110018M03Rik	Z00044316-1	3.3088	3.8052	3.6288	3.9949	4.1224	4.3663	2.9301	3.2888	4.2091	3.3132	3.7985	4.6679	3.5825	3.8578	4.239	1.3481	2.4758	0.7362	2.7172	1.6501	2.4245	4.6583	4.1811	4.1591	0.7362	4.6679	0.9956	0.7604	0.3118	0.5361	0	1	0
1110018N20Rik	Z00030122-1	2.6588	2.3496	2.5936	2.8433	2.9814	2.326	2.0533	1.9711	2.7564	1.8682	2.4861	2.3002	2.2264	2.5725	2.3884	1.1742	2.2916	2.2592	1.0886	0.9182	0.9273	0.9293	0.8939	1.9065	0.8939	2.9814	0.6914	0.2479	0.2699	0.2589	1	0	0
1110019B22Rik	Z00037181-1	1.1853	1.1504	1.2555	1.2411	1.2422	1.2933	1.2554	1.2372	1.1714	1.289	1.0793	1.1622	1.2442	1.2783	1.226	0.8731	0.8157	0.6395	0.7436	0.8637	0.8494	0.8516	0.8161	0.5232	0.5232	1.2933	0.1468	0.2878	0.2731	0.2805	0	0	0
1110019D14Rik	Z00031911-1	1.2292	1.2388	1.3413	1.268	1.2465	1.1834	1.2638	1.2374	1.2157	1.2882	1.1525	1.1841	1.2391	1.2226	1.223	0.9359	1.0283	0.7023	0.8064	0.9569	0.9748	0.9143	0.8788	0.586	0.586	1.3413	0.1094	0.2492	0.2469	0.2481	0	0	0
1110019J04Rik	Z00027815-1	4.6947	4.7833	4.6116	4.6858	5.293	4.8934	4.5452	4.9239	4.6854	4.6979	4.6358	4.6867	4.7477	4.8908	4.8399	4.6003	4.6751	4.3523	4.7498	4.8428	4.751	4.8079	4.7273	4.5325	4.3523	5.293	0.1541	0.2207	0.3682	0.2945	1	0	1
1110019K23Rik	Z00076389-1	3.3575	3.5754	3.517	3.4175	3.4207	3.1883	2.7023	3.1581	3.5359	3.1893	3.5164	3.2098	3.1527	2.9226	3.2297	2.6797	3.7861	3.2917	2.603	3.7726	3.8446	3.6252	3.6883	2.9476	2.603	3.8446	0.3336	0.236	0.3875	0.3118	1	0	1
1110019N10Rik	Z00075063-1	3.5842	3.6796	3.4483	3.9683	4.1694	3.6866	3.6715	3.7467	3.6775	3.4447	3.6441	3.5229	3.7887	3.8348	3.8372	3.9647	3.8225	3.7541	3.6618	3.6855	3.8737	3.8176	3.791	3.5059	3.4447	4.1694	0.1185	0.1082	0.1354	0.1218	1	0	1
1110020A21Rik	Z00026799-1	2.7116	2.8919	3.2186	3.5012	2.944	3.2615	3.4573	3.0884	2.5981	2.6757	3.1815	2.5709	2.9924	2.7845	2.6472	2.6619	2.617	2.7712	2.3247	2.5183	2.372	2.1971	2.3433	1.9812	1.9812	3.5012	0.5262	0.1801	0.2259	0.203	1	1	1
1110020C03Rik	Z00037258-1	2.6988	2.6138	2.5329	1.7268	1.5887	2.3851	1.7661	1.6805	1.9073	3.367	2.419	3.301	2.2354	2.2455	2.7893	2.1296	2.4828	2.0045	2.9209	1.0769	1.2145	1.6474	1.2171	2.5311	1.0769	3.367	1.1047	0.858	0.4812	0.6696	0	0	1
1110020C17Rik	Z00049352-1	1.2807	1.1488	1.2891	1.1787	1.2318	1.1553	1.1751	1.187	1.2181	1.334	1.1436	1.1806	1.2503	1.2373	1.2068	0.8669	0.8095	0.6332	0.7374	0.8574	0.8993	0.8453	0.8099	0.517	0.517	1.334	0.144	0.2594	0.2543	0.2569	0	0	0
1110020G09Rik	Z00009523-1	3.6894	3.8779	4.007	3.7831	4.108	3.917	4.7152	4.1491	3.4954	3.2442	3.5796	3.4728	3.7477	3.2308	3.4168	3.3224	3.6117	3.8984	3.036	3.1878	3.3502	3.1603	3.0366	3.5245	3.036	4.7152	0.8626	0.1406	0.1117	0.1262	1	0	1
1110020P15Rik	Z00048626-1	5.1643	5.1624	5.223	5.4237	5.7108	5.605	5.3044	5.5819	5.3172	5.2453	5.1959	5.0943	5.4082	5.4548	5.45	4.9644	4.9629	5.0803	4.896	4.8375	5.0399	4.7934	4.6916	5.0626	4.6916	5.7108	0.2519	0.1564	0.1111	0.1338	1	0	1
1110021J02Rik	Z00040583-1	3.3287	3.3346	3.3477	3.4253	3.4738	3.4954	3.6874	3.2774	3.2441	3.0724	3.3964	3.0761	3.2996	3.5734	3.5006	1.9206	3.4285	3.3428	3.5067	3.5511	3.3919	3.21	3.3336	2.5656	1.9206	3.6874	0.1669	0.2032	0.1404	0.1718	1	0	1
1110021L09Rik	Z00047857-1	3.2752	3.1141	3.2187	2.8865	2.9925	2.6304	2.8407	3.5266	3.5013	2.882	3.7164	3.1158	3.6992	3.3217	3.3231	2.5486	3.1172	3.4583	1.9728	2.8796	2.9223	2.71	2.9413	2.2259	1.9728	3.7164	0.4739	0.4866	0.3844	0.4355	1	0	1
1110025L11Rik	Z00039653-1	1.1979	1.3274	1.1678	1.2267	1.2809	1.238	1.2705	1.2639	1.276	2.1042	1.2297	1.1543	1.2932	1.3072	1.3219	0.9805	0.9146	0.7383	0.8029	0.8832	0.7486	0.9193	0.9951	1.0899	0.7383	2.1042	0.5519	0.2618	0.2703	0.2661	0	0	1
1110028A07Rik	Z00039433-1	2.2532	2.3217	3.4097	3.6413	3.8231	3.7877	3.8375	3.6094	2.891	3.6649	2.5643	3.1398	2.4729	2.5475	2.7144	1.9311	1.6201	1.9038	1.6898	1.7611	1.6766	1.6328	2.0515	2.7805	1.6201	3.8375	1.2097	0.4617	0.1684	0.3151	0	0	1
1110028C15Rik	Z00050859-1	2.9511	3.1395	3.268	3.7959	3.558	3.3912	3.3311	3.8501	3.3473	3.2033	3.0636	3.2612	2.7231	2.4981	3.1764	2.2018	2.8886	3	2.2499	3.0601	2.8536	2.5389	2.6603	2.3683	2.2018	3.8501	0.611	0.4563	0.4398	0.4481	1	0	1
1110030E23Rik	Z00046478-1	3.5322	3.5234	3.7682	3.4982	3.2676	3.4035	3.549	3.2929	3.6164	3.6047	3.6511	3.3984	3.4046	3.6465	3.5477	1.1032	3.3572	1.3587	3.076	1.5154	1.7972	2.924	1.3886	2.8497	1.1032	3.7682	0.4664	0.3315	0.3898	0.3607	0	1	0
1110031B06Rik	Z00019016-1	4.8506	4.7808	4.2816	4.1113	4.2555	4.0096	4.3496	4.3312	4.1368	3.8647	4.1284	3.9889	3.7147	3.9559	3.9321	4.1807	3.9563	4.3876	3.9445	4.0653	4.0368	4.1715	4.1548	4.4101	3.7147	4.8506	0.364	0.1268	0.1512	0.139	1	0	1
1110031I02Rik	Z00015114-1	3.5889	3.7479	3.7779	4.0612	4.0038	3.7077	3.8007	4.1523	3.8177	3.6089	4.1834	3.7345	4.082	4.0453	3.9157	3.812	3.7625	3.5253	3.505	3.3146	3.4121	3.1736	3.1928	3.4327	3.1736	4.1833	0.2571	0.0847	0.0795	0.0821	1	0	1
1110032A03Rik	Z00021178-1	3.7014	3.6149	3.5599	3.6835	3.5364	3.4674	3.9826	3.976	3.6297	3.2169	4.0497	3.7831	3.4744	3.3296	3.6698	3.1768	2.9458	3.4159	3.3286	3.0969	2.6503	2.8133	2.9579	2.8227	2.6503	4.0497	0.4217	0.2242	0.1971	0.2107	1	0	1
1110032A04Rik	Z00048210-1	1.8791	2.6507	2.2735	1.3719	1.3018	1.286	1.5199	1.847	3.4834	1.4012	1.3038	1.655	1.3078	2.6148	3.5852	0.9265	0.8691	0.6928	0.797	0.917	0.8239	0.9049	0.8695	1.5804	0.6928	3.5852	2.5486	0.2389	0.2895	0.2642	1	0	0
1110032A13Rik	Z00074562-1	3.4868	3.3563	3.0898	3.8554	3.9302	3.7405	3.8651	3.6828	3.4648	3.6003	3.5424	3.4118	3.4825	3.6985	3.5019	3.0929	3.3544	3.2796	3.355	3.2627	3.3773	3.4743	3.3128	3.7013	3.0898	3.9302	0.1908	0.1133	0.6092	0.3613	1	0	1
1110032D16Rik	Z00076319-1	1.4278	1.3396	1.1437	1.4255	1.2437	0.9508	1.345	1.3565	1.3107	2.4097	1.2969	1.3802	1.3768	1.2749	1.3219	1.0358	0.9041	0.7278	0.8319	0.952	0.8422	0.9399	0.9045	1.9536	0.7278	2.4097	1.0065	0.2451	0.268	0.2566	0	1	0
1110032E23Rik	Z00074585-1	2.8718	2.8501	3.3145	3.4297	3.9906	3.5798	2.2494	2.8454	3.5983	3.528	3.7947	4.0772	3.0627	3.1308	3.2477	1.8535	1.5658	1.4444	2.7144	4.2603	3.8272	4.4999	4.3394	3.6068	1.4444	4.4999	1.0866	0.7793	0.5032	0.6413	0	1	1
1110032F04Rik	Z00031487-1	3.5992	2.7149	2.3925	1.3988	1.9171	1.5844	1.3136	2.6647	1.9015	1.3626	2.208	1.8574	2.0756	1.4624	1.3047	1.5809	2.0503	0.9992	1.5301	0.7651	0.9664	0.9988	0.9076	3.3085	0.7651	3.5992	2.1791	0.6657	0.7569	0.7113	1	0	1
1110032O16Rik	Z00051404-1	4.0057	3.9661	4.0624	4.1042	4.0234	4.2367	4.6107	4.3917	4.2896	4.1608	4.466	4.2684	4.5736	4.4893	4.25	3.7118	4.0031	4.1371	3.7026	3.8098	3.7875	3.9503	3.9318	3.9145	3.7026	4.6107	0.2558	0.0854	0.1372	0.1113	1	0	1
1110033F04Rik	Z00049503-1	1.2524	1.2854	1.172	1.2393	1.1872	1.1648	1.2367	1.1901	1.2394	2.1297	1.2668	1.2997	1.2855	1.2902	1.1979	0.8703	0.8567	0.6391	0.7622	0.9604	0.9051	0.858	0.8157	1.2481	0.6391	2.1297	0.6152	0.4334	0.2114	0.3224	0	1	0
1110033M05Rik	Z00051660-1	3.8552	3.8056	3.7332	3.5507	3.5949	3.5286	3.5323	3.4692	3.7162	3.6335	3.655	3.6418	3.5447	3.0926	3.4983	3.3702	3.6005	3.8036	3.3751	3.5136	3.5043	3.5213	3.4924	3.2385	3.0926	3.8552	0.0975	0.1452	0.1316	0.1384	1	0	1
1110034A24Rik	Z00038781-1	2.8449	2.8598	2.9883	2.9436	2.8596	3.1493	3.0729	2.9784	3.031	3.0962	2.9201	3.2037	3.047	3.0894	3.015	3.2498	3.4102	2.9107	2.9284	3.3063	3.4327	3.2346	3.176	2.8536	2.8449	3.4327	0.1226	0.0537	0.0918	0.0728	1	0	1
1110034B05Rik	Z00006158-1	3.9711	3.8371	4.074	3.5863	3.5897	3.621	4.0843	3.8063	3.8255	3.6289	3.7954	3.805	3.5645	3.2998	3.7734	4.0118	3.7869	4.0415	3.8902	3.8212	3.9705	3.8453	3.899	3.3976	3.2998	4.0843	0.1236	0.0616	0.1191	0.0904	1	1	1
1110034G24Rik	Z00048159-1	3.5604	3.5584	3.6754	3.7264	4.2394	3.6192	3.6816	3.3874	3.5017	3.5675	3.525	3.5683	3.6243	3.6876	3.4372	2.9188	3.3237	3.4272	3.5666	3.128	2.9642	3.1636	3.1458	3.1085	2.9188	4.2394	0.3626	0.1187	0.1928	0.1558	1	0	1
1110034N17Rik	Z00078140-1	2.946	2.9819	3.1382	3.3546	3.4269	3.7449	3.5922	3.597	3.5887	3.6799	3.3988	3.7294	3.7614	3.607	3.563	2.131	2.919	2.4852	3.4415	3.2551	2.4704	3.0451	2.8049	3.1538	2.131	3.7614	0.3794	0.484	0.1491	0.3166	0	0	1
1110035H17Rik	Z00064772-1	1.3642	1.4417	1.4286	1.4376	1.3711	1.4043	1.4258	1.4969	1.8425	1.4781	1.6043	1.5728	1.8862	1.8675	1.6216	0.9792	1.0047	0.695	0.9362	0.8312	1.2235	0.8623	0.8852	0.7058	0.695	1.8862	0.3799	0.2395	0.6231	0.4313	n/d	n/d	0
1110035M17Rik	Z00031789-1	1.9513	1.8144	1.3272	1.9122	1.3079	1.4945	1.3211	1.4084	1.3818	1.2476	1.3242	1.0537	1.2691	1.6341	1.327	1.0847	1.0412	1.5319	0.8389	0.9702	0.9832	0.9925	0.8375	0.7884	0.7884	1.9513	0.4293	0.2038	0.2466	0.2252	1	0	1
1110036E04Rik	Z00033581-1	1.9001	1.9334	1.968	1.7264	1.8369	1.9582	1.8337	1.9841	1.9702	2.4114	1.7254	1.9924	2.2689	2.4003	2.1517	1.6234	1.7873	1.6269	1.5275	1.6333	1.6376	1.0147	1.3788	1.5222	1.0147	2.4114	0.3372	0.324	0.3788	0.3514	0	0	1
1110036O03Rik	Z00051230-1	3.2306	3.2885	3.4952	3.0748	3.732	3.3148	2.6567	2.9559	3.7689	3.6282	3.523	3.4597	2.9277	3.3325	3.712	3.5418	3.439	2.8125	3.3843	3.8797	3.9411	4.009	4.1681	3.4668	2.6567	4.1681	0.4463	0.4449	0.564	0.5045	1	0	1
1110037F02Rik	Z00016059-1	3.2203	3.262	3.2687	3.3942	3.4006	3.3624	3.3494	3.3877	3.4798	3.3854	3.5984	3.3468	3.3549	3.2427	3.3946	3.3031	3.4679	3.4789	3.7076	3.6087	3.5797	3.6648	3.6689	3.3898	3.2203	3.7076	0.0795	0.06	0.1287	0.0944	1	0	1
1110038B12Rik	Z00027420-1	3.1866	3.1183	3.3135	3.3109	3.0677	3.3741	3.4446	3.4127	3.3448	3.4659	3.3285	2.9969	3.471	3.7534	3.3586	4.0869	3.9367	3.3608	3.3013	4.3368	4.0965	3.8807	3.9802	3.2877	2.9969	4.3368	0.5818	0.0395	0.1287	0.0841	1	1	1
1110038D17Rik	Z00051012-1	3.3075	3.3362	3.8191	4.1479	3.9246	4.0403	4.4784	4.2368	3.5628	3.8324	3.773	3.5416	4.3871	4.3012	3.6012	3.6407	3.3889	3.3896	3.755	3.3934	3.6012	3.4983	3.5267	3.696	3.3075	4.4784	0.5025	0.3157	0.0794	0.1976	1	0	1
1110038F14Rik	Z00037655-1	4.1895	4.1415	4.3104	4.2934	4.2272	4.2559	3.876	4.1104	4.3051	4.3269	4.2488	4.4468	4.1203	4.2009	4.1475	4.0321	4.2705	4.1622	4.1171	4.2824	4.2584	4.1012	4.1546	4.1547	3.876	4.4468	0.0453	0.2361	0.0853	0.1607	1	1	1
1110039B18Rik	Z00075311-1	4.137	4.0686	4.2358	4.2	4.156	4.1183	4.4732	4.3321	4.2334	4.2032	4.3695	4.2028	4.313	4.4079	4.3994	4.2276	4.0069	4.0804	4.497	4.2401	4.236	4.2688	4.3184	4.2153	4.0069	4.497	0.0584	0.1653	0.1588	0.1621	1	0	1
1110039F03Rik	Z00076494-1	3.4236	3.4002	3.2523	3.1065	3.1915	3.0694	3.1854	3.2052	3.1382	3.1055	3.3167	3.1347	3.0801	3.2378	3.2052	3.2212	3.1561	2.7142	2.828	2.7432	2.4384	3.2392	3.2245	3.0296	2.4384	3.4236	0.1197	0.0888	0.2665	0.1777	1	0	1
1110046J04Rik	Z00030119-1	2.9161	2.7348	2.4826	3.3387	2.5401	2.8174	1.8725	2.126	2.6805	3.1874	2.6136	2.8519	2.4484	2.2438	2.3105	2.2846	1.7652	2.3108	2.3287	3.1908	3.232	3.0003	3.0965	1.5549	1.5549	3.3387	0.5821	0.4513	0.3512	0.4013	1	0	0
1110049B09Rik	Z00027025-1	2.1532	2.4116	1.4737	1.346	1.2958	1.371	1.3389	1.3802	1.3497	1.2566	2.1938	2.9503	1.4375	1.2903	1.3763	0.9355	1.0072	0.7019	0.806	0.926	0.8122	0.9139	0.8784	1.5466	0.7019	2.9503	1.8267	0.2189	0.5009	0.3599	0	0	0
1110049F12Rik	Z00010634-1	4.2682	4.2447	4.09	4.1619	3.8632	3.8784	3.7262	3.6876	3.9251	4.0029	4.0151	3.8182	3.8087	3.9966	3.7453	3.9416	3.7336	3.8854	4.1427	3.6105	3.721	3.6288	3.6608	3.8083	3.6105	4.2682	0.1459	0.1712	0.0925	0.1319	1	0	1
1110050K14Rik	Z00029839-1	1.5542	1.6194	1.3282	1.4653	1.4503	1.555	2.4327	1.5964	2.8194	1.3384	1.529	3.1048	2.7518	2.558	2.6487	1.373	0.9311	1.0121	1.8799	2.4561	1.3698	1.2437	1.3471	2.2274	0.9311	3.1048	1.2521	0.2276	0.3907	0.3092	1	0	1
1110051M20Rik	Z00070075-1	1.692	1.7095	1.8029	1.3507	1.2002	1.3695	1.1142	1.4451	1.3669	1.3575	1.4091	1.5352	1.2684	1.2859	1.3267	1.0119	1.0975	1.4389	0.8847	1.0151	1.1784	1.024	1.0186	0.6598	0.6598	1.8029	0.2555	0.3183	0.2539	0.2861	1	0	1
1110054M08Rik	Z00062673-1	1.2545	1.4518	1.4504	1.318	1.2403	1.2234	1.5268	1.2318	1.3784	1.4754	1.215	1.3773	1.374	1.3725	1.3415	0.9743	1.1331	0.7407	0.882	1.4568	1.0531	1.0483	0.9514	1.0492	0.7407	1.5268	0.1283	0.2267	0.2968	0.2618	1	0	0
1110054O05Rik	Z00025876-1	3.9488	3.8365	3.9799	3.3365	3.7246	3.6633	3.5743	3.6419	3.9999	3.8758	3.7282	3.8446	3.7621	3.6108	3.8573	3.6671	3.8861	3.4519	3.5072	3.5084	3.8303	3.6461	3.6391	3.4016	3.3365	3.9999	0.1121	0.1023	0.1182	0.1103	1	0	1
1110054P19Rik	Z00047668-1	1.224	1.1756	1.1587	1.2128	1.2557	1.1882	1.2389	1.2663	1.3016	1.222	1.3642	1.2029	1.1978	1.2644	1.2485	0.8669	0.8095	0.6332	0.7374	0.8574	0.8993	0.8453	0.8099	0.517	0.517	1.3642	0.1525	0.3669	0.3485	0.3577	0	1	0
1110057K04Rik	Z00035500-1	3.7812	3.7944	3.7296	3.6115	3.9397	3.6611	4.2393	3.8666	3.8587	3.9243	4.0741	3.7966	3.8352	3.8612	3.9221	3.884	3.4562	3.8938	3.7424	3.8514	3.7511	3.7806	3.6823	3.459	3.4562	4.2393	0.1109	0.2285	0.0732	0.1509	1	0	1
1110058D11Rik	Z00030118-1	1.5814	1.6289	1.5366	1.8137	1.6685	2.2397	1.912	1.7627	1.4892	1.8766	1.7274	1.8958	1.677	1.7043	1.4779	1.4308	1.2996	1.4009	1.4935	1.2366	1.4402	1.466	1.3044	1.1873	1.1873	2.2397	0.2715	0.2202	0.461	0.3406	0	1	0
1110058L19Rik	Z00039724-1	4.3355	4.2956	4.4793	4.4626	4.7234	4.4479	4.387	4.4445	4.2219	4.0855	4.3842	4.0934	4.0424	3.826	4.0596	3.8327	3.9841	4.172	3.8608	4.0029	3.7674	3.7745	3.8438	3.7028	3.7028	4.7234	0.2859	0.1049	0.0581	0.0815	1	0	1
1110059E24Rik	Z00012727-1	3.8668	3.9809	3.9411	3.6738	3.7694	3.67	3.9687	3.7404	4.1271	3.6586	3.9172	3.9513	3.9867	3.9052	3.8124	3.8818	4.0539	3.8249	3.7241	4.0873	3.978	3.9122	3.7544	3.4295	3.4295	4.1271	0.0811	0.0671	0.1663	0.1167	1	0	1
1110059G02Rik	Z00073841-1	1.2494	1.0985	1.3526	1.2648	1.194	1.2315	1.3413	1.2345	1.2298	1.1616	1.265	1.5311	1.2125	1.1616	1.2068	0.9979	0.8803	0.704	0.8082	0.9282	1.0272	0.9161	0.8807	0.863	0.704	1.5311	0.1374	0.3019	0.3396	0.3208	0	1	1
1110059G10Rik	Z00036241-1	2.3877	2.3329	2.2801	2.4028	2.468	2.2718	2.7466	2.3938	2.3452	2.0988	2.4722	2.2944	2.522	2.0193	2.3155	2.195	2.4619	2.2638	2.0489	2.3833	2.1645	2.1354	2.2048	1.5535	1.5535	2.7466	0.1455	0.1758	0.2806	0.2282	1	0	1
1110059M19Rik	Z00020719-1	2.5458	2.4682	2.3872	2.5759	2.7711	3.5918	2.9898	2.5701	2.3544	2.5476	2.9392	2.4752	2.3279	2.2687	2.5125	2.066	1.9684	2.0014	2.7991	2.1454	2.1089	2.5047	2.3949	2.7282	1.9684	3.5917	0.8201	0.4479	0.1833	0.3156	0	0	1
1110065P20Rik	Z00070077-1	4.4208	4.3028	4.2484	4.2703	4.1024	4.0142	4.2387	4.2808	4.069	3.8462	4.2731	3.8558	3.7969	4.0568	4.0106	4.0217	4.3189	4.2089	3.9963	4.2889	4.2057	4.2265	4.2299	4.2386	3.7969	4.4208	0.0845	0.2096	0.1702	0.1899	1	0	1
1110067D22Rik	Z00010077-1	3.9497	3.9256	4.2957	4.3693	3.6351	4.0504	3.2005	3.251	3.6275	3.959	3.7188	3.5692	3.699	3.3	3.9355	3.2604	3.5131	3.4592	3.5342	3.3747	3.4948	3.5932	3.7635	3.1346	3.1346	4.3693	0.4505	0.2588	0.1718	0.2153	1	0	1
1110067I12Rik	Z00074063-1	2.5121	2.4767	3.3569	3.6395	3.5494	3.5507	2.0226	2.1925	3.815	3.988	3.8376	3.0046	2.799	2.917	2.9677	3.4445	2.1006	2.6241	2.5296	3.3559	2.6388	3.1064	2.915	3.0905	2.0226	3.988	0.8154	0.4861	0.1917	0.3389	0	0	1
1110068N23Rik	Z00028464-1	1.7378	1.0904	1.9987	2.5089	2.4812	2.3825	1.5713	1.4272	2.601	2.5109	3.2144	2.7081	2.3886	2.8144	2.5568	0.9613	1.7184	0.743	1.6016	2.0956	1.9274	2.8816	2.9101	2.8626	0.743	3.2144	0.8004	0.2476	0.1987	0.2232	n/d	n/d	0
1190002A17Rik	Z00014689-1	2.8702	2.5193	2.0444	1.6699	1.6385	2.1738	1.4708	1.7891	2.4351	2.0981	2.9209	3.242	1.702	1.7776	1.7072	2.7872	1.7275	2.0173	2.4971	2.0741	1.3377	1.4689	1.5653	1.9519	1.3377	3.242	1.091	0.3262	0.175	0.2506	1	0	1
1190002H23Rik	Z00042006-1	4.3194	4.1214	3.8461	4.8071	4.7381	5.0522	2.4394	4.1797	3.6316	4.5132	5.1307	5.061	3.818	4.1719	3.8705	3.5843	4.1396	4.3816	4.633	2.7762	2.287	3.7283	3.2546	3.9605	2.287	5.1306	1.0004	0.7483	0.1284	0.4384	1	1	1
1190002N15Rik	Z00035908-1	3.7822	4.1894	3.7897	3.1581	3.9355	3.5809	4.0787	3.268	3.5457	3.6272	3.6263	4.1055	3.7735	3.0398	3.4762	2.8452	3.6509	3.7539	3.118	3.2855	3.317	3.4475	3.6837	3.3161	2.8452	4.1894	0.3886	0.1725	0.5234	0.348	1	1	1
1190003J15Rik	Z00070078-1	3.4467	2.9159	4.8824	2.6225	3.7327	2.967	5.5075	4.1525	4.7178	5.088	2.8503	4.1089	4.3787	4.4409	4.0052	3.3308	2.1045	2.259	3.1431	2.9374	2.2055	2.3435	2.4341	5.0506	2.1045	5.5075	1.8732	0.0892	0.5596	0.3244	0	0	1
1190003K10Rik	Z00030120-1	1.4496	2.0736	2.4136	1.9384	1.249	2.7197	1.2454	1.2576	2.265	1.239	1.3616	1.1979	1.2139	1.2476	1.1562	0.8761	0.8187	0.8239	0.7466	0.8667	0.9085	0.8545	0.8191	2.3391	0.7466	2.7197	1.3943	0.2915	0.272	0.2818	1	0	0
1190003M12Rik	Z00043643-1	3.21	3.1511	2.8422	2.9613	2.7959	3.1105	2.6409	2.7809	3.0829	2.9447	3.0587	2.9514	3.4333	2.6122	3.7773	2.1575	2.2409	2.5222	2.0844	2.2424	2.2935	2.0321	2.0559	2.4935	2.0321	3.7773	0.7877	0.1284	0.3362	0.2323	0	0	1
1190005F20Rik	Z00057828-1	2.8429	2.8677	2.8177	2.9281	3.0132	2.8402	3.1976	3.0304	2.8715	2.7526	2.7588	2.9297	3.1935	2.8935	2.8743	2.8	2.6787	3.0636	2.7975	2.865	2.814	2.6825	2.7159	2.4688	2.4688	3.1976	0.1	0.0764	0.0743	0.0754	1	0	1
1190005I06Rik	Z00042319-1	3.8649	3.7852	4.3505	3.0651	3.6567	3.101	4.0849	3.0864	3.7743	3.5038	3.9453	3.003	3.0759	3.477	3.4039	3.1051	3.02	4.1133	3.1771	3.2468	3.5366	2.9736	3.0185	3.4551	2.9736	4.3505	0.6751	0.1513	0.8118	0.4816	1	0	1
1190005P17Rik	Z00051842-1	3.4563	3.503	3.403	3.6012	3.1386	3.3067	3.4033	3.4134	3.4216	3.2676	3.4473	3.2593	3.0289	2.7951	3.2867	3.2773	3.4992	3.4944	3.2612	3.3254	3.8318	3.4244	3.4763	2.8371	2.7951	3.8318	0.1583	0.1339	0.2516	0.1928	1	0	1
1190007F08Rik	Z00013112-1	2.3782	2.4152	2.3116	2.2648	1.8312	2.4019	2.7015	3.2842	2.5082	2.6027	3.1328	2.7114	1.7762	1.9311	2.1571	2.2169	1	2.0334	2.1745	1.5033	1.6992	1.1128	1.4967	2.1626	1	3.2842	0.9668	0.6223	0.3966	0.5095	0	0	1
1190017O12Rik	Z00045624-1	4.0605	4.1484	4.4361	4.6103	4.7298	4.654	4.3474	4.2704	4.4363	4.3815	4.3374	4.4188	4.2445	4.2857	4.3934	4.1433	4.2474	4.2476	4.1126	4.0218	3.9986	4.0615	4.1239	3.6606	3.6606	4.7298	0.1902	0.1644	0.1173	0.1409	1	0	1
1190020J12Rik	Z00026946-1	2.1051	2.2105	4.0637	2.1505	2.1788	2.1354	2.2186	3.9646	2.9813	4.1274	2.2672	2.4023	2.0897	3.2361	3.89	2.5612	1.7856	1.9269	3.2007	1.7861	2.1268	1.9785	1.9913	3.5177	1.7856	4.1274	1.6932	1.4398	0.2947	0.8673	0	0	1
1190028D05Rik	Z00033170-1	1.5559	1.8535	1.5724	1.5879	1.508	1.4521	1.5891	1.5719	1.6828	1.7549	1.5986	1.3156	1.6599	1.4432	1.5145	1.2343	1.3432	1.3598	1.0403	1.1719	1.228	1.2367	1.1118	1.0897	1.0403	1.8535	0.1628	0.2479	0.4812	0.3646	0	1	1
1200002N14Rik	Z00052502-1	2.2729	1.9219	2.2657	2.7811	3.1907	3.494	2.4798	3.1889	3.193	3.5985	4.0715	4.4221	3.0057	2.9486	3.0522	2.8858	2.1572	1.8493	2.9875	2.8427	2.8131	3.0576	3.17	3.0639	1.8493	4.4221	1.5774	1.2583	0.3784	0.8184	1	0	1
1200003C05Rik	Z00039559-1	4.7009	4.7477	4.7028	4.201	4.4397	4.2109	4.4088	4.5881	4.3343	4.2795	4.4957	4.4361	4.2175	4.0889	4.3045	4.4486	4.542	4.4086	4.6077	4.2972	4.1373	4.2694	4.2527	4.2039	4.0889	4.7477	0.1362	0.0733	0.0657	0.0695	1	0	1
1200003I07Rik	Z00034208-1	3.906	4.0454	4.1557	4.0775	3.9946	4.1561	3.9763	3.9529	4.2123	4.0416	4.0538	4.0503	3.9973	3.8027	3.892	3.5777	3.7988	3.6631	3.6423	3.5219	3.7231	3.6528	3.4871	3.5049	3.4871	4.2123	0.1546	0.0946	0.0962	0.0954	1	0	1
1200007C13Rik	Z00039752-1	1.2756	1.2912	1.3095	1.2104	1.2849	1.2654	1.1132	1.251	1.2248	1.2969	1.3548	1.34	1.4	1.2143	1.276	0.9875	0.9302	0.7292	0.8581	0.9084	1.0295	0.966	0.9306	0.7948	0.7292	1.4	0.1155	0.237	0.2919	0.2645	0	1	0
1200009F10Rik	Z00038929-1	3.1009	3.2209	3.6491	3.2198	3.4697	3.5778	3.0651	3.4708	3.6447	3.383	3.7252	3.5588	3.3217	3.2394	3.4172	3.3884	3.4499	3.6758	3.1033	4.0829	3.9864	4.0494	4.2688	3.268	3.0651	4.2688	0.4794	0.4002	0.1371	0.2687	1	0	1
1200009I06Rik	Z00041076-1	3.2382	3.6424	3.3679	3.7378	3.6466	4.2192	3.2334	3.9799	3.6293	3.1592	3.6289	3.97	5.2786	4.3244	3.3542	4.0563	2.8773	3.2092	4.9049	3.9328	3.8183	3.6334	3.59	3.7659	2.8773	5.2786	1.7615	0.8696	0.2208	0.5452	0	0	1
1200009O22Rik	Z00004134-1	3.1567	3.2231	2.9101	2.8509	3.1393	2.6476	1.6685	3.1554	3.1249	2.9423	3.0612	3.0575	2.6988	2.6553	2.7914	1.1823	3.1341	3.2327	2.79	1.1825	1.1484	2.3541	2.3886	2.8105	1.1484	3.2327	0.4159	0.9659	0.3787	0.6723	1	0	1
1200011I18Rik	Z00062631-1	2.8306	2.8363	2.7664	2.8218	2.6944	2.5514	2.6105	2.6588	2.6062	2.7187	2.8013	2.7549	2.7193	2.5605	2.7454	2.7043	2.4556	2.4941	2.4849	2.4524	2.6704	2.4566	2.5097	2.2536	2.2536	2.8363	0.0725	0.0987	0.1121	0.1054	1	0	1
1200011M11Rik	Z00041075-1	3.9391	3.9386	4.0139	3.9504	3.8565	3.8302	3.9453	3.8427	3.941	3.8512	3.891	3.8779	3.8052	3.7989	3.8991	4.359	3.8336	3.747	4.0736	3.9002	4.0375	3.9226	3.9604	3.7502	3.747	4.359	0.0832	0.0641	0.0969	0.0805	1	0	1
1200013P24Rik	Z00034130-1	4.4361	4.439	4.29	4.3122	4.2703	4.1071	4.6239	4.3419	4.2137	4.2762	4.2145	4.2891	4.318	4.2329	4.1999	4.0259	4.0535	4.1376	3.9763	3.6972	3.7255	3.8644	3.9053	4.067	3.6972	4.6239	0.1611	0.1145	0.0361	0.0753	1	0	1
1200014J11Rik	Z00011919-1	3.8679	3.9145	4.1641	3.916	3.9931	4.2305	3.9611	3.9194	4.1308	4.2316	4.1223	4.097	4.1954	4.1431	4.1184	4.2362	4.0271	3.8001	4.1102	4.2972	4.0909	4.1157	4.1436	4.0843	3.8001	4.2972	0.0548	0.0711	0.0558	0.0635	1	0	1
1200014M14Rik	Z00009629-1	3.1122	3.1376	3.1849	3.028	3.0271	2.973	2.9201	2.9425	2.9615	2.9497	3.0941	3.1501	2.9371	2.7804	2.9687	3.2941	3.1621	3.197	3.2631	3.2145	3.2438	3.1694	3.2172	2.8838	2.7804	3.2941	0.0657	0.073	0.2286	0.1508	1	0	1
1200015F23Rik	Z00001199-1	3.6267	3.8847	3.8575	3.1313	3.4413	3.3261	4.0818	3.7877	3.4816	3.3607	3.7373	3.4883	4.2391	3.8579	3.6726	3.4068	3.1906	3.4511	3.8583	3.3471	3.2782	3.3316	3.3597	3.5487	3.1313	4.2391	0.35	0.0623	0.1628	0.1126	1	1	1
1200015M12Rik	Z00070048-1	3.5251	3.4917	3.4261	3.4121	3.6078	3.8191	4.695	4.438	4.5494	4.1242	4.1148	4.0579	3.662	3.5985	3.415	3.2642	3.2394	3.5182	3.6402	3.6223	3.5885	3.9618	4.3433	4.1324	3.2394	4.695	0.7058	0.1137	0.2897	0.2017	1	0	1
1200015N20Rik	Z00015815-1	4.1146	3.8302	3.4345	3.6105	3.4074	3.1575	1.9728	2.9825	4.0323	3.1456	3.348	3.407	2.6693	2.5215	3.0696	2.8327	3.6637	3.6207	1.9847	3.5229	3.391	2.5639	2.955	2.7406	1.9728	4.1146	0.7428	0.3853	0.5635	0.4744	1	0	1
1200016B10Rik	Z00004361-1	2.8361	2.9298	3.0654	3.0176	2.93	3.0744	3.1999	3.1283	3.0021	2.8868	3.136	3.1947	3.2513	2.8137	3.0323	3.1349	2.8707	3.0032	3.1669	2.7693	2.9292	2.8515	2.8002	2.2128	2.2128	3.2513	0.1072	0.0557	0.0675	0.0616	1	0	1
1200016E24Rik	Z00035574-1	3.5306	3.6542	3.6674	3.5699	4.4812	3.7837	4.0882	3.9164	4.6681	4.0824	4.9217	5.0245	3.9035	3.8151	4.1702	2.9383	3.1323	3.379	3.15	3.2172	3.0916	3.3071	3.2694	4.4558	2.9383	5.0245	1.2296	0.3229	0.1306	0.2268	1	0	1
1300001I01Rik	Z00019113-1	3.744	3.8063	3.4674	4.3009	4.302	3.9881	4.3358	4.1764	4.011	4.029	4.1334	3.4789	4.1804	4.2519	4.0608	3.594	3.6284	3.982	3.4101	3.6445	3.6142	3.6701	3.5406	4.1213	3.4101	4.3358	0.2762	0.1737	0.3073	0.2405	1	0	1
1300002K09Rik	Z00039676-1	1.4424	1.4296	2.3148	1.5073	1.4306	1.9423	4.3119	3.4888	2.2958	1.7954	1.8198	2.046	3.3813	3.5188	1.9879	1.4854	0.9175	2.0551	1.9609	0.9907	1.0552	1.4968	1.0148	2.9391	0.9175	4.3119	2.7527	1.8013	0.2322	1.0168	0	1	1
1300003B13Rik	Z00019819-1	3.2298	3.4139	3.3827	3.2522	3.0108	3.0321	3.5272	3.4355	3.1461	2.9103	3.125	3.0905	3.5111	3.1599	3.3662	2.2868	3.1485	3.218	2.2111	2.9863	3.1621	2.836	2.8398	2.6321	2.2111	3.5272	0.2507	0.3107	0.3803	0.3455	1	0	1
1300007F04Rik	Z00048588-1	2.2272	2.4534	1.8073	2.0541	2.7049	2.7173	4.005	2.8351	2.4016	2.7177	3.7748	2.7339	2.7876	2.4071	2.4969	1.9986	3.0693	2.3711	2.7992	2.2567	1.9873	2.3943	2.5122	2.6705	1.8073	4.005	1.618	0.7963	0.2985	0.5474	1	0	1
1300010F03Rik	Z00011172-1	2.9961	3.1795	2.8994	3.8953	3.9651	3.4314	3.8984	3.7955	3.3605	3.2375	3.4235	3.1854	3.4635	3.5446	3.3733	2.8991	2.722	3.4241	2.8464	3.1525	2.9193	3.0939	3.0954	3.1887	2.722	3.9651	0.476	0.1254	0.169	0.1472	1	0	1
1300010M03Rik	Z00019190-1	2.9981	3.1342	3.1273	3.0296	3.0443	3.134	3.295	3.0589	3.2107	3.2373	3.0424	3.0895	3.2791	3.4033	3.0837	3.118	2.9213	3.0409	3.0935	2.9204	3.0208	2.9127	2.8815	2.6828	2.6828	3.4033	0.0828	0.1362	0.1893	0.1628	1	0	1
1300012G16Rik	Z00012025-1	3.0688	3.1451	2.8805	3.5585	3.3531	3.2635	3.5724	3.3779	3.3294	3.3519	3.5229	3.1858	3.152	3.4348	3.2194	3.3675	2.9655	3.2846	3.1893	3.3991	3.3062	3.2708	3.253	3.2218	2.8805	3.5724	0.0954	0.1409	0.0972	0.1191	1	0	1
1300014I06Rik	Z00041705-1	3.239	3.1094	3.3277	3.4465	3.6899	3.5237	4.3791	3.1783	3.5373	3.662	3.7429	4.3688	4.2915	3.6434	3.3123	3.5466	3.7895	3.7777	4.0114	3.3609	3.7405	4.0252	3.8412	3.5591	3.1094	4.3791	0.5193	0.6597	0.3261	0.4929	1	1	1
1300015D01Rik	Z00026471-1	1.1993	1.2379	1.2306	1.4881	1.2595	1.6065	3.2095	1.2648	1.724	2.2193	3.0971	1.2812	1.3124	1.4371	1.2302	1.0131	0.8768	0.7005	0.8046	0.9247	0.9666	0.9126	0.8772	2.5024	0.7005	3.2095	2.3156	0.4885	0.2507	0.3696	1	0	0
1300017J02Rik	Z00042919-1	2.0874	2.0115	2.7657	2.0525	2.1295	3.9147	3.8869	1.8186	2.6958	1.933	2.4018	2.2074	2.1745	2.1131	1.7737	2.6944	2.0028	2.3543	3.3724	2.202	2.0197	1.9779	2.0438	3.4345	1.7737	3.9147	1.848	0.5364	0.3426	0.4395	0	0	1
1300018I05Rik	Z00074747-1	4.7271	4.7449	4.8131	4.5932	4.6222	4.6149	4.5903	4.4678	4.5638	4.5452	4.6003	4.5974	4.4581	4.5336	4.4262	4.5863	4.2842	4.5572	4.7747	4.5665	4.5216	4.482	4.4622	4.3695	4.2842	4.8131	0.0564	0.1504	0.0645	0.1075	1	0	1
1300018I17Rik	Z00051376-1	4.32	4.1379	3.9814	4.1965	4.163	3.8136	4.0278	4.1061	3.9388	4.0601	3.9266	3.7982	3.9202	3.9743	3.8316	3.4229	3.7322	3.8856	3.5756	3.7669	3.5475	3.5017	3.5719	3.8107	3.4229	4.32	0.1827	0.2302	0.1034	0.1668	1	0	1
1300018J18Rik	Z00035635-1	3.4241	3.5595	3.3964	3.6223	3.5936	3.4528	4.0925	3.7617	3.4507	3.3997	3.5137	3.3919	3.4785	3.7239	3.5887	2.9704	3.2457	3.4472	2.9549	3.2961	3.2793	3.3527	3.2192	3.033	2.9549	4.0925	0.273	0.1458	0.0938	0.1198	1	0	1
1500001A10Rik	Z00063313-1	3.8855	3.8663	3.8528	1.3988	3.5166	1.4679	2.9914	1.6523	2.2813	2.5837	1.855	1.3935	2.0296	2.2292	2.048	0.8869	3.0232	2.2589	1.8412	0.924	2.7934	2.546	2.5707	3.0242	0.8869	3.8855	1.6734	1.2338	0.4307	0.8323	1	0	1
1500001M20Rik	Z00006863-1	3.551	3.596	3.6068	3.6731	3.6991	3.7257	3.5886	3.8164	3.5771	3.6989	3.6591	3.4662	3.9139	3.7188	3.7691	3.831	3.9138	3.2983	3.5276	3.8245	3.979	3.7056	3.676	3.5006	3.2983	3.979	0.0864	0.151	0.1159	0.1335	1	0	1
1500002C15Rik	Z00043894-1	2.074	2.5472	2.2419	1.6104	1.5875	1.8889	1.6499	1.6844	2.0073	1.6389	2.1846	1.8569	1.4106	1.4268	1.5285	1.967	2.0238	2.378	1.4008	2.4564	2.3133	2.3066	2.3671	1.5311	1.4008	2.5472	0.4252	0.4844	0.2171	0.3508	1	0	1
1500002O20Rik	Z00003104-1	3.1951	3.269	2.9574	3.3586	3.0483	3.0931	3.1117	3.0896	3.2382	3.0885	3.0471	2.9914	3.1635	3.3572	3.1461	2.8961	3.0461	2.9111	2.7872	2.8478	3.0906	3.1107	3.0048	3.0977	2.7872	3.3586	0.0761	0.0859	0.1125	0.0992	1	0	1
1500003O03Rik	Z00049018-1	2.8793	2.8013	2.7161	3.151	2.8768	2.6826	2.9816	2.7605	2.8495	2.5853	3.2675	2.6667	3.0488	3.1131	3.1635	2.8042	2.593	2.8195	2.9511	2.9989	3.092	2.7837	2.9733	2.446	2.446	3.2675	0.1481	0.2061	0.0876	0.1469	1	0	1
1500003O22Rik	Z00005753-1	3.1196	3.3089	3.3373	3.4988	3.3853	3.4836	3.3396	3.3307	3.4106	3.4217	3.4126	3.3653	3.1824	3.2902	3.3248	3.4089	3.2417	3.0069	3.4286	3.1228	3.6065	3.7011	3.6377	3.373	3.0069	3.7011	0.0948	0.1517	0.1542	0.153	1	0	1
1500004F05Rik	Z00076449-1	3.4129	3.5595	3.3236	3.4778	2.9243	2.9998	2.8674	3.311	2.958	2.7118	2.953	2.9871	2.2569	2.4623	2.602	2.3714	2.7563	2.9432	1.977	3.3547	3.2566	2.6601	2.8941	2.9595	1.977	3.5595	0.4286	0.1088	0.502	0.3054	1	0	1
1500005A01Rik	Z00023774-1	4.2091	4.3551	4.0995	4.3997	4.5696	4.2023	4.5338	4.0167	3.9342	4.1877	4.3746	3.8544	4.0977	3.9197	3.8882	3.6494	3.2175	3.6356	3.8603	3.432	3.1194	3.3972	3.5031	3.672	3.1194	4.5696	0.4466	0.2726	0.2474	0.26	1	0	1
1500005I02Rik	Z00047011-1	2.1052	2.6859	1.8226	1.8181	2.2442	1.8835	2.1123	1.791	1.8325	1.8258	1.8665	1.832	2.1376	1.8456	1.8865	1.9753	2.4778	2.6992	1.5067	1.7781	1.6517	1.4071	1.5966	1.6214	1.4071	2.6992	0.5524	0.4448	0.2636	0.3542	0	1	1
1500005K14Rik	Z00009515-1	3.0207	3.2455	2.9882	3.3042	3.7473	3.4994	2.3684	3.4065	3.4467	3.3542	3.5308	3.2569	3.5343	3.7544	3.9232	2.8049	2.3916	2.6314	3.4241	3.013	3.1147	3.3756	3.2608	3.0314	2.3684	3.9232	0.4104	0.8932	0.1789	0.5361	1	0	1
1500009C09Rik	Z00021343-1	2.9106	2.7788	2.2091	1.9708	1.9221	1.9612	1.7357	1.7173	1.4744	1.6953	1.6114	1.6757	1.9065	2.0281	1.9953	1.3397	2.0971	2.6333	1.9127	1.5455	1.4298	1.6814	1.5551	1.4117	1.3397	2.9106	0.9229	0.3644	0.5611	0.4628	0	0	1
1500009L16Rik	Z00046802-1	3.7134	3.5037	3.0467	2.4157	2.9599	2.8386	1.515	2.3988	2.8725	2.302	2.9772	2.8025	2.4593	2.9999	2.6106	3.6115	3.5933	3.296	3.6582	1.0515	2.1883	3.1695	3.1619	3.1933	1.0515	3.7134	0.7056	0.2718	0.1955	0.2337	1	0	1
1500010J02Rik	Z00018585-1	4.3602	4.2997	4.2171	4.1216	4.0064	4.1316	3.7043	4.078	4.2092	4.1291	4.1268	3.9409	4.0174	4.1191	3.9976	4.7459	4.5054	4.1604	4.1554	4.3944	4.1534	4.1684	4.2154	4.297	3.7043	4.7459	0.1869	0.2903	0.128	0.2092	1	0	1
1500011B03Rik	Z00019382-1	4.5539	4.4874	4.2164	3.0852	3.0501	3.207	2.7434	3.3888	3.7514	3.2285	3.8111	3.4121	3.0599	3.325	3.4182	3.2755	3.7364	3.6459	3.3225	3.3586	3.1782	3.3094	3.3133	3.7242	2.7434	4.5539	1.0348	0.0778	0.1994	0.1386	1	0	1
1500011H22Rik	Z00056090-1	3.8077	3.8026	3.4655	3.0746	3.2035	3.0998	2.8629	3.2278	3.2194	3.095	3.2931	3.5126	2.7911	3.0437	3.0534	3.7284	3.6281	3.678	3.2355	4.1842	4.0978	3.8267	3.7563	3.2077	2.7911	4.1842	0.5361	0.307	0.0687	0.1879	1	0	1
1500011K16Rik	Z00026025-1	3.9904	3.9298	3.9585	4.3865	3.9679	4.1336	3.4656	3.8886	3.6939	3.6618	3.9035	3.4787	3.3601	3.2571	3.5282	2.7604	3.287	3.2883	2.8785	2.8339	2.7037	3.2576	3.1611	2.7556	2.7037	4.3865	0.6512	0.1446	0.2923	0.2185	1	0	1
1500012F01Rik	Z00070081-1	4.5934	4.543	4.6961	4.1256	4.137	4.3589	4.3266	4.2472	4.4866	4.4787	4.3543	4.4021	4.5241	4.2068	4.3032	4.985	4.6805	4.2197	4.1241	4.4439	4.417	4.4283	4.3737	4.128	4.1241	4.985	0.2059	0.133	0.2017	0.1674	1	0	1
1500012K07Rik	Z00061353-1	1.4485	1.2523	1.863	1.2105	1.1943	1.2389	1.2124	1.1861	1.2205	1.187	1.2102	1.146	1.2139	1.2452	1.1683	0.923	0.8656	0.6893	0.7935	0.9135	1.0147	0.9014	0.866	0.9402	0.6893	1.863	0.3155	0.3809	0.2555	0.3182	1	0	1
1500015A07Rik	Z00030123-1	3.3463	3.4751	3.5933	3.4646	3.2303	3.444	3.2496	3.4302	3.397	3.5137	3.2579	3.1636	3.3249	3.2069	3.3654	3.2534	3.2692	2.897	3.1419	3.1872	3.222	3.1792	3.0836	2.9377	2.897	3.5933	0.0975	0.1129	0.0686	0.0908	1	0	1
1500015L24Rik	Z00040361-1	2.3885	2.484	2.1721	2.4252	2.6611	2.2548	2.8747	2.4448	2.3673	2.4605	2.4854	2.3466	2.4402	2.9032	2.3759	1.9571	2.0447	2.5201	1.9904	2.2345	2.2814	2.3863	2.1736	2.2884	1.9571	2.9032	0.2289	0.4761	0.4495	0.4628	0	0	0
1500015O10Rik	Z00049353-1	3.3803	3.2455	3.2794	2.1121	2.7975	3.528	1.6762	2.7262	2.9292	1.9408	3.0318	2.3716	2.1096	2.5329	2.567	1.0898	2.9493	3.2935	2.6185	2.2405	1.0275	2.7161	2.9416	2.8908	1.0275	3.528	0.7118	0.4604	0.7239	0.5922	0	0	1
1500016O10Rik	Z00040044-1	3.3442	3.3933	3.4935	3.5303	3.0378	3.1952	2.2806	2.2981	2.0186	3.0501	2.6568	2.6961	2.3427	2.5371	2.6092	2.0848	2.7762	2.2888	2.4123	1.7534	1.672	1.9402	1.8123	2.8447	1.672	3.5303	0.8736	0.2513	0.2003	0.2258	0	0	1
1500017E21Rik	Z00030172-1	1.2437	0.995	1.7915	2.6431	2.4761	2.2522	2.7369	1.2455	1.3156	1.5301	1.8437	1.2327	1.2544	1.2562	1.1552	0.9282	1.8989	1.4365	0.8718	0.9547	0.9296	1.0182	0.9007	1.0313	0.8718	2.7369	1.4167	0.2918	0.2796	0.2857	n/d	n/d	0
1500019G21Rik	Z00060939-1	3.6715	3.6407	3.2848	3.6416	3.586	3.4699	3.4978	3.5057	3.3534	3.3952	3.3219	3.3642	3.2761	3.6424	3.3905	3.4405	3.436	3.7792	3.3377	3.407	3.3814	3.5408	3.485	3.5998	3.2761	3.7792	0.0719	0.1394	0.1209	0.1302	1	0	1
1500026H17Rik	Z00030752-1	1.3981	1.5217	1.2821	1.2039	1.1013	1.2128	1.2684	1.6341	1.216	1.1965	1.1844	1.2737	1.3308	1.2314	1.3039	0.9205	0.8632	0.6792	0.7911	0.9111	0.953	0.899	0.8635	0.5706	0.5706	1.6341	0.2259	0.253	0.2263	0.2397	0	1	0
1500031H01Rik	Z00026950-1	4.0626	3.932	3.6073	4.0254	3.7105	3.6492	3.7014	3.6984	3.8608	3.7427	3.799	3.7009	3.5059	3.7818	3.6455	3.6623	3.3346	3.5582	3.6062	3.1257	3.3839	3.6328	3.6368	3.5118	3.1257	4.0626	0.1452	0.0744	0.2556	0.165	1	0	1
1500031L02Rik	Z00000729-1	3.9152	3.6653	3.4976	3.6858	3.44	3.415	3.0142	3.5848	3.3884	3.0594	3.3794	3.2889	3.4166	3.2494	3.4026	2.8465	3.1412	3.3459	3.1185	3.1379	2.9422	2.8702	2.9005	2.5309	2.5309	3.9152	0.3318	0.1431	0.2901	0.2166	1	0	1
1500032D16Rik	Z00012380-1	3.2803	3.4629	3.6069	3.3366	3.4683	3.3095	3.7215	3.9204	3.6985	3.5388	3.7364	3.3694	3.4976	3.7301	3.6535	3.4652	3.6973	3.6345	3.2811	3.5572	3.3968	3.3268	3.315	3.6082	3.2803	3.9204	0.1188	0.206	0.1512	0.1786	1	0	1
1500032F14Rik	Z00063041-1	1.1039	1.2546	1.3711	1.2661	1.2168	1.2703	1.2583	1.1912	1.2413	1.2109	1.2432	1.3512	1.2664	1.5599	1.3109	0.7064	0.8506	1.2029	0.7785	0.8985	0.7824	0.8864	0.851	0.7246	0.7064	1.5599	0.1718	0.2487	0.2139	0.2313	n/d	n/d	0
1500032L24Rik	Z00005724-1	4.7014	4.6871	4.7715	4.7645	4.8461	4.6659	4.6811	4.8497	4.5674	4.6088	4.6813	4.6385	4.8485	4.8387	4.8694	4.1962	4.5413	4.74	4.4741	4.2264	4.434	4.4367	4.4944	4.5056	4.1962	4.8694	0.1033	0.1292	0.1105	0.1199	1	0	1
1500035H01Rik	Z00043012-1	4.3071	4.3248	4.3464	3.9987	3.9276	4.0856	4.442	4.3208	4.4358	4.2704	4.3679	4.413	4.3049	4.3336	4.2167	4.6807	4.058	4.557	4.2043	4.4206	4.3122	4.1545	4.3372	4.1932	3.9276	4.6807	0.1048	0.2772	0.061	0.1691	1	0	1
1500035N22Rik	Z00039254-1	2.7598	2.8221	2.3203	1.3368	1.3724	1.4925	1.5838	1.3278	1.4043	1.3454	1.8683	2.8822	3.0034	1.8474	2.0617	1.0578	1.6141	1.5789	1.5778	1.2841	1.0236	1.1329	0.9856	2.1422	0.9856	3.0034	1.3814	0.2816	0.2472	0.2644	0	0	1
1500041N16Rik	Z00036261-1	3.8031	3.8054	3.716	4.1427	4.1947	3.9124	4.0868	3.9291	3.8727	3.861	3.8972	3.7077	3.8717	3.8921	3.881	3.7489	3.7325	3.8079	3.5798	3.5373	3.4463	3.6037	3.5872	3.6925	3.4463	4.1947	0.1301	0.0479	0.1572	0.1026	1	0	1
1520401A03Rik	Z00045626-1	2.5989	2.5936	2.5282	2.8982	2.7386	2.6311	2.809	2.6333	2.5588	2.7536	2.4974	2.6702	2.5502	2.6259	2.4866	2.5553	2.3501	2.4681	2.4947	2.4753	2.6314	2.5967	2.595	2.2406	2.2406	2.8982	0.0712	0.0352	0.153	0.0941	0	0	1
1520401O13Rik	Z00071681-1	1.1343	0.8204	1.8756	1.3819	1.4097	1.227	1.29	1.3327	1.3986	1.4061	1.2175	1.1979	1.3392	1.3954	1.2366	1.1378	0.8845	1.7473	0.8626	1.6185	1.7815	1.1054	1.2727	0.7032	0.7032	1.8756	0.3152	0.3442	0.1877	0.266	1	0	0
1520402A15Rik	Z00071501-1	3.2733	3.2782	2.6693	3.1508	2.912	2.6508	2.1667	3.0924	2.9335	2.6167	2.9993	3.0244	2.2365	3.0316	2.9001	2.7283	2.8366	3.0101	2.7543	2.7893	2.9713	2.8231	2.7323	2.1856	2.1667	3.2782	0.2327	0.472	0.3487	0.4104	1	0	1
1600002D24Rik	Z00030174-1	1.2063	1.2647	1.3628	1.2008	1.2287	1.3939	1.1908	1.2084	2.042	1.487	1.2411	1.4709	1.2327	1.2876	1.4253	0.897	0.8358	0.6633	1.7019	0.8875	0.9294	0.8754	0.8399	0.7575	0.6633	2.042	0.4823	0.2502	0.2777	0.264	0	0	0
1600002H07Rik	Z00011028-1	3.2282	3.3507	3.1277	3.0365	3.059	3.3921	4.3959	2.9864	3.1613	3.2306	3.009	3.1726	3.1339	3.1855	3.1287	3.5815	3.3819	3.0588	3.5877	3.4899	3.6625	3.3113	3.3452	3.1873	2.9864	4.3959	0.8228	0.1261	0.0908	0.1085	1	0	1
1600002K03Rik	Z00054110-1	3.5342	3.6687	4.0751	4.0805	3.804	3.9912	3.8806	3.7477	3.9599	3.947	4.0319	3.8189	3.771	4.0863	3.8463	3.8189	3.3823	3.5313	3.851	3.6139	4.0395	3.853	3.7865	3.2359	3.2359	4.0863	0.1343	0.242	0.156	0.199	1	0	1
1600010M07Rik	Z00033628-1	1.1386	1.2618	1.1361	1.338	1.2851	1.2715	1.4483	1.2733	1.3088	1.3964	1.3545	1.149	1.2835	1.3021	1.3124	1.0722	0.9573	0.8905	1.0999	1.1793	1.0266	1.0686	1.0265	1.0193	0.8905	1.4483	0.0744	0.7899	0.315	0.5525	n/d	n/d	0
1600012F09Rik	Z00056745-1	3.4808	3.4946	3.4591	3.6687	3.9352	3.3077	3.4476	3.4464	3.2919	3.2185	3.4522	3.4453	3.1426	2.8531	3.3761	3.342	3.4611	3.2001	3.0616	3.3004	3.3651	3.3193	3.2788	2.633	2.633	3.9352	0.2194	0.1074	0.1787	0.1431	1	0	1
1600012H06Rik	Z00075472-1	3.5324	3.5034	3.8649	3.9346	3.7866	3.863	3.9046	3.8126	4.0576	3.7713	3.9206	3.8143	4.0526	3.7507	4.1547	3.9742	3.9139	3.7073	4.1299	4.2381	3.9535	3.9664	4.0468	3.5151	3.5034	4.2381	0.121	0.2056	0.1186	0.1621	1	0	1
1600012P17Rik	Z00051868-1	1.0972	1.1095	1.0803	1.3517	1.3092	1.9338	1.3156	1.3573	1.3968	1.293	1.3	1.1918	1.2728	1.2173	1.2217	1.4999	1.125	1.009	3.421	1.0958	1.1516	1.1898	1.1486	1.0801	1.009	3.421	3.334	0.2084	0.2993	0.2539	0	0	1
1600014C10Rik	Z00012703-1	2.3725	2.4213	2.5021	2.845	2.8014	2.6314	3.3141	2.8531	2.8344	2.338	2.9503	2.3755	2.9914	2.633	2.5112	1.8683	1.9686	1.8849	2.8077	2.2212	2.0697	2.6601	2.2829	2.2378	1.8683	3.3141	0.4729	0.2433	0.186	0.2147	1	0	1
1600014C23Rik	Z00038712-1	2.2334	2.2711	3.3168	1.3882	2.4595	1.3761	1.4136	1.5814	1.7952	1.2314	2.4041	1.4161	1.1869	1.4915	1.5816	2.2122	3.052	1.2391	1.4544	0.8552	1.8414	1.4868	1.6946	1.2607	0.8552	3.3168	1.8064	0.1768	0.4968	0.3368	1	1	1
1600014K23Rik	Z00074322-1	1.2879	1.1816	1.3295	1.6614	1.5075	1.3828	1.6568	1.3565	1.4457	1.4417	1.5422	1.3984	1.234	1.5526	1.3782	3.3753	0.8891	1.5678	3.7267	1.1147	1.2864	1.3873	1.1676	2.0543	0.8891	3.7267	3.0434	0.7261	0.7284	0.7273	0	0	1
1600015I10Rik	Z00035697-1	1.1732	1.3038	1.2287	1.2035	1.2448	1.2608	1.2484	1.2289	1.2523	1.1874	1.367	1.2468	1.2488	1.2222	1.2003	1.1989	1.071	0.8948	2.3258	1.2821	1.1608	1.1068	1.0714	0.53	0.53	2.3258	0.8223	0.2097	0.258	0.2339	0	1	0
1600016N20Rik	Z00015611-1	1.9178	1.9503	2.7168	1.6482	1.7755	2.147	2.985	3.0636	3.2969	2.8491	2.5621	2.8492	3.312	3.254	3.1007	3.0652	2.4474	1.8544	3.1587	2.0789	2.2394	1.7795	1.9788	2.3483	1.6482	3.312	0.7161	0.2497	0.2414	0.2456	0	0	1
1600019K03Rik	Z00062677-1	1.2915	1.3541	1.1957	1.3567	1.3909	1.3375	1.5931	1.3807	1.4253	1.37	1.2314	1.2112	1.4003	1.4149	1.3538	1.0219	0.9427	0.9571	2.2961	2.2952	1.6358	2.26	1.9556	0.6939	0.6939	2.2961	0.8088	0.3793	0.2874	0.3334	0	0	1
1600020E01Rik	Z00009673-1	3.2142	3.2185	3.6062	3.484	3.1642	3.3491	3.5362	3.4267	3.3882	3.3937	3.3619	3.3417	3.2652	3.058	3.2158	3.0243	3.1429	3.2211	2.9525	2.9589	2.9996	2.6783	2.7005	2.7728	2.6783	3.6062	0.1893	0.0948	0.1935	0.1442	1	0	1
1600021P15Rik	Z00064520-1	3.4752	3.4538	3.12	3.3398	3.3147	3.0007	3.3621	3.3951	3.1307	3.3746	2.82	2.8214	3.3719	3.0552	2.9951	3.3203	2.732	3.2219	2.6682	2.9041	2.711	2.8921	2.9649	3.3073	2.6682	3.4752	0.2001	0.3572	0.2211	0.2892	1	0	1
1600023N17Rik	Z00072003-1	1.4187	1.3346	1.3718	1.3425	1.3021	1.4685	1.3197	1.4484	1.3259	1.3626	1.4605	1.3871	1.3283	1.3004	1.3618	1.1015	0.9539	0.7144	0.876	0.9129	0.7252	0.9264	0.9496	0.925	0.7144	1.4684	0.1599	0.1612	0.3972	0.2792	1	1	1
1600025M17Rik	Z00057525-1	1.3722	1.2252	1.3788	1.2677	1.3269	1.3673	1.3572	1.2447	1.3293	1.3631	1.3971	1.2844	1.3944	1.3386	1.233	2.5703	1.1589	0.9826	2.5027	2.1104	1.1659	1.2902	1.2249	0.8664	0.8664	2.5703	1.2558	0.2465	0.2508	0.2487	0	1	0
1600027J07Rik	Z00062315-1	1.0442	1.1542	2.1751	1.5036	1.2861	1.3717	1.5226	1.4977	1.3534	1.2648	1.4551	1.3293	1.6997	1.3602	1.2566	1.0197	1	0.8744	1.2299	2.0667	1.3985	2.9132	2.7462	0.7148	0.7148	2.9132	1.7208	0.239	0.2057	0.2224	0	1	1
1600027N09Rik	Z00007384-1	3.3376	3.4605	3.5185	3.2607	3.5224	3.3221	3.3316	3.2634	3.3843	3.5215	3.2012	3.3856	3.2678	3.4479	3.3826	3.1869	3.4001	3.5667	3.2325	3.4578	3.2459	3.2822	3.2819	3.2534	3.1869	3.5667	0.0478	0.0166	0.2071	0.1119	1	0	1
1600029D21Rik	Z00038074-1	1.9657	2.0842	4.7794	1.6777	2.4528	1.6562	3.5066	4.2808	4.752	3.953	3.1331	4.4516	3.0191	4.7689	4.5789	4.7421	1.0825	1.1966	4.8046	1.9732	1.4671	2.0685	1.4942	3.8001	1.0825	4.8046	1.4067	1.2872	0.7178	1.0025	0	1	1
1600029I14Rik	Z00027033-1	2.6629	2.6873	1.2477	1.5771	1.6782	1.3576	1.6196	1.5007	1.5696	1.3176	2.5696	3.5519	2.4538	2.0715	1.6251	0.8353	0.8362	0.8492	2.5742	1.1355	0.7678	0.853	1.0055	2.33	0.7678	3.5519	2.1467	0.4891	0.3462	0.4177	0	0	1
1600029O15Rik	Z00022690-1	4.4066	4.3349	4.7196	4.2745	4.3472	4.4915	4.47	4.4176	4.8722	4.75	4.6417	4.6044	4.5389	4.4656	4.6363	4.7886	4.7322	4.1111	4.5331	4.5538	4.6871	4.6156	4.6493	4.3513	4.1111	4.8722	0.109	0.085	0.115	0.1	1	0	1
1700001A13Rik	Z00072799-1	1.3018	1.2168	1.2373	1.2137	1.1663	1.2006	1.6936	1.2106	1.167	1.1306	1.1912	1.1972	1.2379	1.2836	1.215	0.9352	0.8778	0.7016	0.8057	0.9257	0.7688	0.9136	0.8465	0.9968	0.7016	1.6936	0.2024	0.3901	0.3311	0.3606	n/d	n/d	0
1700001C02Rik	Z00037169-1	2.714	2.7449	2.0208	1.3086	1.4235	1.4273	1.3953	1.402	1.4262	1.3039	2.0618	2.9347	1.3601	1.4565	1.6402	0.8848	0.9326	2.1575	0.7302	0.9287	0.8963	0.9707	0.9353	2.1156	0.7302	2.9347	1.5235	0.2684	0.2923	0.2804	1	0	0
1700001C19Rik	Z00075927-1	1.5059	1.3443	1.9534	1.3001	1.4785	1.6557	3.5591	1.4868	1.5671	1.6558	1.5738	1.8408	2.7058	1.7807	1.7534	2.5065	0.9602	1.1337	2.9387	2.1513	1.144	1.9344	1.0299	2.0133	0.9602	3.5591	2.2016	0.9998	0.1941	0.597	1	0	0
1700001E04Rik	Z00031250-1	1.7196	2.0468	1.7254	1.8309	1.5952	1.3123	1.3567	1.3913	1.4547	2.0795	1.9661	1.3361	1.2559	1.3092	1.2767	0.8681	0.7386	1.2245	3.1317	0.8775	0.8538	0.8927	0.9024	1.9486	0.7386	3.1317	2.0737	0.1752	0.1751	0.1752	0	0	1
1700001F09Rik	Z00031012-1	1.5641	1.9504	1.4062	1.3428	1.3477	1.2429	1.6298	2.0357	1.4668	2.0751	1.7843	1.2749	1.2407	1.3265	1.1768	0.9857	0.8753	1.258	0.9071	1.7246	1.6595	1.2668	1.0504	1.1014	0.8753	2.0751	0.454	0.7116	0.4634	0.5875	n/d	n/d	0
1700001G01Rik	Z00030149-1	1.1991	1.3019	1.259	1.2492	1.1566	1.2209	1.2344	1.2087	1.206	1.2249	1.3773	1.1849	1.2557	1.2064	1.2042	0.8623	0.8373	0.661	0.7652	0.8852	0.9271	0.8731	0.8377	0.4623	0.4623	1.3773	0.1446	0.5533	0.2584	0.4059	0	0	0
1700001G17Rik	Z00075918-1	1.5247	1.8059	1.7718	1.7357	1.6211	1.9357	1.799	2.3349	2.1944	1.6999	2.2596	1.7895	1.5005	1.9193	1.6715	1.4434	1.9165	1.8796	1.4437	2.0856	2.3146	1.8193	2.0228	1.4316	1.4316	2.3349	0.2803	0.1468	0.215	0.1809	1	0	1
1700001J03Rik	Z00075630-1	2.1808	2.4723	2.697	2.8884	2.3346	2.5993	2.0268	2.8329	2.5451	2.349	2.5149	2.6959	2.3108	1.9766	2.3783	2.4829	2.3386	1.5995	2.6781	1.2331	1.5438	1.1681	1.0466	1.6031	1.0466	2.8884	0.4868	0.5009	0.3308	0.4159	0	0	1
1700001J04Rik	Z00032357-1	3.2108	3.1356	3.0377	3.4247	4.1381	3.6452	3.6623	3.5934	3.0346	3.056	3.2162	2.9213	3.3182	3.2361	3.3111	3.1672	2.9682	2.9894	2.8868	2.9761	3.0087	2.94	2.9132	2.6436	2.6436	4.1381	0.6272	0.0557	0.1661	0.1109	0	0	1
1700001K19Rik	Z00050942-1	2.8055	2.7417	2.6186	2.9554	2.7797	2.6952	3.275	2.8229	2.6506	2.7435	3.1642	2.6246	2.7824	2.8943	2.7615	2.7046	2.6504	2.7582	2.8179	2.8086	2.8834	2.912	2.8023	2.407	2.407	3.275	0.1414	0.2447	0.14	0.1924	0	0	1
1700001K23Rik	Z00030152-1	1.225	1.0168	1.2557	1.3133	1.3717	2.4473	1.3633	1.3018	1.3838	1.2673	1.3672	1.2119	1.4847	1.3253	1.1477	0.91	1.3728	0.7583	0.899	1.9768	0.9315	0.9832	0.9554	1.0029	0.7583	2.4473	1.0394	0.3414	0.2509	0.2962	0	1	1
1700001L05Rik	Z00053952-1	2.0124	1.3861	1.8084	1.7374	1.3616	2.1723	2.5666	2.3775	2.9113	1.9499	2.8053	2.0374	2.7115	2.3163	2.416	1.6383	1.5013	0.6022	2.022	1.5744	1.7734	1.5071	1.9379	2.3837	0.6022	2.9113	0.7597	0.2775	0.4412	0.3594	1	0	1
1700001L19Rik	Z00042349-1	3.6048	3.3615	2.7983	2.0256	1.3576	2.2152	1.8278	2.475	2.2111	2.1982	2.3379	3.677	1.4841	2.4065	2.119	2.9362	1.6947	1.5825	2.8161	2.6328	0.9471	1.6775	1.7974	2.5671	0.9471	3.677	1.5156	0.5502	0.3165	0.4334	0	0	1
1700001N15Rik	Z00061186-1	1.2137	1.1852	1.2651	1.1988	1.2363	1.222	1.2091	1.2209	1.154	1.1136	1.2383	1.2735	1.2374	1.1722	1.1544	0.8912	0.8338	0.6577	0.7618	0.8818	0.9237	0.8697	0.8343	0.4051	0.4051	1.2735	0.1307	0.3134	0.4465	0.38	0	1	0
1700001O22Rik	Z00055764-1	2.5392	2.2697	2.1969	3.3295	2.071	2.753	1.783	2.0196	2.1803	2.1785	2.3288	1.9673	1.7323	2.5554	2.3878	2.2514	2.6478	2.8613	1.2311	2.0574	1.6465	1.7522	2.0748	1.8655	1.2311	3.3295	0.9172	0.2187	0.2313	0.225	1	0	1
1700001P01Rik	Z00042429-1	1.8012	1.8763	1.9164	1.3971	1.4524	1.5041	1.3791	1.4621	1.4469	1.7277	1.7231	1.6212	1.3793	1.3699	1.4869	2.8275	2.1188	1.815	1.6818	2.5556	2.1595	1.7194	2.193	1.0092	1.0092	2.8275	0.9187	0.3897	0.4784	0.4341	1	1	1
1700003D09Rik	Z00030153-1	3.158	3.1158	3.0876	3.5725	3.3351	3.2587	3.6395	3.2268	3.1277	3.2671	3.1523	3.1006	3.4194	3.2914	3.1601	3.2796	3.231	3.2676	3.0557	3.0852	3.1532	3.1307	3.0697	2.873	2.873	3.6395	0.1239	0.0819	0.153	0.1175	1	0	1
1700003E16Rik	Z00015026-1	3.1411	2.8745	2.8111	1.78	2.0735	1.6364	2.5309	2.6121	2.5769	2.1394	2.4795	2.974	2.0318	2.2767	2.177	1.9659	2.2239	2.9652	1.3767	2.6392	2.1826	2.087	2.2348	2.024	1.3767	3.1411	0.6084	0.5385	0.1934	0.366	1	0	1
1700003E24Rik	Z00064455-1	1.0967	1.3079	0.9811	1.252	1.2495	1.2694	1.203	1.2379	1.2047	1.2555	2.1223	1.2809	1.3123	1.2919	1.2361	0.9177	1.192	0.761	0.8646	1.073	1.0422	0.9882	0.8652	0.0314	0.0314	2.1222	0.6077	0.8096	0.524	0.6668	0	1	0
1700003F12Rik	Z00061135-1	2.2134	2.4238	2.4024	2.1672	2.3397	2.5584	2.406	1.9258	1.9754	2.2858	2.7099	2.0838	2.1963	2.3922	2.0526	2.6638	2.4839	2.2377	2.1508	2.0071	3.4228	2.6114	2.7569	2.078	1.9258	3.4228	0.7733	0.5941	0.1888	0.3915	1	0	1
1700003F17Rik	Z00051353-1	1.2972	1.1686	1.2218	1.206	1.3863	1.308	1.2279	1.2157	1.2545	1.2476	1.4962	1.8911	1.2719	1.2406	1.3001	0.8704	0.8129	0.6367	0.7409	0.8609	0.9028	0.8488	0.8134	1.0309	0.6367	1.8911	0.3538	0.2996	0.2236	0.2616	0	0	0
1700003G13Rik	Z00062342-1	1.289	1.1902	1.342	1.3338	1.2409	1.4081	1.5214	1.3068	1.0796	1.3201	1.3856	1.0892	1.3605	1.3205	1.1845	1.0632	1.0604	0.7829	0.9616	1.0816	0.8937	1.0879	1.0341	0.8634	0.7829	1.5214	0.1194	0.2491	0.2336	0.2414	n/d	n/d	0
1700003G18Rik	Z00042118-1	1.368	1.0223	1.1809	1.2216	1.5034	1.2529	1.4385	1.7546	1.5388	1.3269	1.6017	1.2229	1.3702	1.278	1.3053	1.5184	1.0035	0.9215	1.2607	0.9141	1.0374	1.0987	1.0123	0.9941	0.9141	1.7546	0.1999	0.1931	0.5117	0.3524	1	0	1
1700003H04Rik	Z00050419-1	1.2693	1.2598	1.1395	1.2288	1.2441	1.1338	1.1678	1.2012	1.2421	1.3369	1.214	1.1496	1.2508	1.1726	1.239	0.8669	0.8095	0.6332	0.7374	0.8574	0.8993	0.8453	0.8099	0.517	0.517	1.3369	0.1447	0.3574	0.402	0.3797	0	0	0
1700003I16Rik	Z00062228-1	1.2112	1.2567	1.3191	1.2095	1.2526	1.2477	1.3613	1.2714	1.261	1.2293	1.3054	1.2246	1.222	1.2403	1.1884	1.0503	0.9976	0.8214	0.9255	1.1045	1.1677	1.0767	0.998	0.6594	0.6594	1.3613	0.0737	0.4792	0.3439	0.4116	0	0	1
1700003I22Rik	Z00030156-1	1.0358	1.3786	1.2277	1.4151	1.2882	1.2924	1.2992	1.1009	1.3515	1.3815	1.4323	1.3525	1.3182	2.2929	1.2046	0.9491	0.9241	0.7155	0.8196	0.9397	0.9387	0.8947	0.896	0.6917	0.6917	2.2929	0.8555	0.2639	0.5025	0.3832	0	0	0
1700003M02Rik	Z00046651-1	2.3154	1.8667	2.612	1.302	1.3263	1.3111	1.3329	1.3836	1.6365	1.0747	1.9093	3.1281	1.3856	1.2509	1.2489	0.9124	0.7074	2.2345	1.0156	1.3397	0.8667	1.0104	0.9838	1.6148	0.7074	3.1281	1.9373	0.7261	0.5365	0.6313	1	0	1
1700003M07Rik	Z00061226-1	2.9536	2.9879	2.7642	3.2241	3.2696	3.0464	3.315	3.0309	2.9656	3.1494	2.6881	2.9952	3.0458	3.4466	2.933	2.7786	2.6245	2.8785	2.6357	2.8217	2.8544	2.8957	2.8272	2.5566	2.5566	3.4466	0.2014	0.1378	0.2803	0.2091	1	0	1
1700003N22Rik	Z00076373-1	2.5298	2.4259	2.3134	2.745	2.7554	2.9631	2.8542	2.5544	2.4638	2.6525	2.3393	2.5627	3.0837	3.3038	2.6968	2.3016	2.311	2.3587	2.3153	2.2845	2.2157	2.3929	2.2658	1.6292	1.6292	3.3038	0.4657	0.3203	0.1758	0.2481	n/d	n/d	0
1700003O08Rik	Z00038964-1	2.9641	3.1501	2.6758	3.6437	3.3058	3.2372	3.5568	2.7481	2.9353	3.1931	2.9744	3.2752	2.3028	2.1865	2.6683	2.4838	2.527	2.467	2.631	2.313	2.5393	2.6018	2.2148	2.5496	2.1865	3.6437	0.6477	0.2804	0.1669	0.2237	0	0	1
1700003P14Rik	Z00061674-1	1.4646	1.5544	1.6287	1.4914	1.5367	1.5469	1.4238	1.536	1.465	1.4931	1.5377	1.5399	1.4476	1.4035	1.4136	1.1131	1.0421	0.7384	0.7994	1.1382	1.0842	1.0203	1.0718	0.7889	0.7384	1.6287	0.1869	0.3018	0.2309	0.2664	0	0	1
1700006A11Rik	Z00051171-1	1.3836	1.2065	1.2455	1.2555	1.2321	1.2279	1.4112	1.2143	1.2298	1.2642	1.2333	1.4038	1.2283	1.2611	1.3519	0.8979	0.8406	0.6643	0.7711	0.8885	0.9303	0.8764	0.8593	0.8788	0.6643	1.4112	0.1479	0.3246	0.3342	0.3294	0	0	0
1700006E09Rik	Z00055133-1	1.2426	1.2492	1.2933	1.1489	1.2245	1.1651	1.2891	1.2132	1.2429	1.2714	1.1162	1.1968	1.2287	1.2615	1.0995	1.047	0.9418	0.7609	0.8529	0.9897	1.031	0.9776	0.9422	0.3898	0.3898	1.2933	0.0992	0.2932	0.2571	0.2752	0	0	0
1700006F04Rik	Z00063199-1	2.3693	1.8266	1.5811	1.526	1.3216	1.3214	1.9551	1.5312	1.566	1.4557	1.314	1.5914	1.2302	1.3896	1.2209	1.03	0.8055	1.1564	0.9137	1.4848	1.2925	0.9996	0.9826	1.1423	0.8055	2.3693	0.6864	0.2994	0.2599	0.2797	0	0	1
1700006H20Rik	Z00062080-1	1.2476	1.1921	1.1743	1.3424	1.0938	1.3077	1.4881	1.292	1.2791	1.2437	1.3638	1.3373	1.191	1.2696	1.2391	0.9473	0.5968	0.7136	0.8178	1.0799	1.5555	0.9154	0.8903	0.9107	0.5968	1.5555	0.1684	0.2858	0.1783	0.2321	0	0	0
1700006J14Rik	Z00050081-1	2.2977	2.4019	2.3044	2.4678	2.59	2.6937	2.6894	2.5677	2.3986	3.0046	2.4454	2.2829	2.4395	2.7229	2.722	2.9149	2.3753	2.6868	2.5794	2.4172	2.6648	2.559	2.5321	2.234	2.234	3.0046	0.1602	0.2559	0.2979	0.2769	0	0	1
1700006P19Rik	Z00063002-1	1.422	1.4869	1.399	1.2775	1.3432	1.6605	1.2934	1.3373	1.8151	1.74	1.5612	1.3654	1.2212	1.3175	1.544	1.0727	1.0448	1.1993	1.23	0.9501	0.8154	1.0118	0.9128	0.8178	0.8154	1.8151	0.263	0.1627	0.2139	0.1883	n/d	n/d	0
1700007B13Rik	Z00040133-1	1.711	1.4059	2.1751	1.4242	1.7809	1.5523	3.2397	2.9168	1.3574	1.447	1.8831	1.4914	2.5585	1.3468	1.3476	0.9404	0.8947	1.1464	0.8786	0.9426	0.9255	0.9305	0.7831	1.359	0.7831	3.2397	2.1197	0.9264	0.2091	0.5678	0	0	1
1700007B14Rik	Z00047461-1	1.2753	1.1874	1.2095	1.2389	1.4575	1.2513	1.2642	1.2454	1.2781	1.2961	1.6927	1.2265	1.1868	1.2359	1.2169	0.9424	0.9476	0.7088	0.8129	0.8135	0.8459	0.9209	0.8854	0.7735	0.7088	1.6927	0.2183	0.2713	0.3463	0.3088	0	1	0
1700007E06Rik	Z00062664-1	1.5776	1.3251	1.2643	1.5388	1.7643	1.8185	2.1954	1.3573	1.3573	1.4582	1.8987	1.1445	3.5949	2.9042	2.2881	2.298	0.6216	0.6752	1.5802	0.9881	1.1474	0.8171	0.7359	3.086	0.6216	3.5949	2.3801	0.3782	0.298	0.3381	1	0	1
1700007F19Rik	Z00062060-1	1.4573	1.1507	1.1418	1.2822	1.1988	1.2153	1.2332	1.2158	1.2505	1.295	1.2583	1.2276	1.171	1.2733	1.2188	0.8697	0.8123	0.6361	0.7402	0.8602	0.9021	0.8481	0.8127	0.947	0.6361	1.4573	0.1431	0.3142	0.4463	0.3803	0	0	0
1700007G11Rik	Z00075669-1	2.767	2.6723	2.6253	1.4264	1.3865	1.6443	1.7132	1.6301	2.4372	1.7339	2.5356	3.459	1.4703	1.5408	1.345	1.4014	1.5977	2.254	1.9366	1.5414	2.8615	2.1318	2.1365	1.8046	1.345	3.459	1.4921	0.8735	0.5433	0.7084	1	0	1
1700007H22Rik	Z00062694-1	1.7941	1.662	1.421	1.871	2.0239	1.6821	1.8106	1.9475	1.4933	1.6169	1.5741	1.5462	1.6726	1.8509	1.4759	1.6236	1.2557	1.3919	1.4119	1.5688	1.6449	1.6678	1.5125	0.9888	0.9888	2.0239	0.1626	0.2338	0.328	0.2809	0	0	1
1700007I06Rik	Z00033469-1	2.2543	2.4513	2.1296	3.0203	1.5909	2.5334	1.3424	1.8041	2.6757	1.8494	2.6081	1.9728	2.0166	2.2974	2.1027	2.2581	1.898	2.2961	1.3623	2.35	2.2831	1.6985	1.7769	0.8511	0.8511	3.0203	0.6553	0.3572	0.357	0.3571	0	0	1
1700007I08Rik	Z00050609-1	1.2448	1.1951	1.1702	1.5648	1.3089	1.4467	1.6402	1.2999	1.3602	1.3786	1.6198	1.0866	1.4782	1.5073	1.2935	0.8534	0.91	0.8899	1.047	0.7796	1.656	0.9472	0.9214	0.8494	0.7796	1.656	0.2506	0.215	0.3961	0.3056	1	0	1
1700007K09Rik	Z00045035-1	2.3056	2.081	1.8552	1.9735	1.4006	1.3948	1.9897	1.6203	1.7639	2.1546	2.2683	1.5129	1.6908	1.3272	1.5667	1.931	2.1286	1.9834	1.7752	2.415	2.2856	2.0926	2.089	1.7321	1.3272	2.415	0.2913	0.3719	0.3433	0.3576	0	0	1
1700007K13Rik	Z00039611-1	3.2003	3.2237	2.8894	2.2691	2.1202	1.8733	2.457	2.8567	3.073	2.6768	2.6965	4.2952	2.0193	2.3006	2.3595	3.8023	2.9066	3.9507	2.7368	2.1747	1.81	3.1148	3.0192	3.339	1.81	4.2952	1.5978	0.2424	0.2712	0.2568	0	0	1
1700007N14Rik	Z00031224-1	1.2201	1.4054	1.2242	1.2805	1.8941	1.2572	1.2243	1.2093	1.2847	1.6044	1.6415	1.2155	1.2703	1.3673	2.3091	0.9694	1.1056	1.1179	0.9652	1.0431	0.9463	1.1414	0.8551	0.9488	0.8551	2.3091	0.7645	0.1871	0.3269	0.257	0	0	1
1700007P06Rik	Z00030151-1	2.1678	1.9076	2.064	1.9676	1.9953	2.1114	2.0146	2.058	1.9288	1.9024	1.9811	1.8637	1.9547	1.9334	1.8667	1.6573	1.5403	1.9886	1.5636	1.674	1.8831	1.9357	1.6929	1.3658	1.3658	2.1678	0.1046	0.1923	0.2904	0.2414	0	0	1
1700008A04Rik	Z00041093-1	1.2534	1.2644	1.0181	1.4807	1.3215	1.3344	1.51	1.303	1.3206	1.4401	1.8274	1.9413	1.312	1.1314	1.1972	0.8677	1.0368	0.6773	0.9218	1.0777	0.9802	0.984	1.0302	0.4375	0.4375	1.9413	0.4328	0.2633	0.2679	0.2656	0	0	1
1700008C04Rik	Z00063524-1	1.2742	1.2202	1.3577	1.2012	1.2512	1.2673	1.0585	1.2413	1.2183	1.2606	1.2738	1.1332	1.206	1.2677	1.2516	0.8695	0.8121	0.6359	0.74	0.8601	0.9019	0.848	0.8125	0.9114	0.6359	1.3577	0.1334	0.282	0.2621	0.2721	0	1	0
1700008F19Rik	Z00061860-1	1.8111	1.7141	1.9657	1.9696	2.0228	1.6824	1.9522	2.3394	1.9877	1.6624	2.4823	2.0925	2.1185	2.5518	2.009	1.7322	1.5563	1.7451	2.0613	2.1367	1.9169	2.1579	2.0669	1.4836	1.4836	2.5518	0.2853	0.3049	0.1915	0.2482	1	0	1
1700008F21Rik	Z00071438-1	1.0903	0.9582	0.902	1.4055	1.4353	1.4078	1.3869	1.2924	1.2731	1.239	1.7222	1.1987	1.3218	1.3494	1.26	0.9179	0.8637	0.8255	0.9302	0.9885	1.0411	0.9348	0.9891	0.2748	0.2748	1.7221	0.2595	0.2356	0.1404	0.188	0	0	0
1700008G05Rik	Z00038962-1	1.4931	1.496	3.4227	1.7859	2.0745	1.6288	2.4695	1.6139	1.8188	2.2122	2.9049	3.2872	2.1685	1.4945	3.4938	1.5646	1.0174	0.9633	2.0026	1.0836	1.1087	0.9987	0.9633	1.8425	0.9633	3.4938	1.9197	0.3999	0.2305	0.3152	0	1	1
1700008H02Rik	Z00042896-1	1.2589	1.2399	1.2628	1.2144	1.2144	1.1611	1.2276	1.2803	1.2537	1.2158	1.1434	1.1719	1.2335	1.2224	1.1861	0.8952	0.8379	0.6616	0.7658	0.8858	0.7285	0.8737	0.8383	1.5044	0.6616	1.5044	0.1437	0.3755	0.5141	0.4448	0	1	0
1700008I05Rik	Z00040914-1	1.368	1.4665	1.5731	1.4168	1.7896	1.4322	1.911	1.4234	1.477	1.5419	1.4293	1.37	1.6483	1.5003	1.6143	1.1987	1.015	1.107	2.1256	2.9459	1.4385	1.4411	1.42	0.9718	0.9718	2.9459	1.5662	0.5917	0.3465	0.4691	0	0	1
1700008J07Rik	Z00032283-1	1.1876	1.2734	1.349	1.3148	1.2682	1.3531	1.3854	1.2534	1.258	1.3174	1.2063	1.2691	1.2553	1.2663	1.2772	0.8684	0.811	0.6348	0.7389	0.8589	0.9008	0.8468	0.8113	0.7242	0.6348	1.3854	0.1641	0.3364	0.321	0.3287	n/d	n/d	0
1700008O03Rik	Z00043087-1	1.9088	1.9457	1.7992	2.1248	2.0835	2.0376	2.2077	1.9816	1.9365	2.1028	1.7427	1.9561	1.9747	2.5016	2.0374	2.0079	1.699	2.146	1.876	1.7189	1.7598	1.9797	1.742	1.6274	1.6274	2.5016	0.1705	0.1259	0.2555	0.1907	0	0	1
1700008P02Rik	Z00055860-1	2.471	2.5527	2.452	2.5303	2.4779	2.4303	2.7165	2.5139	2.4678	2.8867	2.5512	2.4596	2.5774	2.7129	2.4878	2.5986	2.2932	2.4636	2.3561	2.3375	2.4879	2.3687	2.3404	2.0432	2.0432	2.8867	0.1005	0.2538	0.1857	0.2198	0	1	1
1700008P20Rik	Z00037934-1	1.4186	1.8349	2.0953	1.5725	2.4404	1.5823	1.7248	2.2127	2.4749	1.5283	2.3878	2.2651	1.5289	1.7827	2.1304	1.3799	1.1486	0.6396	2.5365	0.8037	1.5006	1.5171	1.621	3.1046	0.6396	3.1046	1.1725	0.243	0.207	0.225	1	0	1
1700009C05Rik	Z00030192-1	1.3489	1.2276	1.2092	1.2041	1.2076	1.196	1.2126	1.2422	1.2574	1.2684	1.2499	1.2069	1.2206	1.2228	1.2174	0.8887	0.8313	0.9375	0.7592	0.8792	0.9211	0.8671	0.8317	0.4298	0.4298	1.3489	0.1269	0.3005	0.2757	0.2881	1	0	0
1700009J07Rik	Z00061506-1	1.5433	1.4459	1.4204	1.8267	1.5348	1.5502	1.5538	1.8934	1.5864	1.5585	2.0867	1.7297	1.4183	1.6485	1.5375	1.2238	1.0709	1.148	0.7933	1.3014	1.4576	1.192	1.2638	0.7825	0.7825	2.0867	0.3157	0.221	0.1913	0.2062	0	0	1
1700009N14Rik	Z00044345-1	1.4164	1.2663	1.0409	1.3307	1.4549	1.6458	1.166	1.4776	1.6596	1.4563	2.6584	1.2224	1.3795	1.3462	1.4052	1.181	0.9776	0.9298	2.0333	2.7705	2.7725	3.1075	3.0095	1.1631	0.9298	3.1075	1.6603	0.7572	0.4134	0.5853	0	1	0
1700009P17Rik	Z00050396-1	3.4332	3.5089	3.3572	3.666	3.4728	3.4989	3.6761	3.916	3.9879	3.162	3.9873	4.3696	3.498	3.3403	3.5285	3.2179	3.0792	3.938	3.248	2.7217	2.5901	2.8424	2.5475	3.0855	2.5475	4.3696	0.6906	0.3036	0.1683	0.236	0	0	1
1700010A17Rik	Z00040962-1	2.8781	2.9399	2.6641	1.7913	2.1429	1.8461	2.0911	2.6928	2.121	1.7611	2.9371	3.3209	1.396	1.731	2.2617	2.1319	2.6118	3.1288	2.1761	2.5362	1.9792	1.4973	1.8484	1.9286	1.396	3.3209	0.91	0.4599	0.3459	0.4029	1	0	1
1700010B08Rik	Z00040651-1	1.3514	1.3164	1.2152	1.2541	1.2728	1.2362	1.3841	1.3057	1.2047	1.2239	1.6023	1.17	1.2818	1.2658	1.2095	0.9949	1.0079	0.7613	1.0274	1.0666	1.0601	0.9734	1.0327	0.837	0.7613	1.6022	0.1228	0.3099	0.2839	0.2969	0	0	1
1700010B09Rik	Z00061712-1	1.3607	1.2657	1.1446	1.1408	1.2827	1.3306	1.2062	1.2332	1.2419	1.3167	1.3598	1.2213	1.2021	1.2327	1.2155	0.9827	0.9253	0.9004	0.8532	0.9744	1.0151	0.9611	0.9257	0.6546	0.6546	1.3607	0.103	0.3912	0.3735	0.3824	n/d	n/d	0
1700010C24Rik	Z00071060-1	3.5636	3.5549	3.4789	1.7565	1.8419	2.0391	1.6561	1.824	1.6623	2.3781	1.948	1.5948	1.9269	2.012	2.0365	1.031	3.0651	1.4405	2.9505	2.7882	1.2943	1.3372	1.3357	2.6161	1.031	3.5636	1.6474	0.8005	0.3911	0.5958	1	0	1
1700010G06Rik	Z00061733-1	1.2185	1.1913	1.2117	1.3754	1.4122	1.2167	1.1497	1.4835	1.2366	1.2382	1.2947	1.2502	1.1747	1.2675	1.3561	0.9269	0.8565	0.6933	0.8229	0.9175	0.8305	0.9331	0.87	0.6131	0.6131	1.4835	0.1686	0.2296	0.2106	0.2201	1	0	0
1700010H22Rik	Z00043795-1	1.2832	1.2519	1.4843	1.3151	1.2208	1.2414	1.2881	1.4219	1.2071	1.2554	1.3378	1.298	1.2882	1.2857	1.3478	1.0834	0.9614	0.7852	0.665	1.0216	1.1136	0.9972	0.9084	1.0131	0.665	1.4843	0.1144	0.2798	0.3986	0.3392	0	0	1
1700010I02Rik	Z00062044-1	1.159	1.313	1.2803	1.5135	1.1436	1.5229	1.4024	1.3747	1.4962	1.6433	1.4878	1.3241	1.3196	1.5496	1.5481	1.481	0.8195	1.1343	1.1493	1.0547	1.4618	1.3819	1.4871	0.6877	0.6877	1.6433	0.1368	0.1826	0.2158	0.1992	0	0	1
1700010I14Rik	Z00055418-1	2.1658	2.1324	2.0958	2.108	1.5042	2.4471	2.1636	2.4922	2.5709	1.3896	2.7005	2.4683	2.1022	2.422	2.2179	2.6701	2.2034	1.7197	1.6747	0.9701	2.0148	2.3612	2.3641	1.6841	0.9701	2.7004	0.3788	0.2022	0.256	0.2291	0	0	1
1700010J16Rik	Z00030155-1	1.261	1.3314	1.28	1.2436	1.2665	1.1332	1.1789	1.2196	1.1603	1.2884	1.2548	1.0748	1.2306	1.2826	1.1802	0.8673	0.81	0.6337	0.7378	0.8579	0.8998	0.8458	0.8103	0.58	0.58	1.3314	0.1496	0.3497	0.3692	0.3595	0	0	0
1700010K24Rik	Z00063553-1	1.9844	2.0292	2.1374	1.6419	1.5157	1.7907	1.7572	2.2211	2.103	1.6362	1.6439	1.8795	1.9492	1.8952	1.9094	1.6447	1.8494	1.3439	1.8262	1.8377	1.549	1.3207	1.5108	1.4229	1.3207	2.2211	0.2048	0.2144	0.2525	0.2335	1	0	1
1700010L04Rik	Z00037697-1	1.5047	1.3311	1.1184	1.3238	1.3601	1.341	2.3492	1.3889	1.3487	1.2445	1.2516	1.2906	1.3654	1.3363	1.2341	0.9999	0.9425	0.9002	0.9088	0.9905	0.992	0.9783	0.9429	0.7876	0.7876	2.3492	0.8805	0.2707	0.3009	0.2858	0	1	1
1700010M22Rik	Z00030656-1	3.0444	3.1065	2.1072	1.9081	1.7596	2.2331	2.3305	3.015	2.8539	3.1629	2.9112	2.7784	2.1895	2.4497	2.7547	0.9696	2.3994	2.1684	1.6462	1.428	0.8918	1.4195	1.8859	2.4363	0.8918	3.1629	0.799	0.3358	0.2678	0.3018	0	0	1
1700010N08Rik	Z00063612-1	1.6783	1.4947	1.6296	1.4827	1.7862	1.5309	1.4742	1.4239	1.5033	1.8476	1.7092	1.3879	1.6898	1.3168	1.5463	1.0179	0.9727	1.4214	1.2346	1.1027	1.3281	0.8594	0.9885	1.9199	0.8594	1.9199	0.2454	0.1141	0.2597	0.1869	0	0	1
1700011A15Rik	Z00059648-1	2.5984	2.63	2.7603	2.6127	2.8276	2.4892	2.9704	2.6252	2.6454	2.6474	2.9454	3.1999	2.6299	3.2368	2.4996	2.7624	2.3875	3.6588	2.5641	2.6444	2.7021	2.995	2.7514	2.2696	2.2696	3.6588	0.5538	0.3601	0.2188	0.2895	0	0	1
1700011B04Rik	Z00063115-1	1.3847	1.321	1.5812	1.207	1.2583	1.2684	1.2778	1.1841	1.2457	1.3634	1.4646	1.2538	1.357	1.2403	1.1575	0.9592	0.9999	0.8826	0.8297	0.9571	0.9133	0.9912	0.9022	0.9311	0.8297	1.5812	0.1505	1.3523	0.2494	0.8009	0	1	1
1700011C11Rik	Z00061351-1	1.1715	1.3577	1.1996	1.2733	1.1767	1.1456	1.2242	1.1845	1.2514	1.305	1.1456	1.2313	1.217	1.2442	1.2421	0.9481	0.8907	0.7732	0.8186	0.9387	0.8774	0.9265	0.8911	0.7915	0.7732	1.3577	0.1033	0.3233	0.2261	0.2747	0	0	0
1700011E24Rik	Z00048204-1	1.4021	1.6553	1.6633	1.318	1.444	1.4254	2.3262	1.3433	1.3363	1.413	2.0533	1.2249	1.4301	1.3375	1.4399	1.7737	2.0312	0.9576	1.7293	1.0291	1.0476	1.0635	0.9805	0.8357	0.8357	2.3262	0.6244	0.279	0.2275	0.2533	1	0	0
1700011F03Rik	Z00044863-1	1.1162	1.337	1.7344	1.3295	1.3014	1.4184	1.3141	1.3477	1.3117	1.2554	1.8327	1.2228	1.345	1.271	1.2172	1.036	0.9786	0.8422	0.9304	1.0336	0.959	1.1518	0.979	0.7996	0.7996	1.8326	0.2823	0.8889	0.2964	0.5927	0	0	0
1700011F14Rik	Z00051597-1	1.012	1.5494	1.1609	1.3681	1.3386	1.2007	1.4433	1.3922	1.4445	1.3611	1.2836	1.0966	1.1829	1.2331	1.2908	0.8279	0.8407	0.7405	2.0939	0.7525	0.8915	0.9493	0.9156	0.5781	0.5781	2.0939	0.5558	0.9301	0.3234	0.6268	0	0	1
1700011H14Rik	Z00044310-1	1.4293	1.3237	1.8118	1.482	1.3989	1.3402	2.8678	3.9039	1.6192	1.4004	2.8969	1.464	3.2418	3.2901	1.4941	0.979	1.1159	0.763	2.3845	0.8961	0.9289	0.9303	0.9297	3.0125	0.763	3.9039	2.3234	0.3507	0.2452	0.298	0	0	1
1700011H22Rik	Z00050374-1	1.4623	1.3568	1.3997	1.2685	1.3164	1.333	1.7209	1.3928	1.3375	1.4197	1.8178	1.4309	1.4192	1.3531	1.327	1.3368	1.1642	0.9331	1.0372	1.3998	1.2753	1.2269	1.0898	0.9896	0.9331	1.8178	0.1621	0.23	0.2513	0.2407	0	0	0
1700011I03Rik	Z00052636-1	1.778	2.5045	2.3559	2.3206	1.0904	1.667	1.1521	1.2306	1.3357	1.8748	1.6991	1.2529	1.267	1.5812	1.4169	0.8864	0.829	1.1478	0.7569	0.8769	0.9188	0.8648	0.8294	1.5749	0.7569	2.5045	1.0995	0.2808	0.4217	0.3513	0	0	0
1700011J10Rik	Z00038315-1	3.4618	3.4539	3.5096	3.1665	3.759	3.4111	3.1513	3.4843	3.4191	3.4062	3.643	3.4369	3.3944	3.4858	3.3928	3.1185	3.4945	3.4597	3.2737	3.4035	3.076	2.894	2.9651	2.8089	2.8089	3.759	0.1548	0.1378	0.1665	0.1522	1	0	1
1700011L22Rik	Z00045350-1	2.6892	2.7192	2.6875	3.0943	2.8917	2.9526	2.9149	2.7909	2.7838	2.8857	2.8009	2.8986	2.8208	2.9578	2.6792	2.8048	2.5497	2.6743	2.5431	2.7773	2.9592	2.9029	2.8686	2.3829	2.3829	3.0943	0.0795	0.1145	0.1673	0.1409	0	0	1
1700011M02Rik	Z00061886-1	1.3552	1.0281	1.293	1.7034	1.4707	1.299	1.6884	1.9497	1.5061	1.2989	2.137	1.3861	1.5323	1.6016	2.6057	2.3303	1.064	0.9559	2.7322	1.1049	1.2183	1.4653	1.2824	1.0169	0.9559	2.7322	1.2181	1.0332	0.5393	0.7863	0	0	1
1700012A03Rik	Z00053250-1	1.5082	1.2137	1.4623	1.2925	1.4061	1.9362	1.294	1.3175	1.2912	1.5988	1.9565	1.1742	1.2689	1.374	1.2919	1.1572	1.04	1.3397	0.9852	0.798	1.0493	0.9701	1.0713	0.942	0.798	1.9565	0.3875	0.2005	0.4532	0.3269	0	0	1
1700012A16Rik	Z00043569-1	2.5855	2.7813	2.0916	1.433	1.5339	1.6519	1.5504	1.6259	1.6082	1.5817	1.9283	1.988	1.4953	1.3754	1.5683	2.2813	2.1452	1.5386	1.3636	1.4905	1.5306	1.1872	1.4086	2.4443	1.1872	2.7813	0.8811	0.2676	0.3441	0.3059	1	0	1
1700012B07Rik	Z00044484-1	1.2136	1.0362	0.8534	1.6828	1.4369	1.2491	1.5389	1.4544	1.2101	1.2111	1.5649	1.2196	1.3426	1.292	1.2634	0.9577	0.8991	0.7631	0.9142	0.9345	1.0918	1.0498	0.9276	0.9485	0.7631	1.6828	0.2374	0.4399	0.1276	0.2838	0	0	1
1700012B09Rik	Z00075928-1	2.4368	2.5764	1.2636	1.4078	1.4033	1.3759	1.6396	1.3884	1.5515	1.2043	2.0904	3.1791	1.3109	1.2789	1.1793	0.9333	1.0139	1.0719	0.9373	0.903	1.1919	2.0229	2.3955	1.6479	0.903	3.1791	1.8717	0.3501	0.338	0.3441	0	0	1
1700012B15Rik	Z00045928-1	2.9128	2.887	3.0363	2.9323	2.8614	2.7646	3.1137	2.8007	2.8839	2.63	2.7357	2.8208	2.8927	2.7701	2.7537	2.7602	2.3376	2.1526	2.3154	2.7619	2.3558	2.423	2.4124	2.2237	2.1526	3.1137	0.1943	0.1292	0.1532	0.1412	1	0	1
1700012C15Rik	Z00044302-1	1.5143	1.3031	1.229	1.4909	1.2717	1.4202	1.5302	1.2906	1.3234	1.1929	1.2747	1.2446	1.2482	1.2504	1.1967	1.0239	0.9666	0.7903	0.8945	1.0145	0.9659	1.0212	0.967	0.6642	0.6642	1.5302	0.1613	0.2934	0.2389	0.2662	0	0	0
1700012E03Rik	Z00061054-1	1.2052	1.1444	0.9663	1.4813	1.2256	1.3269	1.4336	1.4526	1.4119	1.8255	1.388	1.2197	1.1959	1.2783	1.3777	0.5985	0.876	0.8669	0.971	0.9607	0.7552	1.0493	1.0425	-0.1719	-0.1719	1.8255	0.3356	0.5829	0.2484	0.4157	0	0	0
1700012G19Rik	Z00051885-1	4.7806	4.8577	4.4128	4.864	4.6388	4.6247	4.4465	4.4679	4.3863	4.3719	4.5929	4.314	4.7187	4.8829	4.4549	4.3026	4.4707	4.186	4.2283	4.4405	4.4026	4.3493	4.3348	4.232	4.186	4.8829	0.1784	0.0923	0.0747	0.0835	1	0	1
1700012H17Rik	Z00050839-1	3.5498	3.4439	3.0053	3.009	3.1414	3.0312	1.9741	2.7368	2.9974	2.7903	2.7465	2.5637	2.5966	2.8843	2.8858	2.7004	2.676	2.5019	3.1797	3.2655	3.0875	3.0814	3.0317	3.3629	1.9741	3.5498	0.341	0.1638	0.2643	0.2141	1	0	1
1700012L04Rik	Z00075930-1	1.5329	1.72	1.8708	2.3102	1.9402	2.4289	2.6445	1.8331	2.4994	2.145	2.2593	1.9949	2.497	2.3335	2.2915	1.859	1.5271	1.5434	2.3457	0.9186	1.7989	1.2253	1.3563	1.3865	0.9186	2.6445	0.5129	0.2212	0.2963	0.2588	0	1	1
1700012P22Rik	Z00038391-1	1.4255	1.4045	1.1901	1.1815	1.3095	1.3084	1.3022	1.3789	1.2572	1.4781	1.6944	1.324	1.2426	1.2737	1.2775	0.9276	0.8702	1.3313	0.8807	0.9181	0.8535	0.906	0.8706	1.1178	0.8535	1.6943	0.1814	0.1763	0.2161	0.1962	0	0	0
1700013B16Rik	Z00028082-1	2.1957	2.0654	1.9734	2.3919	2.912	2.5205	2.4647	2.6763	2.1479	2.0319	2.2991	1.9923	2.4169	2.2644	2.1544	2.0056	1.6964	1.7768	1.7491	1.7451	1.7985	1.6211	1.6693	2.2414	1.6211	2.912	0.4742	0.1741	0.3389	0.2565	0	0	1
1700013D24Rik	Z00026596-1	1.1983	1.1876	1.7601	1.5395	1.2305	1.124	1.2783	1.2349	1.2097	1.2657	1.6264	1.2628	1.2752	1.2823	1.1212	0.8772	0.8199	0.7494	0.7477	1.0964	0.9097	0.8557	0.8203	0.5942	0.5942	1.7601	0.3166	0.3437	0.576	0.4599	0	0	0
1700013F07Rik	Z00045151-1	2.4451	2.3471	1.9429	2.1302	1.8267	1.6228	2.0988	2.0542	1.8215	2.6611	2.2099	3.2648	1.7917	1.8129	1.6658	2.5873	1.6421	2.3108	1.3539	2.1594	1.8258	1.579	1.5951	1.8117	1.3539	3.2648	1.1197	0.2207	0.5104	0.3656	0	1	1
1700013G24Rik	Z00046037-1	1.1998	1.0423	0.977	1.3599	1.517	1.5936	1.5783	1.3727	1.4323	1.2408	1.9525	1.2759	1.4752	1.5163	1.3545	1.1355	0.8643	1.1653	0.8453	0.9304	1.0962	0.97	0.9645	1.0049	0.8453	1.9524	0.3381	0.903	0.2829	0.593	0	0	1
1700013H16Rik	Z00057247-1	1.1793	0.9407	1.061	1.3447	1.273	1.3735	1.3819	1.4015	1.414	1.4701	1.4851	1.2391	1.148	1.3124	1.3316	0.8028	0.7906	0.6551	2.1672	1.0403	0.9466	0.8458	0.911	0.8719	0.6551	2.1672	0.6248	0.8582	0.4834	0.6708	1	0	1
1700013N06Rik	Z00061634-1	1.276	1.2635	1.2043	1.2068	1.2328	1.2111	1.1893	1.2719	1.2349	1.0917	1.3284	1.2162	1.2321	1.251	1.2761	0.8723	0.8149	0.6387	0.7429	0.8629	0.8795	0.8508	0.8154	0.6436	0.6387	1.3284	0.1426	0.3306	0.211	0.2708	0	0	0
1700013N18Rik	Z00040177-1	1.2248	1.3607	1.3077	1.2149	1.2908	1.2718	1.3336	1.251	1.2019	1.3117	1.3253	1.2369	1.2567	1.2871	1.2127	0.9176	0.8603	0.684	0.9351	0.9082	1.0091	0.8961	1.0754	0.715	0.684	1.3607	0.116	0.3178	0.2891	0.3035	1	0	0
1700014B07Rik	Z00038857-1	1.2948	1.4508	1.1587	1.6423	1.3616	1.5514	1.53	1.5161	1.3877	1.4664	1.2493	1.4573	1.6094	1.6353	1.5369	0.9807	1.2153	1.5466	1.1776	1.2785	1.4403	1.3561	1.0067	0.913	0.913	1.6423	0.1247	0.2503	0.2368	0.2436	n/d	n/d	0
1700014D04Rik	Z00049771-1	2.2626	1.5982	1.1255	1.5207	1.3023	1.4255	1.5297	1.5133	1.1736	1.1259	1.5496	1.3375	1.223	1.4355	1.3859	0.8958	1.4153	1.2176	1.0934	1.6017	1.9511	1.0798	1.087	1.0567	0.8958	2.2626	0.5404	0.5612	0.2616	0.4114	0	1	1
1700014N06Rik	Z00049243-1	1.241	1.1611	1.2223	1.2304	1.1685	1.2526	1.2204	1.2722	1.2255	1.1831	1.1464	1.2656	1.2571	1.277	1.2547	0.8345	0.7442	0.7253	0.7094	0.766	0.8654	0.9374	0.7914	0.7139	0.7094	1.277	0.1378	0.5088	0.2778	0.3933	1	1	1
1700015E13Rik	Z00026848-1	1.2375	1.1316	1.1829	1.3042	1.2537	1.3254	1.4112	1.2725	1.1499	1.2199	1.6388	1.157	1.2612	1.3227	1.2678	0.9504	0.893	0.9189	0.8209	0.9409	0.9026	0.9288	0.8934	0.7804	0.7804	1.6387	0.176	0.3383	0.3621	0.3502	0	0	0
1700015F17Rik	Z00030159-1	2.7161	2.5912	2.3374	2.268	2.6162	2.1512	1.8926	2.0176	2.0306	1.8198	2.1724	2.0263	1.8771	1.9492	1.8466	2.1887	2.0343	2.4446	1.7379	2.4522	2.7084	2.4281	2.6335	1.2586	1.2586	2.7161	0.3708	0.2796	0.277	0.2783	0	1	1
1700015G11Rik	Z00062244-1	1.2852	2.1497	1.0977	1.3925	1.508	1.4535	1.3227	1.3645	1.3872	1.2352	2.1194	1.2628	1.295	1.3065	1.3847	0.8793	0.9509	0.8995	1.0036	1.1085	0.8795	0.8387	0.9505	0.2124	0.2124	2.1497	0.7435	0.5932	0.2408	0.417	0	0	1
1700015O11Rik	Z00063568-1	2.49	2.5413	2.5309	2.5893	2.6213	2.9098	2.8077	2.5207	2.496	2.8474	2.5149	2.509	2.8901	2.7205	2.5668	2.4065	2.2606	2.4993	3.1576	2.6043	2.466	2.5182	2.3276	2.1977	2.1977	3.1576	0.2158	0.1099	0.1321	0.121	0	0	1
1700016A09Rik	Z00049924-1	1.9704	1.9991	1.69	1.862	1.4643	1.678	1.583	1.5582	1.8349	1.8387	1.6689	1.6929	1.4123	2.1841	1.7605	1.5023	1.3341	1.8714	1.5179	1.6741	1.7246	1.6611	1.7318	1.2311	1.2311	2.1841	0.1778	0.3082	0.2853	0.2968	1	0	1
1700016C15Rik	Z00041971-1	1.2001	1.1679	2.6298	2.3532	1.4	2.357	1.41	4.0919	1.4337	2.3243	1.6267	2.319	3.7448	2.3313	2.1038	0.9456	0.8229	1.3021	0.9078	2.0795	1.1167	1.0263	0.9707	1.4137	0.8229	4.0919	2.9525	0.2746	0.2822	0.2784	0	0	1
1700016C19Rik	Z00063850-1	1.345	1.1825	1.1953	1.209	1.2486	1.259	1.2239	1.2706	1.2471	1.2231	1.4286	1.2164	1.3064	1.2552	1.2367	0.9345	0.8294	0.7257	0.8693	0.8546	0.9903	1.0412	0.9418	0.4776	0.4776	1.4285	0.1327	0.2452	0.2363	0.2408	0	0	1
1700016D02Rik	Z00070676-1	2.4016	2.6894	2.1647	2.3456	2.3352	2.0895	2.5672	2.9877	2.1023	2.5581	2.4119	3.6632	2.2271	2.1675	2.1365	3.1809	1.7414	1.8564	2.612	3.3984	2.1526	1.8074	1.8319	1.6698	1.6698	3.6632	1.2977	0.3046	0.5104	0.4075	n/d	n/d	0
1700016D06Rik	Z00053405-1	1.3479	1.2452	1.3799	1.3761	1.2782	1.2854	1.3046	1.3381	1.3466	1.361	1.3408	1.2571	1.3534	1.2689	1.2882	1.0231	0.8917	0.7155	0.8878	0.94	1.1582	0.9275	0.9327	0.7468	0.7155	1.3799	0.1251	0.2075	0.6429	0.4252	0	0	0
1700016D08Rik	Z00043478-1	1.2734	1.2638	1.1258	1.3145	1.2979	1.2388	1.2314	1.0139	1.2676	1.2457	1.2984	1.1852	1.3256	1.2967	1.1864	0.8954	0.838	0.6618	0.7659	0.886	0.9565	0.8738	0.8384	0.5978	0.5978	1.3256	0.1458	0.2709	0.2688	0.2699	n/d	n/d	0
1700016D18Rik	Z00076448-1	1.4318	1.6398	1.6365	1.4409	1.3514	1.5087	1.2732	1.5441	1.3137	1.8977	1.5295	1.3342	1.7	1.477	1.8404	1.4445	1.8269	1.9456	1.9662	2.1751	2.0293	1.5352	1.8173	2.113	1.2732	2.1751	0.2721	0.5442	0.9023	0.7233	n/d	n/d	0
1700016F12Rik	Z00061262-1	1.7225	1.5554	1.5876	1.7941	1.7904	1.5411	1.766	1.495	1.653	1.746	1.6618	1.6381	1.7513	1.7797	1.8309	1.492	1.3122	1.5031	1.4275	1.3065	1.2434	1.4916	1.4672	0.9725	0.9725	1.8309	0.1197	0.3258	0.4238	0.3748	0	1	1
1700016G05Rik	Z00037373-1	2.2431	2.2428	2.4914	1.8934	2.0364	2.3404	2.1625	2.459	2.1212	2.431	2.1972	2.2089	2.4391	2.1699	2.1473	2.1057	2.2645	2.3831	2.0804	2.1919	2.2065	1.9377	1.9462	2.0005	1.8934	2.4914	0.1025	0.1483	0.3948	0.2716	0	0	1
1700016G22Rik	Z00030161-1	1.1315	0.862	1.0117	1.2849	1.3305	1.5826	1.332	1.2228	1.255	1.3067	1.3766	1.1575	1.3885	1.6195	1.2104	1.8024	1.2663	1.1294	2.3296	1.9248	1.3364	1.1374	0.9723	0.7263	0.7263	2.3296	0.7212	0.5854	0.3193	0.4524	0	1	1
1700016H13Rik	Z00039678-1	2.4557	2.5479	2.3436	2.7301	2.4188	2.3304	2.804	2.475	2.6333	2.611	2.7454	2.3003	2.5126	2.5121	2.4179	2.5322	2.2198	2.2472	2.1736	2.2686	2.3595	2.329	2.2922	1.8011	1.8011	2.804	0.1485	0.0594	0.1621	0.1108	1	0	1
1700016J18Rik	Z00061495-1	2.4201	2.4188	2.59	1.664	2.5036	2.008	1.3588	2.0405	2.634	1.8658	2.7018	2.7672	1.2538	1.319	1.6081	1.9128	2.1809	3.0311	1.5329	2.4684	2.2309	1.5522	1.6004	1.2736	1.2538	3.0311	0.7785	0.52	0.336	0.428	1	0	1
1700016K05Rik	Z00064034-1	1.2897	1.0845	1.2158	1.1536	1.2177	1.1547	1.1477	1.2915	1.1945	1.2701	1.2932	1.1053	1.2196	1.1733	1.2339	0.9075	0.8502	0.6739	0.7781	0.8981	0.94	0.886	0.8506	0.8418	0.6739	1.2931	0.1078	0.3052	0.2637	0.2845	0	1	1
1700016K13Rik	Z00048410-1	1.2887	1.1763	1.1817	1.4982	1.3019	1.353	1.233	1.3056	1.3124	1.414	1.2922	1.2706	1.3218	1.3072	1.2581	0.9116	0.8542	0.678	0.7821	0.9021	0.8866	0.8903	0.8546	1.0215	0.678	1.4982	0.156	0.3159	0.291	0.3035	1	0	0
1700016K19Rik	Z00026183-1	3.185	2.7019	2.0099	1.7938	1.8502	1.877	2.0284	1.9077	2.7074	1.8035	2.3648	3.7951	2.3888	3.0152	3.561	1.6011	1.3754	2.0935	2.2844	1.4398	1.6114	1.7676	1.5134	2.8082	1.3754	3.7951	1.7596	0.5108	0.3713	0.4411	1	0	1
1700016L04Rik	Z00032323-1	1.2051	1.2266	1.164	1.1984	1.2564	1.3261	1.1579	1.2327	1.2749	1.2677	1.2269	1.2844	1.1871	1.1893	1.2862	0.8678	0.8105	0.6342	0.7384	0.8584	0.9003	0.8463	0.8109	0.646	0.6342	1.326	0.1423	0.2381	0.4068	0.3225	1	0	0
1700016L21Rik	Z00076364-1	1.2323	1.2878	1.3014	1.3953	1.2572	1.2602	1.5002	1.2593	1.1545	1.3338	1.2491	1.2613	1.251	1.3064	1.2613	0.9568	0.8995	0.7233	0.816	0.9474	0.891	0.9353	0.8999	1.1335	0.7233	1.5002	0.1284	0.3656	0.2873	0.3265	0	1	0
1700016M24Rik	Z00041094-1	1.9246	1.2849	1.4506	1.6543	2.0058	1.4355	1.4844	1.5926	2.4191	2.1751	2.0388	1.2992	1.4253	1.2851	1.9357	1.0595	0.8429	1.0163	0.9625	0.8761	1.0572	0.9234	0.9475	1.3198	0.8429	2.4191	0.7902	0.6174	0.5842	0.6008	0	0	1
1700016P03Rik	Z00061571-1	3.12	2.8327	2.6611	1.6805	1.9257	1.4135	1.699	1.8179	1.7505	1.4986	1.6238	2.4218	1.5092	1.721	2.2564	1.3646	2.2639	2.0068	1.6424	1.5671	1.6516	2.0919	2.1965	1.8748	1.3646	3.12	1.094	0.8874	0.2234	0.5554	1	1	0
1700016P04Rik	Z00061287-1	1.2312	1.292	1.3178	1.2027	1.2198	1.3735	1.2106	1.2147	1.1545	1.2765	1.5273	1.2017	1.2772	1.236	1.2194	0.9482	0.8908	0.7146	0.8187	0.9388	0.9806	0.9662	0.8912	0.8655	0.7146	1.5272	0.1357	0.3594	0.2191	0.2893	0	0	0
1700017D01Rik	Z00070034-1	1.6139	1.6348	1.6379	1.5721	1.7019	1.6647	1.7328	1.6431	1.518	1.9544	1.9356	1.291	1.582	1.7092	1.5866	1.0672	0.9073	1.6026	1.0126	1.2515	1.3728	1.0263	1.2159	1.1661	0.9073	1.9544	0.2437	0.1712	0.5664	0.3688	0	1	0
1700017G19Rik	Z00048604-1	2.609	2.6409	2.4739	2.6358	2.4371	2.9214	2.4585	2.6605	2.6307	2.6252	2.5962	2.4392	2.4445	2.492	2.5922	1.9593	2.3143	2.8697	2.2755	2.3032	2.4276	2.1958	2.3597	2.2106	1.9593	2.9214	0.1618	0.3441	0.2008	0.2725	1	0	1
1700017J07Rik	Z00031856-1	1.2338	1.0977	1.0744	1.2635	1.3036	1.2114	1.3189	1.2274	1.3233	1.3425	1.3213	1.2809	1.3223	1.321	1.1749	0.8689	0.8266	0.7187	0.8759	0.8651	0.6188	0.7637	0.9196	0.7902	0.6188	1.3425	0.1592	0.2858	0.1883	0.2371	0	0	1
1700017L05Rik	Z00030157-1	1.2188	1.4613	1.2625	1.312	1.2097	1.4335	1.5249	1.2291	1.3001	1.5707	1.7556	1.4458	1.4545	1.5556	1.3127	0.8627	0.9594	1.3248	0.8989	1.0615	0.9086	1.0069	0.9714	0.7809	0.7809	1.7556	0.2266	0.2439	0.321	0.2825	0	0	1
1700017M07Rik	Z00064125-1	1.8854	1.8497	1.98	1.4498	2.6651	1.3742	1.4102	1.2879	1.7634	1.796	1.415	1.8435	1.4302	1.6339	2.7377	1.6352	1.7035	1.6795	1.8089	2.3496	1.631	2.3154	2.3301	1.1642	1.1642	2.7377	0.7972	0.084	0.3122	0.1981	n/d	n/d	0
1700017N19Rik	Z00061525-1	1.3154	1.6321	2.2305	1.3598	1.3155	1.2312	1.507	1.2621	1.3076	1.4303	1.7871	1.2693	1.2603	1.318	1.2475	1.0008	0.9434	0.7793	0.8713	0.9913	0.9827	1.094	1.0698	1.1119	0.7793	2.2305	0.6281	0.3638	0.4108	0.3873	0	1	1
1700018A04Rik	Z00026063-1	2.1698	2.0678	2.9712	2.1978	2.2758	2.2851	2.2532	2.1052	3.0302	2.1702	2.1088	2.6575	2.4752	2.5597	2.5624	1.916	1.7069	1.8388	1.9114	2.1547	2.1116	1.9718	1.9506	1.8675	1.7069	3.0302	0.5717	0.1661	0.3118	0.239	0	1	1
1700018A14Rik	Z00048174-1	1.2587	1.1836	1.3019	1.2827	1.1969	1.3267	1.339	1.278	1.2431	1.3242	1.3101	1.2077	1.4197	1.513	1.123	1.1758	1.1187	0.9953	0.8333	1.1811	0.9473	0.8647	0.9299	0.7929	0.7929	1.513	0.1105	0.3103	0.2125	0.2614	1	0	1
1700018B08Rik	Z00056392-1	1.1364	0.952	0.9825	1.3121	1.3945	1.1903	1.3401	1.4263	1.2732	1.2236	1.8996	1.1822	1.3295	1.3068	1.2675	0.8599	0.7	0.7072	0.8847	0.9417	1.0102	0.905	0.9013	1.0788	0.7	1.8996	0.3561	0.2083	0.5385	0.3734	1	0	1
1700018B24Rik	Z00044047-1	1.594	1.6452	1.4192	1.4546	1.7479	1.6192	1.4764	1.4507	1.6677	2.0527	2.0385	1.3421	1.7241	1.4642	1.3353	1.1491	1.8846	2.1516	2.1872	1.932	1.9432	1.4568	1.765	2.2261	1.1491	2.2261	0.3204	0.4589	0.4269	0.4429	1	0	1
1700018C11Rik	Z00064147-1	1.8583	1.8156	1.6254	1.9137	1.889	2.0677	1.8216	1.8378	1.5983	1.9013	2.2015	1.9693	1.8964	2.1921	1.7565	1.3834	1.3867	1.7738	1.4749	1.486	1.4913	1.4981	1.383	1.084	1.084	2.2014	0.2472	0.264	0.152	0.208	0	0	1
1700018F24Rik	Z00043452-1	1.2617	0.9767	1.0562	1.3245	1.2964	1.3255	1.3175	1.3713	1.456	1.2624	1.8516	1.5556	1.2351	1.2523	1.1725	0.866	0.8532	0.8112	0.8766	0.8841	1.0581	1.0039	0.9587	0.6891	0.6891	1.8515	0.3203	0.5232	0.2283	0.3758	0	0	0
1700018G05Rik	Z00076347-1	1.1543	0.9726	1.0636	1.315	1.3409	1.3728	1.4796	2.1881	1.5468	1.2866	2.4333	1.1733	1.2606	1.3242	2.987	2.6355	1.078	0.8592	3.1339	1.0159	1.0162	1.0667	1.1461	1.6168	0.8592	3.1339	1.9605	0.6758	0.473	0.5744	0	0	1
1700018L24Rik	Z00054058-1	1.1362	1.4273	1.3306	1.4024	1.5821	1.4139	1.4035	1.3425	1.7161	1.6226	1.8147	1.7797	1.5688	1.4471	1.3739	1.2792	1.188	1.585	1.0704	1.4594	1.368	1.1106	1.2499	1.3612	1.0704	1.8146	0.1517	0.1816	0.1899	0.1858	0	0	1
1700018M17Rik	Z00030194-1	1.7434	1.4534	1.6663	1.243	1.4127	1.6689	2.2945	1.8166	2.0716	1.5683	2.2034	1.8125	2.0909	2.0904	1.8447	1.7458	1.3218	1.5026	2.2129	1.9271	1.6089	1.5501	1.6582	1.5207	1.243	2.2945	0.3139	0.5235	0.2007	0.3621	n/d	n/d	0
1700018P08Rik	Z00061413-1	2.3609	2.556	2.443	2.5155	2.5453	2.3941	2.6407	2.499	2.4353	2.9573	2.3266	2.4401	2.4896	2.3533	2.272	2.3323	2.184	2.5609	2.1907	2.3002	2.5046	2.3386	2.3531	2.3987	2.184	2.9573	0.1337	0.1028	0.1724	0.1376	0	0	1
1700019A02Rik	Z00050526-1	1.7345	2.0615	2.0627	1.7353	1.5732	2.3035	2.2509	2.0385	1.6141	1.5064	2.3378	1.8514	1.5144	1.7281	1.5066	1.5037	1.5596	1.7314	1.3297	1.4491	1.1142	1.0392	1.358	2.0185	1.0392	2.3378	0.4324	0.335	0.5045	0.4198	0	0	1
1700019B03Rik	Z00054831-1	1.7202	1.1554	1.6894	1.2371	1.2607	1.2373	1.2731	1.2244	1.2623	1.5852	1.3022	1.6611	1.2429	1.2388	1.6409	0.9098	0.8524	1.0906	0.7778	0.9004	0.8559	0.8549	0.8528	1.051	0.7778	1.7202	0.3205	0.1792	0.8325	0.5059	0	0	0
1700019B21Rik	Z00062794-1	1.3128	1.2966	1.2228	2.0187	2.2286	1.4559	1.823	1.4779	1.7799	1.4002	2.096	1.2935	1.4157	1.392	1.4767	1.6301	1.0952	1.0839	2.987	2.5364	1.2756	1.7765	1.5883	0.663	0.663	2.987	1.4494	0.6237	0.205	0.4144	0	0	1
1700019D03Rik	Z00074525-1	3.7453	3.7782	3.3651	2.9767	3.0428	2.9743	2.4702	2.4864	3.8791	3.4039	3.4286	2.869	3.3236	3.6868	3.6118	2.9018	3.0389	2.5643	3.0382	1.6638	1.7528	1.984	1.9661	4.0612	1.6638	4.0612	0.8564	0.0637	1.0651	0.5644	1	1	1
1700019E19Rik	Z00048165-1	3.8756	3.9569	4.1881	3.9032	4.2681	3.8023	3.6265	4.0297	4.2437	4.0075	4.1108	4.595	4.0016	4.1537	3.9847	4.4234	4.1708	4.1702	4.4018	4.1424	4.2869	4.3092	4.2483	3.7628	3.6265	4.595	0.1803	0.3152	0.1144	0.2148	1	0	1
1700019G17Rik	Z00041123-1	1.3283	1.7717	1.2928	1.3354	1.3882	1.3429	1.7044	1.6202	1.3377	1.3474	1.7075	1.3179	2.4596	2.0982	1.3414	0.9556	0.7344	1.2136	0.8042	0.9462	0.8798	0.9088	0.8987	0.6589	0.6589	2.4596	0.9791	0.2657	0.2922	0.279	1	0	0
1700019G24Rik	Z00062189-1	1.1816	1.1962	1.2148	1.1727	1.2649	1.2422	1.2048	1.2191	1.2763	1.2004	1.1676	1.252	1.1563	1.2537	1.3155	0.883	0.8466	0.6494	0.7536	0.8736	0.9155	0.8615	0.826	0.7646	0.6494	1.3155	0.1217	0.2768	0.3213	0.2991	0	0	0
1700019H03Rik	Z00019086-1	1.3846	1.3406	1.6749	1.5508	1.5353	1.7824	2.2062	1.5416	1.7858	1.4505	1.9722	1.889	1.4226	2.6267	1.9436	1.5986	1.1113	1.1141	1.3416	1.3656	1.1839	1.3066	1.1177	1.5786	1.1113	2.6267	0.7869	0.2127	0.4518	0.3323	0	0	1
1700019J19Rik	Z00061426-1	1.1845	1.3534	1.0157	1.3867	1.2609	1.3563	1.3234	1.1278	1.3408	1.3298	1.2463	1.1282	1.2613	1.4441	1.0724	0.9169	0.9136	0.7789	0.8031	0.9997	1.0355	0.9554	1.0008	0.1232	0.1232	1.4441	0.1673	0.3806	0.2013	0.291	0	0	0
1700019L03Rik	Z00025904-1	2.0039	2.187	2.3054	1.6235	1.9566	1.649	1.8991	1.861	1.7813	2.0102	2.1517	3.1962	1.8972	2.0914	1.9601	2.1189	1.6581	2.277	2.1501	2.0535	2.0753	2.1649	2.1697	1.3268	1.3268	3.1962	0.9571	0.4992	0.2717	0.3855	0	0	1
1700019L22Rik	Z00062297-1	1.4865	1.7635	2.0665	1.4324	1.3441	1.3	1.2374	1.2948	1.2049	1.2266	1.4385	1.4367	1.4376	1.2908	1.2138	1.0845	0.8871	0.8065	0.8186	0.935	1.0417	0.9241	0.8644	1.3555	0.8065	2.0665	0.4471	0.2969	0.3609	0.3289	n/d	n/d	0
1700019M22Rik	Z00042780-1	1.9722	2.6337	1.6607	1.2599	1.2574	1.3008	1.2731	1.286	1.2142	1.5339	1.8695	1.3651	1.2038	1.2284	1.1964	0.8927	0.8352	0.6591	0.7632	0.8833	0.7553	0.8728	0.9422	1.7704	0.6591	2.6337	1.3618	0.422	0.544	0.483	0	1	0
1700019N12Rik	Z00040148-1	3.5953	2.9475	3.077	2.1147	2.191	2.2829	1.8385	2.3825	3.2366	2.9475	2.3772	1.7663	2.2948	2.0749	3.0916	1.7484	2.5619	1.609	1.9512	1.7107	1.8524	1.8323	1.9239	2.8723	1.609	3.5953	1.1604	0.2395	0.4713	0.3554	1	1	1
1700019N19Rik	Z00045348-1	1.9009	1.9609	1.9519	2.0999	2.103	1.9659	2.3045	2.0804	2.6378	2.1792	2.096	1.9647	2.1182	2.1999	1.9862	2.1692	1.8385	1.8919	1.6992	2.2836	2.1777	2.0453	2.0432	1.5203	1.5203	2.6378	0.1955	0.2276	0.1852	0.2064	0	0	1
1700019O17Rik	Z00050583-1	2.2048	2.3663	2.2356	2.484	2.3249	2.481	2.5782	2.3855	2.2278	2.6885	2.2463	2.2046	2.1708	2.3516	2.1615	2.0629	2.0004	2.1204	2.0303	2.2105	2.263	2.1573	2.1435	1.9854	1.9854	2.6885	0.1357	0.103	0.1923	0.1477	0	0	1
1700020A23Rik	Z00052018-1	1.6886	1.6871	1.4548	1.5908	2.6052	1.452	1.3548	1.7007	1.3137	1.3659	1.8552	1.4707	1.4827	1.6081	1.3219	1.049	1.5703	1.4422	1.0289	1.2571	1.0117	1.1001	1.2104	0.6758	0.6758	2.6052	0.9646	0.2522	0.2241	0.2382	0	1	1
1700020C07Rik	Z00052637-1	2.0081	1.9713	1.8065	2.1101	2.0793	1.8824	2.193	1.8487	1.8505	1.8206	2.2854	2.541	1.8777	1.828	1.6981	2.2714	1.5962	2.0746	1.9297	1.7466	1.9329	1.7987	1.8212	1.4484	1.4484	2.541	0.2452	0.1967	0.1976	0.1972	0	0	1
1700020C11Rik	Z00035315-1	3.8994	3.7825	3.5756	4.0444	4.2298	3.7218	3.751	3.5812	2.8312	3.2106	3.0841	2.9049	3.7047	3.4713	3.7573	3.1581	2.9527	2.6227	2.5525	1.7453	2.8574	2.2678	2.2039	2.9936	1.7453	4.2298	0.8006	0.2439	0.1801	0.212	1	0	1
1700020D05Rik	Z00049484-1	2.7622	2.7035	3.0057	2.7898	2.6717	2.6184	2.9201	2.6244	2.6973	2.4994	2.8628	2.5534	2.5162	2.4873	2.588	2.8174	2.7966	2.6292	2.6729	2.9525	3.0635	2.9512	2.9833	2.3892	2.3892	3.0635	0.1235	0.1431	0.1021	0.1226	1	0	1
1700020G03Rik	Z00076393-1	1.5115	1.5688	1.696	1.8764	1.9269	1.8969	1.8093	1.6044	2.0724	1.7119	2.2222	1.765	2.0067	2.0967	1.7956	1.7177	1.6367	1.3289	1.517	1.8516	1.8895	1.8173	1.773	1.0289	1.0289	2.2222	0.1883	0.1265	0.2033	0.1649	n/d	n/d	0
1700020I14Rik	Z00013138-1	5.0547	5.0675	4.8517	5.1532	4.861	5.0789	4.1351	4.2359	4.6601	4.5842	4.2687	4.4568	4.3534	4.0669	4.2627	3.8709	4.2077	4.0557	3.9499	3.9451	3.8741	3.5722	3.7771	4.1144	3.5722	5.1532	0.7108	0.1085	0.0983	0.1034	1	0	1
1700020L24Rik	Z00075090-1	2.8433	2.9211	2.5002	2.2397	2.4591	3.8258	2.2136	2.2337	2.6995	2.4932	3.3144	2.5862	3.161	3.0621	2.6399	3.0137	2.2937	2.3067	2.406	2.0196	2.3354	2.4604	2.4129	2.6056	2.0196	3.8257	1.0551	0.1533	0.1897	0.1715	0	0	1
1700020M10Rik	Z00032391-1	1.3009	1.1867	1.1674	1.2407	1.2376	1.2671	1.2521	1.2024	1.2565	1.1558	1.1606	1.1647	1.2367	1.2145	1.4157	0.9462	0.8888	0.7125	0.8167	0.9367	0.9739	1.1471	1.0095	0.7963	0.7125	1.4157	0.0977	0.2124	0.2319	0.2222	n/d	n/d	0
1700020N01Rik	Z00039612-1	1.8656	1.7755	2.4564	1.737	1.6903	1.541	1.7591	2.0573	1.83	1.9374	1.7167	1.6306	2.2162	1.8335	1.6949	1.5313	1.3434	1.6211	1.5219	1.7183	1.7064	1.7798	1.661	1.6614	1.3434	2.4564	0.3018	0.1795	0.3855	0.2825	1	0	1
1700020N15Rik	Z00059552-1	2.1353	2.1346	2.1682	2.455	2.342	2.239	2.4848	2.3723	2.198	2.2709	2.2632	2.3485	2.2889	2.4006	2.1353	2.0057	1.881	2.0022	1.9794	2.0062	2.0134	2.0043	1.984	1.6233	1.6233	2.4848	0.1312	0.1364	0.1622	0.1493	0	0	1
1700020N18Rik	Z00076397-1	1.7906	1.8342	1.4157	1.3787	1.3919	1.3177	1.2771	1.5014	1.3938	1.2269	1.5773	1.9862	1.2311	1.4224	1.3942	0.9713	1.3972	1.8598	1.0655	1.6831	1.5051	1.0853	1.3177	0.9716	0.9713	1.9862	0.2886	0.2413	0.2764	0.2589	1	0	1
1700020O03Rik	Z00003647-1	2.0996	2.1245	2.0269	2.0704	1.9912	2.2488	2.1337	2.2604	2.0769	1.974	2.2243	2.1484	2.2678	2.326	2.2581	2.5254	2.1263	1.983	2.4614	2.3312	2.3627	2.2508	2.3179	1.9267	1.9267	2.5254	0.0937	0.1911	0.0958	0.1435	1	0	1
1700021A07Rik	Z00045267-1	1.0511	0.9782	1.0302	1.3004	1.3578	1.2425	1.3396	1.3232	1.3282	1.2595	1.2728	1.1468	1.2557	1.3051	1.2948	0.9064	0.8086	0.7444	1.7051	0.8359	0.8954	0.9093	1.0001	0.6292	0.6292	1.7051	0.2287	0.3552	0.2086	0.2819	0	0	1
1700021C14Rik	Z00038077-1	2.9611	2.8362	3.2101	3.4228	3.6639	3.6269	3.4937	3.4054	3.3903	3.2569	3.5314	3.0661	3.0545	3.2806	3.1037	3.0321	2.7666	3.1847	2.8619	2.7607	2.9451	2.7471	2.6954	2.7633	2.6954	3.6639	0.3178	0.017	0.4129	0.215	1	0	1
1700021F05Rik	Z00019268-1	4.3574	4.3252	4.2973	4.8651	4.9736	4.8064	4.5047	4.6147	4.3074	4.4443	4.3472	4.1004	4.3428	4.3211	4.4697	4.3036	4.1844	4.1308	4.3591	4.1426	4.2351	4.1201	4.1835	4.3029	4.1004	4.9736	0.2798	0.1345	0.208	0.1713	1	0	1
1700021F07Rik	Z00051583-1	2.9876	2.9598	3.0007	2.902	2.7806	3.3084	3.0453	2.8391	2.7635	3.3619	2.7391	2.9138	3.2317	2.6582	2.7193	2.3867	2.7323	3.1689	2.4951	2.4388	2.5273	2.3131	2.4323	2.6411	2.3131	3.3619	0.3107	0.1119	0.2552	0.1836	1	1	1
1700021J08Rik	Z00025815-1	1.5497	1.599	1.3785	1.5915	1.3849	1.4903	1.7319	1.7886	1.4606	1.5218	1.6838	1.5195	1.8789	1.8383	1.3668	1.2448	1.209	1.7159	1.2928	1.1187	1.1267	1.0231	1.381	0.7495	0.7495	1.8789	0.2206	0.2807	0.2276	0.2542	0	0	1
1700021K02Rik	Z00063430-1	2.2537	2.4889	1.9464	2.1376	1.9829	2.0981	2.1538	2.0263	1.9973	2.2779	1.9107	2.4026	2.0515	2.1973	1.9336	1.8532	1.6065	1.9365	1.6961	1.8485	1.8936	1.9194	1.8017	1.4979	1.4979	2.4889	0.2021	0.1448	0.3631	0.254	0	1	1
1700021K10Rik	Z00052088-1	2.6917	2.0568	2.1276	1.2056	1.2406	1.2778	1.4466	1.2339	1.4147	1.2932	1.4233	1.4621	1.5845	1.8516	2.9908	0.9435	0.9641	0.9264	0.8141	0.9341	0.8774	0.922	0.8866	1.5095	0.8141	2.9908	1.884	0.2066	0.3482	0.2774	1	1	0
1700021K14Rik	Z00049541-1	3.2104	3.2878	2.6784	2.8234	2.7532	3.4461	2.2054	2.4934	2.3172	2.6397	2.968	4.1016	2.7327	2.4182	2.4874	1.9883	2.1599	2.5638	3.2887	1.7363	1.7257	2.1778	2.2336	2.8123	1.7257	4.1016	1.527	1.0715	0.3094	0.6905	n/d	n/d	0
1700021K19Rik	Z00040192-1	4.7635	4.6944	4.5184	4.5415	4.4389	4.4111	4.2855	4.3951	4.5624	4.5413	4.4291	4.5608	4.5378	4.3047	4.365	3.9335	4.4731	4.635	4.4166	4.113	4.227	4.0934	4.1722	4.0756	3.9335	4.7635	0.1373	0.3184	0.0994	0.2089	1	1	1
1700021O21Rik	Z00046983-1	1.4618	1.2338	1.0688	1.2292	1.176	1.2457	1.2752	1.2349	1.1808	1.2653	1.3116	1.1918	1.2474	1.2459	1.1642	0.8755	0.8181	0.6419	0.746	0.8661	0.8303	0.8539	0.8185	0.5256	0.5256	1.4618	0.1705	0.2519	0.2092	0.2306	0	0	0
1700021P04Rik	Z00044827-1	1.2143	1.19	1.1363	1.2833	1.2396	1.2296	1.2267	1.2456	1.2443	1.2269	1.2689	1.2517	1.242	1.2369	1.1158	0.9142	0.8569	0.6807	0.7848	0.9048	0.8333	0.8927	0.8573	0.933	0.6807	1.2833	0.1073	0.2285	0.3082	0.2684	0	0	0
1700021P22Rik	Z00009536-1	3.1519	3.2064	3.4444	3.0223	3.0176	2.7556	2.7976	3.1972	3.145	2.5786	3.1979	2.7565	2.5324	2.6978	2.872	2.2336	2.9367	3.4014	2.3868	2.3328	2.1912	2.383	2.5379	2.9745	2.1912	3.4444	0.3997	0.2674	0.3232	0.2953	1	0	1
1700022A21Rik	Z00042568-1	1.8698	1.9709	1.387	2.1894	2.6765	1.87	2.3434	2.4131	1.6269	1.7124	1.9379	1.8946	2.0843	2.102	1.9583	1.2299	1.2324	1.2139	0.9009	1.0326	0.9818	1.2256	1.1486	0.902	0.9009	2.6765	0.7864	0.1397	0.2756	0.2077	0	0	1
1700022C21Rik	Z00037205-1	3.4064	3.4463	3.8263	4.2587	4.1133	4.0186	4.123	3.8865	3.9035	3.728	3.9127	3.6402	3.6191	3.4665	3.7217	3.8254	3.5152	3.392	3.2791	3.5753	3.5376	3.3585	3.405	3.0054	3.0054	4.2587	0.3244	0.0552	0.3786	0.2169	1	0	1
1700022E09Rik	Z00064399-1	1.2334	1.2763	1.1643	1.4314	1.2687	1.2236	1.4056	1.1352	1.3026	1.2965	1.2927	1.2729	1.2536	1.2524	1.2198	1.0703	0.9206	0.806	0.8485	0.9341	1.049	0.9564	1.0104	0.765	0.765	1.4314	0.1085	0.3829	0.3817	0.3823	0	0	1
1700022F17Rik	Z00049701-1	1.3536	1.1179	0.9006	1.1891	1.4461	1.3639	1.4837	1.6219	1.2486	1.3298	1.2882	1.2723	1.4132	1.1984	1.1806	0.436	0.8067	1.7101	1.0047	0.7165	0.6331	1.17	0.8396	0.7459	0.436	1.7101	0.2974	0.2667	0.4386	0.3527	0	0	0
1700022H16Rik	Z00030160-1	1.2703	1.2789	1.2272	1.3965	1.3046	1.2654	1.2571	1.2851	1.2598	1.3907	1.3862	1.3761	1.3128	1.2314	1.7883	1.0729	1.0044	1.0735	0.9375	1.1114	1.0195	1.276	0.9216	0.9094	0.9094	1.7883	0.1715	0.2986	0.256	0.2773	0	0	0
1700022I11Rik	Z00047623-1	1.3596	1.3113	1.1121	1.3283	1.3454	1.3207	1.4447	1.083	1.1628	1.1896	1.4101	1.3203	1.3289	1.2347	1.2253	0.6851	1.055	0.7339	1.0052	0.8961	0.8975	1.0501	0.9236	0.452	0.452	1.4447	0.1621	0.3007	0.2575	0.2791	0	0	0
1700022K14Rik	Z00076400-1	1.2006	1.2026	1.3417	1.31	1.3399	1.2562	1.3037	1.2882	1.4488	1.441	1.3732	1.5906	1.1908	1.319	1.4422	1.0827	1.1872	0.9062	1.1664	1.0162	0.9891	0.9181	0.9687	1.2593	0.9062	1.5906	0.1094	0.2277	0.327	0.2774	0	0	0
1700022P22Rik	Z00046462-1	1.0734	1.0227	1.3232	1.6587	1.3302	1.2339	1.3274	1.3511	1.3239	1.159	1.6953	1.1175	1.2467	1.3173	1.2348	0.9962	0.9029	2.4337	1.2304	2.2914	0.8309	0.8213	0.7569	1.751	0.7569	2.4337	1.0614	0.3167	1.0013	0.659	0	1	1
1700023A16Rik	Z00039694-1	1.718	1.1736	1.2232	1.3417	2.2175	1.3419	1.3255	1.2401	1.4208	1.4049	2.2548	1.501	1.5196	1.4074	1.2483	0.9806	0.8469	1.0178	1.197	1.3605	1.2039	1.0698	0.8109	0.8559	0.8109	2.2548	0.7701	0.2907	0.3509	0.3208	0	0	1
1700023B02Rik	Z00031010-1	3.6335	3.5979	3.6831	3.6867	3.6418	3.6496	3.7311	3.7088	3.6366	3.5421	3.6915	3.5343	3.3539	3.0927	3.3556	3.35	3.0207	3.2288	3.2171	3.3503	3.23	3.0841	3.1348	2.9856	2.9856	3.7311	0.1825	0.0793	0.1304	0.1049	1	0	1
1700023B13Rik	Z00030243-1	1.3791	1.3928	1.2549	1.3092	1.3115	1.3143	1.3346	1.29	1.3021	1.3751	1.2793	1.2353	1.3199	1.2872	1.1805	1.0497	1.1148	1.0323	0.9202	1.089	0.9657	1.0282	1.0628	0.6388	0.6388	1.3928	0.0882	0.1815	0.3504	0.266	n/d	n/d	0
1700023C21Rik	Z00076390-1	1.2648	1.1825	1.1648	1.2022	1.2197	1.274	1.3324	1.3227	1.4182	1.2713	1.1665	1.32	1.2688	1.2706	1.4064	0.987	0.9296	0.7824	0.8575	0.9776	1.0004	0.9896	0.93	0.619	0.619	1.4182	0.1244	0.2955	0.5188	0.4072	0	0	0
1700023D09Rik	Z00078161-1	2.7003	2.9007	2.8755	2.5872	2.5228	2.7873	2.9813	2.7769	2.7671	2.5761	3.0471	2.6176	2.783	2.5747	2.5099	2.219	2.4963	2.4481	2.134	2.6738	2.4083	2.034	2.0249	1.6159	1.6159	3.047	0.2678	0.1623	0.1791	0.1707	n/d	n/d	0
1700023D19Rik	Z00057868-1	1.0973	0.9611	0.9835	1.3542	1.3462	1.2279	1.3518	1.3333	1.3794	1.3204	1.8602	1.2187	1.241	1.3138	1.2025	0.699	0.6099	0.5267	0.7164	0.7034	0.8034	0.785	0.7407	1.675	0.5267	1.8602	0.4347	0.1813	0.6317	0.4065	0	0	1
1700023E05Rik	Z00038829-1	1.5114	2.0957	1.1899	1.3091	1.2518	1.2863	1.2912	1.3124	1.2646	1.2645	1.4016	1.7303	1.2556	1.3432	1.2239	0.9166	0.8593	0.9829	0.9278	0.9072	0.7374	0.8968	0.8597	1.3127	0.7374	2.0957	0.5095	0.2559	0.3403	0.2981	1	0	1
1700023F02Rik	Z00078105-1	1.4822	1.1901	1.2661	1.3926	1.3411	1.2825	1.3185	1.3713	1.4212	1.3491	1.362	1.2468	1.2184	1.3158	1.3998	1.0492	0.8483	0.7668	0.8561	0.9603	0.9045	0.8905	0.9434	1.0659	0.7668	1.4822	0.1405	0.1835	0.2515	0.2175	n/d	n/d	0
1700023F06Rik	Z00074248-1	2.7311	3.1133	2.66	2.4574	2.4945	2.686	2.6166	2.4061	2.8933	2.6627	2.3297	2.4355	2.4533	2.7367	2.5436	2.9136	2.228	2.6027	2.5647	2.4819	2.5429	2.564	2.4198	2.3877	2.228	3.1133	0.1838	0.1135	0.1834	0.1485	1	0	1
1700023G08Rik	Z00030193-1	2.3738	2.484	1.3492	1.2974	2.051	1.4518	1.2963	1.5415	1.3708	2.5282	1.3609	1.2555	1.3615	1.3379	1.9684	1.0512	0.9379	1.2522	1.6726	1.0161	1.5016	1.0511	1.3735	1.3286	0.9379	2.5282	1.0231	0.3894	0.5776	0.4835	0	0	0
1700023H06Rik	Z00063606-1	1.1671	1.265	1.1362	1.2506	1.1977	1.44	1.5474	1.2033	1.2425	1.3042	1.2507	1.3025	1.2575	1.2674	1.3028	0.9607	0.9033	1.2662	0.8736	0.9512	0.9029	0.9391	0.9037	0.6179	0.6179	1.5474	0.1415	0.3425	0.2455	0.294	1	0	0
1700023I07Rik	Z00046779-1	1.176	1.162	1.1035	1.503	1.4901	1.5176	1.195	1.2894	1.5145	1.256	1.8418	1.3865	1.5085	1.48	1.4591	1.7649	1.4303	1.3419	1.2414	1.562	1.527	1.6521	1.5499	0.7225	0.7225	1.8418	0.1655	1.0112	0.3539	0.6826	0	0	0
1700023L04Rik	Z00026460-1	1.9603	1.952	1.823	2.1167	1.9004	1.9749	1.8672	2.0831	2.0442	1.9553	2.5296	2.6155	2.0493	2.0741	1.8778	1.4844	1.7587	2.2253	1.6442	1.5658	1.6546	1.5128	1.5323	1.4556	1.4556	2.6155	0.4044	0.2232	0.205	0.2141	0	0	1
1700024B18Rik	Z00032047-1	1.9505	2.6674	1.3653	1.2824	1.2478	1.2963	1.2716	1.2383	1.2698	1.5558	1.1943	1.4161	1.1919	1.238	1.1877	0.8589	1.3841	1.7263	0.8092	0.8617	0.8484	0.9171	0.8337	1.913	0.8092	2.6674	1.3757	0.3686	0.5948	0.4817	n/d	n/d	0
1700024F20Rik	Z00073799-1	2.9234	2.7724	2.648	2.2477	2.4717	2.8104	2.5049	2.8794	2.9063	2.7431	3.0495	2.8768	2.5912	2.8407	2.6031	1.5926	2.5084	2.5715	2.4886	2.9094	2.6352	2.3603	2.2731	2.4258	1.5926	3.0495	0.2102	0.3426	0.3592	0.3509	1	0	1
1700024G13Rik	Z00078205-1	2.2456	2.2363	1.7358	1.359	1.3563	1.5214	1.4914	1.429	1.4709	1.3307	2.0493	3.3588	1.2751	1.3781	1.2823	0.8545	0.7285	0.9675	1.2187	0.8189	0.9565	0.92	0.9701	2.1613	0.7285	3.3588	2.5882	0.9414	0.8397	0.8906	0	0	1
1700024J04Rik	Z00070665-1	1.9282	1.7789	1.747	1.8252	1.951	1.9388	1.9439	1.9704	2.0644	2.0925	2.0501	1.9715	1.9014	2.6585	1.7316	3.2099	1.5742	1.73	2.5692	1.7977	1.8221	1.7518	1.7488	1.7252	1.5742	3.2099	1.1514	0.5473	0.179	0.3632	1	0	1
1700024P03Rik	Z00062005-1	1.907	1.9706	1.9393	2.2802	2.5107	2.268	2.0412	2.0724	1.9607	2.5899	2.0571	1.9415	2.1037	2.1756	1.8992	1.9476	1.912	2.3986	1.9248	1.897	2.0611	1.8746	1.8241	1.9058	1.8241	2.5899	0.2171	0.1484	0.3656	0.257	0	0	1
1700024P04Rik	Z00050767-1	1.2179	1.3015	1.3291	1.2716	1.3862	1.1995	1.2094	1.2712	1.3306	1.2434	1.9649	1.2195	1.2024	1.1942	1.271	0.9212	0.8024	0.6876	0.7917	0.9445	0.8996	0.8755	0.8019	0.6691	0.6691	1.9649	0.4253	0.3541	0.3161	0.3351	0	1	1
1700024P12Rik	Z00025750-1	2.9382	2.9101	2.6902	3.0453	3.2298	3.312	3.149	3.0299	2.8936	3.2228	2.7656	2.9608	3.1418	3.5561	3.1887	2.8603	2.7266	2.9387	2.7872	3.1008	3.1177	3.1863	3.1293	2.6556	2.6556	3.5561	0.1866	0.0835	0.1982	0.1409	n/d	n/d	0
1700024P16Rik	Z00030158-1	2.3066	1.2252	1.6373	1.6683	1.4222	1.4573	3.0027	2.5084	2.5533	2.0968	2.741	1.7021	2.7132	2.4207	1.9921	2.6786	1.0447	0.9558	1.441	2.5311	2.7369	2.4458	2.1752	1.5492	0.9558	3.0027	0.7466	0.6265	0.2362	0.4314	0	0	1
1700025B11Rik	Z00056903-1	1.3473	1.3552	1.3389	1.4987	1.6094	1.2937	1.8659	1.5986	1.3148	1.4104	1.8192	1.9724	1.4179	1.2913	1.3501	1.0339	0.9287	0.7417	0.8459	0.9431	1.0051	0.902	0.9016	1.2228	0.7417	1.9724	0.4172	0.3093	0.306	0.3077	0	1	1
1700025D03Rik	Z00048882-1	1.4114	1.1964	1.3379	1.4202	1.3277	1.4339	1.3216	1.3269	1.3685	1.2207	1.6825	1.1959	1.3365	1.2664	1.3226	0.9348	0.8774	0.7217	0.8053	0.9253	0.7608	0.9149	0.8778	0.6166	0.6166	1.6824	0.2358	0.2366	0.4069	0.3218	0	0	0
1700025E21Rik	Z00051000-1	1.237	1.0887	1.7615	1.4545	1.4078	1.3372	1.3226	1.4397	1.2943	1.1585	1.8344	1.1814	1.3887	1.3524	1.1945	1.4655	1.0691	1.6863	1.4389	1.5639	1.6652	1.5178	1.5055	1.0456	1.0456	1.8344	0.1754	0.3722	0.398	0.3851	0	0	1
1700025F22Rik	Z00042779-1	2.626	2.7071	1.4941	1.3232	1.3308	1.2863	1.3516	1.3183	1.3483	1.3956	1.8435	1.3998	1.6894	1.3786	1.4822	0.9363	0.879	0.7027	0.8069	0.9269	0.9067	0.9148	0.8379	0.809	0.7027	2.7071	1.6715	0.2316	0.2522	0.2419	0	0	0
1700025G04Rik	Z00055705-1	3.7968	3.9622	3.512	4.1233	3.6609	3.7085	3.0318	2.8593	3.6874	3.9534	2.9924	3.2791	3.6467	3.4286	3.7671	3.5789	3.8328	3.2864	4.2344	3.1877	3.1341	3.2027	2.9465	3.1802	2.8593	4.2344	0.4869	0.6145	0.0804	0.3475	1	0	1
1700025H01Rik	Z00059212-1	1.685	1.6571	1.6275	2.2681	1.8218	1.9415	1.7777	1.6636	1.8297	2.073	1.8776	1.8591	2.0114	2.3625	1.8582	1.9062	1.3056	1.5358	1.5135	1.844	1.8815	1.9223	1.7806	1.209	1.209	2.3625	0.2414	0.1714	0.435	0.3032	0	0	1
1700025I17Rik	Z00030198-1	1.4195	1.5816	1.3826	1.2979	1.2592	1.2022	1.2385	1.2253	1.2259	1.2372	1.286	1.2406	1.2429	1.1989	1.1528	0.8704	0.8129	0.6368	0.7409	0.899	0.9028	0.8488	0.8134	1.083	0.6368	1.5816	0.1822	0.2901	0.2345	0.2623	0	0	0
1700025K23Rik	Z00027449-1	3.88	3.7765	3.9799	3.5231	3.7038	3.4205	2.9426	3.657	3.422	3.0937	3.769	3.5343	2.6771	2.7718	2.9175	2.7716	3.2761	3.9074	2.4293	3.3787	3.5885	3.2285	3.3971	3.018	2.4293	3.9799	0.4509	0.2245	0.2174	0.221	1	0	1
1700025K24Rik	Z00062723-1	1.446	1.3521	1.1303	1.2914	1.2577	1.2266	1.3987	1.2948	1.1463	1.1762	1.1542	1.1342	1.1705	1.3014	1.3461	0.9438	0.8863	0.7102	0.8143	0.9343	0.9228	0.9222	0.8868	0.5802	0.5802	1.446	0.1556	0.2614	0.3018	0.2816	0	0	0
1700025L06Rik	Z00026886-1	1.2248	1.1358	1.281	1.1705	1.2701	1.2124	1.2791	1.2715	1.1724	1.244	1.2413	1.2877	1.108	1.1684	1.3402	0.87	0.8127	0.6364	0.848	0.8606	0.9025	0.8485	0.8131	0.8347	0.6364	1.3402	0.1282	0.2387	0.2628	0.2508	1	0	0
1700025M24Rik	Z00061256-1	1.2975	1.3658	1.4591	1.5016	1.3196	1.3265	1.5433	1.2641	1.3684	1.6896	1.6808	1.3797	1.3146	1.2948	1.4596	0.8589	0.8832	0.7808	1.0357	1.0049	0.9435	1.058	0.9574	0.7906	0.7808	1.6896	0.235	0.2212	0.2779	0.2496	0	0	1
1700025N23Rik	Z00063566-1	1.2908	1.274	1.2013	1.247	1.2095	1.0991	1.288	1.2459	1.2514	1.2249	1.2439	1.2799	1.1929	1.2103	1.8242	0.9154	0.858	0.6818	1.1447	0.9059	0.9436	0.8938	0.8587	0.2758	0.2758	1.8242	0.2972	0.2888	0.273	0.2809	0	0	0
1700025O08Rik	Z00039328-1	1.1889	1.1573	1.2883	1.2609	1.2636	1.2136	1.2428	1.2363	1.2004	1.4269	1.2983	1.168	1.3001	1.2205	1.1346	0.8669	0.8095	0.6332	0.7374	0.8574	0.8993	0.8453	0.8099	0.517	0.517	1.4269	0.165	0.2966	0.2376	0.2671	0	0	0
1700026D08Rik	Z00035981-1	2.4145	2.5131	1.4293	1.6617	1.5162	1.89	1.4324	1.383	1.631	1.3719	2.1014	3.389	1.3398	1.3496	1.3076	1.0524	1.5187	1.6739	1.2147	1.6257	1.3246	1.1142	1.564	1.5857	1.0524	3.389	2.3276	1.0069	0.5223	0.7646	0	0	1
1700026D11Rik	Z00061127-1	1.3382	1.2465	1.0822	1.2984	1.2488	1.2016	1.2114	1.213	1.2459	1.1808	1.206	1.2357	1.2253	1.2166	1.1958	0.8671	0.8097	0.6335	0.7376	0.8576	0.8995	0.8455	0.81	0.5438	0.5438	1.3382	0.1459	0.2235	0.2852	0.2544	0	0	0
1700026F02Rik	Z00062303-1	1.1944	1.1682	1.1746	1.2689	1.2074	1.2243	1.2433	1.2227	1.1658	1.2881	1.1625	1.1727	1.2329	1.2888	1.2349	0.97	1.0173	0.9117	0.8079	1.0652	0.7646	0.9011	0.875	0.9435	0.7646	1.2888	0.0775	0.1805	0.28	0.2303	0	0	0
1700026H06Rik	Z00067906-1	1.4922	1.7209	1.717	1.2745	1.202	1.1338	1.5067	1.2266	1.1546	1.3262	1.5715	1.2722	1.2369	1.3972	1.1636	0.9521	0.8948	0.7281	0.8227	0.9427	0.9046	0.9306	0.8952	0.8554	0.7281	1.7209	0.3095	0.3205	0.2565	0.2885	n/d	n/d	0
1700026J04Rik	Z00042842-1	2.1282	2.1774	1.962	1.4883	1.7996	1.6276	1.2731	2.7188	1.927	1.2469	2.5651	2.108	1.9611	1.5351	1.7125	0.9324	1.6229	0.6988	1.6567	0.9229	0.9496	0.9108	0.8754	1.5563	0.6988	2.7188	0.9738	0.4502	0.2966	0.3734	0	0	0
1700026J12Rik	Z00056987-1	1.2927	1.25	1.4038	1.2516	1.2478	1.2476	1.3921	1.2633	1.2416	1.255	1.3746	1.3615	1.2829	1.2307	1.2941	0.8415	0.8819	1.0465	0.8098	0.9498	0.9988	0.9159	0.8823	0.5575	0.5575	1.4038	0.1352	0.2654	0.2892	0.2773	0	0	0
1700026J14Rik	Z00062199-1	2.4284	2.4192	2.7006	2.3721	1.952	1.977	1.756	1.7845	1.7863	1.7701	2.3489	2.1041	1.5614	1.3888	1.4615	1.5654	1.9871	1.7003	1.302	1.4154	1.5787	1.4786	1.2618	1.2873	1.2618	2.7006	0.6721	0.2404	0.3558	0.2981	1	1	1
1700026L06Rik	Z00053881-1	2.6344	2.5051	2.2879	1.8237	1.9835	2.6487	2.219	2.2623	2.8433	2.2539	3.2769	4.2061	2.2065	2.3953	2.1079	3.0238	2.3155	2.5859	2.8743	3.5595	2.3271	2.585	2.725	2.2147	1.8237	4.2061	1.9897	0.4163	0.3337	0.375	1	0	1
1700026N04Rik	Z00055230-1	1.0037	1.1114	1.5849	1.6372	1.3614	1.9253	1.7684	1.6908	1.4709	1.2086	2.2784	1.273	1.2852	1.7076	1.3739	0.9817	1.0387	1.4618	1.2864	1.8022	1.2818	1.0384	0.9985	1.0195	0.9817	2.2783	0.5497	0.499	0.2887	0.3939	1	0	1
1700027A07Rik	Z00032400-1	2.3722	2.4938	2.3194	2.8246	2.52	2.6544	2.7187	2.4652	2.6515	2.5152	2.5795	2.5881	2.2711	2.1575	2.1842	2.0924	2.402	2.7783	2.8445	2.2244	2.3034	1.6224	1.673	2.0312	1.6224	2.8445	0.2615	0.6306	0.3296	0.4801	1	0	1
1700027A15Rik	Z00063776-1	1.3763	1.2588	1.0987	1.2864	1.1817	1.2073	1.3776	1.272	1.214	1.2937	1.2269	1.2817	1.2868	1.2552	1.2597	0.8608	0.9814	0.9319	1.2636	0.9728	0.8621	0.9639	0.9818	0.1129	0.1129	1.3776	0.1243	0.3236	0.2725	0.2981	0	0	0
1700027A23Rik	Z00043301-1	2.5915	2.4703	2.8134	2.9159	1.4488	2.6884	1.6341	1.7202	1.5263	1.9939	2.2292	3.7004	1.341	1.4101	1.302	0.8595	0.6989	2.3236	1.0529	0.8825	1.0958	0.8293	0.8726	3.0561	0.6989	3.7004	2.0555	0.6624	0.9891	0.8258	0	0	1
1700027D21Rik	Z00052209-1	1.7261	1.8703	1.9748	1.9725	1.9012	1.7646	1.8984	1.9214	2.1519	1.6491	2.061	1.8445	1.8381	1.9051	1.7162	1.5316	2.0072	1.5258	1.6362	1.5724	1.62	1.5505	1.5854	1.1277	1.1277	2.1519	0.15	0.2437	0.2703	0.257	0	0	1
1700027F06Rik	Z00076454-1	1.2476	1.2592	1.1967	1.1973	1.1652	1.3176	1.2627	1.2694	1.2033	1.3323	1.2746	1.1995	1.282	1.2702	1.2086	0.94	0.919	0.8689	0.8105	0.892	0.9679	0.9097	0.883	0.5901	0.5901	1.3323	0.1131	0.2517	0.2375	0.2446	0	0	0
1700027F09Rik	Z00062162-1	1.2887	1.2602	1.3526	1.3648	1.2993	1.2281	1.4014	1.2637	1.3292	1.3094	1.2191	1.3618	1.2847	1.3312	1.1991	1.0044	0.947	0.7445	1.1267	0.9949	1.0368	0.9828	0.9474	0.5183	0.5183	1.4014	0.1168	0.216	0.3081	0.2621	n/d	n/d	0
1700027H10Rik	Z00063049-1	1.3607	1.141	1.103	1.4156	1.0749	1.5392	1.3247	1.3889	1.3287	1.5533	1.4554	1.2013	1.3208	1.4145	1.283	1.8086	1.1604	0.9768	2.0068	1.1062	0.918	0.7366	0.8017	0.7895	0.7366	2.0068	0.4001	0.278	0.297	0.2875	0	1	1
1700027I24Rik	Z00062336-1	1.2167	1.2796	1.156	1.1449	1.2297	1.289	1.2282	1.2518	1.2166	1.168	1.1453	1.3242	1.1958	1.2884	1.2977	0.9833	0.9259	0.7867	0.8538	0.9738	0.8159	0.9945	0.9263	0.8241	0.7867	1.3242	0.0942	0.3105	0.2618	0.2862	0	1	0
1700027J05Rik	Z00048102-1	1.7787	1.6091	1.4858	1.7171	1.683	1.556	2.1332	1.5609	1.6315	1.5451	1.6147	1.4501	1.7004	1.5453	1.7805	1.4799	1.5093	1.7133	1.4515	1.4781	1.6926	1.3656	1.4468	1.3265	1.3265	2.1332	0.1464	0.2397	0.312	0.2759	1	0	0
1700027J07Rik	Z00063515-1	1.1741	1.2834	1.1328	1.2147	1.231	1.2661	1.2026	1.1657	1.1967	1.2197	1.2297	1.3183	1.2114	1.2158	1.1882	0.8862	0.8288	0.6526	0.7567	0.8768	0.7492	0.8646	0.8292	0.603	0.603	1.3183	0.1376	0.212	0.7371	0.4746	0	0	0
1700027L20Rik	Z00050446-1	2.4677	2.142	3.5862	1.4581	1.3779	1.3491	1.4433	1.3339	1.5035	1.362	2.2242	1.246	1.273	1.2929	1.2854	2.1764	1.3763	0.9348	1.2574	1.8167	1.9608	2.2529	1.9142	2.5551	0.9348	3.5862	2.4708	0.2507	0.3071	0.2789	0	1	1
1700027N10Rik	Z00011250-1	3.2927	3.1016	2.8342	2.0126	2.2819	2.4786	2.3212	3.4589	3.0807	2.3851	3.2182	3.4979	2.6036	3.0029	3.2174	1.8904	3	3.2104	1.6343	0.8958	2.3603	2.4022	2.576	2.5238	0.8958	3.4979	0.684	0.5348	0.1839	0.3594	1	0	1
1700028B04Rik	Z00061337-1	5.2512	5.2984	5.3238	5.5101	5.7663	5.5524	5.1804	5.5064	4.9932	5.221	5.2805	4.9541	5.2885	5.3509	5.4042	5.039	4.8995	5.2624	4.8995	5.1128	5.0041	4.8481	4.9964	5.167	4.8481	5.7663	0.221	0.1711	0.0983	0.1347	1	0	1
1700028D13Rik	Z00063846-1	1.1018	1.2314	1.1861	1.2695	1.2715	1.1924	1.2849	1.2667	1.2704	1.1902	1.299	1.014	1.2805	1.252	1.264	0.851	0.8749	0.5956	0.7782	0.9637	0.9858	0.9516	0.7912	0.6905	0.5956	1.2989	0.1297	0.298	0.2713	0.2847	1	0	0
1700028E10Rik	Z00063399-1	3.6504	3.6575	3.5768	3.6522	3.794	3.7956	3.9167	3.6453	3.5687	3.6537	3.5224	3.6732	3.6646	3.662	3.4348	3.6019	3.28	3.1978	3.6095	3.2382	3.4559	3.5883	3.2624	3.1895	3.1895	3.9167	0.1186	0.0709	0.1703	0.1206	n/d	n/d	0
1700028E11Rik	Z00025747-1	1.8839	1.8876	2.0079	1.6146	1.8793	1.8899	1.2759	1.6857	1.9118	1.821	2.0891	1.9204	1.5495	1.3381	1.7103	2.3674	2.3169	2.2916	2.078	2.4482	2.3659	2.0568	2.1524	1.5953	1.2759	2.4482	0.3096	0.122	0.5424	0.3322	n/d	n/d	0
1700028I16Rik	Z00061511-1	0.9928	1.0114	1.0608	1.3823	1.3744	1.3101	1.3235	1.359	1.2804	1.3617	1.3793	1.1742	1.3398	1.2516	1.1157	1.7325	0.7169	0.6905	0.8248	0.9147	0.9565	0.9349	0.9525	0.4091	0.4091	1.7325	0.2697	0.6822	0.7713	0.7268	0	0	0
1700028J19Rik	Z00045127-1	2.5343	2.4153	2.033	2.2332	2.5637	2.2668	2.4328	3.4183	2.2103	2.0774	2.5021	2.0534	2.4077	2.6796	2.585	2.6292	2.3638	2.5511	2.1287	2.417	2.4534	2.3823	2.3288	1.8177	1.8177	3.4183	0.6757	0.2442	0.1475	0.1959	0	0	1
1700028K03Rik	Z00078211-1	2.0127	1.8196	2.3107	1.5573	1.5576	1.3561	1.6297	1.5285	1.4813	1.3628	1.6834	1.3971	1.2382	1.4815	1.4814	1.2259	1.1047	1.5674	2.0946	0.943	1.264	0.9819	1.0608	1.1794	0.943	2.3107	0.5461	0.2896	0.3822	0.3359	1	0	1
1700028M03Rik	Z00076321-1	1.243	1.2469	1.198	1.2967	1.2702	1.2653	1.3172	1.2759	1.2821	1.3237	1.3109	1.2476	1.1506	1.3777	1.1705	1.133	1.2097	1.0749	1.1785	1.3807	1.0786	1.2969	1.2912	0.8242	0.8242	1.3807	0.0391	0.2522	0.1215	0.1869	0	0	1
1700028O08Rik	Z00077332-1	1.3293	1.253	1.125	1.1509	1.2117	1.2017	1.1868	1.2625	1.2465	1.2777	1.2649	1.2955	1.2721	1.2318	1.2249	0.8669	0.8095	0.6332	0.7374	0.8574	0.8993	0.8453	0.8099	0.517	0.517	1.3293	0.1527	0.2919	0.4431	0.3675	n/d	n/d	0
1700028P14Rik	Z00046718-1	1.9146	2.2602	1.1978	1.242	1.2872	1.2836	1.5067	1.2273	1.301	1.1886	1.7286	2.7644	1.2307	1.3599	1.2248	1.0561	0.9097	1.3875	1.7703	0.9933	0.9393	0.9535	0.9101	1.3441	0.9097	2.7644	1.4912	0.3285	0.1928	0.2607	0	0	0
1700029B22Rik	Z00064624-1	1.3235	1.0982	1.3178	1.1765	1.1732	1.2061	1.2339	1.231	1.2016	2.0809	1.5448	1.1959	1.2177	1.1037	1.2266	0.8785	0.8212	0.6449	0.7491	0.8691	0.9563	0.857	0.8216	0.5791	0.5791	2.0809	0.6164	0.3282	0.325	0.3266	0	0	0
1700029F09Rik	Z00009541-1	3.1144	3.284	3.3267	3.2551	3.2981	3.3375	3.3087	3.1749	2.9925	2.9677	3.0513	3.1034	3.1778	2.7984	3.398	3.7084	3.6143	2.7098	3.6463	3.4777	3.4966	3.4365	3.3594	2.599	2.599	3.7084	0.2345	0.0876	0.2076	0.1476	1	0	1
1700029F12Rik	Z00075913-1	2.9304	3.1708	2.9579	3.0409	3.2122	2.74	2.7333	2.7213	2.8209	3.2529	2.7389	2.8292	2.7305	2.5784	2.5798	2.6984	2.5338	2.9409	2.5017	2.5589	2.4524	2.1842	2.3212	2.5734	2.1842	3.2529	0.2677	0.1304	0.2463	0.1884	0	0	1
1700029G01Rik	Z00075188-1	2.9483	3.1939	3.4197	3.1845	3.598	3.3255	3.4421	3.8579	4.2071	4.6656	3.9154	4.0309	4.2336	4.442	4.0863	3.76	2.579	2.5124	4.0504	2.5238	2.723	3.0705	3.1265	3.6221	2.5124	4.6656	0.9658	0.2239	0.141	0.1825	1	0	1
1700029H14Rik	Z00038423-1	1.5945	1.3114	1.2585	1.3577	1.2274	1.3253	1.5578	1.2741	1.3397	1.2594	1.686	1.4993	1.3286	1.1914	1.2637	0.9035	0.9558	0.9913	0.8455	0.9655	0.8758	0.892	0.918	1.023	0.8455	1.686	0.22	0.2025	0.3077	0.2551	0	0	0
1700029I01Rik	Z00002786-1	2.0583	2.0844	2.4588	1.9607	2.6444	2.3325	2.7085	2.5163	2.8476	2.5703	2.9104	2.2082	2.2348	1.9898	2.3179	2.0037	2.1744	1.896	2.2611	0.8423	2.6921	2.601	2.1088	2.345	0.8423	2.9104	0.3766	0.1521	0.5754	0.3638	n/d	n/d	0
1700029I08Rik	Z00051367-1	1.8271	1.6582	1.5487	1.9207	1.6298	1.5427	1.7219	1.8727	1.6489	1.6996	1.841	1.6563	1.7799	1.779	1.632	1.2788	1.2451	1.6201	1.1076	1.4791	1.3729	1.4297	1.3693	0.8635	0.8635	1.9207	0.1681	0.1754	0.2871	0.2313	0	0	1
1700029I15Rik	Z00026248-1	2.2894	2.3896	2.2467	2.1502	2.2302	2.1266	2.8133	2.4883	2.5246	2.392	2.5676	2.2642	2.6562	2.3657	2.4266	1.6028	1.7774	2.4955	1.7968	1.9714	2.0733	1.6479	1.6506	2.0593	1.6028	2.8133	0.3197	0.4759	0.1708	0.3234	0	0	1
1700029J07Rik	Z00075598-1	3.1878	3.1732	3.8087	2.9959	3.1008	3.0212	2.8271	3.5722	3.4782	3.3211	3.4985	3.774	2.6903	2.5646	2.9137	2.9438	3.0606	3.6522	2.9187	2.7792	3.0609	2.3312	2.5026	2.6793	2.3312	3.8087	0.5528	0.4456	0.2265	0.3361	1	0	1
1700029J11Rik	Z00038303-1	1.5365	1.6611	1.8149	2.1484	1.945	2.1073	2.1538	1.7202	2.0372	2.0537	1.9532	2.0681	1.9207	1.8349	1.8307	1.2234	1.3656	1.5043	1.7476	1.4843	1.6782	1.5893	1.4418	1.5033	1.2234	2.1538	0.2225	0.2658	0.1773	0.2216	0	0	1
1700029M20Rik	Z00051347-1	1.2476	1.4121	1.1291	1.2572	1.3458	1.4324	1.399	1.4022	1.3634	1.653	1.4477	1.2366	1.265	1.2756	1.3816	1.3991	0.845	0.7904	1.3939	0.9002	0.8921	1.0621	0.9963	0.5347	0.5347	1.653	0.1797	0.5931	0.4501	0.5216	1	0	1
1700029N11Rik	Z00063995-1	1.3432	1.2644	1.4863	1.3613	1.277	1.2258	1.2236	1.3477	1.2558	1.2593	1.3378	1.2219	1.2378	1.249	1.2835	0.8739	0.8165	0.6668	0.7444	0.8645	0.9063	0.8523	0.8169	1.0369	0.6668	1.4863	0.1586	0.2588	0.2972	0.278	0	0	0
1700029P11Rik	Z00060288-1	2.2483	2.2941	2.1734	2.4507	2.453	2.1873	2.6659	2.2094	2.2971	2.4501	2.4019	2.2344	2.3053	2.2714	2.5358	2.0435	1.6677	1.8739	2.0718	1.8204	1.9245	1.8836	1.8564	3.0464	1.6677	3.0464	0.4397	0.2738	0.8223	0.5481	1	0	1
1700030A11Rik	Z00061796-1	2.1259	2.0835	1.9622	2.6255	2.3949	2.4687	2.2788	2.1718	2.1473	2.3316	2.1239	2.2135	2.2603	2.5827	2.1212	1.914	1.9592	1.9186	1.7255	1.9677	2.0824	2.1443	2.0622	1.7106	1.7106	2.6255	0.2111	0.1429	0.2698	0.2064	0	0	1
1700030C10Rik	Z00027393-1	1.8735	1.8904	2.15	1.6202	2.1159	1.6583	2.2368	2.2321	2.4553	2.3325	2.0059	2.1441	2.5725	2.2298	2.5025	2.2835	1.4947	1.8203	2.2306	1.9011	1.5265	1.816	1.7853	1.727	1.4947	2.5725	0.3099	0.1063	0.5847	0.3455	n/d	n/d	0
1700030E10Rik	Z00062399-1	1.1558	1.2129	1.1742	1.2475	1.6984	1.3102	1.3687	1.2708	1.3464	1.414	1.3119	1.3433	1.2585	1.2109	1.3441	0.9507	0.9259	0.9715	1.0606	0.9738	0.8392	0.8909	0.8628	0.8166	0.8166	1.6984	0.1878	0.3711	0.3368	0.354	0	0	1
1700030E15Rik	Z00036862-1	1.5943	1.4585	2.0569	3.0633	1.6879	2.9421	1.5359	1.6281	1.7441	2.3295	2.1322	1.529	1.6835	1.7231	1.5207	1.0451	1.0771	1.1358	1.02	1.0816	0.97	1.1319	1.0247	1.4566	0.97	3.0633	1.7348	0.236	0.1991	0.2176	0	1	1
1700030F18Rik	Z00052389-1	1.1359	1.3509	1.0336	1.2349	1.2764	1.2022	1.2858	1.3013	1.2335	1.1454	1.739	1.2561	1.2419	1.2594	1.239	0.9152	0.8579	0.6816	0.7858	0.9058	0.7884	0.8937	0.8583	0.8798	0.6816	1.7389	0.2466	0.1883	0.2209	0.2046	0	0	0
1700030J22Rik	Z00050150-1	3.0969	2.7015	3.0961	2.057	2.0487	1.967	3.0869	2.7842	2.1789	2.0991	2.5427	2.988	2.2815	2.517	2.2072	2.7709	2.1982	2.633	2.7454	2.7094	2.1974	2.1401	2.2138	2.0259	1.967	3.0969	0.4945	0.2895	0.1873	0.2384	1	0	1
1700030K09Rik	Z00051214-1	3.333	3.3405	3.4556	3.4293	3.346	3.2143	3.338	3.3034	3.4899	3.2852	3.4594	3.3979	2.9617	3.1708	3.2398	3.4218	3.395	3.5487	3.0568	3.4655	3.6153	3.1807	3.3087	3.005	2.9617	3.6153	0.0854	0.147	0.1818	0.1644	1	0	1
1700030L22Rik	Z00062518-1	1.1906	1.2408	1.2679	1.6176	1.2691	1.3821	1.2226	1.2352	1.2432	1.3474	1.2324	1.2251	1.248	1.1565	1.2249	0.9491	1.3745	1.6326	0.8197	1.0279	0.8369	0.9276	0.891	0.8389	0.8197	1.6326	0.1786	0.3468	0.2618	0.3043	0	0	1
1700030M09Rik	Z00061415-1	1.8134	1.5448	1.6128	1.5406	1.3463	2.3569	1.6327	1.2593	1.2635	1.5361	1.1373	1.3906	1.7602	1.4407	1.2848	1.9952	2.5036	2.6021	2.0404	1.8525	2.0461	1.5588	1.6495	1.9537	1.1373	2.6021	0.7005	0.4839	0.7215	0.6027	0	0	0
1700030P01Rik	Z00061785-1	1.5575	1.6284	1.5791	1.739	1.724	1.6203	1.6283	1.6964	1.7893	2.0866	1.5405	1.6727	1.7618	1.9639	1.6947	1.4629	1.3461	1.6404	1.1851	1.4178	1.5551	1.5011	1.4756	1.1608	1.1608	2.0866	0.1636	0.1739	0.2004	0.1872	0	1	1
1700031C06Rik	Z00025859-1	1.9992	1.7444	1.8285	2.3318	1.8722	1.9616	1.3836	1.3632	1.4819	1.513	1.9338	1.413	1.1653	1.6439	1.2152	2.0776	2.0888	1.6621	1.2902	1.9292	0.9338	1.3449	0.9862	0.3989	0.3989	2.3318	0.4891	0.357	0.6201	0.4886	1	0	1
1700031F05Rik	Z00055605-1	2.4804	2.4421	2.4039	2.5646	2.5378	2.4282	2.5273	2.478	2.6033	2.8755	2.367	2.4035	2.4676	2.6122	2.3918	2.6667	2.3629	2.4801	2.6846	2.6193	2.6388	2.5843	2.5806	2.0383	2.0383	2.8755	0.0835	0.0863	0.1644	0.1254	0	1	1
1700031M16Rik	Z00061749-1	1.5223	1.6242	1.5333	1.8426	1.7909	1.6545	1.7968	1.7726	1.7354	1.8211	1.8702	1.7083	1.9445	1.9828	1.9026	1.5525	1.6267	1.5285	1.6906	1.8252	1.8687	1.8189	1.7708	1.4153	1.4153	1.9828	0.0731	0.2674	0.2467	0.2571	0	0	1
1700031P21Rik	Z00062517-1	1.2153	1.2415	1.2478	1.3355	1.355	1.2708	1.4659	1.3848	1.2885	1.3039	1.6483	1.4151	1.271	1.3592	1.4108	1.0285	0.9712	0.8561	0.899	1.07	1.0102	1.0502	0.9715	1.0998	0.8561	1.6483	0.1413	0.2481	0.3829	0.3155	1	0	1
1700034E13Rik	Z00045913-1	1.2314	1.3109	1.2395	1.2556	1.2477	1.3697	1.2671	1.1913	1.3307	1.1865	1.8099	2.1789	1.2383	1.265	1.3218	1.0281	0.9707	0.7945	0.8986	1.3345	0.8901	1.0065	1.2504	0.435	0.435	2.1789	0.6281	0.3194	0.2571	0.2883	0	0	0
1700034F02Rik	Z00055067-1	1.5681	1.6333	1.8485	1.301	1.3731	1.598	1.3965	2.2283	2.2319	1.3298	2.3281	1.9779	1.3214	1.3539	1.667	2.2308	1.8102	2.0712	2.2658	1.9055	1.64	1.7937	1.8291	0.9901	0.9901	2.3281	0.4224	0.2005	0.4739	0.3372	1	0	1
1700034G24Rik	Z00063563-1	1.5056	1.4129	1.5576	1.4837	1.3808	1.4187	1.5184	1.2389	1.3922	1.5947	1.6945	1.567	1.4996	1.5411	1.4471	1.5081	1.2852	1.2378	1.1448	1.2985	1.3406	1.1129	1.2445	0.901	0.901	1.6945	0.097	0.1654	0.2409	0.2032	0	0	1
1700034H14Rik	Z00019400-1	3.9528	4.1149	4.1528	4.4362	4.6764	4.3869	4.3077	4.2778	4.2838	4.1902	4.3291	4.1681	4.1083	3.7119	4.1291	4.1626	4.3587	4.2182	4.1546	3.9539	4.0344	4.0157	4.0216	3.8516	3.7119	4.6764	0.1636	0.2177	0.3366	0.2772	1	0	1
1700034H15Rik	Z00028952-1	1.421	1.4288	1.3554	1.4611	1.5898	1.4722	1.5167	1.4124	1.4903	1.4028	1.425	1.4804	1.5388	1.4921	1.3722	1.1053	0.8953	1.2499	1.4972	0.9503	0.9131	1.1979	1.0704	0.7998	0.7998	1.5898	0.1344	0.2503	0.4347	0.3425	1	0	1
1700034I23Rik	Z00043257-1	1.5934	2.2544	2.188	1.6174	1.9035	1.5227	1.2579	1.1991	1.3486	1.3406	2.1752	1.2678	1.2785	1.185	1.2662	0.9228	0.8655	1.3759	0.7934	0.9134	0.865	0.9013	0.8659	0.9657	0.7934	2.2544	0.8618	0.4036	0.2419	0.3228	1	0	0
1700034J04Rik	Z00037088-1	1.1298	1.2775	1.2867	1.2878	1.2554	1.2543	1.1811	1.2209	1.2247	1.1556	1.3692	1.25	1.2517	1.2365	1.1906	0.8669	0.8095	0.6332	0.7374	0.8574	0.8993	0.8453	0.8099	0.517	0.517	1.3691	0.1563	0.377	0.4237	0.4004	0	1	0
1700034J05Rik	Z00038499-1	1.2571	1.3534	1.1949	1.2326	1.4157	1.3857	1.2765	1.2165	1.2759	1.1907	2.0067	1.2431	1.2666	1.225	1.2348	0.9413	0.8949	0.7522	0.8228	0.9428	1.0852	0.7471	0.8953	0.172	0.172	2.0066	0.4673	0.3617	0.2177	0.2897	0	0	0
1700034K08Rik	Z00062358-1	2.8097	2.859	2.8132	2.6822	2.762	2.7992	3.0904	2.8388	2.737	3.0593	2.7196	2.7477	2.972	2.8004	2.7532	2.6588	2.6033	2.795	2.5969	2.5571	2.7005	2.513	2.5073	2.4897	2.4897	3.0904	0.0989	0.2876	0.1814	0.2345	n/d	n/d	0
1700034K16Rik	Z00055949-1	1.2351	1.3549	1.4938	1.292	1.2959	1.2612	1.3715	1.3169	1.3468	1.3774	1.3012	1.3197	1.2645	1.2537	1.1972	1.0002	1.1342	0.7666	0.9402	0.9116	1.0472	0.9787	0.9414	1.0386	0.7666	1.4938	0.1058	0.2388	0.2994	0.2691	0	1	0
1700034O15Rik	Z00044472-1	1.6092	1.6097	1.623	2.1673	1.8016	1.9362	1.7495	2.0984	1.7346	2.2921	2.0232	1.6643	1.8525	1.8905	1.7093	1.4349	1.438	1.9321	1.4044	1.5335	1.618	1.5713	1.6285	1.5974	1.4044	2.2921	0.2393	0.1577	0.6102	0.384	0	0	0
1700034P13Rik	Z00061020-1	1.3332	0.9152	1.0112	1.5106	1.3789	1.389	1.5222	1.5088	1.411	1.373	1.4753	1.1877	1.4987	1.4295	1.2753	1.4065	1.2479	1.0529	1.1637	1.6613	1.5537	1.5062	1.4791	0.6817	0.6817	1.6613	0.1295	0.3723	0.2066	0.2895	1	0	1
1700036A12Rik	Z00039026-1	1.3188	1.319	1.2524	1.2264	1.2405	1.2659	1.5849	1.1599	1.3183	1.2222	1.212	1.2619	1.264	1.3102	1.3149	0.9869	0.9296	0.7897	1.4452	0.9623	0.9589	0.9654	0.93	0.6707	0.6707	1.5849	0.145	0.3128	0.2261	0.2695	0	0	1
1700036D21Rik	Z00073962-1	1.4619	1.3709	1.4234	1.5876	1.4948	1.3548	1.7766	1.3714	1.5847	1.6242	1.4808	1.4908	1.369	1.2866	1.522	3.0489	0.7756	1.0011	0.9882	1.0808	1.2555	1.0243	0.8688	1.6902	0.7756	3.0489	2.1525	0.1344	0.7675	0.451	0	0	1
1700037C18Rik	Z00044496-1	3.4186	3.2159	3.2452	3.3158	3.2835	3.2731	2.781	3.8047	3.5819	3.2934	3.5323	3.5988	3.4658	3.6313	3.4674	3.1225	2.8799	3.3784	3.2322	3.0317	3.1504	2.9997	3.0727	2.7924	2.781	3.8047	0.2389	0.4015	0.2573	0.3294	1	0	1
1700037F24Rik	Z00061946-1	1.932	1.9708	1.8491	2.4916	2.3879	2.1845	2.3222	2.2218	1.9856	1.8635	1.8715	2.0605	2.1052	2.4144	2.0609	1.9698	1.84	2.1828	1.8408	1.9895	2.037	2.1547	1.9145	1.6012	1.6012	2.4916	0.1767	0.1586	0.2648	0.2117	0	0	1
1700037H04Rik	Z00035595-1	4.2779	4.2718	3.8477	3.6141	3.7394	4.2157	3.8944	4.129	3.9805	3.9334	4.3209	3.7996	3.902	4.1003	3.9135	4.0863	4.2283	3.9705	3.8411	4.1379	4.021	4.0159	4.0359	4.1603	3.6141	4.3209	0.1121	0.0986	0.2433	0.171	1	0	1
1700037N05Rik	Z00030242-1	1.4886	1.2682	1.2885	1.444	1.2182	1.2409	1.1901	1.2413	1.2475	1.1864	1.2808	1.2302	1.367	1.2902	1.2131	0.8616	0.8419	0.6656	0.7698	0.8898	0.9317	0.8777	0.8423	0.351	0.351	1.4886	0.1917	0.2052	0.2522	0.2287	n/d	n/d	0
1700038P13Rik	Z00044743-1	1.6273	1.6723	2.1219	1.6685	2.2601	1.7574	1.3709	2.1616	3.3584	2.3821	2.3459	2.4154	1.8681	1.5339	2.1811	0.8836	1.5489	1.4098	1.0896	2.5616	2.7348	2.5713	2.906	1.5372	0.8836	3.3584	1.2781	0.9525	0.3559	0.6542	1	0	1
1700039E15Rik	Z00059730-1	1.2278	1.2425	1.318	1.1951	1.4798	1.3089	1.3116	1.2926	1.2623	1.3488	1.349	1.4669	1.3283	1.3123	1.3106	0.8278	0.9863	0.9888	0.9904	1.0978	0.9617	0.7825	0.984	0.6065	0.6065	1.4798	0.1381	0.2337	0.2945	0.2641	0	1	1
1700039E22Rik	Z00062777-1	1.384	1.3349	1.2645	1.2822	1.3511	1.2926	1.3294	1.2975	1.2074	1.3523	1.2715	1.3004	1.275	1.3047	1.3114	1.0132	1.0039	0.9517	0.9318	1.0519	0.9528	1.0201	1.0043	0.9317	0.9317	1.384	0.0829	0.3	0.35	0.325	1	0	1
1700039M10Rik	Z00070003-1	1.9702	1.9994	1.2416	1.2822	1.4287	1.3857	1.1479	1.251	1.2267	1.2664	1.3636	1.2876	1.1883	1.2277	1.0764	0.9697	1.3941	1.1456	0.9427	1.0014	1.0229	0.9482	1.1567	1.8187	0.9427	1.9994	0.4687	0.3531	0.277	0.3151	1	0	1
1700039O17Rik	Z00068999-1	1.4689	1.4426	1.4103	1.438	1.5957	1.4096	1.9052	1.2067	1.2947	1.6852	1.2316	1.277	1.3981	1.3846	1.7236	0.931	1.1257	1.3111	0.9683	1.2324	1.1128	0.9986	0.9908	0.8757	0.8757	1.9052	0.2712	0.2406	0.6553	0.448	0	0	0
1700040B14Rik	Z00029122-1	2.0857	2.2713	1.2029	1.5436	1.3199	1.4353	1.4293	1.4213	1.5271	1.1712	1.5748	1.2542	1.2433	1.2356	1.1761	0.9386	0.7184	0.9852	1.0186	0.8867	0.8352	0.9436	0.9738	0.8922	0.7184	2.2713	0.8158	0.2454	0.3051	0.2753	n/d	n/d	0
1700040D17Rik	Z00071883-1	2.7316	2.8348	2.9536	2.6747	2.4949	3.0958	2.6046	2.3971	2.4218	2.3717	2.522	2.281	2.3977	2.4858	2.4397	2.3532	2.5733	2.4763	2.1587	2.1592	2.3725	2.2221	2.1761	2.1142	2.1142	3.0957	0.2923	0.064	0.1591	0.1116	1	1	1
1700040F15Rik	Z00070679-1	1.2319	1.2828	1.1539	1.2288	1.405	1.2447	1.2545	1.2467	1.2678	1.6275	1.3421	1.2321	1.357	1.2724	1.2174	1.0768	0.8383	0.7178	0.7663	1.0206	1.0222	0.8742	0.8388	1.2839	0.7178	1.6275	0.1572	0.2644	0.2689	0.2667	n/d	n/d	0
1700040F17Rik	Z00046381-1	1.2248	1.1459	1.1238	1.2232	1.2453	1.2939	1.2227	1.2216	1.2035	1.2192	1.1879	1.1611	1.1698	1.1829	1.2209	0.9387	0.8319	0.6556	0.7598	0.8798	0.7952	0.8677	0.8323	0.7896	0.6556	1.2939	0.1136	0.3154	0.2546	0.285	0	1	0
1700040G22Rik	Z00063231-1	1.2962	1.308	1.2874	1.2066	1.2304	1.2529	1.2051	1.2285	1.2354	1.1914	1.1982	1.2491	1.1918	1.2279	1.1753	0.8933	0.8359	0.6597	0.7638	0.8838	0.9251	0.8717	0.8363	1.0999	0.6597	1.308	0.1078	0.3168	0.3667	0.3418	0	1	0
1700040I03Rik	Z00035428-1	4.0838	3.7258	3.8702	4.144	3.8565	3.846	3.8929	3.7269	3.615	3.7382	3.7916	3.7868	3.6	3.752	3.8115	3.4672	3.9137	3.3901	3.7849	3.8886	3.7372	3.5296	3.6483	3.5033	3.3901	4.144	0.1192	0.1227	0.1479	0.1353	1	0	1
1700040L02Rik	Z00041119-1	2.708	2.6521	2.4589	1.9671	3.5292	1.9789	2.8692	3.3994	2.7401	1.6173	2.6027	3.1153	2.799	2.9969	2.8847	1.6918	0.874	0.7729	1.9233	0.9538	1.1425	1.3396	1.0933	1.8642	0.7729	3.5292	1.1985	0.416	0.2461	0.3311	1	0	0
1700040N02Rik	Z00054401-1	1.5691	1.2045	1.233	1.3244	1.224	1.3467	1.3657	1.3687	1.2439	1.2644	1.4804	1.2219	1.3325	1.2489	1.1627	1.0007	0.8973	1.3237	1.0023	0.9214	0.9085	0.8676	0.8977	0.6705	0.6705	1.5691	0.1529	0.3106	0.2933	0.302	1	0	0
1700040P09Rik	Z00061272-1	1.5661	1.3959	1.5239	1.5705	1.5025	1.5258	1.514	1.4671	1.6787	1.5008	1.5181	1.6894	1.4372	1.4493	1.4556	1.1673	0.8755	1.09	0.9639	1.004	1.1301	1.0167	1.0885	0.7613	0.7613	1.6894	0.1925	0.1871	0.384	0.2856	n/d	n/d	0
1700041A01Rik	Z00062167-1	1.3169	1.2928	2.6462	1.3662	1.2754	1.3043	1.2802	1.2965	1.3916	1.1764	1.4703	1.1184	1.3152	1.3022	1.28	1.0352	0.9167	0.667	0.8446	0.9647	0.934	0.9525	0.9171	0.6599	0.6599	2.6462	1.6524	0.3029	0.1443	0.2236	n/d	n/d	0
1700041B01Rik	Z00045547-1	1.8366	1.465	1.3029	1.5495	1.3129	1.3704	1.5764	1.2757	1.2323	1.2674	1.2742	1.1979	1.3177	1.2789	1.1793	0.9359	1.0278	0.7918	0.8959	0.9991	0.9719	1.0038	0.9684	0.8726	0.7918	1.8366	0.2727	0.3887	0.4094	0.3991	0	1	0
1700041B20Rik	Z00043470-1	3.1184	3.0012	2.9994	3.5288	3.8731	3.8323	3.7115	4.0875	3.9857	3.9485	3.7876	3.8851	3.8801	3.6255	3.4523	3.5197	3.7552	2.8015	3.1269	4.0761	3.5949	3.7078	3.6948	3.6107	2.8015	4.0875	0.2879	0.3089	0.2336	0.2713	1	0	1
1700041C02Rik	Z00035285-1	2.9807	2.8446	2.6665	1.6388	1.7844	1.8293	3.0359	2.8178	2.2443	1.6365	2.5237	3.0461	1.9623	1.7415	2.3123	2.4372	2.2886	2.6969	1.6195	1.4846	1.7881	1.856	1.8683	2.377	1.4846	3.0461	0.7387	0.3499	0.3735	0.3617	1	0	1
1700041C23Rik	Z00061444-1	1.2863	1.3253	1.1463	1.27	1.2215	1.275	1.2713	1.2171	1.1036	1.1676	1.5804	1.388	1.2016	1.1988	1.2294	0.903	0.8456	0.6693	0.7735	0.8956	0.7709	0.8814	0.846	0.7461	0.6693	1.5804	0.1917	0.2255	0.2147	0.2201	0	1	0
1700041G16Rik	Z00054839-1	2.2121	2.3956	2.5359	1.8717	2.2359	2.0425	1.6514	2.0863	2.7553	2.0245	2.4278	2.5395	1.8701	2.0914	2.17	1.7577	2.1614	2.4658	1.8756	1.8854	1.5359	1.3206	1.594	1.102	1.102	2.7553	0.456	0.6274	0.2543	0.4409	1	0	1
1700041I07Rik	Z00061282-1	1.3731	1.325	1.2245	1.2805	1.3045	1.3117	1.3033	1.398	1.3114	1.3027	1.3538	1.3033	1.2803	1.2898	1.1816	1.0296	0.9722	0.7257	0.9088	1.0201	1.1347	1.008	0.9726	0.4746	0.4746	1.398	0.119	0.3387	0.2817	0.3102	1	0	1
1700041M19Rik	Z00030005-1	1.266	1.2472	1.2906	1.2317	1.2236	1.1981	1.204	1.3671	1.3112	1.3375	1.2321	1.4278	1.3319	1.2723	1.2748	1.005	0.8654	0.7763	0.7933	0.923	0.9552	0.9977	0.8657	1.079	0.7763	1.4278	0.1128	0.3397	0.3837	0.3617	0	0	0
1700042B14Rik	Z00052718-1	1.1973	1.4501	1.3518	1.4507	1.2737	1.1887	1.269	1.4209	1.2527	1.291	1.4237	1.1728	1.262	1.3788	1.1788	1.0234	0.8071	1.179	1.0937	0.9026	1.0325	1.0321	0.9665	0.6516	0.6516	1.4507	0.1238	0.3053	0.2729	0.2891	0	1	1
1700042G07Rik	Z00054515-1	1.3582	1.2372	1.283	1.4896	1.4441	1.5302	1.55	1.5163	1.4889	1.5357	2.0248	1.4687	1.4287	1.4658	1.4058	1.1987	0.993	1.1053	1.4947	0.9997	1.0203	1.1492	1.0803	0.681	0.681	2.0248	0.2888	0.2074	0.1938	0.2006	0	0	1
1700042G15Rik	Z00066939-1	1.4123	1.3864	1.2	1.5849	1.6392	1.3123	1.407	1.3486	1.3788	1.5279	1.311	1.329	1.5452	1.4419	1.3932	1.6137	1.1928	1.6806	0.9331	0.9656	1.48	1.2758	1.485	1.188	0.9331	1.6806	0.1103	0.3164	0.2917	0.3041	0	0	1
1700042O10Rik	Z00045061-1	1.3795	1.4372	1.3374	1.4234	1.7004	1.5746	1.5916	1.6063	1.5345	1.5502	1.7303	1.3397	1.7168	1.4134	1.6764	1.5247	1.0292	0.7433	1.3366	2.3874	1.4836	2.2056	2.2678	1.4541	0.7433	2.3874	0.587	0.5758	1.6828	1.1293	0	0	1
1700042O13Rik	Z00061145-1	1.1646	1.2939	1.3365	1.2787	1.253	1.2237	1.2827	1.198	1.219	1.2611	1.3109	1.0606	1.2311	1.1865	1.3005	0.8684	0.811	0.6348	0.7926	0.8589	0.9008	0.8468	0.8113	0.7364	0.6348	1.3365	0.1446	0.6384	0.3459	0.4922	0	0	0
1700044C05Rik	Z00061719-1	1.5732	1.2538	1.2532	1.1612	1.2576	1.2209	1.2528	1.275	1.2513	1.1737	1.2484	1.2395	1.2402	1.2557	1.188	0.8675	0.8102	0.6918	0.738	0.8581	0.9	0.846	0.8106	0.6037	0.6037	1.5732	0.1884	0.2292	0.214	0.2216	0	0	0
1700044K03Rik	Z00064671-1	1.2295	1.2504	1.2442	1.2304	1.2442	1.2365	1.2273	1.2676	1.2696	1.1358	1.3285	1.2825	1.2426	1.2025	1.2208	0.8669	0.8095	0.6332	0.7374	0.8574	0.8993	0.8453	0.8099	0.517	0.517	1.3284	0.1513	0.3262	0.3126	0.3194	0	1	0
1700045I11Rik	Z00037722-1	1.7855	1.7298	1.7468	1.8994	1.8056	1.8625	2.8159	2.4122	1.9721	2.115	1.7848	1.648	2.0605	2.5344	2.2265	1.9405	1.228	1.5633	1.5378	1.4194	1.4589	1.3137	1.442	1.211	1.211	2.8159	0.7684	0.2596	0.2527	0.2562	1	0	1
1700045I19Rik	Z00049527-1	2.5882	2.8725	1.8778	1.3229	1.3563	1.4205	1.2984	1.3022	1.4208	1.3369	1.855	2.6786	1.4171	1.4615	1.8034	0.8618	1.5107	0.7856	2.8559	0.871	0.8368	0.9976	1.1291	2.266	0.7856	2.8725	1.4632	0.2984	0.529	0.4137	1	0	1
1700046C09Rik	Z00062436-1	1.2701	1.1779	1.379	1.2558	1.1989	1.2474	1.2529	1.4171	1.2149	1.1788	1.2916	1.2048	1.2206	1.2278	1.2091	0.8731	0.8157	0.6395	0.7436	0.8637	0.9055	0.8515	0.8161	0.6449	0.6395	1.4171	0.1586	0.485	0.3256	0.4053	0	0	0
1700047A11Rik	Z00061376-1	1.2099	1.3815	1.3083	1.2855	1.2492	1.2825	1.2621	1.255	1.3136	1.3214	1.2834	1.329	1.2804	1.3062	1.239	1.0396	0.8755	0.6993	0.8034	0.9235	1.1106	0.9113	0.8759	0.6342	0.6342	1.3815	0.1285	0.3012	0.3265	0.3139	0	1	1
1700047I16Rik	Z00038815-1	1.2431	1.1648	1.2837	1.2031	1.2127	1.2589	1.2508	1.2447	1.2474	1.1854	1.3608	1.2315	1.2184	1.195	1.2057	0.9065	0.8491	0.6729	0.777	0.897	0.9389	0.8849	0.8495	0.7683	0.6729	1.3607	0.1197	0.2541	0.3749	0.3145	0	0	0
1700047I17Rik1	Z00078208-1	3.3449	3.3438	3.6597	3.2104	3.2717	3.0936	2.5618	3.1247	3.4416	3.2114	3.2925	3.6268	3.1916	3.0277	3.3303	3.0257	2.9534	2.7191	2.7141	2.732	2.8417	2.9764	2.7419	2.5482	2.5482	3.6597	0.3228	0.3349	0.1623	0.2486	1	0	1
1700047L15Rik	Z00061620-1	1.3819	1.3577	1.2935	1.2363	1.2584	1.2895	1.3806	1.2815	1.2718	1.3976	1.7115	1.2814	1.2904	1.1713	1.2869	0.9729	0.9155	0.7393	0.8434	0.9634	0.9788	0.9513	0.9159	0.985	0.7393	1.7114	0.1906	0.3056	0.4626	0.3841	0	1	0
1700047M11Rik	Z00061067-1	3.2365	3.3126	2.8054	2.4626	2.416	3.3323	2.9415	2.0448	2.4063	2.5909	2.4502	2.1393	2.3658	2.4871	2.5109	1.781	1.7121	2.8086	1.9268	1.94	1.8063	1.6389	1.8198	2.2148	1.6389	3.3322	0.8927	0.2438	0.2747	0.2593	0	1	1
1700048B10Rik	Z00063346-1	1.2314	1.2484	1.001	1.3901	1.2661	1.3209	1.2228	1.4885	1.3278	1.5635	1.3716	1.0749	1.2365	1.2649	1.2514	0.9315	0.8742	1.3576	0.7346	0.9221	0.7037	0.8004	0.8208	1.2487	0.7037	1.5635	0.1775	0.2177	0.4113	0.3145	0	0	1
1700048F04Rik	Z00067599-1	2.4091	1.2157	1.397	1.2517	1.1893	1.2055	1.194	1.1985	1.265	1.2615	1.9029	1.2117	1.2372	1.2275	1.2053	0.9107	0.8532	0.8113	0.7812	0.9012	0.9292	0.8891	0.8537	0.8639	0.7812	2.4091	1.1482	0.3133	0.3113	0.3123	0	0	1
1700048G13Rik	Z00031481-1	1.2915	1.1154	1.3463	1.2148	1.2299	1.2437	1.2214	1.2225	1.1872	1.1123	1.1882	1.1841	1.2087	1.2986	1.2748	0.8796	0.8222	0.8519	0.7501	0.8702	0.8625	0.858	0.8226	0.6392	0.6392	1.3463	0.1297	0.2261	0.3732	0.2997	n/d	n/d	0
1700048O14Rik	Z00076457-1	1.216	1.2622	1.0304	1.2372	1.3276	1.3909	1.2699	1.3003	1.2496	1.173	1.3849	1.1686	1.25	1.2688	1.2405	0.9171	0.8597	0.6835	0.7876	0.9076	1.0419	0.8955	0.8601	0.7559	0.6835	1.3909	0.1369	0.2095	0.2676	0.2386	n/d	n/d	0
1700048O20Rik	Z00052141-1	2.7309	2.6661	2.7296	2.2768	1.6597	2.3071	2.3719	1.8159	2.5684	2.0092	2.3291	2.0799	1.9957	2.075	2.0867	1.7395	2.6482	2.2269	1.6899	1.6906	3.1154	2.7835	3.1672	1.8791	1.6597	3.1672	0.7167	0.279	0.3387	0.3089	0	1	1
1700049E15Rik	Z00067614-1	1.8033	1.6992	1.6317	1.8821	1.747	1.5488	1.5769	1.7048	1.7018	1.8901	1.6775	1.5905	1.8097	1.6044	1.6141	1.7124	1.5231	1.4861	1.5441	1.624	1.4931	1.5307	1.5069	1.2703	1.2703	1.8901	0.07	0.2261	0.2286	0.2274	n/d	n/d	0
1700049E17Rik	Z00035777-1	1.2436	1.7774	1.0297	1.3807	1.3726	1.316	1.3261	1.7843	1.3961	1.9519	1.3456	1.7917	1.3282	1.2817	1.3368	1.683	0.8182	0.732	1.369	2.2222	1.0469	0.9884	1.0141	0.5077	0.5077	2.2222	0.5953	0.66	0.5404	0.6002	0	0	1
1700049E22Rik	Z00061318-1	1.4928	1.5317	1.5638	1.7134	1.6998	1.8742	1.9129	1.7058	1.5795	1.7511	1.5589	1.5393	1.6502	1.5373	1.4253	1.2839	1.0911	1.4658	1.277	1.2959	1.3626	1.1444	1.3045	1.4636	1.0911	1.9129	0.1574	0.1761	0.4278	0.302	0	0	1
1700049G17Rik	Z00072463-1	2.4396	2.4409	2.6458	2.5012	2.2841	2.1965	2.4498	2.5515	2.5383	2.2002	2.3532	2.3147	2.3664	2.1058	2.4087	0.9643	2.3542	2.5332	1.1836	1.7822	2.2175	2.0301	1.8061	1.6765	0.9643	2.6458	0.2658	0.2817	0.348	0.3149	1	0	1
1700049J03Rik	Z00044110-1	3.549	3.4896	3.3064	3.4007	3.5422	3.6278	3.6772	3.6274	3.5881	3.578	3.2126	3.5823	3.557	4.0063	3.4956	3.5913	3.3049	3.6637	3.2621	3.4593	3.5002	3.5822	3.5195	3.3489	3.2126	4.0063	0.1198	0.0821	0.2146	0.1484	1	0	1
1700049K14Rik	Z00055295-1	2.542	2.5923	2.7072	2.7663	2.6736	3.32	2.7966	2.4596	2.4565	2.8893	2.619	2.4808	2.8484	2.8359	2.5693	3.0108	2.388	2.7939	3.2073	2.6264	2.3756	2.5086	2.3751	2.3938	2.3751	3.3199	0.3143	0.1357	0.1303	0.133	0	0	1
1700049L16Rik	Z00053130-1	1.4808	1.5946	2.2654	2.1252	1.9447	2.2001	2.4452	2.1103	2.0102	2.1001	2.6048	1.8858	2.2465	2.2994	2.3896	2.6259	2.1361	1.7065	2.7111	2.8633	2.8053	2.6841	2.7675	1.5975	1.4808	2.8633	0.4587	0.1187	0.117	0.1179	0	0	1
1700051A21Rik	Z00026998-1	1.2085	1.3158	1.1547	1.1635	1.2108	1.204	1.237	1.2066	1.2328	1.3032	1.4317	1.1598	1.1629	1.2025	1.2167	0.8676	0.8102	0.634	0.7381	0.8581	0.9	0.846	0.8106	0.6078	0.6078	1.4317	0.1555	0.3568	0.3079	0.3324	1	0	0
1700052I12Rik	Z00063358-1	1.6135	1.6418	1.785	1.7615	1.6529	1.6342	1.5621	1.6545	1.7008	1.663	1.5979	1.807	1.5834	1.8077	1.6974	1.5147	1.4032	1.5046	2.0295	1.3444	1.5124	1.1239	1.4764	1.2446	1.1239	2.0295	0.1267	0.4464	0.1945	0.3205	0	1	0
1700052I22Rik	Z00062529-1	1.2656	1.2481	1.2431	1.3399	1.3032	1.2862	1.3364	1.4428	1.2402	1.2357	1.3012	1.1664	1.4595	1.3168	1.4276	0.9897	0.9076	0.7561	0.8603	0.9803	0.995	0.9682	0.974	0.6643	0.6643	1.4595	0.1427	0.2523	0.3228	0.2876	0	0	1
1700052K11Rik	Z00038178-1	3.6895	3.5588	3.7257	3.8735	3.6969	3.6115	3.5224	3.6752	3.7294	3.5409	3.8024	3.5956	3.3527	3.542	3.4269	3.8326	3.2675	3.6591	3.9787	4.061	3.8275	3.6145	3.7885	3.3774	3.2675	4.061	0.1354	0.3556	0.2096	0.2826	1	0	1
1700052N19Rik	Z00046059-1	2.3456	2.3705	2.4672	2.9271	2.3892	2.5419	2.5648	2.4359	2.489	2.4242	2.6588	2.4238	2.6738	2.3877	2.5313	2.7779	2.6144	2.4687	2.6967	2.783	3.0735	2.6624	2.8222	2.0048	2.0048	3.0735	0.1892	0.0739	0.1675	0.1207	1	1	1
1700054F22Rik	Z00042881-1	1.3813	1.427	1.3754	1.4435	1.3185	1.3573	1.4289	1.4012	1.3246	1.3731	1.9034	1.3422	1.2667	1.2691	1.2826	1.288	0.8745	1.1151	1.0482	0.9932	1.1873	1.0706	0.8817	1.188	0.8745	1.9033	0.2131	0.1771	0.2423	0.2097	0	1	1
1700054H16Rik	Z00076256-1	1.4811	1.4303	1.4998	1.2622	1.474	1.4513	2.7364	1.5512	1.6218	1.6106	2.1272	1.4135	1.4782	1.4489	1.3856	1.4099	1.2121	1.5574	1.3748	1.4213	1.1182	0.9353	1.3952	1.2167	0.9353	2.7364	1.1776	0.2113	0.4872	0.3493	0	0	0
1700054K19Rik	Z00061320-1	1.3037	1.201	1.354	1.422	1.3547	1.3255	1.33	1.3332	1.2714	1.2782	1.3239	1.4103	1.3912	1.3138	1.2778	0.8801	0.8228	0.6466	0.7507	0.8708	0.7959	0.8586	0.9058	0.6285	0.6285	1.422	0.1894	0.2874	0.328	0.3077	0	1	0
1700054N08Rik	Z00047357-1	3.7827	3.3911	3.1248	1.9053	2.1792	2.7559	1.5441	1.4939	2.5656	2.2469	2.2486	2.4666	2.3749	2.4034	2.0475	2.8857	2.3661	2.1161	2.5882	2.849	2.8669	2.7841	2.7272	2.3462	1.4939	3.7827	1.184	0.2135	0.229	0.2213	1	1	1
1700054O13Rik	Z00045953-1	1.4639	1.5353	1.57	1.437	1.9165	1.8193	1.4722	1.3083	1.3961	1.1812	1.9274	1.8046	1.8436	1.6144	2.4637	1.2547	0.9281	0.7519	0.9432	0.9432	0.894	1.0113	0.9285	0.7582	0.7519	2.4637	0.8243	0.2423	0.2432	0.2428	0	0	1
1700054O19Rik	Z00032383-1	1.2058	1.2741	1.2595	1.4146	1.3836	1.7571	1.2256	1.2952	1.1807	1.1748	1.2299	1.1655	1.2622	1.4836	1.1276	0.9037	1.1646	0.6701	0.7742	0.8943	0.9361	0.8821	0.8467	0.915	0.6701	1.7571	0.2474	0.2821	0.2432	0.2627	1	0	0
1700055C04Rik	Z00062349-1	1.2462	1.219	1.2594	1.2504	1.228	1.261	1.3957	1.2663	1.3305	1.1618	1.2005	1.2653	1.2604	1.2536	1.1327	1.0037	0.9552	0.7789	0.8831	1.0031	1.0233	0.991	0.9556	1.0905	0.7789	1.3957	0.0772	0.1643	0.4609	0.3126	0	0	0
1700055D18Rik	Z00026918-1	1.2546	1.2261	1.4635	1.3713	1.2936	1.2556	1.4547	1.3307	1.2517	1.2401	1.2753	1.4373	1.2138	1.2341	1.2522	1.0143	0.9528	0.7013	0.8215	0.9546	1.0549	1.1717	0.9532	0.6642	0.6642	1.4635	0.1372	0.2502	0.2483	0.2493	1	0	1
1700055M20Rik	Z00054866-1	1.7987	1.9857	2.2106	2.0655	2.0109	1.914	2.111	1.9442	2.2538	1.8042	2.0202	2.4228	1.8618	2.0809	1.8395	1.8769	1.4707	1.4291	1.5112	1.5775	1.6161	1.6893	1.6421	1.5743	1.4291	2.4228	0.2517	0.1939	0.2828	0.2384	0	0	1
1700055N04Rik	Z00047207-1	1.2642	1.0913	1.1557	1.2023	1.2577	1.1697	1.223	1.3276	1.2111	1.4503	1.3423	1.2171	1.1953	1.1703	1.2186	0.873	0.8157	0.6395	0.7436	0.8636	0.9055	0.8515	0.8161	1.1412	0.6395	1.4503	0.1388	0.2456	0.2287	0.2372	0	0	0
1700056E22Rik	Z00043788-1	2.5871	2.7607	2.675	3.0814	3.1153	2.8161	3.2941	2.6374	2.8488	2.8154	3.505	2.7448	2.9114	2.945	2.6899	2.9414	3.0201	2.7723	2.7032	3.2747	3.136	2.8229	2.8875	2.5854	2.5854	3.505	0.2625	0.2735	0.1416	0.2076	1	0	1
1700057G04Rik	Z00054947-1	1.2133	1.1432	0.9514	1.2881	1.458	1.4589	1.28	1.2555	1.038	1.2569	1.3316	1.2812	1.4838	1.957	1.2542	0.9785	0.9881	0.8119	0.824	1.0062	1.0269	1.0239	0.9885	0.1253	0.1253	1.957	0.4083	0.3616	0.3786	0.3701	0	0	0
1700057H15Rik	Z00070096-1	3.2577	3.3007	2.2204	1.9589	1.946	1.7091	2.0591	2.0184	2.0287	1.9085	2.0025	1.9374	1.9675	1.9863	1.9488	1.7768	1.7594	1.8411	1.9888	1.632	1.8302	2.1248	1.9164	1.8815	1.632	3.3007	1.5101	0.3269	0.3406	0.3338	0	1	1
1700057H21Rik	Z00009917-1	1.155	1.1343	1.2952	1.2235	1.2392	1.3149	1.2266	1.2656	1.2489	1.1495	1.3257	1.1795	1.2451	1.1421	1.2581	0.7544	0.8256	0.6494	0.7535	0.8735	0.9154	0.8614	0.826	0.5331	0.5331	1.3257	0.1512	0.3309	0.6083	0.4696	0	0	1
1700057K13Rik	Z00055714-1	1.5751	1.6853	1.469	1.8222	1.9372	1.8113	2.1334	1.7226	1.4631	1.9154	1.6822	1.5133	1.5698	1.6113	1.649	1.3	1.6222	1.6401	2.0678	1.2351	1.8063	1.2368	1.2966	1.362	1.2351	2.1334	0.2276	0.3824	0.4648	0.4236	0	0	1
1700058C13Rik	Z00037479-1	1.4136	1.5157	1.3866	1.1853	1.3742	1.3561	1.3898	1.32	1.2438	1.5722	1.8876	1.5928	1.3124	1.3215	1.302	0.8664	1.0106	0.9436	0.7294	1.0585	1.0284	1.1594	0.9929	0.7701	0.7294	1.8876	0.2885	0.2014	0.4389	0.3202	0	0	1
1700058G18Rik	Z00042274-1	1.6094	1.5742	1.4164	1.3604	1.2518	1.3922	1.2996	1.2258	1.2745	1.2317	1.9873	1.3086	1.2855	1.3424	1.3243	1.0845	1.0749	1.2567	0.872	0.992	1.0775	0.9799	0.9445	1.3514	0.872	1.9872	0.3013	0.214	0.2346	0.2243	n/d	n/d	0
1700058M13Rik	Z00062573-1	1.3723	1.2584	1.4336	1.444	1.4569	1.3475	1.2667	1.422	1.3312	1.3334	1.3155	1.3062	1.4284	1.4158	1.2542	1.025	0.8524	0.6762	0.7803	0.9003	0.9353	0.8882	0.772	0.5598	0.5598	1.4569	0.199	0.2933	0.2976	0.2955	0	0	1
1700060C20Rik	Z00054387-1	1.8412	1.7906	1.6914	1.9821	1.9432	1.8697	2.1855	1.9567	2.2697	1.7461	1.9195	1.9162	2.0024	2.2658	1.9244	1.7472	2.0788	1.7099	2.013	1.7791	1.9677	1.96	2.069	1.2791	1.2791	2.2697	0.1318	0.4275	0.6757	0.5516	0	0	1
1700060H10Rik	Z00041737-1	3.9499	3.9173	3.5599	2.6859	3.0782	3.0042	2.7978	2.7294	3.5099	3.0044	3.4141	3.7847	2.7839	2.9042	2.9936	3.0615	3.248	2.2641	2.9423	1.4417	3.3734	3.3973	3.4634	3.0034	1.4417	3.9499	0.6605	0.1763	0.2292	0.2028	0	0	1
1700060L04Rik	Z00063201-1	1.3694	1.2787	1.2642	1.1538	1.2856	1.1613	1.25	1.2772	1.215	1.2287	1.2234	1.2369	1.2707	1.3322	1.246	0.8702	0.8127	0.6366	0.7407	0.8608	0.9026	0.8486	0.8132	0.9629	0.6366	1.3694	0.1368	0.278	0.2617	0.2699	0	0	0
1700061F12Rik	Z00063787-1	1.2196	1.2977	1.085	1.286	1.2767	1.1897	1.2126	1.362	1.2138	1.1916	1.4018	1.2075	1.3344	1.2631	1.3354	1.0208	0.9434	0.7932	0.8913	0.9604	1.2096	1.0909	1.0076	0.7218	0.7218	1.4018	0.0968	0.2471	0.2361	0.2416	0	0	0
1700061I17Rik	Z00027109-1	1.1368	1.2605	1.6416	1.2944	1.2419	1.2676	2.7081	1.2876	1.2558	1.8426	1.19	1.1475	1.2666	1.217	1.2523	1.1394	0.9266	1.9973	0.7335	1.0015	0.8617	1.0263	1.104	0.9811	0.7335	2.7081	1.5784	0.2855	0.3038	0.2947	0	0	0
1700061J05Rik	Z00056906-1	2.4042	2.3648	2.9982	2.4681	2.4147	2.2616	2.6793	2.9022	2.269	2.6173	2.5948	2.3986	2.3261	2.4875	2.2732	2.5505	1.9534	2.1314	2.1743	2.3044	2.2865	2.1679	2.1611	2.1169	1.9534	2.9982	0.2836	0.3859	0.1958	0.2909	0	0	1
1700061J23Rik	Z00061549-1	1.2295	1.5054	1.4646	1.4876	1.3033	1.276	1.4896	1.4725	1.328	1.6949	1.528	1.3151	1.317	1.4313	1.3714	1.092	1.1122	1.4168	0.865	1.0345	1.1257	1.1392	1.1388	0.985	0.865	1.6949	0.1358	0.1927	0.3472	0.27	0	0	1
1700063D05Rik	Z00061433-1	2.7786	3.0233	2.1229	2.1821	2.122	2.4402	2.3179	1.9964	1.9963	2.4471	2.1424	1.9702	2.107	2.2646	1.9483	1.9275	1.5524	1.9304	1.7943	1.7307	1.8149	1.8921	1.8394	1.5748	1.5524	3.0233	0.6613	0.3692	0.2778	0.3235	0	0	1
1700063H04Rik	Z00038620-1	1.4122	1.594	1.6834	1.6588	1.6559	1.9934	2.065	1.9176	1.6478	1.7336	1.7231	1.8269	1.3512	1.5494	1.5485	1.4234	0.8525	1.5108	2.0029	0.9685	1.2816	0.8448	0.863	2.0732	0.8448	2.0732	0.3437	0.1761	1.1349	0.6555	1	0	1
1700063I17Rik	Z00050725-1	1.337	1.3151	1.2292	1.2836	1.349	1.3299	1.2695	1.429	1.2465	1.27	1.5358	1.3069	1.3024	1.3228	1.2516	0.954	0.9387	0.8532	0.8534	0.9866	0.9596	0.9745	0.8608	0.5526	0.5526	1.5358	0.1557	0.3139	0.2335	0.2737	0	0	0
1700063K16Rik	Z00039315-1	1.2663	1.2937	1.2946	1.2369	1.1919	1.173	1.2926	1.2292	1.3194	1.236	1.2657	1.1834	1.7681	1.4156	1.2796	1.109	1.13	0.9588	1.1237	1.2739	1.1696	1.1156	1.1359	1.1685	0.9588	1.7681	0.1244	0.2388	0.3789	0.3089	0	1	0
1700064E03Rik	Z00061568-1	1.9233	2.2061	1.8279	2.6042	2.6957	2.3913	2.3091	2.4189	2.3686	2.5848	2.3045	2.2877	2.6243	2.5342	2.4604	1.9968	1.9767	2.1559	1.9985	1.4459	1.7226	1.581	1.4283	2.3012	1.4283	2.6957	0.3303	0.2259	0.3779	0.3019	0	0	1
1700064F23Rik	Z00061408-1	2.6496	2.647	2.5072	2.728	2.7597	2.6085	2.8056	2.6647	2.5468	2.972	2.4679	2.6292	2.6348	2.8516	3.4285	2.4821	2.3338	2.6123	2.3571	2.4514	2.4887	2.4894	2.4419	2.2049	2.2049	3.4285	0.3899	0.0645	0.2198	0.1422	0	0	1
1700064H15Rik	Z00062048-1	1.2755	1.3371	1.5128	1.3779	1.3686	1.295	1.4971	1.4477	1.2105	1.3363	2.1332	1.3229	1.2784	1.3811	1.405	1.0908	1.1701	1.5886	1.0691	1.081	0.9325	0.9133	1.063	0.8614	0.8614	2.1331	0.4225	0.2407	0.3081	0.2744	1	0	1
1700065D16Rik	Z00031653-1	2.8132	2.8936	2.9818	2.6834	2.6026	2.6343	2.8485	2.82	2.8123	2.7246	2.5305	2.52	2.4395	2.1658	2.573	2.3366	2.7032	2.238	2.4543	2.3059	2.4558	2.036	2.1937	2.2999	2.036	2.9818	0.21	0.1422	0.2037	0.173	1	1	1
1700065I17Rik	Z00049322-1	1.3868	1.4139	1.3044	1.2681	1.2965	1.3675	1.4182	1.2786	1.3218	1.2849	1.6754	1.3169	1.2785	1.3553	1.367	0.9855	1.0255	0.7519	0.856	0.976	0.9472	1.0277	0.9285	0.5515	0.5515	1.6754	0.1913	0.2753	0.5805	0.4279	0	1	0
1700065J11Rik	Z00054646-1	1.2535	1.3532	1.2374	1.249	1.2842	1.363	1.3962	1.3434	1.1897	1.2995	1.4315	1.3628	1.1161	1.3427	1.0994	0.9155	0.9861	0.8809	0.9056	1.0531	0.681	1.1678	1.0423	0.1254	0.1254	1.4315	0.1546	0.2097	0.2104	0.2101	0	1	1
1700065L07Rik	Z00062206-1	1.4695	1.3553	1.1795	1.3909	1.1943	1.2719	1.2183	1.2891	1.3112	1.2244	1.1727	1.1481	1.268	1.1979	1.244	0.9484	0.891	1.0125	1.1282	0.9389	0.9622	0.9268	0.8914	0.7467	0.7467	1.4695	0.1102	0.2137	0.3183	0.266	0	0	1
1700065O13Rik	Z00074150-1	3.7407	3.8061	3.921	3.2042	3.3793	3.3586	3.3049	3.5067	3.5701	3.2726	3.3705	3.5715	3.125	2.9799	2.9645	3.1186	3.3609	3.3659	2.4524	3.1225	3.1504	3.0047	3.0013	3.3589	2.4524	3.921	0.3362	0.1301	0.4725	0.3013	1	0	1
1700066B17Rik	Z00028993-1	3.0981	3.0378	2.9527	3.1722	2.9934	3.0675	1.9587	2.6775	3.0395	3.188	2.8357	2.4236	2.7903	2.649	2.9089	1.9533	2.2402	2.6884	2.6104	2.2417	1.0788	1.4169	1.9116	2.106	1.0788	3.188	0.4926	0.439	0.2659	0.3525	0	0	1
1700066B19Rik	Z00026375-1	1.9617	1.9906	2.064	2.0255	2.0204	2.5591	2.0097	1.8473	2.1138	1.9064	1.971	2.1806	3.2234	3.7162	2.7119	1.837	1.7262	1.7921	2.1151	1.8852	1.8509	1.9502	1.7853	1.5958	1.5958	3.7162	2.0077	0.9252	0.4574	0.6913	0	0	1
1700066J03Rik	Z00070099-1	1.2911	1.6033	1.6381	1.3703	1.3075	1.2978	1.4774	1.2859	1.2317	1.2933	1.6126	1.3364	1.2748	1.2286	1.2267	0.9546	1.2586	1.8238	0.8252	1.0989	0.9204	0.9331	0.8977	0.7995	0.7995	1.8238	0.2634	0.2662	0.2923	0.2793	0	0	0
1700066J24Rik	Z00050009-1	2.0645	1.9152	1.879	2.0115	1.8377	1.7192	1.6288	2.0759	2.085	2.1683	1.8172	1.8508	1.5566	1.6444	1.6056	1.6055	1.5719	1.8324	1.4439	1.5846	1.7008	1.4083	1.5557	1.3396	1.3396	2.1683	0.1921	0.518	0.4179	0.468	0	0	0
1700066M21Rik	Z00044824-1	2.7718	2.4989	2.2919	2.4371	2.1127	2.2415	3.0343	2.3156	2.2758	2.0905	2.5885	2.0634	2.012	1.8919	2.4653	2.5074	2.7379	3.1047	2.3047	2.8356	2.7146	2.6201	2.6486	1.7306	1.7306	3.1047	0.4128	0.1546	0.1931	0.1739	1	0	1
1700067G17Rik	Z00061046-1	2.2403	2.2282	2.1253	2.407	2.3597	2.8553	2.4463	2.3882	2.2365	2.2331	2.2165	2.3059	2.2962	2.5085	2.1661	2.057	1.8285	1.9221	2.0446	2.0887	2.1933	2.2108	2.1487	1.5667	1.5667	2.8552	0.2426	0.0931	0.1158	0.1045	0	0	1
1700067K01Rik	Z00026758-1	1.705	1.68	1.7093	2.1092	2.0036	2.808	2.9533	3.3853	2.2301	2.3701	2.0527	2.6205	2.4707	2.202	2.457	2.7278	2.3855	1.6676	2.3051	1.7205	2.1264	2.3061	2.1579	2.1978	1.6676	3.3853	0.9066	0.3088	0.3169	0.3129	1	0	1
1700067P10Rik	Z00043803-1	1.388	1.6033	1.415	1.3934	1.4691	1.2866	1.3154	1.3892	1.2599	1.3119	1.6924	1.249	1.3008	1.2611	1.3146	0.9699	0.9823	1.0316	0.8978	1.0285	0.663	1.0064	0.896	1.242	0.663	1.6924	0.1891	0.1515	0.2828	0.2172	0	0	1
1700069B07Rik	Z00076342-1	1.4929	1.7757	1.1264	1.165	1.243	1.2395	1.2089	1.2542	1.3302	1.6247	1.3051	1.2963	1.2005	1.2139	1.2738	0.9197	0.8623	1.4976	1.1982	0.9102	0.9545	0.8981	0.8627	1.0955	0.8623	1.7757	0.2353	0.2201	0.3024	0.2613	1	0	0
1700069L16Rik	Z00049014-1	1.5398	1.8703	1.407	1.2822	1.3632	1.6446	1.4225	1.4894	1.4082	1.5305	1.873	1.7202	1.6445	1.985	1.6268	0.9948	1.0574	1.6764	1.6921	1.0734	0.9232	0.8338	0.9265	0.9828	0.8338	1.985	0.3281	0.2881	0.263	0.2756	1	1	1
1700069P05Rik	Z00063392-1	1.136	1.1819	1.143	1.2021	1.2364	1.1387	1.1824	1.2331	1.2979	1.2257	1.3349	1.1525	1.2152	1.1748	1.2051	0.8669	0.8095	0.6332	0.7374	0.8574	0.8993	0.8453	0.8099	0.517	0.517	1.3349	0.1396	0.3172	0.3128	0.315	0	0	0
1700071A11Rik	Z00031640-1	3.1399	3.1079	2.8439	3.1808	2.8604	2.5892	2.5728	2.6755	2.8214	2.5058	2.8275	2.4758	2.4138	2.5421	2.5355	2.2514	2.4414	2.4048	2.2327	2.6004	2.3275	2.5327	2.5239	2.4273	2.2327	3.1808	0.3127	0.1989	0.4408	0.3199	1	0	1
1700071K01Rik	Z00057587-1	3.3041	3.456	3.2365	3.9896	4.033	3.6583	3.7696	3.7681	3.373	3.3856	3.7386	3.1581	3.4945	3.6569	3.7827	3.6574	3.7069	3.2167	3.4765	3.6761	3.7397	3.6154	3.5496	3.5068	3.1581	4.033	0.1832	0.1041	0.272	0.1881	1	0	1
1700071M16Rik	Z00062717-1	1.2652	1.3724	1.3757	1.3133	1.3284	1.3172	1.3359	1.1858	1.3129	1.278	1.3821	1.3266	1.2963	1.328	1.2265	0.9057	0.9928	1.5915	0.946	0.9477	0.8158	0.8841	0.9558	0.7518	0.7518	1.5915	0.147	0.2839	0.3089	0.2964	0	0	0
1700072B07Rik	Z00061446-1	1.7217	1.635	1.5973	1.6766	1.5986	1.6116	1.8036	1.5921	1.5341	1.4826	1.7254	1.6479	1.5616	1.686	1.4662	1.4912	1.3991	1.4484	1.2464	1.2114	1.403	1.3147	1.354	1.0548	1.0548	1.8036	0.1	0.2788	0.3664	0.3226	0	0	1
1700072E05Rik	Z00045298-1	1.279	1.197	1.2423	1.2301	1.2576	1.153	1.2029	1.1876	1.2816	1.3119	1.2058	1.264	1.1896	1.304	1.1853	0.9208	0.8634	0.6872	0.7913	0.9114	0.9379	0.9012	0.8638	0.5993	0.5993	1.3119	0.1233	0.3489	0.3264	0.3377	0	0	1
1700072H12Rik	Z00030247-1	1.6146	1.4634	1.4613	1.6316	1.5401	1.4762	1.4536	1.4628	1.5009	1.3593	1.6017	1.5336	1.5966	1.5553	1.5239	1.3721	1.3445	1.546	1.1794	1.561	1.3576	1.2449	1.5207	1.5558	1.1794	1.6316	0.0414	0.2311	0.4059	0.3185	1	0	1
1700072I22Rik	Z00061587-1	2.1318	2.0744	2.2684	2.477	2.3115	2.2764	2.6274	2.2273	2.4484	2.4736	2.4231	2.2001	2.3807	2.4153	2.2846	2.673	2.4263	2.0686	2.3316	2.6831	2.534	2.4751	2.4449	1.7872	1.7872	2.6831	0.1288	0.0591	0.2236	0.1414	0	1	1
1700072O05Rik	Z00076440-1	1.2645	1.3094	1.1789	1.2517	1.2647	1.2263	1.2971	1.3043	1.1896	1.1941	1.1731	1.26	1.2533	1.2566	1.2512	0.9175	0.9042	0.6839	0.9533	0.9081	0.8994	0.896	0.8318	0.5676	0.5676	1.3094	0.1229	0.2622	0.2811	0.2717	0	0	0
1700073E17Rik	Z00054726-1	1.2607	1.3231	1.4086	1.3666	1.5135	1.2429	1.565	1.294	1.4156	1.1994	1.3474	1.3111	1.2938	1.3542	1.3701	1.0171	0.9834	0.8853	0.8876	0.9971	0.924	0.9955	0.9601	0.798	0.798	1.565	0.1545	0.2862	0.2528	0.2695	0	0	1
1700074H08Rik	Z00062819-1	1.2118	1.1629	1.4004	1.2615	1.2249	1.1716	1.1969	1.2716	1.1758	1.1163	1.2384	1.1672	1.1927	1.2634	1.1279	0.8669	0.8095	0.6332	0.7374	0.8574	0.8993	0.8453	0.8099	0.517	0.517	1.4004	0.1506	0.19	0.3544	0.2722	0	0	0
1700074I03Rik	Z00030251-1	1.3697	1.0366	1.3585	1.296	1.257	1.3711	1.2685	1.3339	1.3451	1.2304	1.3548	1.0728	1.3143	1.259	1.3589	0.9808	0.9424	0.7662	0.8703	0.9903	0.8891	0.9782	1.0083	1.1715	0.7662	1.3711	0.1116	0.2419	0.2747	0.2583	n/d	n/d	0
1700074P13Rik	Z00052011-1	1.2385	1.2051	1.1326	1.2899	1.3632	1.3098	1.2427	1.3467	1.2853	1.2921	1.3769	1.2935	1.1408	1.3477	1.2126	0.8764	0.819	0.6428	0.7469	0.8669	0.9088	0.7852	0.8194	0.6353	0.6353	1.3768	0.173	0.3127	0.3083	0.3105	0	1	0
1700080E11Rik	Z00040023-1	1.4182	1.3083	1.3199	1.4319	1.3704	1.4238	1.5494	1.283	1.2484	1.6484	2.1658	1.2639	1.49	1.5903	1.6457	1.0298	1.2572	0.8899	0.8638	1.0708	1.0063	0.9662	0.9363	0.62	0.62	2.1658	0.5033	0.5487	0.4976	0.5232	0	0	1
1700080F18Rik	Z00061321-1	1.3934	1.491	1.164	1.3239	1.4191	1.5743	1.4212	1.2834	1.3254	1.4659	1.3245	1.547	1.2614	1.2895	1.3829	0.8887	0.9264	0.8363	0.7659	0.9743	0.9753	0.9622	0.9268	0.7103	0.7103	1.5743	0.2034	0.2692	0.2873	0.2783	0	0	1
1700080G18Rik	Z00039029-1	3.1734	3.1152	3.1343	3.4064	3.2484	3.017	2.9293	3.2228	2.9994	2.6799	3.3792	2.6763	2.6551	2.9297	2.739	1.9281	2.7232	2.8894	1.9717	2.7665	2.7696	2.2151	2.2137	2.5392	1.9281	3.4064	0.3903	0.2563	0.0908	0.1736	1	0	1
1700080N15Rik	Z00029212-1	1.3603	1.3751	1.4314	1.2304	1.3435	1.2645	1.3995	1.2418	1.1609	1.2458	1.2956	2.1732	1.2569	1.2003	1.2423	0.9818	0.9244	1.3466	0.8523	1.7955	1.5294	1.2656	1.3706	0.708	0.708	2.1732	0.4941	0.2983	0.1784	0.2384	0	0	0
1700080O16Rik	Z00054162-1	1.1156	0.8974	1.0577	1.3675	1.3615	1.2101	1.3551	1.3482	1.3615	1.1926	1.9627	1.1416	1.2478	1.2389	1.2168	0.9583	0.8298	0.8135	0.8895	0.9557	0.9422	1.1593	0.9822	-0.3643	-0.3643	1.9627	0.4348	0.2732	0.2043	0.2388	0	0	0
1700081B01Rik	Z00061277-1	1.3425	1.2591	1.2509	1.2867	1.2208	1.2078	1.3072	1.2165	1.2889	1.335	1.345	1.2205	1.2457	1.3098	1.2415	0.9865	0.9292	0.635	0.857	0.9771	0.8629	0.965	1.1001	0.8221	0.635	1.345	0.1088	0.3223	0.1649	0.2436	n/d	n/d	0
1700081D17Rik	Z00044041-1	1.4294	1.2504	2.3721	1.7723	1.2837	1.3414	1.225	1.2467	1.2354	1.7212	1.9047	1.2993	1.2102	1.2554	1.2459	0.9586	0.9012	0.725	0.8291	0.9492	1.0428	0.937	0.9016	0.6367	0.6367	2.3721	0.9428	0.2884	0.2438	0.2661	0	0	0
1700081L11Rik	Z00035423-1	3.9163	3.9226	3.821	3.6899	3.7469	3.7358	3.8334	3.7671	3.807	3.7834	3.6545	3.9341	3.7576	3.8113	3.6982	3.5443	3.4537	3.6206	3.3901	3.4295	3.3823	3.438	3.3479	3.8802	3.3479	3.9341	0.107	0.0903	0.0994	0.0949	1	0	1
1700082C01Rik	Z00071745-1	1.3466	1.2819	1.2881	1.4164	1.3411	1.3612	1.2972	1.3388	1.3025	1.2559	1.4312	1.4236	1.3039	1.466	1.3575	0.9901	1.3201	0.9994	0.7484	1.1117	0.9874	0.9552	0.9481	1.2895	0.7484	1.466	0.0981	0.3278	0.2337	0.2808	n/d	n/d	0
1700082M22Rik	Z00044340-1	1.288	1.2536	1.1772	1.2375	1.3033	1.3287	1.4124	1.1619	1.3064	1.2663	1.3431	1.1843	1.2879	1.1724	1.2238	0.869	0.8117	0.9091	0.7395	0.8596	0.9014	0.8475	0.812	0.838	0.7395	1.4124	0.1408	0.2497	0.2638	0.2568	n/d	n/d	0
1700084C01Rik	Z00033321-1	2.0336	2.1866	1.2202	1.6107	1.3785	1.471	1.801	1.4654	1.4595	1.2384	1.4244	1.3193	1.5916	1.5811	1.5855	1.2802	1.6237	2.6573	1.1586	1.018	1.155	1.1439	1.4129	1.1224	1.018	2.6573	0.9942	0.3623	0.1749	0.2686	0	0	1
1700084C06Rik	Z00050674-1	1.5522	1.5515	1.6833	1.3309	1.3562	1.4057	1.2131	1.4591	1.6591	1.3325	1.5425	1.5401	1.4354	1.4879	1.4378	1.0009	1.0819	1.7442	1.647	1.7236	0.9598	1.0667	0.9143	0.7656	0.7656	1.7442	0.2028	0.199	0.2848	0.2419	n/d	n/d	0
1700084D21Rik	Z00061673-1	1.1915	1.4251	1.3402	1.1849	1.2492	1.2206	1.5452	1.2544	1.3144	1.2323	1.3479	1.228	1.2161	1.2217	1.2764	0.938	0.8806	0.8407	0.946	0.9119	0.8936	0.9164	0.881	0.8305	0.8305	1.5452	0.1478	0.3143	0.2511	0.2827	0	1	0
1700084E18Rik	Z00026028-1	1.4476	1.43	1.1931	1.3205	1.2535	1.3962	1.2274	1.2325	1.281	1.4416	1.1583	1.292	1.58	1.4377	1.3929	0.9181	0.9861	0.9305	0.8441	0.945	1.1868	1.2422	1.2809	0.7563	0.7563	1.58	0.1386	0.2139	0.2401	0.227	1	0	0
1700084F23Rik	Z00062581-1	1.1564	1.295	1.121	1.1946	1.2418	1.2447	1.2238	1.1915	1.2507	1.3425	1.352	1.196	1.304	1.2174	1.2736	1.0025	0.9367	0.7394	0.8731	0.9931	1.0495	0.981	0.9456	0.7765	0.7394	1.352	0.0928	0.2281	0.256	0.2421	0	0	0
1700084J12Rik	Z00051299-1	3.2211	3.2658	3.2177	3.6549	3.4277	3.4584	3.6695	3.5971	3.3396	3.3877	3.5966	3.2478	3.5066	3.5121	3.6044	3.673	3.712	3.3681	3.4348	3.7656	3.8713	3.6252	3.6584	3.5434	3.2177	3.8713	0.1122	0.0971	0.1974	0.1473	0	0	1
1700084P21Rik	Z00032038-1	1.4004	1.4904	1.2867	1.3936	1.3327	1.2716	1.4441	1.3824	1.3801	1.7254	1.6897	1.2905	1.6609	1.5634	1.5688	1.4607	1.2715	1.5855	1.6245	1.2076	1.532	1.4744	1.3559	1.3158	1.2076	1.7254	0.0813	0.2694	0.4349	0.3522	1	0	0
1700085A12Rik	Z00061871-1	1.3575	1.2485	1.2611	1.4017	1.2441	1.2964	1.3013	1.2775	1.233	1.1956	1.2901	1.358	1.2013	1.2746	1.2966	1.0083	1.0008	0.8245	0.8871	1.0454	0.6007	1.0366	1.1264	0.5581	0.5581	1.4017	0.1219	0.2457	0.2153	0.2305	0	1	1
1700085C21Rik	Z00062530-1	1.5148	1.4842	1.2785	1.2917	1.2967	1.3795	1.6694	1.4058	1.4259	1.3446	1.3136	1.2525	1.4096	1.296	1.8008	1.0166	1.0197	1.0427	1.0307	0.9704	0.7312	1.017	0.9596	0.9848	0.7312	1.8008	0.2374	0.3202	0.6159	0.4681	0	1	0
1700086D15Rik	Z00043077-1	1.3788	1.3237	1.2447	1.1766	1.2558	1.3164	1.2193	1.2382	1.2423	1.1746	1.2305	1.2753	1.1681	1.2285	1.3008	1.0115	0.8285	0.6523	0.654	0.8792	0.9508	0.8643	0.8289	0.5462	0.5462	1.3788	0.1514	0.2686	0.24	0.2543	0	0	0
1700086L19Rik	Z00009865-1	1.5073	1.3787	1.393	1.2773	1.2241	1.2755	1.2149	1.2967	1.2478	1.1984	1.4563	1.3046	1.256	1.2333	1.1962	0.8829	0.8255	0.6493	1.1872	0.8734	0.8508	0.8613	0.8258	0.5329	0.5329	1.5073	0.184	0.2687	0.2758	0.2723	1	0	0
1700086O06Rik	Z00063066-1	1.9995	1.7424	1.8687	1.7902	1.9061	2.3143	2.4238	2.3195	2.2483	1.8625	2.5274	1.8889	2.1044	2.2046	2.476	2.2609	1.9109	1.3296	2.1914	2.6608	2.5218	2.1774	2.0104	1.8173	1.3296	2.6608	0.2993	0.243	0.2044	0.2237	1	0	1
1700086P04Rik	Z00062124-1	1.024	1.3722	1.1438	1.4637	1.4362	1.2775	1.4494	1.6173	1.7121	1.2014	1.5662	1.1702	1.3188	1.3115	1.3008	1.1981	1.3175	1.2663	1.0828	1.5585	1.5257	0.9548	1.0002	1.0519	0.9548	1.7121	0.1556	0.2034	0.4157	0.3096	1	0	1
1700087I21Rik	Z00064013-1	2.4529	2.1793	2.1538	2.2891	2.1105	2.0718	2.1913	2.0966	2.151	2.0636	2.5752	1.9525	1.9338	2.0339	2.0903	1.8094	1.786	2.0699	1.7416	1.9903	1.9112	1.8632	1.7606	1.3838	1.3838	2.5751	0.217	0.143	0.2216	0.1823	1	0	1
1700088E04Rik	Z00047606-1	3.1276	2.972	3.1616	2.8939	2.9698	2.6665	2.4355	3.4188	2.8475	2.5522	3.0923	3.9128	2.5149	2.89	2.8772	2.9096	3.103	3.8734	2.8972	3.0582	2.9465	2.4544	2.7551	2.551	2.4355	3.9128	0.8167	0.3019	0.1811	0.2415	1	0	1
1700090G07Rik	Z00026166-1	1.3818	1.5213	1.4634	1.4859	1.4454	1.603	1.406	1.7901	1.491	1.5956	1.9779	1.6482	1.5154	1.2396	1.4536	1.0977	0.8112	1.5094	1.1153	0.9084	0.9624	0.9511	1.2672	1.1941	0.8112	1.9778	0.2768	0.1965	0.4099	0.3032	1	0	1
1700091E21Rik	Z00030255-1	1.7322	1.7643	1.7305	1.8897	1.7972	1.6093	2.0017	1.7131	1.51	1.6939	1.6851	1.7257	1.8654	1.7892	1.9291	1.6725	1.3298	1.425	1.5907	1.6251	1.7816	1.7013	1.6244	1.0972	1.0972	2.0017	0.1037	0.1783	0.1289	0.1536	0	0	1
1700092C10Rik	Z00062626-1	1.66	1.6882	1.684	1.863	1.8407	1.6629	2.5423	1.7985	1.8085	1.714	1.856	1.7577	1.7155	1.7397	1.7816	1.6793	1.6571	1.6628	1.4637	1.7989	1.7791	1.7157	1.5054	1.3341	1.3341	2.5423	0.3449	0.2224	0.1867	0.2046	0	0	1
1700092C17Rik	Z00042544-1	1.8166	1.6797	1.6922	1.8979	1.8054	1.8266	1.4941	1.5361	1.9075	2.0306	1.8448	1.7195	1.6814	1.9698	1.7041	1.5235	1.2956	1.7107	1.5612	1.6262	1.6719	1.6424	1.6072	1.305	1.2956	2.0306	0.1133	0.2417	0.2914	0.2666	0	0	1
1700092E16Rik	Z00037442-1	1.2236	1.169	1.1837	1.1601	1.2423	1.1893	1.2278	1.2441	1.1963	1.3089	1.2371	1.2339	1.1745	1.2878	1.2773	0.8684	0.8344	0.6348	0.7389	0.8589	0.9011	0.8468	0.8113	0.736	0.6348	1.3089	0.1303	0.3094	0.2622	0.2858	0	0	0
1700092K14Rik	Z00026131-1	1.8686	1.2985	1.5284	1.4362	2.0562	1.362	1.4774	1.2398	1.3374	1.2007	1.9999	1.1434	1.2664	1.2451	1.8497	0.9489	1.4865	1.0089	0.909	1.029	0.8794	0.9708	0.9815	0.9148	0.8794	2.0562	0.5442	0.2903	0.2464	0.2684	0	0	1
1700092M07Rik	Z00076348-1	1.3352	1.366	1.4028	1.4324	1.5211	1.8012	1.8696	1.6976	1.6126	1.6638	1.9166	1.5896	1.4497	1.7199	1.805	2.0844	2.2904	1.5162	1.974	2.2935	2.3025	2.3484	2.3725	1.4621	1.3352	2.3725	0.4419	0.282	0.2979	0.29	1	0	1
1700093J21Rik	Z00047398-1	2.0997	1.9076	1.6497	1.9855	2.2567	1.7639	1.8296	1.9766	1.8935	2.0144	2.0576	1.7758	1.8516	1.9171	1.924	1.5127	1.6254	1.8718	1.6223	1.742	1.7228	1.6954	1.705	1.7547	1.5127	2.2567	0.12	0.1463	0.352	0.2492	1	0	1
1700093K21Rik	Z00030586-1	1.6155	1.3204	1.6539	1.3155	1.3306	1.2568	1.4327	1.3983	1.3339	1.3229	1.6777	1.1511	1.2734	1.2145	1.3046	0.9785	1.1253	0.7449	0.922	0.9699	0.7854	0.933	0.9215	1.3653	0.7449	1.6776	0.2215	0.2649	0.3413	0.3031	0	0	0
1700094C09Rik	Z00043976-1	1.6187	1.7343	1.7371	1.6388	2.0249	1.6077	1.6926	2.4234	1.5237	2.1361	2.1175	1.5107	1.3905	1.8005	1.4914	1.3698	1.0022	1.7078	1.1679	1.87	1.8073	1.1355	1.3879	1.5204	1.0022	2.4234	0.4464	1.1333	0.544	0.8387	0	0	0
1700094D03Rik	Z00076455-1	3.288	3.4177	3.5417	3.5608	3.4103	3.4929	3.523	3.4033	3.5595	3.4443	3.4668	4.1747	3.393	3.0475	3.4097	3.386	3.2612	3.7696	3.0571	2.9247	2.8642	3.1362	3.1358	2.9093	2.8642	4.1747	0.4145	0.1972	0.1321	0.1647	n/d	n/d	0
1700094M24Rik	Z00061305-1	1.6144	1.6447	1.5829	1.6861	1.7405	1.514	1.8044	1.7471	1.6194	1.6413	1.4652	1.8178	1.7738	1.5781	1.6948	1.556	1.4381	1.3601	1.525	1.4771	1.7198	1.5938	1.6291	0.9041	0.9041	1.8178	0.0807	0.0882	0.2324	0.1603	0	0	1
1700095B10Rik	Z00031904-1	1.7985	1.7272	1.6885	2.4767	2.2217	2.1963	2.075	1.9292	1.8808	2.0254	1.7872	1.7417	1.8611	1.9889	1.7605	1.7804	1.491	1.5856	1.546	1.7268	1.7186	1.6868	1.6906	1.3376	1.3376	2.4767	0.2914	0.2764	0.1862	0.2313	0	0	1
1700095B22Rik	Z00062072-1	2.3585	2.1234	1.6202	1.283	1.9789	1.3325	1.2542	1.359	1.7226	1.3839	1.6052	1.4255	1.4284	1.3207	1.4552	1.065	2.5269	2.1578	0.9283	1.0419	1.1154	1.0866	0.9944	1.4258	0.9283	2.5269	0.9023	0.3066	0.3308	0.3187	1	0	1
1700095J03Rik	Z00051559-1	1.5116	1.6118	1.2276	1.2414	1.2784	1.2806	1.2852	1.2077	1.4112	1.2622	1.4894	2.209	1.2571	1.2576	1.5206	0.946	1.8994	1.1513	1.5685	0.9366	0.9121	1.1384	1.3299	1.3758	0.9121	2.209	0.4969	0.244	0.3642	0.3041	1	0	0
1700095J07Rik	Z00067604-1	1.241	1.0906	1.0997	1.347	1.1826	1.1308	1.6079	1.2243	1.2062	1.1732	1.2941	1.2849	1.1872	1.3148	1.2506	0.9677	0.8543	0.6781	0.7822	0.9022	0.9441	0.8901	0.8547	0.668	0.668	1.6079	0.1877	0.2548	0.3243	0.2896	1	0	0
1700095J12Rik	Z00063559-1	1.3332	1.3254	1.2319	1.4706	1.1014	1.2486	1.4846	1.3577	1.1474	1.2111	1.3889	1.2541	1.3268	1.2592	1.3654	1.018	0.9829	1.5144	0.9904	1.078	0.9115	1.0983	1.0629	1.0958	0.9115	1.5144	0.1025	0.202	0.1692	0.1856	1	0	1
1700095K22Rik	Z00070011-1	1.5345	1.4744	1.517	1.6266	1.403	1.5691	1.706	1.6377	1.5354	1.704	1.9421	1.7183	1.601	1.4084	1.924	1.3637	1.3676	1.6326	1.3543	1.2177	1.4773	1.3725	1.2594	1.1915	1.1915	1.942	0.1537	0.2493	0.1895	0.2194	n/d	n/d	0
1700096K11Rik	Z00032898-1	1.6899	1.8035	2.2444	1.6012	1.9014	1.7652	1.657	1.7282	1.9617	1.6947	2.0102	1.7897	1.5744	1.6201	1.6233	1.0141	1.6085	2.0003	1.1845	1.8652	1.6069	1.3319	1.3789	0.8261	0.8261	2.2444	0.2767	0.2551	0.2397	0.2474	n/d	n/d	0
1700097M23Rik	Z00032634-1	1.3243	1.1686	1.1702	1.2315	1.2736	1.2376	1.2127	1.2401	1.2326	1.1762	1.309	1.2422	1.2406	1.2113	1.197	0.8799	0.8225	0.6463	0.7504	0.8704	0.8486	0.8583	0.8229	1.4371	0.6463	1.4371	0.1348	0.2868	0.2821	0.2845	0	0	0
1700097N02Rik	Z00062714-1	2.3942	2.4593	2.3889	2.5211	2.6559	3.3461	2.8032	2.7093	2.4636	3.1142	2.456	2.7677	3.7789	3.7943	3.0647	2.4459	1.9342	2.3019	2.2516	2.0969	2.2233	2.2988	2.238	3.0865	1.9342	3.7943	1.1981	0.4825	1.3005	0.8915	0	0	1
1700099I09Rik	Z00062939-1	1.2159	1.2405	1.2584	1.1777	1.2501	1.1681	1.2327	1.2954	1.1621	1.208	1.0917	1.19	1.2473	1.229	1.1563	0.9432	0.8858	0.7096	0.8137	0.9337	0.7675	0.9216	0.8773	0.3942	0.3942	1.2954	0.1244	0.2644	0.2726	0.2685	n/d	n/d	0
1700100I10Rik	Z00062640-1	1.3585	1.3784	1.4144	1.285	1.3867	1.3038	1.1714	1.3145	1.1138	1.3294	1.4389	1.2509	1.3591	1.3089	1.375	0.9934	0.936	0.7598	0.8639	0.9839	0.8688	0.9718	0.9364	0.3682	0.3682	1.4388	0.1672	0.242	0.2641	0.2531	0	0	1
1700100L14Rik	Z00030254-1	1.1745	1.1899	1.3488	1.1938	1.2194	1.1908	1.2228	1.2779	1.1928	1.1439	1.3113	1.3142	1.2286	1.2163	1.1899	0.9947	0.897	0.7208	0.8249	0.8986	1.0163	0.9328	0.8929	0.7986	0.7208	1.3488	0.1002	0.4662	0.301	0.3836	0	0	1
1700100M05Rik	Z00030253-1	3.7364	3.7655	3.8175	4.045	3.7943	3.6317	3.7544	3.8249	3.6647	3.6705	3.5063	3.6216	3.7157	3.6808	3.5658	2.8779	3.6132	3.4985	3.0362	3.4274	3.4004	3.1379	3.1185	3.3527	2.8779	4.045	0.2046	0.1635	0.1279	0.1457	1	1	1
1700101C01Rik	Z00076387-1	1.9856	2.1292	1.6382	1.8676	2.0515	1.9917	1.7887	1.7825	1.8882	1.7075	1.3759	1.9519	1.7238	2.208	1.5896	1.1755	1.4368	1.5257	1.3182	1.58	1.5546	1.5382	1.4778	1.6828	1.1755	2.208	0.2462	0.2088	0.2879	0.2484	1	0	1
1700101E01Rik	Z00076434-1	1.371	1.1154	0.9829	1.537	1.3023	1.2417	1.703	1.3812	1.7144	1.194	1.465	1.7302	1.283	1.3424	1.5223	1.0999	0.9013	1.0579	1.3546	2.7916	1.7218	1.1238	1.0452	0.8034	0.8034	2.7916	1.5662	0.2381	0.3597	0.2989	1	0	1
1700101G07Rik	Z00075727-1	1.186	1.3544	1.0709	1.3278	1.3123	1.258	1.229	1.2374	1.3365	1.6358	1.2238	1.214	1.2788	1.1627	1.2206	0.9023	0.8449	0.827	0.7728	0.7954	0.8039	0.8807	0.8415	1.6551	0.7728	1.6551	0.2394	0.3458	0.4026	0.3742	0	0	0
1700101I19Rik	Z00053933-1	1.3872	1.5357	1.209	1.365	1.3646	1.408	1.4033	1.4262	1.3594	1.6329	1.649	1.1611	1.315	1.3677	1.3793	1.1115	1.1209	1.4963	0.9874	1.087	1.0185	1.077	1.0338	0.9493	0.9493	1.649	0.1437	0.2638	0.3746	0.3192	1	0	1
1700102J08Rik	Z00027003-1	1.863	1.8194	1.8916	1.9782	2.0503	1.9329	2.1085	1.919	2.1163	1.9419	1.9978	1.974	2.1116	2.2189	1.9837	1.959	1.7354	1.7904	1.7696	1.9128	2.0452	1.9776	1.9325	1.2749	1.2749	2.2189	0.0807	0.1393	0.2221	0.1807	0	1	1
1700102P08Rik	Z00040967-1	1.7731	2.0152	1.9633	1.9667	1.6778	2.122	1.945	1.7687	1.7474	1.8719	1.7802	2.0188	1.8984	1.5864	1.7562	1.2845	1.3056	1.7215	1.2658	1.5403	1.5472	1.2936	1.1903	1.5146	1.1903	2.122	0.2151	0.2481	0.2939	0.271	1	0	1
1700104A03Rik	Z00065725-1	1.3484	1.4267	1.2342	1.3895	1.2821	1.3506	1.4155	1.3102	1.301	1.0095	1.3194	1.3103	1.2669	1.3646	1.32	1.1005	0.8448	0.7956	0.9666	0.9561	0.954	1.0587	0.9722	0.7014	0.7014	1.4267	0.1328	0.3557	0.2388	0.2973	0	0	1
1700104B16Rik	Z00040979-1	1.3915	1.2258	1.3266	1.2659	1.2626	1.3066	1.279	1.2547	1.3498	1.2692	1.5385	1.4554	1.264	1.3057	1.2479	0.8792	0.8947	1.2853	1.0377	1.0252	0.926	0.987	0.9518	0.7851	0.7851	1.5385	0.1227	0.3592	0.2943	0.3268	1	0	0
1700106J12Rik	Z00030252-1	1.2838	1.1034	1.2059	1.175	1.2382	1.204	1.5376	1.2819	1.3329	1.291	1.3551	1.2773	1.2662	1.289	1.1904	0.9362	1.0376	0.5921	1.0129	0.8277	1.0592	0.9542	0.9841	0.5942	0.5921	1.5376	0.1451	0.416	0.2214	0.3187	0	1	0
1700106J16Rik	Z00046562-1	2.1844	2.0781	2.0643	2.2497	2.1474	2.4258	2.2778	2.1719	2.199	2.494	2.1618	2.1246	2.3244	2.4367	2.2055	2.3608	2.0539	2.1085	2.7314	2.3321	2.1515	2.2216	2.2032	2.0542	2.0539	2.7314	0.1306	0.237	0.2582	0.2476	0	0	1
1700106N22Rik	Z00051701-1	2.3461	2.4214	2.4351	2.0651	2.4392	2.399	2.1924	2.4814	2.4467	2.4158	2.3476	2.4691	2.6492	2.7027	2.7034	1.7024	2.0923	1.9446	1.7922	1.7167	1.8985	1.0083	1.5554	1.8089	1.0083	2.7034	0.3562	0.2497	0.2144	0.2321	1	0	1
1700108F19Rik	Z00067697-1	1.4261	1.4558	2.2739	1.5183	2.5175	1.7437	2.2393	2.4727	1.9835	1.9462	2.5411	1.8903	2.9114	2.1798	1.5594	2.7986	1.472	2.1185	2.5057	1.9476	1.9042	1.5888	1.3077	1.9988	1.3077	2.9114	0.7017	0.4437	0.6762	0.56	n/d	n/d	0
1700108J01Rik	Z00070102-1	1.1772	1.5177	1.2989	1.2063	1.2262	1.2485	1.249	1.2141	1.184	1.3111	1.7214	1.293	1.2497	1.2499	1.2306	0.8947	0.8829	0.6611	0.7653	0.8547	0.9272	0.8732	0.8377	0.8283	0.6611	1.7214	0.2486	0.2692	0.2335	0.2514	0	0	0
1700108M19Rik	Z00053776-1	1.3818	1.2464	1.3234	1.2923	1.2497	1.2748	1.197	1.2493	1.2176	1.6042	1.2773	1.2674	1.166	1.1956	1.3567	0.8728	0.8155	0.6392	0.7433	0.8634	0.9053	0.8513	0.8159	1.4329	0.6392	1.6042	0.191	0.5804	0.267	0.4237	0	0	0
1700108N06Rik	Z00076384-1	1.0781	1.2977	0.862	1.2881	1.3584	1.4293	1.1973	1.3019	1.2944	1.9789	1.2946	1.2581	1.412	1.2971	1.36	0.8135	0.9032	1.5418	0.9727	0.9218	0.8776	1.1464	0.9598	1.31	0.8135	1.9789	0.3476	0.4343	0.6648	0.5496	n/d	n/d	0
1700108N11Rik	Z00063479-1	2.1743	1.25	1.4587	1.5279	1.2575	1.4252	1.5077	1.4449	1.4119	1.5049	1.8844	1.4035	2.1843	2.149	2.095	0.9695	1.1335	1.5201	1.7837	1.2958	1.1793	1.369	1.0112	0.8191	0.8191	2.1843	0.5716	0.2405	0.2528	0.2467	n/d	n/d	0
1700109F18Rik	Z00045062-1	1.0624	1.2328	1.0366	1.37	1.3535	1.3777	1.3018	1.393	1.5266	1.3328	1.9124	1.1901	1.3399	1.2621	1.2437	0.9665	0.6965	0.9205	0.8626	1.7976	1.0107	1.5934	1.156	0.3342	0.3342	1.9123	0.3776	0.1939	0.2827	0.2383	1	0	1
1700109G14Rik	Z00062620-1	1.4032	1.7386	1.6534	1.2881	1.3072	1.2569	1.2523	1.2605	1.2346	1.328	1.5781	1.1455	1.3363	1.2734	1.3677	0.8736	1.0685	0.9992	0.8812	1.0144	1.0814	0.9603	1.052	0.931	0.8736	1.7386	0.2208	0.2688	0.2307	0.2498	0	0	1
1700109G15Rik	Z00062471-1	1.3176	1.3526	1.3341	1.3039	1.3493	1.2878	1.3291	1.4363	1.3647	1.2653	1.2572	1.4454	1.3286	1.2603	1.3198	1.1761	0.915	0.8366	0.8429	0.9629	0.921	0.8549	0.9154	0.9297	0.8366	1.4454	0.1279	0.3309	0.2812	0.3061	0	0	1
1700109H08Rik	Z00034034-1	1.9613	2.2327	1.9548	2.3806	1.6408	1.8267	1.7156	2.0031	1.58	1.69	1.6391	1.9998	1.6718	1.5135	1.7797	1.2265	1.6684	0.8763	1.0918	1.1435	0.9026	0.9153	0.9079	1.6864	0.8763	2.3806	0.5158	0.2062	0.211	0.2086	0	0	1
1700110C19Rik	Z00026763-1	1.9123	1.8879	1.5987	1.3123	1.7962	1.4671	1.359	1.4196	1.4505	1.4805	1.4399	1.6576	1.3803	1.2805	1.3979	0.8025	1.9255	1.9084	0.9897	1.6658	1.0501	1.0604	0.9692	1.3849	0.8025	1.9255	0.3167	0.2509	0.2241	0.2375	n/d	n/d	0
1700110I01Rik	Z00071297-1	2.1199	2.0565	2.0416	1.9278	2.882	2.0541	1.9637	2.0815	2.2073	2.1801	1.9241	2.3838	1.7647	2.3893	1.9004	1.8028	2.0719	2.0786	2.4185	2.0307	2.0668	2.143	2.195	2.0767	1.7647	2.882	0.34	0.8593	0.249	0.5542	0	1	1
1700110K17Rik	Z00061432-1	1.6932	1.6981	1.609	1.6571	1.6752	2.1974	1.9317	1.8449	1.6273	1.5131	1.9487	1.6594	2.4562	2.4632	2.5431	1.0242	0.9701	1.3048	0.7841	0.9375	1.0314	1.0702	1.0557	1.3812	0.7841	2.5431	0.8698	0.3064	0.2808	0.2936	0	0	1
1700110M21Rik	Z00047778-1	1.2948	1.2291	1.3297	1.2923	1.3071	1.2965	1.2099	1.2679	1.2953	1.2557	1.599	1.2255	1.2241	1.2061	1.3107	0.87	0.8127	0.6364	0.7405	0.8606	0.8839	0.8484	0.8131	0.68	0.6364	1.599	0.2038	0.2323	0.2562	0.2443	0	0	0
1700111E14Rik	Z00048730-1	1.2866	1.1899	1.2677	1.1575	1.1511	1.1608	1.251	1.2121	1.2096	1.1988	1.2598	1.2901	1.2802	1.2548	1.1921	0.8912	0.8338	0.6575	0.7617	0.8817	0.7367	0.8696	0.8342	0.5379	0.5379	1.2901	0.1439	0.2859	0.3416	0.3138	0	0	0
1700111N16Rik	Z00062796-1	1.519	1.6127	1.7444	2.2039	2.5033	2.104	2.0249	2.006	1.7776	1.6005	1.9275	1.4052	1.918	1.9937	1.9955	1.4594	1.5247	1.881	1.5682	1.6799	1.6798	1.6395	1.5477	1.1654	1.1654	2.5033	0.3694	0.1914	0.2201	0.2058	0	1	1
1700112C13Rik	Z00049083-1	1.0722	1.0511	1.1127	1.3008	1.3719	2.0922	1.3523	1.3898	1.3574	1.2727	1.5858	1.1694	1.2582	1.2505	1.2102	3.4089	0.8445	0.7572	1.5593	0.9111	1.9671	2.5719	2.2072	0.8147	0.7572	3.4089	2.6985	0.51	0.607	0.5585	0	0	1
1700112E06Rik	Z00055269-1	3.0273	3.1675	3.6727	3.5563	3.7046	3.6759	3.2695	3.9465	3.988	3.3531	4.2566	3.9158	3.2666	3.4484	3.8235	2.6313	2.0405	2.5109	2.8674	3.187	1.6966	2.4125	2.529	2.4519	1.6966	4.2565	0.8405	0.7836	0.2889	0.5363	1	0	1
1700112J05Rik	Z00026080-1	1.8592	1.8078	1.8608	2.0598	2.0749	2.3854	2.0588	2.0931	1.9252	2.0745	2.1188	1.9103	2.0453	2.0848	2.1521	1.7592	1.875	2.4072	1.6736	1.9512	1.9201	1.7196	1.6201	1.7346	1.6201	2.4072	0.1631	0.2802	0.3262	0.3032	1	1	1
1700112K13Rik	Z00062123-1	2.2657	2.3088	2.3808	3.1468	2.4427	2.6762	2.6388	2.4271	2.4408	2.5598	2.4346	2.2559	2.4025	2.471	2.3238	2.5282	2.4067	2.3487	2.161	2.7042	2.6012	2.4594	2.4346	1.9224	1.9224	3.1468	0.2685	0.1247	0.2173	0.171	0	0	1
1700112M01Rik	Z00039578-1	1.2645	1.143	1.2564	1.1767	1.2575	1.1321	1.2342	1.2415	1.2231	1.3393	1.1895	1.3496	1.2525	1.2718	1.3171	0.8801	0.8227	0.6465	0.7506	0.8706	0.9125	0.8585	0.8231	0.7322	0.6465	1.3496	0.1432	0.198	0.2689	0.2335	1	0	0
1700113A16Rik	Z00031477-1	2.9602	3.0644	3.0896	2.9462	2.7142	2.8415	3.367	3.6469	3.1376	2.8688	3.4225	2.9426	3.0311	2.9377	3.0732	2.8909	2.695	3.1997	2.6483	2.6387	2.5165	2.1716	2.2258	2.3862	2.1716	3.6469	0.4298	0.1202	0.31	0.2151	n/d	n/d	0
1700113H08Rik	Z00039078-1	1.8243	1.8293	1.9643	3.0958	2.6574	2.8989	1.6595	2.1538	1.8782	2.0988	2.2948	1.7246	1.607	1.6442	1.6357	1.406	1.2271	1.5077	1.3915	1.0007	1.2693	1.0195	1.2049	0.995	0.995	3.0958	1.4334	0.2238	0.2442	0.234	0	0	1
1700113I22Rik	Z00046324-1	3.3727	2.7692	3.4269	4.5674	4.4235	4.3821	3.1322	3.3923	3.864	3.9657	3.8974	3.3415	3.4611	3.7936	4.0215	3.3497	3.8823	3.0712	3.4907	3.6416	3.5619	3.6954	3.7769	3.5645	2.7692	4.5674	0.7131	0.2686	0.2235	0.2461	1	0	1
1700113O17Rik	Z00045159-1	1.9589	1.9225	2.802	2.4951	2.0048	2.5591	2.5842	1.8501	2.5243	2.3456	2.4128	2.111	2.5223	2.3818	2.3309	2.0865	2.466	2.8986	2.3989	1.822	1.9688	1.7704	1.8442	1.5523	1.5523	2.8986	0.3951	0.1576	0.1341	0.1459	0	1	1
1700116B05Rik	Z00038974-1	1.4849	1.5241	2.1075	1.8394	1.6482	2.1785	1.931	1.5481	1.8403	1.5362	1.8732	1.987	1.5179	1.8027	1.7505	1.6432	1.3031	1.2766	1.4637	1.3043	1.4716	1.5034	1.4496	1.1343	1.1343	2.1785	0.2785	0.148	0.1834	0.1657	0	0	1
1700119H24Rik	Z00062676-1	1.2734	1.257	3.0302	1.7606	1.6982	1.5264	2.8628	2.9993	1.5479	1.4187	1.4323	1.371	2.9201	2.2179	1.5066	0.9739	0.8485	1.1506	1.2375	1.0538	1.3935	1.2433	1.318	1.1514	0.8485	3.0302	1.7308	0.357	0.2906	0.3238	0	0	0
1700119I11Rik	Z00061664-1	1.6792	1.4301	1.2806	1.4335	1.2885	1.3145	1.1103	1.2886	1.2353	1.2449	1.2775	1.3313	1.2986	1.2606	1.248	1.0527	1.014	0.8721	0.9233	1.0433	0.9067	0.994	0.9958	0.9463	0.8721	1.6792	0.1572	1.0001	0.3391	0.6696	0	0	0
1700120B06Rik	Z00064748-1	1.3401	1.7594	1.1378	1.2898	1.315	1.2803	1.288	1.2577	1.2459	1.2301	1.2928	2.4248	1.3053	1.2405	1.4128	0.9341	0.8761	1.6016	0.8657	0.924	0.8635	0.9119	0.8765	1.1632	0.8635	2.4248	0.9986	0.2668	0.2039	0.2354	0	0	0
1700120C18Rik	Z00062310-1	1.1945	1.397	1.2113	1.249	1.3864	1.2737	1.2817	1.2519	1.1794	1.2777	1.2713	1.2774	1.2056	1.1892	1.2118	0.9319	0.8745	0.7134	0.8024	0.9224	0.8772	0.9103	0.8749	0.8367	0.7134	1.397	0.1276	0.2616	0.2323	0.247	0	0	1
1700120E14Rik	Z00050056-1	1.2073	1.2758	1.2647	1.2664	1.2446	1.1199	1.1723	1.2866	1.2743	1.2911	1.429	1.3247	1.291	1.2794	1.331	0.8408	0.8611	0.7679	0.789	0.9091	0.9509	0.8969	0.8615	0.7087	0.7087	1.429	0.144	0.286	0.2161	0.2511	0	0	0
1700120J03Rik	Z00048327-1	1.3405	1.3146	1.0698	1.5635	1.536	1.2937	1.359	1.5961	1.513	1.2689	1.4974	1.338	1.3675	1.2775	1.3571	1.3363	1.6116	1.2834	1.6413	1.9096	1.5868	1.6137	1.7249	1.0195	1.0195	1.9096	0.1583	0.2341	0.2877	0.2609	0	1	1
1700120K04Rik	Z00053374-1	2.2273	2.1748	2.088	2.4027	2.3605	2.0981	2.2959	2.2357	2.1135	2.57	2.2169	2.3366	2.0227	2.1149	1.951	1.8953	1.6764	1.9686	1.8708	1.7836	1.8914	1.7771	1.783	1.5424	1.5424	2.57	0.2189	0.2597	0.6362	0.448	0	0	0
1700120O09Rik	Z00030256-1	1.2828	1.2812	1.2748	1.3164	1.286	1.2126	1.2013	1.2189	1.2418	1.2167	1.1108	1.1813	1.3607	1.1659	1.1903	0.8863	0.8289	0.6527	0.7568	0.8768	0.754	0.8647	0.8293	0.6913	0.6527	1.3607	0.1486	0.2431	0.2778	0.2605	0	0	0
1700121F15Rik	Z00073800-1	1.2579	1.276	1.1153	1.2935	1.2374	1.2015	1.2707	1.193	1.2716	1.1865	1.2693	1.2203	1.221	1.1564	1.2226	0.9291	0.8717	0.797	0.7996	0.9197	0.8124	0.9076	0.8722	0.8397	0.797	1.2935	0.105	0.2591	0.313	0.2861	0	0	0
1700121L16Rik	Z00061887-1	1.3607	1.2552	1.2046	1.3045	1.2809	1.3129	1.2994	1.2727	1.2888	1.3515	1.2591	1.2353	1.2292	1.2099	1.2266	0.9331	0.8758	0.7431	0.8037	0.9237	0.9189	0.8544	0.937	0.7335	0.7335	1.3607	0.1286	0.2051	0.2549	0.23	0	0	0
1700121N20Rik	Z00062544-1	1.1865	1.1753	1.1856	1.2337	1.2421	1.2932	1.2806	1.2567	1.4063	1.2353	1.2371	1.3588	1.2737	1.2547	1.2786	0.9558	0.7646	0.6115	0.8263	0.9463	0.7901	0.9342	0.8988	0.6726	0.6115	1.4063	0.1464	0.4016	0.5376	0.4696	0	0	1
1700122O11Rik	Z00038383-1	1.874	1.5856	1.4721	1.7745	1.752	1.6882	1.5713	1.7265	1.5854	1.6736	1.7255	1.6674	1.715	1.815	1.6661	1.5808	1.338	1.4133	1.3114	1.4586	1.3905	1.5734	1.3417	1.182	1.182	1.874	0.1017	0.2197	0.5597	0.3897	0	1	1
1700123I01Rik	Z00059747-1	1.1815	1.0136	1.9143	1.3309	1.4318	1.4354	1.5844	1.2717	1.2808	1.4713	1.4775	2.111	2.113	1.8215	1.3549	1.0653	0.7632	1.724	1.8328	0.8593	0.807	0.9361	0.9444	1.1157	0.7632	2.113	0.5725	0.2671	0.5164	0.3918	1	0	1
1700123J17Rik	Z00071520-1	1.2416	1.3036	1.1276	1.3164	0.9449	1.1612	1.2302	1.2867	1.2351	1.0466	1.3032	1.2858	1.255	1.3208	1.2037	0.897	0.8397	0.6634	0.8248	0.8876	0.7738	0.8755	0.84	0.6431	0.6431	1.3208	0.1521	0.262	0.2238	0.2429	0	0	0
1700123J19Rik	Z00064057-1	1.0458	0.9682	0.8946	1.2922	1.3277	1.2347	1.3729	1.3284	1.3319	1.2763	1.3677	1.2189	1.2396	1.3035	1.2776	0.6662	0.558	0.4954	1.812	0.6978	0.6522	0.7087	0.6668	2.1352	0.4954	2.1352	0.7279	0.1996	0.3162	0.2579	1	0	1
1700123K08Rik	Z00041700-1	1.9639	2.3191	2.5061	2.7663	2.1736	2.4143	2.0248	2.7095	2.5237	2.1652	2.3714	2.4949	2.1124	1.9177	2.2539	2.251	2.1015	1.5639	2.4832	0.9225	1.1256	1.2758	1.0051	1.5093	0.9225	2.7663	0.4935	0.3555	0.2094	0.2825	0	0	1
1700123L14Rik	Z00039982-1	1.5286	1.3775	1.436	1.3723	1.2975	1.4006	1.4622	1.529	1.3998	1.3067	1.4857	1.2306	1.3922	1.3066	1.2383	1.2509	1.2261	1.0941	1.1215	1.2587	1.2969	1.2294	1.2355	1.0586	1.0586	1.529	0.0583	0.1872	1.1782	0.6827	0	0	0
1700123M08Rik	Z00030257-1	2.3265	2.174	2.4282	3.6415	3.3341	3.2019	1.4342	1.8527	2.1742	2.6759	2.4496	2.2641	1.9028	1.5508	2.0734	2.2526	2.1191	2.5758	1.5328	2.7694	1.91	1.7681	1.9601	1.5475	1.4342	3.6415	1.479	0.2983	0.4481	0.3732	1	0	1
1700123O12Rik	Z00062095-1	1.1761	1.3103	1.2786	1.22	1.2833	1.3047	1.2299	1.1932	1.2576	1.2443	1.228	1.2221	1.198	1.2196	1.177	0.8801	0.8228	0.6465	0.7506	0.8706	0.7943	0.8586	0.8232	0.544	0.544	1.3103	0.1488	0.6304	0.3379	0.4842	0	0	0
1700123O20Rik	Z00019084-1	3.493	3.5872	3.656	3.5557	3.4601	3.5931	3.8005	3.7812	3.6992	3.476	3.8438	3.5848	3.8609	3.685	3.8068	3.6245	3.6571	3.6305	3.5945	3.5454	3.4957	3.5532	3.6555	3.3263	3.3263	3.8609	0.0631	0.1346	0.1262	0.1304	1	0	1
1700124P09Rik	Z00054172-1	1.6258	1.7913	2.0129	1.4031	1.4481	1.4549	2.2942	2.8368	3.1137	1.898	2.1228	1.8021	2.3986	2.2554	2.1155	1.9739	1.5157	1.6466	1.8897	1.4724	1.6521	1.4546	1.5393	1.7858	1.4031	3.1137	1.1622	0.2377	0.1782	0.208	0	1	1
1700125D06Rik	Z00025913-1	1.4518	1.5203	1.7955	1.2696	1.2924	1.5357	1.2562	1.4748	1.66	1.2795	1.622	1.5007	1.2607	1.3136	1.3238	1.5668	0.877	0.7008	1.3518	0.9249	0.8237	0.8401	0.8774	1.463	0.7008	1.7955	0.2464	0.4897	0.3282	0.409	1	0	0
1700125F08Rik	Z00051173-1	1.7935	2.0328	1.8008	2.0166	1.867	1.9462	1.9995	2.4251	2.2189	2.0449	1.8982	1.8407	1.8913	2.1144	1.8798	1.8044	1.4465	1.7318	1.6097	1.6031	1.7619	1.5507	1.6165	1.2732	1.2732	2.4251	0.2363	0.258	0.4227	0.3404	0	0	1
1700125G22Rik	Z00061150-1	1.9102	1.9096	1.8761	2.0621	1.8281	1.9092	1.9487	1.9446	1.9665	2.1918	1.8195	1.7749	1.8924	1.8179	1.9973	1.714	1.633	1.7765	1.616	1.6766	1.8159	1.7207	1.6365	1.4809	1.4809	2.1918	0.0925	0.1754	0.2491	0.2123	1	0	1
1700125H20Rik	Z00055113-1	1.9748	1.7614	1.9066	1.4214	1.3588	1.5743	1.7453	1.3526	1.9068	1.3426	1.9084	1.5236	1.3473	1.5516	1.6871	2.5679	1.6673	1.609	2.5538	2.0557	1.6829	1.5539	1.4793	1.4885	1.3426	2.5679	0.662	0.7809	0.1968	0.4889	0	0	1
1700126G02Rik	Z00062223-1	1.1744	1.323	1.1471	1.2175	1.248	1.2673	1.1882	1.2283	1.2279	1.1898	1.149	1.2234	1.2007	1.2465	1.2618	0.8815	0.8242	0.6479	0.7521	0.8721	0.914	0.86	0.7268	1.0996	0.6479	1.323	0.1143	0.3091	0.3385	0.3238	1	0	1
1700126L10Rik	Z00050887-1	1.2056	1.1934	1.2329	1.2855	1.2107	1.1996	1.252	1.227	1.1716	1.263	1.3934	1.1991	1.2445	1.2092	1.1937	0.9383	0.8809	0.7047	1.0923	0.9289	0.8281	0.9167	0.8813	0.5175	0.5175	1.3933	0.1177	0.3211	0.292	0.3066	0	0	0
1700127D06Rik	Z00026112-1	1.7305	2.0439	1.5509	1.8457	1.7061	1.7448	1.8604	3.211	1.766	2.3701	1.9256	1.7928	2.7945	3.2832	2.7693	0.9148	0.769	1.4828	1.0941	0.9149	1.4139	1.1479	1.2871	1.7973	0.769	3.2832	1.7108	0.6153	0.8774	0.7464	0	0	1
1700128A07Rik	Z00062639-1	1.328	1.106	1.3075	1.2021	1.2444	1.2596	1.291	1.1906	1.2965	1.206	1.136	1.192	1.2723	1.238	1.2609	1.0344	0.9771	0.8551	0.9049	0.9835	1.0199	1.0455	1.023	0.6845	0.6845	1.328	0.0792	0.2428	0.3374	0.2901	0	0	0
1700128E19Rik	Z00042177-1	1.0421	1.242	1.5676	1.257	1.2099	1.3187	1.2458	1.2625	1.254	1.2796	1.297	1.4054	1.2627	1.286	1.2136	1.0783	0.9364	0.7601	0.8643	0.9843	0.8875	0.9722	0.9368	0.6018	0.6018	1.5676	0.1549	0.2234	0.2739	0.2487	0	0	0
1700128F08Rik	Z00026091-1	1.1843	1.2226	1.317	1.2085	1.2655	1.2277	1.2579	1.2296	1.2235	1.1667	1.2963	1.166	1.281	1.217	1.1598	0.8712	0.8144	0.6376	0.7418	0.8618	0.8741	0.8518	0.8143	0.6983	0.6376	1.317	0.137	0.3018	0.3431	0.3225	0	0	0
1700129C05Rik	Z00052729-1	1.3574	1.2093	1.3134	1.574	1.331	1.2681	1.657	1.2606	1.2634	1.2817	1.8346	1.3413	1.3157	1.3151	1.2913	1.0402	0.9822	0.7748	0.9101	1.1598	1.0455	1.018	0.9826	0.6371	0.6371	1.8346	0.274	0.4876	0.3575	0.4226	0	0	0
1700129I04Rik	Z00037683-1	2.3666	2.3689	2.846	1.3554	1.5022	1.7179	1.5693	2.6057	2.636	2.0707	2.4195	3.4832	1.3679	1.2977	1.8924	0.7977	1.8767	2.0048	1.3287	1.9837	0.9831	1.4692	1.1474	1.6183	0.7977	3.4832	1.7856	0.2	0.1909	0.1955	1	0	1
1700129I15Rik	Z00040660-1	1.1896	0.9669	0.9241	1.4094	1.5303	1.359	1.4008	1.341	1.3974	1.3088	1.5035	1.233	1.241	1.394	1.1213	1.2991	0.8233	0.9296	3.3464	0.8709	1.0733	1.356	1.117	1.4049	0.8233	3.3464	3.2368	0.6941	0.455	0.5746	0	0	1
1810005K13Rik	Z00032452-1	2.4117	2.5229	2.9682	2.6007	2.6503	2.4724	2.8794	2.7177	2.6745	2.9181	2.1813	2.2826	1.9949	2.3101	2.9258	2.316	1.0154	1.0516	1.5143	0.8948	0.9795	1.5301	1.1841	2.1187	0.8948	2.9682	0.6765	1.229	0.2576	0.7433	1	1	1
1810006J02Rik	Z00030125-1	1.2522	1.1781	1.3307	1.2963	1.5122	1.2898	1.2871	1.4564	1.2688	1.1617	1.2979	1.2676	1.4023	1.3045	1.3071	0.8727	0.945	0.7688	0.89	0.993	1.0348	0.9808	0.9881	1.1642	0.7688	1.5122	0.1224	0.2584	0.2561	0.2573	1	0	0
1810006K21Rik	Z00035018-1	4.0401	4.0585	4.169	4.189	4.5036	4.2954	4.3994	4.1797	4.2129	4.1515	4.235	4.2611	4.2298	4.3562	4.2696	4.0963	4.1387	4.0717	4.1702	4.124	4.0317	4.1919	4.1361	3.8902	3.8902	4.5036	0.0657	0.2344	0.0797	0.1571	1	0	1
1810007C17Rik	Z00062516-1	1.2823	1.1539	1.2043	1.1563	1.2509	1.2404	1.1787	1.2478	1.2568	1.487	1.2608	1.3601	1.2793	1.2129	1.2427	0.9559	0.8985	0.7223	0.8264	1.2358	0.924	0.9343	0.8506	1.1232	0.7223	1.487	0.1104	0.2007	0.3183	0.2595	0	0	1
1810007D17Rik	Z00030128-1	1.8497	1.5871	1.5449	1.4153	1.3564	1.764	1.7185	1.4207	1.3595	1.9545	1.5713	1.7436	1.5311	1.3923	2.9376	0.9071	0.8261	1.4119	1.1039	0.9759	1.1653	0.8999	0.9916	1.3728	0.8261	2.9376	1.6928	0.8633	0.603	0.7332	0	0	1
1810007E14Rik	Z00041697-1	1.6329	1.7707	2.3288	1.7335	1.8106	2.0033	1.7258	1.7042	1.8454	1.7084	1.6936	2.8643	4.2227	4.2741	4.1257	2.0885	1.0014	1.2481	3.176	1.3174	1.4098	1.3876	1.3381	2.6166	1.0014	4.2741	2.5503	0.26	0.2733	0.2667	0	1	1
1810007I06Rik	Z00032751-1	1.3821	1.4274	1.5634	1.4249	1.3859	1.4702	1.376	1.3242	1.4655	1.4766	1.3787	1.2975	2.0124	2.7188	2.5608	1.0464	1.0309	1.0066	0.8808	1.0788	1.1153	0.927	1.1183	0.9777	0.8808	2.7188	1.5054	0.3744	0.2729	0.3237	n/d	n/d	0
1810007M14Rik	Z00004351-1	3.4306	3.6664	3.549	3.3233	3.367	3.4868	3.5205	3.4455	3.3996	3.5886	3.4144	3.4664	3.6748	3.2206	3.447	3.3227	3.5664	3.4853	3.314	3.2505	3.2797	3.161	3.2151	3.0458	3.0458	3.6748	0.0855	0.1277	0.1725	0.1501	1	0	1
1810007P19Rik	Z00038894-1	2.8334	2.6245	2.5944	1.756	1.8828	1.8592	1.532	2.1681	2.2189	1.9708	2.3704	2.5909	1.6709	1.8812	1.8764	1.4176	2.1358	2.4124	1.3442	2.1714	1.7885	1.4699	1.7249	1.8344	1.3442	2.8334	0.604	0.3209	0.1617	0.2413	1	0	1
1810008A18Rik	Z00000798-1	4.4397	4.4299	4.3628	4.0788	4.064	4.1679	4.4626	4.3801	4.7304	4.3646	4.1904	4.241	4.4217	4.3209	4.387	4.2543	4.1722	4.0526	4.2632	4.1846	4.3928	4.2332	4.1793	4.0046	4.0046	4.7304	0.1139	0.1196	0.0544	0.087	1	1	1
1810008I18Rik	Z00063295-1	1.7645	1.5867	1.4827	1.8533	1.7105	1.9456	3.1458	1.657	1.7708	1.69	1.4847	2.494	1.9979	2.4995	2.4656	1.1819	0.9387	1.1276	1.2172	1.2225	1.2887	1.4079	1.2278	1.4276	0.9387	3.1458	1.5585	0.1617	0.2767	0.2192	0	0	1
1810008K16Rik	Z00038700-1	1.2011	1.2197	1.3366	1.2871	1.259	1.2674	1.4848	1.2882	1.2473	1.2425	1.2434	1.3079	1.3002	1.2776	1.3071	0.7541	0.9633	0.6762	0.7803	0.9003	0.8281	0.8721	1.0355	0.682	0.6762	1.4848	0.1578	0.2944	0.3	0.2972	0	1	1
1810008N23Rik	Z00076337-1	1.2666	1.1007	1.2174	1.266	1.182	1.2145	1.3354	1.1983	1.2096	1.4535	1.146	1.2203	1.2687	1.2395	2.7419	0.9022	0.8449	0.6686	0.7728	0.8928	0.8217	0.8807	0.8453	1.2469	0.6686	2.7419	2.0322	0.2207	0.2565	0.2386	n/d	n/d	0
1810009A15Rik	Z00017764-1	3.834	3.8737	4.8927	3.931	3.9903	3.9743	3.9535	4.1049	4.1066	3.8723	4.2132	4.0051	3.8928	3.8128	3.9764	4.1002	4.1858	3.9049	4.067	4.3579	4.1817	4.1046	4.1472	3.5472	3.5472	4.8927	0.4202	0.0801	0.182	0.1311	1	0	1
1810009J06Rik	Z00031912-1	1.4313	1.5681	1.4229	1.6361	1.6072	1.5291	1.7144	1.461	1.4886	1.5219	1.768	1.5152	1.5256	1.6946	1.5991	1.4567	0.9072	1.0502	1.3165	1.2113	1.1514	1.2014	1.0744	1.2636	0.9072	1.768	0.1486	0.1928	0.1966	0.1947	0	0	1
1810009N02Rik	Z00032698-1	2.9216	2.8868	2.7457	3.3572	2.9828	2.8387	3.0528	2.7641	2.8817	3.0803	2.799	2.8932	2.8565	2.9704	2.7839	2.6966	2.8248	2.7076	2.6501	2.8371	3.1573	2.8558	2.8437	2.5472	2.5472	3.3572	0.1352	0.074	0.1526	0.1133	n/d	n/d	0
1810009N23Rik	Z00030265-1	1.2245	1.1771	1.084	1.2889	1.2964	1.3025	1.204	1.2425	1.33	1.2308	1.4657	1.8047	1.2406	1.515	1.5728	0.9839	0.9286	1.0452	0.867	0.9007	0.8351	0.944	0.9395	0.6792	0.6792	1.8047	0.2844	0.339	0.2079	0.2735	0	0	0
1810009O10Rik	Z00020645-1	3.472	3.4225	3.7348	3.7708	3.7347	3.5009	3.3685	3.4769	3.5578	3.3052	3.4515	3.4109	3.4297	3.4572	3.4609	3.4964	3.3948	3.4354	3.3292	3.606	3.5003	3.3706	3.3172	2.8942	2.8942	3.7708	0.0952	0.0762	0.1925	0.1344	1	0	1
1810010H24Rik	Z00076293-1	1.54	1.8632	1.4678	1.8108	1.7461	1.6635	1.6354	1.6259	1.6983	1.6837	1.5602	2.1064	1.5522	1.7016	1.3603	1.2309	1.7696	1.5179	1.1544	1.2624	1.289	1.1324	1.2824	1.0862	1.0862	2.1064	0.2402	0.3789	0.1824	0.2807	1	0	1
1810010K12Rik	Z00030126-1	2.2496	2.9384	2.518	1.285	1.356	1.3284	1.3491	1.3337	1.2986	1.4726	1.3558	1.2395	1.2896	1.3345	2.5247	1.0564	0.8674	1.1283	0.9185	1.1148	1.2129	1.0348	1.1486	1.1074	0.8674	2.9384	1.7588	0.2067	0.3546	0.2807	0	1	1
1810010M01Rik	Z00038437-1	2.0189	1.9634	1.8785	2.1177	1.8682	2.7073	1.8273	2.0338	2.1327	2.3241	2.443	1.9951	3.4196	3.4108	3.218	1.2953	1.1758	1.721	1.5352	1.1601	1.3836	1.1024	1.2928	2.0946	1.1024	3.4196	1.6913	0.6863	0.248	0.4672	0	0	1
1810011H11Rik	Z00070138-1	2.0454	1.8807	1.8518	1.8324	2.3324	2.6765	2.3312	2.207	2.2163	2.181	2.6127	2.3526	2.3999	2.1583	2.3927	1.4585	1.2205	1.8351	2.0371	1.6154	1.4882	2.0639	1.6939	1.6013	1.2205	2.6765	0.4094	0.4765	0.3474	0.412	1	0	0
1810011O10Rik	Z00037261-1	2.5264	2.5604	3.893	3.781	4.3724	3.7479	3.979	3.9056	4.4994	3.738	4.1233	4.1452	4.3282	4.1162	4.2303	1.3302	3.1304	2.6656	3.3865	3.4147	2.9411	3.3821	3.1844	3.5924	1.3302	4.4994	0.7238	1.5224	0.5093	1.0159	0	1	1
1810012K08Rik	Z00030130-1	1.4629	1.581	1.2587	1.2592	1.3616	1.8928	1.4817	1.2985	1.3088	1.2307	1.2827	1.3344	1.2841	1.2759	1.3262	0.9868	0.9396	0.9888	0.8573	0.9773	0.9313	0.9652	0.9298	0.7322	0.7322	1.8928	0.3034	0.3693	0.4006	0.385	n/d	n/d	0
1810012K16Rik	Z00026642-1	2.4423	2.398	2.4758	2.4701	2.4572	2.3835	2.5088	2.6231	2.4851	2.6589	2.6254	2.2407	2.7689	2.6215	2.431	2.1393	2.1235	2.5243	2.2645	2.3207	2.2717	2.0879	2.1496	2.0118	2.0118	2.7689	0.1344	0.2364	0.3684	0.3024	1	1	1
1810013D10Rik	Z00014018-1	4.1376	4.1244	4.2734	4.8103	4.8996	4.6203	4.431	4.624	4.4226	4.3218	4.425	4.1357	4.5304	4.4999	4.3067	4.0082	3.9176	4.0968	4.058	4.2929	4.0144	3.9933	3.9422	4.002	3.9176	4.8996	0.3215	0.1851	0.1592	0.1722	0	0	1
1810013D15Rik	Z00050642-1	1.4044	1.6761	1.6993	1.7427	1.6103	1.5695	1.7564	1.2767	1.2689	1.4214	1.8544	1.2121	1.1774	1.3594	1.3006	0.9197	0.9105	0.7685	0.7902	1	1.1883	0.8989	1.0206	1.1612	0.7685	1.8544	0.3503	0.3438	0.2785	0.3112	1	0	1
1810013L24Rik	Z00018136-1	3.1683	3.1475	3.142	3.6208	3.5317	3.245	3.3724	3.3131	3.3584	3.1356	3.3789	3.3276	3.4096	3.1406	3.4069	3.4239	2.9162	2.9334	3.5066	3.1236	3.1988	3.3991	3.3908	2.544	2.544	3.6208	0.1382	0.1324	0.1166	0.1245	1	0	1
1810014B01Rik	Z00052340-1	3.2247	3.2933	3.5595	4.1201	3.8446	3.9688	3.2353	3.6723	3.3278	3.422	3.3918	3.0899	3.2381	2.9354	3.1498	2.7323	2.99	3.1701	2.0469	3.1456	2.9047	2.5774	2.5727	2.4897	2.0469	4.1201	0.7376	0.1027	0.4953	0.299	1	0	1
1810014F10Rik	Z00053147-1	1.578	1.3315	1.6611	1.5816	1.3489	1.3122	1.4055	1.2988	1.5153	1.23	1.2386	1.2166	1.5223	1.3793	1.4354	1.1511	1.2589	1.1888	1.1797	1.0456	1.0627	1.1152	0.9584	0.8791	0.8791	1.6611	0.1426	0.419	0.3588	0.3889	1	0	0
1810015C04Rik	Z00075118-1	4.5034	4.4613	4.4457	5.1227	5.3749	5.071	4.8673	4.9788	4.2875	4.8497	3.7896	4.7429	4.4355	4.542	4.9448	4.0247	2.8122	3.926	3.7622	3.3837	3.9748	3.4477	3.2569	4.4732	2.8122	5.3749	0.8276	0.556	0.1352	0.3456	1	0	1
1810018F18Rik	Z00051245-1	1.2461	1.2958	1.302	1.3294	1.3046	1.2615	1.2622	1.2881	1.3149	1.1905	1.3391	1.2891	1.3311	1.2396	1.2978	0.9013	0.803	0.6041	0.7718	0.8919	1.0123	0.8797	0.8443	0.5514	0.5514	1.339	0.1579	0.2067	0.2286	0.2177	0	1	0
1810019D21Rik	Z00030173-1	1.6905	1.6821	2.8767	2.4156	2.5499	2.0936	4.3242	4.0599	4.1841	3.5164	3.192	3.7816	3.72	3.745	4.0533	3.1399	1.8041	1.6906	3.0172	2.255	2.3624	2.2101	2.1211	2.8816	1.6821	4.3242	1.3622	0.4137	0.1398	0.2768	1	0	1
1810019J16Rik	Z00034959-1	2.0186	1.8449	3.2451	2.1822	2.1292	1.7724	3.5541	4.0809	3.7685	3.7973	2.9118	3.5587	4.0806	4.1287	4.0449	3.6258	1.4513	1.4939	3.5155	1.5502	1.6515	1.5207	1.7224	3.5572	1.4513	4.1287	1.1313	0.2669	0.268	0.2675	1	0	1
1810019N24Rik	Z00030129-1	1.3724	1.2435	1.4831	1.3945	1.3921	1.6397	1.7046	1.6446	2.3892	1.6198	2.3533	1.7928	1.4985	1.9408	1.7471	0.8607	1.7187	1.6264	1.5391	2.205	1.9618	1.5167	1.7128	1.2939	0.8607	2.3892	0.5027	0.2143	0.3279	0.2711	1	1	1
1810020D17Rik	Z00011718-1	3.9321	3.9562	3.8621	4.5851	4.3791	4.4158	4.0873	4.0905	3.9095	4.0261	4.1495	3.7751	4.3427	4.0786	3.7206	3.8386	3.5564	3.8821	3.6237	3.3944	3.0291	3.1473	3.1052	3.1718	3.0291	4.5851	0.4865	0.4658	0.121	0.2934	1	0	1
1810020G14Rik	Z00075139-1	3.6528	3.7762	3.7568	4.1567	4.1629	4.078	4.2169	4.1753	3.9331	3.7918	4.0659	3.9418	3.8492	3.8174	3.9064	3.8166	3.8775	3.4264	3.6938	3.7732	3.7137	3.8092	3.7829	3.9244	3.4264	4.2169	0.1306	0.0591	0.0903	0.0747	1	0	1
1810021B22Rik	Z00030131-1	2.5047	2.53	2.5651	3.0861	2.9423	2.7469	2.9775	2.8371	2.7834	2.5864	2.7789	2.5371	2.6753	2.7398	2.7571	2.3611	2.3991	2.7877	2.0612	2.1813	2.4365	2.3532	2.3538	1.9576	1.9576	3.0861	0.2434	0.1167	0.1583	0.1375	1	0	1
1810021J13Rik	Z00046299-1	4.1119	3.9062	4.2991	3.7723	4.1049	3.6646	3.4488	3.6722	3.937	3.6421	3.9802	3.6767	3.4002	3.4953	3.7332	3.3024	3.8894	3.7743	3.8977	3.6089	3.4386	3.34	3.5222	3.109	3.109	4.2991	0.2963	0.2733	0.1004	0.1869	1	0	1
1810022C23Rik	Z00056755-1	1.7288	2.4845	2.5973	1.7952	1.5465	2.2613	1.6973	3.4702	2.016	2.3537	3.3475	2.0004	3.5594	3.4676	2.4044	1.0567	1.3249	0.8909	2.735	0.7734	0.9765	1.1477	1.1827	1.7977	0.7734	3.5594	1.6869	1.4744	0.6874	1.0809	1	0	0
1810022K09Rik	Z00032186-1	3.5006	3.3794	3.6332	3.3907	3.4446	3.3272	3.4907	3.4135	3.3588	3.2859	3.4681	3.7185	3.1916	3.1143	3.349	3.4369	3.3979	3.1364	3.0135	3.1747	3.2848	3.2387	3.1996	2.7745	2.7745	3.7185	0.1281	0.1026	0.2578	0.1802	1	0	1
1810023F06Rik	Z00048802-1	2.3074	1.8203	1.6189	2.1418	2.5479	1.9665	3.6406	2.2411	2.6998	1.9908	2.1838	2.2545	3.5083	3.4095	3.2896	1.4843	1.126	1.233	2.566	1.2514	1.7717	2.8488	2.7597	2.4875	1.126	3.6406	1.3858	0.2953	0.2321	0.2637	0	0	1
1810024B03Rik	Z00028460-1	2.233	1.6389	1.6898	2.3475	1.4783	1.8426	1.4662	1.9624	1.3956	1.2328	1.3972	1.3985	1.3152	1.2502	1.205	0.8767	1.7148	1.6713	0.8524	1.5768	1.4538	1.2297	0.7932	0.7124	0.7124	2.3475	0.6657	0.1717	0.3622	0.267	1	0	1
1810026B05Rik	Z00026352-1	4.1491	4.303	4.6473	4.0561	4.2734	4.1843	4.0713	4.1472	4.3729	4.3716	4.1591	4.486	4.2843	4.0047	4.2389	3.7688	4.187	3.8288	4.0217	4.0554	3.7475	3.7689	3.8203	3.8946	3.7475	4.6473	0.2104	0.2202	0.1011	0.1607	n/d	n/d	0
1810026J23Rik	Z00035580-1	4.2692	4.2583	4.281	4.4527	4.4095	4.2659	4.2731	4.2639	4.2078	4.2418	4.1671	4.1247	4.0739	4.0324	4.1576	3.8021	3.9552	4.1794	4.1039	3.8921	3.923	3.8851	3.9396	3.9745	3.8021	4.4527	0.1031	0.0773	0.0503	0.0638	1	0	1
1810027O10Rik	Z00019698-1	4.6082	4.578	4.5224	4.7329	4.8691	4.878	5.1452	4.9775	4.6358	4.5908	4.7498	4.6067	4.443	4.6905	4.6658	4.5058	4.6644	4.5955	4.0665	4.5786	4.3399	4.3353	4.4114	4.4743	4.0665	5.1452	0.1972	0.1839	0.101	0.1425	1	1	1
1810029B16Rik	Z00009253-1	3.4755	3.3735	3.4122	3.9476	3.6867	3.6526	3.5498	3.4043	3.5412	3.4337	3.5957	3.2177	3.1498	3.0756	3.3622	3.7436	3.5434	2.9183	3.34	3.6531	4.1616	3.6792	3.6368	3.2146	2.9183	4.1616	0.3058	0.1455	0.386	0.2658	1	1	1
1810030J14Rik	Z00078206-1	1.5148	1.4542	1.615	1.6418	1.5045	1.403	1.8966	1.808	1.4472	1.5509	1.5427	1.3608	3.3826	3.5454	1.5265	1.3176	1.6925	1.4952	1.3055	1.4806	1.2461	1.5719	1.4225	2.3316	1.2461	3.5454	2.6005	0.3406	0.4262	0.3834	0	1	0
1810030N24Rik	Z00009592-1	3.7432	3.6521	3.9471	4.0489	4.3073	3.8982	3.7396	4.0092	3.8509	3.6596	3.9548	3.5931	3.7017	3.5909	3.7415	3.2576	3.5965	3.7294	3.2571	3.5865	3.2616	3.2544	3.294	2.894	2.894	4.3073	0.3244	0.0934	0.203	0.1482	1	0	1
1810030O07Rik	Z00006284-1	3.3486	3.3691	3.3498	3.5056	3.5011	3.444	3.1589	3.3991	3.5238	3.5333	3.525	3.5485	3.4906	3.3753	3.5202	3.1665	3.2828	3.3966	3.3275	3.5978	3.5889	3.351	3.3793	3.0787	3.0787	3.5978	0.059	0.1073	0.1326	0.12	1	0	1
1810031K17Rik	Z00035105-1	3.3477	3.317	3.2731	3.4931	3.5136	3.6402	3.9066	3.7865	3.6522	3.7162	3.4606	3.6724	3.7259	3.9296	3.6078	3.4246	3.0587	3.7016	3.4918	3.2717	3.1738	3.4387	3.2664	3.3523	3.0587	3.9296	0.1841	0.3352	0.1224	0.2288	1	1	1
1810032O08Rik	Z00037493-1	3.625	3.7537	4.2841	4.3545	3.7715	4.1924	3.7876	4.1271	4.0254	4.4132	3.7861	3.7951	3.8876	3.8092	3.9139	4.1961	3.988	3.592	3.8249	3.8494	4.0529	3.9381	3.8405	3.9255	3.592	4.4132	0.1994	0.0968	0.1944	0.1456	1	1	1
1810033B17Rik	Z00046075-1	1.4954	2.233	1.8918	1.3329	1.3236	3.2419	1.2692	1.6619	1.8958	1.3907	2.0673	2.9115	1.9418	1.6067	1.338	2.2355	0.9214	0.7452	0.8493	0.9694	0.6921	0.9572	0.9218	1.6895	0.6921	3.2419	1.9942	0.4828	0.2861	0.3845	0	0	0
1810034E14Rik	Z00026839-1	2.1257	2.172	2.5822	2.7825	3.1222	2.8125	3.1678	3.0189	2.652	2.747	2.6964	2.6203	3.0364	2.9793	2.6805	1.853	1.6326	1.8307	2.1304	1.7653	1.9729	2.4237	2.3931	1.9633	1.6326	3.1678	0.5394	0.246	0.298	0.272	1	0	1
1810034K20Rik	Z00011369-1	3.416	3.359	3.2834	3.4257	3.522	3.2991	3.1578	3.3141	3.2956	3.371	3.4382	3.2673	3.6016	3.5627	3.3748	3.0427	3.1893	3.1712	3.0582	2.9694	2.9848	2.9718	3.0585	3.0152	2.9694	3.6016	0.1302	0.0572	0.0934	0.0753	1	0	1
1810035I16Rik	Z00030133-1	2.0351	2.1073	2.0408	2.0249	2.2641	2.2578	2.1079	2.3008	2.042	2.2625	1.9614	2.0623	2.2364	2.1059	2.043	1.8833	1.8592	2.0769	1.7975	1.8529	1.9996	1.7198	1.8106	1.7016	1.7016	2.3008	0.1021	0.0877	0.1449	0.1163	0	0	1
1810035K13Rik	Z00030132-1	1.2528	1.2913	1.3394	1.1936	1.2433	1.1882	1.2738	1.1876	1.2018	1.2732	1.2551	1.2765	1.3058	1.1968	1.206	0.8669	0.8095	0.6332	0.7374	0.8574	0.8993	0.8453	0.8099	0.517	0.517	1.3394	0.1559	0.3226	0.2935	0.3081	0	0	0
1810035L17Rik	Z00011329-1	4.0518	4.1468	4.1698	4.3031	4.3892	4.2482	4.1909	4.3839	4.1804	3.9904	4.2025	3.9858	4.0608	3.8445	4.139	4.1699	4.1284	3.8752	3.8622	3.9798	3.8378	4.0073	3.9865	3.5372	3.5372	4.3892	0.1169	0.0708	0.1561	0.1135	1	0	1
1810036I24Rik	Z00014281-1	3.623	3.5738	3.661	3.1459	3.5038	3.2635	3.4653	3.6994	3.5944	3.2101	3.9331	3.5659	3.5517	3.2745	3.7812	3.4791	3.3845	3.3693	3.3336	3.2126	3.1969	3.182	3.3943	2.6478	2.6478	3.9331	0.2101	0.1499	0.1123	0.1311	n/d	n/d	0
1810037C20Rik	Z00052644-1	3.6128	3.59	3.8794	3.8935	3.7599	3.6263	3.8388	3.9597	3.8138	3.818	4.0965	3.8193	3.7986	4.0771	3.876	3.5224	3.493	3.5528	3.7973	3.4794	3.5623	3.4657	3.5598	3.3393	3.3393	4.0964	0.1462	0.2698	0.062	0.1659	0	0	1
1810037I17Rik	Z00031153-1	4.7477	4.7369	4.8772	4.3784	4.6818	4.6742	4.4302	4.6862	4.8355	4.7944	4.772	4.9977	4.7372	4.6922	5.1876	4.0137	4.5099	4.9819	4.5183	4.3026	4.4303	4.4146	4.4029	4.0912	4.0137	5.1876	0.2557	0.1196	0.2095	0.1646	1	0	1
1810041H14Rik	Z00030134-1	2.3557	2.3323	2.2422	3.3872	2.5033	2.8542	2.9317	3.2371	2.538	2.1387	3.0017	3.1232	2.8561	2.3716	3.5148	2.3857	2.1036	2.1806	2.3961	2.0622	1.9577	1.8549	1.9981	1.9623	1.8549	3.5148	0.8861	0.1142	0.1995	0.1569	1	1	1
1810041L15Rik	Z00050777-1	2.5205	2.4849	2.4046	1.3487	1.2896	1.3493	1.3374	1.5522	2.8227	1.0966	1.3006	1.7569	2.1722	2.5062	2.2591	0.9699	1.5978	2.32	1.7924	0.9605	0.9371	0.9484	1.0215	1.8904	0.9371	2.8227	1.0021	0.5824	0.3144	0.4484	1	0	1
1810043G02Rik	Z00063945-1	4.6013	4.9128	3.7398	4.6248	5.313	4.811	5.1418	5.0322	4.8306	5.0419	4.3189	5.209	4.9513	5.5634	4.9983	3.2066	4.4361	4.7455	4.3249	4.4853	4.3003	4.9957	4.6652	6.2635	3.2066	6.2635	1.5558	0.3127	0.6652	0.489	1	0	0
1810043H04Rik	Z00031620-1	3.4068	3.3542	3.4888	3.6675	3.8265	3.5753	3.5134	3.5897	3.547	3.3029	3.5114	3.3868	3.5816	3.6767	3.4527	3.1652	3.1891	2.9617	2.9829	3.1371	3.1271	3.0395	3.0604	2.6126	2.6126	3.8265	0.2289	0.0582	0.1963	0.1273	1	0	1
1810044A24Rik	Z00013124-1	3.2501	3.3411	3.0812	3.5361	3.2494	2.9652	3.0689	3.3087	3.031	3.1597	3.3182	2.9374	3.1336	3.3173	3.0626	2.9731	2.9645	3.0792	2.8766	2.9792	3.0035	2.863	2.9195	2.976	2.863	3.5361	0.1307	0.0762	0.2238	0.15	1	0	1
1810044D09Rik	Z00030175-1	3.192	3.1926	3.5099	3.6809	3.6354	3.488	3.6523	3.762	3.5781	3.3296	3.847	3.2505	3.3924	3.4588	3.2616	3.1675	3.2506	3.3104	2.813	3.1776	3.0074	2.8498	2.8894	2.8393	2.813	3.847	0.2879	0.0806	0.2703	0.1755	1	0	1
1810044K17Rik	Z00030263-1	1.3362	1.2693	1.232	1.2312	1.2187	1.2919	2.4599	1.7907	1.225	1.3447	1.2965	1.3069	2.827	1.5908	1.5777	0.8717	0.8143	0.6381	0.7558	0.8623	0.9041	0.8501	0.8147	1.2426	0.6381	2.827	1.8761	0.222	0.2923	0.2572	0	1	0
1810046J19Rik	Z00015057-1	4.4082	4.3566	4.3259	4.2245	4.3833	4.0805	4.5177	4.7614	4.3594	4.1024	4.7248	4.1721	4.3449	4.5014	4.4568	4.2462	3.9801	4.351	3.9277	4.0282	3.8903	3.9609	4.0025	3.9858	3.8903	4.7614	0.2319	0.1276	0.1042	0.1159	1	0	1
1810046K07Rik	Z00039775-1	1.1517	1.422	1.2162	1.2599	1.2542	1.3344	2.8052	1.3173	1.2934	1.2206	1.9233	1.4986	3.0874	2.8424	2.7231	1.2545	0.9388	1.748	1.685	1.0893	0.9823	0.8538	0.8144	0.9945	0.8144	3.0874	1.8396	0.3255	0.2871	0.3063	0	0	0
1810048J11Rik	Z00010115-1	3.0293	3.0075	3.2902	3.5793	3.4071	3.386	3.5827	3.2641	3.4061	3.2876	3.668	3.362	2.8441	3.1156	3.1903	3.6051	3.2802	3.1766	3.4551	3.6932	3.5635	3.6667	3.5838	2.9704	2.8441	3.6932	0.179	0.1011	0.1949	0.148	1	0	1
1810049H13Rik	Z00038516-1	3.6488	3.6753	3.7153	4.1954	4.5524	3.9356	4.1829	4.2319	3.9678	3.6929	4.0292	3.6357	3.7596	3.9044	3.9139	3.8047	3.549	3.6036	3.422	3.597	3.2954	3.3884	3.3649	3.4973	3.2954	4.5524	0.4376	0.2268	0.1986	0.2127	1	0	1
1810049H19Rik	Z00044039-1	2.1472	1.7355	1.7933	1.9699	1.849	2.158	1.7705	1.7057	1.6349	1.828	1.7641	1.6422	2.6142	1.9925	3.4148	1.2561	1.6643	1.8655	1.3775	1.401	1.6592	1.804	1.4636	2.4531	1.2561	3.4148	1.847	0.2651	0.3463	0.3057	0	1	1
1810049I09Rik	Z00030178-1	1.358	1.5085	1.4042	1.9369	1.3473	1.6082	1.5619	1.5056	1.5879	1.4971	1.8687	1.3927	1.3198	1.5065	1.5531	0.9541	0.8818	0.9527	0.8342	0.8604	0.8953	0.9953	1.0563	0.7033	0.7033	1.9369	0.3728	0.1935	0.2059	0.1997	0	0	1
1810053B01Rik	Z00036208-1	2.9049	2.8958	2.63	2.6242	2.8307	2.5638	3.0999	2.8062	2.6799	2.8816	2.6246	2.6798	2.8487	2.9088	2.7363	2.7916	2.5046	2.634	2.65	2.6165	2.7095	2.6422	2.6033	2.3183	2.3183	3.0999	0.1004	0.0786	0.1976	0.1381	1	0	1
1810053B23Rik	Z00032706-1	1.5151	1.4332	1.5154	1.4086	1.4856	1.5857	1.6561	1.2326	1.5978	1.6078	1.5785	1.4977	1.4954	1.5528	1.3874	1.1603	1.1721	1.0367	1.023	1.0639	1.0381	1.159	1.0369	0.6774	0.6774	1.6561	0.1776	0.3678	0.2907	0.3293	0	0	0
1810054D07Rik	Z00041875-1	3.6625	3.6925	3.3581	2.7903	3.3076	3.142	3.6848	3.0596	3.1372	3.4506	3.03	3.3068	3.4415	3.2284	3.5973	3.0332	2.6248	2.5883	2.0178	2.8286	2.9655	2.8363	3.0636	2.4152	2.0178	3.6925	0.4354	0.1455	0.494	0.3198	1	0	1
1810055E12Rik	Z00009034-1	3.4496	3.4885	3.674	3.101	3.2179	3.1408	3.3658	3.4033	3.222	2.9105	3.5165	3.2351	3.2472	2.8826	3.3229	3.3177	3.1068	3.4906	3.1848	3.4415	3.2628	3.2859	3.3541	2.6637	2.6637	3.674	0.1455	0.1337	0.0961	0.1149	1	0	1
1810055G02Rik	Z00014027-1	3.514	3.5143	3.2417	3.3575	3.291	3.2482	4.1391	3.1864	3.4726	3.1871	3.4663	3.4222	4.3609	3.6872	3.3656	3.63	3.5396	3.3608	3.4001	3.667	3.7543	3.9148	3.8502	3.6335	3.1864	4.3609	0.473	0.1489	0.1002	0.1246	1	0	1
1810058I24Rik	Z00049861-1	3.5825	3.5429	3.7105	3.5409	3.9901	4.0323	4.1449	3.7048	3.8478	3.9073	3.6369	3.5359	3.3383	3.4275	3.3242	3.0277	3.4875	3.9204	3.2761	3.1716	3.3203	3.4125	3.4124	3.0179	3.0179	4.1449	0.3362	0.5595	0.2731	0.4163	1	0	1
1810058N05Rik	Z00030176-1	1.2107	1.0073	1.7752	2.155	1.6748	1.7474	1.8848	1.9008	1.7647	1.3795	1.3622	2.3081	2.3323	2.8172	3.1339	1.3615	1.1945	0.7863	2.3861	0.9864	1.2029	1.0111	0.9576	1.457	0.7863	3.1339	1.5701	0.3261	0.3369	0.3315	1	0	1
1810058N15Rik	Z00045417-1	1.5647	1.4144	1.6153	1.5511	1.7465	1.7799	1.7177	2.3756	2.1065	1.5386	2.0641	2.1577	2.5022	2.3854	2.2782	1.2248	1.2487	0.9918	1.0754	1.267	1.1606	1.2932	1.0252	1.0848	0.9918	2.5022	0.7525	0.2617	0.2795	0.2706	n/d	n/d	0
1810059C17Rik	Z00030177-1	1.4383	1.5802	1.7365	1.4218	1.5256	1.5853	1.4936	1.763	1.4665	1.4662	1.826	1.5431	1.3177	1.4601	1.4067	1.7273	0.7849	1.4895	1.652	1.5742	1.2158	0.9527	1.1174	0.7491	0.7491	1.8259	0.1889	0.4714	0.3869	0.4292	1	0	1
1810059H22Rik	Z00049326-1	2.6922	2.8729	2.9743	2.9225	3.1699	2.745	3.6571	3.5696	2.8316	2.8823	2.9309	2.6447	2.7959	3.0606	2.8507	1.68	1.6551	2.0363	1.6665	2.6271	2.354	1.8925	1.9371	2.1064	1.6551	3.6571	0.8569	0.3782	0.3414	0.3598	n/d	n/d	0
1810062G17Rik	Z00054412-1	1.9756	2.0515	2.2115	2.2461	2.4742	2.498	2.964	2.5729	2.868	2.5633	3.3522	2.882	2.2163	2.7239	2.9614	2.8578	2.02	2.0824	2.9514	1.8482	2.9058	2.7596	2.5069	2.107	1.8482	3.3522	0.5179	0.8515	0.2709	0.5612	1	0	1
1810062O18Rik	Z00045534-1	3.3391	3.0018	2.8669	2.8925	2.5374	2.7978	2.6289	2.9809	3.2094	2.8324	3.2292	2.8839	2.9494	3.0002	2.7751	2.5397	2.5942	3.0321	3.0483	2.6584	2.2556	2.4615	2.6226	2.5421	2.2556	3.3391	0.2457	0.3249	0.3024	0.3137	1	0	1
1810063B05Rik	Z00013194-1	2.6075	2.7428	2.712	3.0815	2.7013	2.7309	2.6011	2.5359	2.5119	2.6152	2.5617	2.6414	2.3336	2.4013	2.5566	2.8702	2.7663	2.6003	1.9715	2.4131	3.0058	2.7594	2.6546	2.2438	1.9715	3.0815	0.1794	0.2287	0.2312	0.23	1	1	1
1810063B07Rik	Z00034718-1	3.6511	3.6388	3.703	3.9946	3.8422	3.9006	4.1178	3.9134	3.8396	3.8082	3.7903	3.8499	3.844	4.0903	3.8736	3.6486	3.6444	3.4369	3.5967	3.4042	3.2722	3.545	3.5603	3.6168	3.2722	4.1178	0.1504	0.0429	0.2278	0.1354	1	0	1
1810063I02Rik	Z00030179-1	1.5302	1.465	1.4767	1.5121	1.4421	1.4381	1.7743	3.0125	1.7502	1.4648	1.616	2.7463	2.6742	3.2584	3.5342	0.927	1.2017	0.8047	0.854	0.9607	1.3876	1.0604	1.0228	2.1814	0.8047	3.5342	2.1034	0.3105	0.2484	0.2795	0	0	1
1810064F22Rik	Z00076557-1	1.6314	1.6043	1.6066	1.7844	2.0193	1.74	2.3384	2.0013	2.0351	1.5284	1.8455	2.0118	1.7641	1.5587	2.5932	1.3944	1.4599	1.2443	0.9937	1.3155	1.3252	1.1791	1.3213	0.9311	0.9311	2.5932	0.688	0.2812	0.1825	0.2319	0	0	1
1810065E05Rik	Z00039008-1	1.4878	1.5643	1.5073	1.5114	1.5315	1.582	1.4814	1.4543	1.5868	1.5596	1.6643	1.4652	2.6015	2.6281	1.5442	1.0613	0.956	0.7798	1.0313	1.0039	1.1101	0.9918	1.0789	1.6075	0.7798	2.6281	1.2711	0.9516	0.2906	0.6211	0	1	1
1810073G14Rik	Z00056601-1	3.2279	3.3253	3.2976	3.9199	3.6379	3.5357	3.5617	3.4332	3.3787	3.5285	3.4099	3.3801	3.6122	3.3921	3.5313	3.6556	3.3289	3.0754	3.3815	3.3541	3.2918	3.2786	3.3147	3.1335	3.0754	3.9199	0.1489	0.0541	0.1302	0.0922	1	0	1
1810074P20Rik	Z00003962-1	3.352	3.3487	3.5697	3.7509	3.5894	3.4642	3.4987	3.3933	3.3665	3.2451	3.5298	3.2986	3.393	2.7992	3.442	2.9451	3.3238	3.2597	3.1671	3.0712	2.8666	3.0353	3.0181	2.6135	2.6135	3.7509	0.2146	0.1135	0.1487	0.1311	1	0	1
2010000I03Rik	Z00067742-1	1.2272	1.1074	1.2672	1.2345	1.2186	1.1562	1.2196	1.2282	1.2461	1.218	1.1579	1.2065	1.2408	1.2637	1.2271	0.8748	0.8174	0.6412	0.7453	0.8654	0.9072	0.8532	0.8178	0.5276	0.5276	1.2672	0.1348	0.2149	0.262	0.2385	1	0	1
2010001A14Rik	Z00062454-1	2.0804	2.3592	2.1552	1.9651	1.8527	1.8066	2.0182	2.5545	2.207	1.7422	2.2017	2.0345	2.5407	2.3122	1.8287	1.2874	1.7381	2.3321	1.3456	1.7113	2.0646	1.6304	1.2155	0.964	0.964	2.5545	0.4256	0.2118	0.2628	0.2373	1	0	1
2010001E11Rik	Z00053550-1	1.2806	1.2745	1.4361	1.3173	1.2221	1.1715	1.2714	1.2362	1.233	1.2025	1.2692	1.2343	3.0167	1.7776	1.2642	0.9052	0.8478	0.6716	0.7757	0.8958	0.9171	0.8837	0.8482	1.0066	0.6716	3.0167	2.6449	0.65	0.2525	0.4513	1	0	0
2010001J22Rik	Z00050086-1	3.1968	3.5079	2.5707	2.8433	3.0675	2.7631	3.9625	2.7258	2.6594	2.837	3.0316	3.8073	3.863	3.7547	2.991	1.5608	1.6413	1.6891	1.7747	1.1568	1.3832	1.1518	1.379	2.6497	1.1518	3.9625	1.3088	0.1983	0.192	0.1952	1	0	1
2010001K21Rik	Z00026244-1	3.2699	3.2623	3.1127	3.5094	3.5223	3.1611	3.2936	3.1308	3.1675	3.3763	3.3148	3.781	3.7594	3.7003	3.6858	3.229	3.0657	3.2831	3.0783	3.0981	3.1854	3.1911	3.1574	3.0574	3.0574	3.781	0.2387	0.119	0.1522	0.1356	n/d	n/d	0
2010001M09Rik	Z00051280-1	3.0353	3.1009	3.0997	3.4266	3.3557	3.5534	3.3128	3.2757	3.3256	3.2722	3.2697	3.7884	3.7764	3.8586	3.3356	2.701	2.8318	2.8784	2.7209	2.7647	2.8098	2.8453	2.8254	2.7103	2.701	3.8586	0.4863	0.1085	0.0906	0.0996	0	1	1
2010002M12Rik	Z00060923-1	1.9973	2.0743	2.5199	2.0936	2.2606	1.9392	2.1095	2.0867	2.0154	1.9874	2.1807	2.272	3.0636	3.023	2.6221	2.1342	1.2295	1.9476	2.1657	2.7334	2.5269	2.1128	1.6549	1.7157	1.2295	3.0636	0.6937	0.35	0.2814	0.3157	0	0	1
2010002N04Rik	Z00039115-1	3.4856	3.2959	3.162	2.9358	3.7362	4.1419	2.6511	3.2447	3.6466	3.0624	3.4877	3.9349	3.4634	3.5001	3.9117	3.4695	3.0593	2.7147	3.1133	2.7848	3.6774	3.7434	3.8078	2.9978	2.6511	4.1418	0.5016	0.2913	0.3396	0.3155	1	0	1
2010003K11Rik	Z00051201-1	1.6908	1.5586	1.747	2.1642	1.7813	1.7839	3.2522	3.0052	1.9386	2.43	2.9318	1.9857	3.1449	3.2281	2.7758	1.2643	1.2105	1.129	2.227	1.4807	1.1661	1.0233	1.3102	2.0558	1.0233	3.2522	1.3254	0.3123	0.2161	0.2642	0	0	1
2010003K15Rik	Z00030181-1	2.0035	1.7764	1.4657	1.5319	1.4912	1.806	3.6529	3.4025	1.4848	1.6064	1.7953	1.5289	3.4477	2.5271	1.5218	1.0257	1.1161	2.0381	2.9916	1.0935	1.1354	1.0814	1.046	2.5823	1.0257	3.6529	2.0509	0.2596	0.2234	0.2415	0	0	0
2010003O02Rik	Z00037571-1	1.4498	1.6888	1.6557	1.7064	2.1963	1.7744	2.0398	2.1595	1.4629	1.2597	1.5288	1.4422	1.6399	1.5049	1.6941	1.4996	1.53	1.1585	1.1377	1.744	1.4527	1.6453	1.4047	0.5551	0.5551	2.1963	0.368	0.2565	0.2514	0.254	n/d	n/d	0
2010004A03Rik	Z00036563-1	3.295	2.8331	2.4614	2.8348	2.6211	2.6771	2.2979	3.4146	2.2548	3.4024	3.19	2.8362	2.6319	2.8661	2.4765	1.2483	1.3108	1.3967	1.7177	2.7069	2.3123	1.9352	2.2846	2.3005	1.2483	3.4146	0.8179	0.9525	0.4308	0.6917	0	0	1
2010005H15Rik	Z00036982-1	1.7334	2.1045	2.1978	1.5151	1.8436	3.5059	1.4171	2.1647	1.7346	2.5711	1.8754	3.0874	2.5813	2.6545	2.0819	1.0345	2.0434	1.4936	2.6121	0.9969	1.1777	1.4279	1.5144	3.2479	0.9969	3.5058	1.5613	0.5612	0.8635	0.7124	0	1	1
2010005J08Rik	Z00075470-1	3.9388	3.9489	3.74	4.1642	4.0513	3.7387	3.904	3.9287	3.8179	3.7417	3.6843	3.6758	4.1101	4.1695	3.8604	3.9592	3.3993	3.6704	3.8119	3.6306	3.5686	3.597	3.5552	3.6546	3.3993	4.1695	0.1519	0.6889	0.3051	0.497	1	0	1
2010007H06Rik	Z00042051-1	2.8049	2.6972	2.9429	2.7909	3.2512	3.2207	2.4121	2.9501	3.4699	2.8246	3.6246	3.821	3.5635	3.4223	4.0602	0.8939	2.1567	2.4953	1.6802	2.7996	1.7558	2.1934	2.2103	2.3585	0.8939	4.0602	1.1462	0.503	0.2515	0.3773	1	0	1
2010007H12Rik	Z00036921-1	3.1722	3.3956	3.2659	3.2069	3.3795	3.6872	3.6372	3.4198	3.3759	3.2474	3.3123	3.4305	3.5352	3.6779	3.3529	3.2965	3.5834	3.7537	3.2058	3.5844	3.3406	3.5738	3.4535	3.3267	3.1722	3.7537	0.1079	0.0916	0.0935	0.0926	1	0	1
2010010A06Rik	Z00062752-1	1.7739	1.7081	1.7	2.2049	1.9552	1.9704	2.0132	1.7924	1.7653	1.8807	1.7245	1.7755	2.259	2.2633	1.8959	1.6502	1.6589	1.5712	1.6702	1.6418	1.6964	1.6367	1.6769	1.3013	1.3013	2.2633	0.2148	0.324	0.325	0.3245	0	1	1
2010010I01Rik	Z00031925-1	1.8136	1.8675	2.3826	1.9517	2.4246	2.6012	2.3294	2.9123	3.1519	3.1836	2.7099	2.9978	3.2203	3.3013	3.0481	1.9644	1.5165	1.8333	2.1972	1.5458	1.6248	1.7969	1.7232	2.3416	1.5165	3.3013	0.8962	0.2073	0.3385	0.2729	0	0	1
2010011I20Rik	Z00047245-1	2.4338	2.3716	2.3962	2.3978	2.2993	2.4352	3.1907	2.4249	2.8691	2.4575	2.5368	2.5802	2.5717	2.6524	2.9415	2.0697	1.8539	1.9409	2.1199	1.9614	1.5123	1.965	2.0487	2.4109	1.5123	3.1907	0.522	0.6345	0.1839	0.4092	1	0	1
2010012O05Rik	Z00018977-1	3.0966	2.9722	2.7425	3.0768	2.8824	2.628	2.7003	2.682	2.8044	2.5533	3.055	2.6305	2.6893	2.5046	2.7373	1.8229	2.5811	2.9129	2.206	2.5436	2.0148	2.3519	2.4773	1.8536	1.8229	3.0966	0.2977	0.2178	0.1573	0.1876	1	0	1
2010012P19Rik	Z00030203-1	2.393	2.5283	2.6551	3.2799	2.7871	3.0612	2.9625	2.6469	2.9746	2.694	3.0231	3.2803	3.7586	3.8028	2.6685	2.982	2.2054	2.1132	2.789	2.5599	1.9424	2.2254	1.5033	1.9774	1.5033	3.8028	1.0173	0.1101	0.5726	0.3414	0	1	1
2010013B24Rik	Z00061332-1	2.1967	2.333	1.9937	2.4345	2.1534	2.6468	2.9844	2.2496	2.1063	2.1021	1.9856	2.0896	2.3823	2.8816	2.5336	1.905	2.3578	2.2889	1.8525	2.1927	2.096	2.0936	1.9139	1.7706	1.7706	2.9844	0.4596	0.2145	0.3863	0.3004	0	0	1
2010015L04Rik	Z00074882-1	3.3791	3.4289	3.15	3.5724	3.6925	3.564	3.6432	3.4384	3.3441	3.6635	3.1146	3.4952	3.6582	3.9718	3.5287	2.9888	3.0047	3.5025	2.9874	3.1922	3.1101	3.2652	3.1467	3.1866	2.9874	3.9718	0.2593	0.1277	0.3009	0.2143	1	0	1
2010016I18Rik	Z00075692-1	1.6503	1.4876	1.7276	1.8499	1.9356	2.0392	1.8657	1.9653	3.1539	2.6	2.9503	2.4526	2.7183	2.5728	2.667	1.3798	1.0892	1.0089	1.3818	1.1698	1.3831	1.4684	1.7943	1.5079	1.0089	3.1539	1.1951	0.4246	0.3743	0.3995	0	0	0
2010100O12Rik	Z00036146-1	4.8363	4.8458	4.9928	5.1171	5.2343	5.1583	5.1969	5.2583	5.0254	4.996	5.2232	4.9363	4.8384	4.9694	5.0293	4.4472	4.7132	4.9783	4.7253	4.8299	4.6982	4.8027	4.8098	4.6139	4.4472	5.2583	0.1461	0.1721	0.1154	0.1438	1	0	1
2010106C02Rik	Z00062734-1	1.5335	1.8297	1.1473	1.4402	1.3364	1.3904	1.2185	1.4175	1.3115	1.3232	1.2859	1.7686	2.3274	1.9703	1.2687	1.121	1.5889	1.4131	1.3276	1.1774	1.0889	1.3309	1.0373	0.7664	0.7664	2.3274	0.6142	0.3251	0.1698	0.2475	0	0	1
2010106E10Rik	Z00059249-1	1.4146	1.2849	1.4279	1.3663	1.3242	1.3959	1.3576	1.3103	1.3211	1.3311	1.2229	1.4261	3.0087	2.2603	1.4565	0.8741	0.8167	0.6405	0.7446	0.8647	0.9065	0.8525	0.8171	1.6701	0.6405	3.0087	2.2636	0.2593	0.6072	0.4333	0	1	0
2010106G01Rik	Z00046086-1	3.4244	3.3767	3.4029	3.9141	3.7202	3.7647	4.2908	3.9197	3.762	3.6689	3.6309	3.8227	3.9201	3.7025	3.8004	2.8168	3.4472	3.3735	2.7431	3.4507	3.3484	3.2366	3.2801	3.3789	2.7431	4.2908	0.3848	0.3291	0.0931	0.2111	1	0	1
2010107E04Rik	Z00012960-1	4.8822	4.93	4.9699	5.1448	5.4608	5.2706	5.0034	5.159	4.788	4.7569	4.675	4.6518	5.1013	4.9527	5.0299	4.2887	4.7021	4.6152	4.3392	4.4062	4.1852	4.3997	4.313	4.583	4.1852	5.4608	0.387	0.0852	0.0897	0.0875	1	0	1
2010107G12Rik	Z00056138-1	1.6861	1.5529	1.6294	1.908	1.8336	1.7399	1.7794	1.5909	1.7415	1.6239	1.6675	1.7387	2.2584	1.8647	1.6773	1.6758	1.2234	1.4971	1.5061	1.4462	1.6481	1.5256	1.5222	1.103	1.103	2.2584	0.2141	0.2857	0.2998	0.2928	0	0	1
2010107G23Rik	Z00008299-1	4.1491	4.2376	3.9158	3.5284	3.4901	2.9234	3.2888	3.58	3.9461	3.8934	3.5061	3.5564	3.8133	3.9738	3.7658	3.5935	2.8852	3.4345	2.7233	0.9291	1.2431	2.3308	2.6078	4.1884	0.9291	4.2376	0.661	0.3576	0.1213	0.2395	1	0	1
2010109A12Rik	Z00049732-1	1.5383	1.7626	1.7053	1.6665	1.9315	1.9625	1.872	2.1894	2.0056	1.687	2.7302	1.9177	1.9824	2.0244	1.9349	1.1225	1.6539	1.6559	2.0606	0.893	0.9952	1.1738	1.308	1.1838	0.893	2.7302	0.6887	0.1703	0.3948	0.2826	1	1	1
2010109I03Rik	Z00043843-1	1.7941	1.553	1.7119	2.3031	1.8631	1.7724	2.0331	1.876	1.7272	3.0289	1.6839	2.1875	3.5719	3.6458	3.3536	0.9427	0.8546	1.1912	0.8968	1.0786	1.1202	1.0166	0.8572	1.7478	0.8546	3.6458	2.1691	0.3214	0.2079	0.2647	0	1	1
2010109K11Rik	Z00042180-1	2.844	2.728	2.8618	3.2262	3.3376	3.3649	3.0557	3.0172	3.3186	2.9979	3.2406	3.2315	3.7498	3.8994	3.5201	2.9313	2.478	2.7654	3.3495	2.8759	2.8814	3.023	2.9646	2.8207	2.478	3.8994	0.4974	0.193	0.1074	0.1502	1	0	1
2010109N14Rik	Z00036142-1	4.6399	4.5768	5.1167	4.3903	4.2264	4.9507	4.8512	4.4886	4.8274	4.7061	4.6037	4.6872	4.6085	4.4092	4.4777	4.3476	4.6971	4.1089	3.9753	4.7733	4.6558	4.5034	4.5034	4.228	3.9753	5.1167	0.241	0.1421	0.137	0.1396	1	1	1
2010110G14Rik	Z00030182-1	1.2691	1.2217	1.0956	1.1788	1.0905	1.3532	1.2489	1.2237	1.2513	1.1287	1.161	1.2882	2.2405	1.253	1.2321	0.9607	0.9033	0.7271	0.8312	0.9512	0.9089	0.9829	0.9037	0.6254	0.6254	2.2405	0.8433	0.2195	0.2338	0.2267	0	0	0
2010110K16Rik	Z00000532-1	3.463	3.5521	3.7067	3.8668	3.9394	3.7312	4.0701	3.8894	3.9083	3.5661	4.0199	3.5259	3.7504	3.6608	3.8892	3.7762	3.8011	3.4864	3.5066	3.7533	3.5339	3.5859	3.5782	3.0998	3.0998	4.0701	0.1481	0.111	0.1974	0.1542	1	0	1
2010110K18Rik	Z00030210-1	1.1303	0.9713	1.1475	1.3473	1.3278	2.6986	1.3451	1.313	1.319	1.5758	1.3038	1.1401	1.4814	1.6773	1.4438	2.3988	2.458	0.7316	1.7589	2.1074	1.9825	1.9312	2.0829	1.1327	0.7316	2.6985	1.024	0.219	0.2027	0.2109	1	1	1
2010110P09Rik	Z00054804-1	2.6036	1.9665	2.722	3.3427	3.0549	3.3051	3.2747	2.2034	3.1915	3.4106	3.3845	2.9226	3.7011	3.7535	3.2118	1.0001	0.7851	1.546	2.1206	0.9761	1.1531	1.0167	1.0811	2.2433	0.7851	3.7535	1.0728	0.5491	0.2197	0.3844	0	0	1
2010111I01Rik	Z00070108-1	4.0292	4.0192	4.0807	4.479	4.5239	4.462	4.1074	4.0914	4.5127	4.6616	3.7804	4.4245	4.0496	4.2838	4.1819	3.4276	2.7064	2.9335	3.5825	3.4769	3.7708	3.8197	3.9248	3.7673	2.7064	4.6616	0.4794	0.4469	0.3674	0.4072	0	0	1
2010200O16Rik	Z00016077-1	3.3812	3.3866	3.3806	3.2067	3.3965	3.3567	3.4539	3.3969	3.5961	3.4199	3.6333	3.5705	3.504	3.4202	3.6207	3.0444	3.0062	3.3586	3.16	3.1922	3.2357	3.281	3.4037	3.0766	3.0062	3.6332	0.1008	0.1205	0.0639	0.0922	1	0	1
2010203O07Rik	Z00040867-1	3.1387	3.1769	3.3017	3.8328	3.9942	3.5256	4.1493	3.6476	3.4896	3.4717	3.7017	3.5068	3.6807	3.5402	3.7759	3.2152	3.3449	3.1501	3.6445	3.6846	3.5636	3.6357	3.6488	3.1546	3.1387	4.1493	0.2737	0.174	0.1671	0.1706	1	0	1
2010204K13Rik	Z00035253-1	3.9583	3.604	3.2773	3.3455	3.3503	3.3242	3.3104	3.6083	3.4727	3.3575	3.0321	3.5875	3.2184	3.354	3.4254	3.8533	3.7294	3.0915	3.9565	3.4705	3.5659	3.3019	3.2468	3.1482	3.032	3.9583	0.2692	0.1132	0.3066	0.2099	0	0	1
2010204N08Rik	Z00046188-1	1.5805	1.2664	1.3445	1.4673	1.3821	1.5708	1.6026	1.4176	1.4433	1.3893	1.2948	1.3271	5.1292	3.3297	1.2779	0.9053	0.8557	0.9729	0.8736	1.7142	0.9428	1.1836	0.9519	1.1172	0.8557	5.1292	4.421	0.4607	0.6632	0.562	0	0	1
2010205J10Rik	Z00078108-1	2.2671	2.2485	2.0882	3.4043	2.1788	2.9045	2.3818	2.6705	2.2411	2.2116	2.1583	2.0459	2.5646	2.2742	2.3705	1.5339	2.2127	2.5279	1.4445	1.8526	1.7716	1.5798	1.5589	2.1186	1.4445	3.4043	1.0467	0.3182	0.2813	0.2998	0	0	1
2010209O12Rik	Z00034814-1	1.9493	1.9062	1.3762	1.8765	1.7734	1.7593	1.7061	1.9794	1.9061	1.5933	2.2708	1.9553	1.6338	2.0967	1.9588	1.5667	1.7452	2.0092	2.4681	2.6898	2.3982	2.6512	2.6245	1.9902	1.3762	2.6898	0.5213	0.4446	0.214	0.3293	1	0	1
2010300C02Rik	Z00003177-1	4.6817	4.1045	3.3798	3.2256	3.1307	3.0518	2.9084	2.9799	3.5982	3.5934	3.687	4.1437	4.1507	4.2106	4.19	2.9847	2.6524	2.4299	2.8503	2.0876	2.1887	2.438	2.2476	3.4972	2.0876	4.6817	1.3121	0.4998	0.0692	0.2845	1	0	1
2010301N04Rik	Z00012222-1	2.8647	2.7908	2.9923	3.0594	2.905	3.4468	3.098	2.9477	3.3256	3.1931	3.2201	2.9803	3.1012	2.8661	3.2293	3.2472	3.0659	2.7963	3.357	3.3868	3.3013	3.1921	3.2446	2.5932	2.5932	3.4468	0.1485	0.169	0.0949	0.132	1	0	1
2010305A19Rik	Z00014514-1	3.5574	3.5679	3.385	3.9581	3.8665	3.6416	4.1879	3.8362	3.6103	3.3236	3.699	3.2485	3.8403	3.6104	3.8146	4.0837	3.5265	3.2541	3.7869	3.9003	3.8137	3.7192	3.6701	3.6415	3.2485	4.1879	0.2019	0.0342	0.1383	0.0863	1	0	1
2010305C02Rik	Z00035797-1	2.2257	2.1281	2.8468	3.0353	3.2615	3.31	4.3391	3.604	3.2025	3.4721	3.6141	3.0401	3.9425	3.1805	3.2715	2.483	2.4409	2.2588	2.9734	2.7367	2.6779	3.0452	3.2919	3.0123	2.1281	4.3391	1.17	0.6472	0.1175	0.3824	0	0	1
2010308F09Rik	Z00062789-1	1.3677	1.341	2.0145	1.5671	1.4487	1.5934	1.5841	1.3797	1.2924	1.355	1.4208	1.4392	1.5396	1.2903	1.2814	0.961	1.1964	1.2123	1.25	0.9974	1.1328	1.0862	1.042	0.8812	0.8812	2.0145	0.2888	0.4879	0.3394	0.4137	0	0	0
2010309E21Rik	Z00033817-1	3.0006	2.9342	3.0322	3.3607	3.3298	3.0095	3.5374	3.1268	3.1046	2.8753	3.3688	2.802	3.2828	3.1073	3.2878	3.5167	3.4237	2.9898	3.4887	3.3109	3.4184	3.2569	3.2243	3.0551	2.802	3.5374	0.1482	0.1126	0.3556	0.2341	1	0	1
2010309G21Rik	Z00078109-1	1.8062	1.7822	1.6268	2.1106	2.0647	1.9852	2.0422	1.811	1.7585	1.8682	1.9823	1.8099	1.714	1.9165	1.9759	1.5656	1.4813	1.6246	1.3971	1.6382	1.6896	1.7213	1.4603	1.1342	1.1342	2.1106	0.1621	0.38	0.2168	0.2984	n/d	n/d	0
2010311D03Rik	Z00012449-1	3.9525	3.9945	4.1444	4.6034	4.4849	4.3465	4.1813	4.1975	4.16	4.2158	4.2354	3.9487	4.1222	3.8755	4.2252	4.0707	3.9887	3.9655	4.1017	3.8914	4.1809	4.1476	4.1698	3.9224	3.8755	4.6034	0.1442	0.0806	0.0708	0.0757	1	0	1
2010315B03Rik	Z00064597-1	3.5355	3.5592	3.63	3.5013	3.5029	3.3009	3.822	3.7031	3.6612	3.2983	3.5226	3.4289	3.7286	3.3159	3.6216	1.1397	3.2518	3.1834	2.5733	3.1375	2.9722	2.8505	2.9484	2.5097	1.1397	3.822	0.3451	0.2686	0.2344	0.2515	0	0	1
2010316F05Rik	Z00045225-1	2.8407	3.1159	3.3906	3.7394	3.7392	3.6538	3.7557	3.6796	3.6637	3.3365	3.6233	3.3658	3.4259	3.2765	3.5626	3.5591	2.8494	2.008	3.2195	3.1919	3.2189	3.3271	3.3545	2.6545	2.008	3.7557	0.2874	0.0779	0.1277	0.1028	1	0	1
2010317E24Rik	Z00035816-1	2.4788	2.6475	2.3953	2.5207	2.5769	2.7666	2.4647	2.2837	2.4624	3.0068	2.423	2.5446	3.2775	3.3592	3.2134	3.3638	3.6492	2.6243	2.5992	3.2992	3.3649	3.0957	3.1277	3.3628	2.2837	3.6492	0.5453	0.174	0.1027	0.1384	1	1	1
2010321M09Rik	Z00004901-1	3.6205	3.6803	3.7031	3.9101	3.7895	3.8552	3.6291	3.7821	3.8053	3.7266	3.8179	3.7314	3.752	3.7112	3.7503	3.63	3.8351	3.8732	3.9009	3.7998	3.8613	3.8547	3.8399	3.752	3.6205	3.9101	0.0252	0.1001	0.0636	0.0819	1	0	1
2200001I15Rik	Z00057834-1	2.5222	2.5644	4.4662	2.9608	2.642	2.8086	4.9277	3.8336	5.2658	5.6458	2.5617	2.8473	2.599	2.6548	5.1657	2.0155	2.048	2.648	1.9823	2.1231	2.1944	2.1461	2.0983	5.0432	1.9823	5.6458	2.3004	0.4725	0.886	0.6793	0	1	1
2200001K16Rik	Z00063078-1	1.6194	1.7112	2.5365	2.134	1.7192	1.9502	2.0972	1.6739	2.6209	2.7847	1.8242	1.8315	1.9069	2.1038	2.6842	1.5841	1.3566	1.6293	1.7115	1.3984	1.365	1.6276	1.4075	1.6467	1.3566	2.7847	0.8072	0.5039	0.6653	0.5846	n/d	n/d	0
2200002D01Rik	Z00053430-1	2.4875	2.5809	4.5293	3.0079	3.2381	3.4133	4.5437	4.1236	5.0058	3.9632	3.2951	4.0854	5.5111	5.5041	4.7477	4.316	2.1816	2.1393	4.1397	2.2948	4.362	4.1088	4.224	4.0246	2.1393	5.5111	1.767	0.7579	0.472	0.615	0	0	1
2200002J24Rik	Z00059343-1	1.3329	1.0544	1.1953	1.4293	1.8124	1.6456	1.2412	2.0644	1.5462	1.381	1.866	1.446	3.1398	2.4945	3.2988	2.1136	0.854	0.6853	0.9536	1.1319	0.9723	1.0932	1.0924	1.2853	0.6853	3.2988	2.2448	0.8412	0.3664	0.6038	0	0	1
2200002K05Rik	Z00041755-1	2.9902	2.8689	2.7504	1.6377	2.0361	1.998	2.0444	3.0212	2.5833	3.0764	2.5376	2.026	3.3014	3.2346	3.2699	2.646	2.221	1.3244	2.8257	2.686	1.6736	2.6419	2.6201	2.4797	1.3244	3.3014	0.622	0.9653	0.3044	0.6349	1	0	1
2210008F06Rik	Z00076272-1	2.6376	2.3215	1.6972	2.0311	2.0644	1.6589	1.867	1.6934	1.8923	1.6933	1.5267	1.5386	1.6521	1.9363	1.7992	0.8569	2.0931	2.2111	0.8027	2.3551	2.2421	1.8929	1.7203	2.1563	0.8027	2.6376	0.4611	0.2203	0.3327	0.2765	1	0	1
2210009G21Rik	Z00007665-1	2.3756	2.262	2.3534	2.5395	1.9441	2.3828	2.2808	2.1648	2.2681	2.2593	2.4403	2.2659	2.7461	2.6257	2.4481	2.1591	2.2606	1.6921	2.0937	2.1049	2.0179	1.857	1.8118	1.7591	1.6921	2.7461	0.2392	0.1859	0.1928	0.1894	1	1	1
2210009P08Rik	Z00078110-1	1.3782	1.2827	1.9851	1.5021	1.4438	1.2895	1.7253	1.5718	1.8087	2.5585	1.4015	2.1766	3.6332	3.5551	3.5471	1.4066	0.9808	1.0018	1.4112	0.8928	0.9522	1.0037	0.9034	1.4751	0.8928	3.6332	2.4361	0.397	0.2466	0.3218	0	0	1
2210010B09Rik	Z00054896-1	1.6425	1.7869	1.7228	1.7221	1.738	1.3415	1.8759	1.5973	1.5746	1.5452	1.8709	1.5903	1.9342	1.3854	1.7759	1.3136	2.0147	1.4946	1.4935	1.9198	1.8645	1.7894	1.7323	1.5749	1.3136	2.0147	0.1216	0.1813	0.2972	0.2393	1	0	1
2210010C04Rik	Z00049780-1	1.3017	1.0714	1.0696	1.4514	1.4393	1.438	1.3929	1.3524	1.5357	1.3825	1.4088	1.2459	1.9736	1.3997	2.4559	0.9927	0.8532	0.7947	0.8827	0.8983	0.9015	0.9369	0.9739	1.4995	0.7947	2.4559	1.0088	0.2116	0.241	0.2263	0	1	0
2210010C17Rik	Z00016332-1	1.1712	1.0665	1.1861	1.6133	1.8531	1.6831	1.6947	1.5016	1.587	1.3096	1.4633	1.7032	3.0397	2.7126	2.5367	1.6722	0.8731	0.8726	1.5213	1.5056	1.3453	1.2143	1.3461	1.6496	0.8726	3.0397	1.6618	0.2368	0.2621	0.2495	0	0	1
2210010L05Rik	Z00050301-1	3.7843	3.7706	3.5931	2.9393	3.4425	3.3368	3.1724	3.238	3.6585	3.8249	3.3232	3.7528	3.767	3.9962	3.9329	2.8427	2.5592	3.4201	2.4747	2.5823	1.4291	2.418	2.3665	2.8614	1.4291	3.9962	0.6305	0.6321	0.3028	0.4675	1	0	1
2210010N04Rik	Z00020090-1	4.8145	4.9841	4.6899	4.3993	4.5386	4.0274	4.096	4.3792	4.5704	4.333	4.5557	4.7222	4.2554	4.484	4.6453	3.6884	4.1707	4.3109	4.1513	4.0829	3.7227	3.9442	3.9358	4.4226	3.6884	4.9841	0.3609	0.1574	0.1351	0.1463	1	1	1
2210011C24Rik	Z00043164-1	2.6841	3.0367	2.3475	3.5552	3.4584	2.9829	2.5261	3.9662	2.2335	2.5067	2.6484	4.1174	3.1634	3.3375	3.7915	2.9755	1.5677	2.3677	3.0426	2.1642	2.2758	1.8866	2.2312	2.64	1.5677	4.1174	1.305	0.5148	0.2964	0.4056	1	0	1
2210012G02Rik	Z00012654-1	3.3763	3.3757	3.4998	3.6961	3.4867	3.7156	3.7874	3.7301	3.7139	3.6055	3.9148	3.5898	3.7557	3.7752	3.7245	3.5903	3.635	3.42	3.7477	2.293	3.7122	3.6504	3.688	2.9947	2.293	3.9147	0.1422	0.179	0.0921	0.1356	1	0	1
2210013O21Rik	Z00047039-1	4.5898	4.749	4.4718	4.361	4.3538	4.3608	3.2845	4.0132	4.5644	4.3918	4.4727	4.499	3.9474	4.1116	4.2958	1.9623	4.2204	4.2806	4.3108	4.4725	4.3675	4.3382	4.4945	4.3155	1.9623	4.749	0.2185	0.1599	0.2591	0.2095	1	1	1
2210015D19Rik	Z00044949-1	3.4416	3.4239	3.1837	3.9209	3.5983	3.6073	3.4423	3.3158	2.9113	3.0956	3.1866	2.9013	2.8285	2.9076	3.0806	3.2814	2.9852	3.3114	2.8847	3.6047	3.2922	2.7624	2.9761	2.6128	2.6128	3.9209	0.3996	0.1637	0.1345	0.1491	1	0	1
2210016F16Rik	Z00074818-1	2.9995	3.0285	3.2723	3.1354	3.4447	3.0767	3.5781	3.6217	3.4656	3.1263	3.5516	3.3141	3.8944	3.7881	3.4244	3.1775	2.6602	1.2962	3.3134	1.3136	1.3384	3.2695	3.3025	3.0557	1.2962	3.8944	0.4816	0.1998	0.0582	0.129	1	0	1
2210016H18Rik	Z00043693-1	1.0527	1.0859	1.0228	1.3587	4.0099	1.3748	3.7051	2.4535	3.4594	1.9926	3.2537	3.3256	3.9908	3.2633	4.2537	1.0752	0.8786	0.7375	2.291	0.8906	2.4994	2.0281	1.6951	2.6781	0.7375	4.2537	1.8388	1.9415	0.2046	1.0731	0	0	1
2210016L21Rik	Z00000959-1	4.0406	3.9724	3.7075	3.736	3.4207	3.3836	3.4999	3.5413	3.4931	3.5355	3.3762	3.4253	3.4642	3.7571	3.5989	3.2105	3.1895	3.4114	3.1827	3.4473	3.1289	3.1804	3.0527	3.0415	3.0415	4.0406	0.2917	0.0585	0.1779	0.1182	1	0	1
2210018M11Rik	Z00000934-1	3.4209	3.3756	3.4541	3.2368	3.2843	3.8039	3.3355	3.1996	3.2417	3.3871	3.1303	3.3787	3.4612	3.5126	3.1767	3.2769	3.4045	3.2653	2.9811	3.1873	3.2773	3.2608	3.2799	2.9894	2.9811	3.8039	0.1304	0.0491	0.1499	0.0995	1	0	1
2210019G11Rik	Z00052374-1	1.3411	1.563	1.6776	1.651	1.5097	1.6611	1.5869	1.6315	1.6227	1.5902	1.6434	2.669	1.5616	1.57	1.6443	1.7096	1.0942	1.3003	1.5618	1.3544	1.6446	1.5474	1.3992	1.3037	1.0942	2.669	0.7988	0.2663	0.2748	0.2706	0	0	1
2210019I11Rik	Z00035147-1	1.3157	1.3388	1.2682	1.2243	1.3056	1.1834	1.237	1.3491	1.3197	1.2588	1.334	1.3101	2.8261	2.3815	2.7873	2.2527	1.0699	0.7895	0.9079	1.0279	0.9366	1.0158	0.9804	1.5537	0.7895	2.8261	1.7442	0.2445	0.3365	0.2905	1	1	1
2210020M01Rik	Z00026221-1	3.4595	3.4444	3.7491	3.4525	4.1541	4.2081	3.0987	3.9603	3.9274	4.0625	3.881	4.0053	3.6575	3.9451	3.8786	2.7671	1.3318	1.1394	3.0157	1.6149	1.1566	1.6914	1.6641	2.9087	1.1394	4.2081	0.7956	0.5803	0.5226	0.5515	0	0	1
2210021J22Rik	Z00000864-1	3.7304	3.6561	3.7752	4.2025	4.0532	4.0192	3.6205	3.9736	4.0196	3.9116	4.0338	4.0196	3.8096	4.0777	3.9458	3.4556	3.6142	3.4206	3.7007	3.4512	3.3258	3.5406	3.37	3.2568	3.2568	4.2025	0.2337	0.1031	0.0746	0.0889	1	0	1
2210022J03Rik	Z00037855-1	2.8613	2.3741	2.3578	1.6459	1.632	1.3546	1.4538	1.3328	2.5168	1.3278	1.7774	1.5438	1.9009	2.1549	2.1452	1.7945	1.6355	1.6056	1.103	1.1402	1.1881	1.1117	1.0554	2.11	1.0554	2.8613	0.9954	0.3529	1.0666	0.7098	n/d	n/d	0
2210023G05Rik	Z00033363-1	1.2547	1.1421	2.8327	1.5285	2.2981	3.2376	3.5175	2.555	3.1482	2.7488	2.6505	3.0169	3.5171	2.7765	3.8719	0.9183	0.8233	0.7008	0.8908	2.5209	0.9257	0.9869	0.932	2.1944	0.7008	3.8719	1.5572	0.1702	0.143	0.1566	0	0	1
2210037E17Rik	Z00078111-1	2.2373	2.2429	2.4904	2.2674	2.3617	2.3761	2.2294	2.5007	2.5438	2.8612	2.43	2.6467	2.5012	2.5197	2.6581	2.5136	2.3015	2.1266	2.5437	2.1176	2.6317	2.4968	2.4738	2.1425	2.1176	2.8612	0.1327	0.1151	0.1189	0.117	0	1	1
2210039B01Rik	Z00061625-1	1.5572	2.235	2.1847	2.7813	2.5435	3.0795	3.7368	3.1838	3.5237	2.7512	2.7719	2.5043	3.0435	2.7986	3.1987	2.518	1.0946	0.7791	2.3221	0.9769	0.9953	1.5166	1.7208	2.9784	0.7791	3.7368	1.1532	0.4967	0.3593	0.428	0	0	1
2210403K04Rik	Z00034533-1	3.564	3.091	3.2452	3.8304	3.5931	3.578	3.9597	3.8034	3.5577	3.5376	3.7116	3.5488	4.0507	3.285	3.6207	3.1176	2.4387	3.5847	3.2203	3.2305	3.4049	3.2408	3.4856	3.028	2.4387	4.0507	0.3228	0.6988	0.2133	0.4561	1	0	1
2210404J11Rik	Z00051510-1	3.3475	3.5166	3.5526	3.4713	3.3828	3.3555	3.6352	3.5623	3.5668	3.3675	3.6214	3.4444	3.3944	3.1414	3.3854	3.315	3.3928	3.8629	3.1745	3.395	3.1808	3.1017	3.2233	3.1275	3.1017	3.8629	0.1388	0.1264	0.2609	0.1937	n/d	n/d	0
2210404O07Rik	Z00038167-1	2.1708	2.1968	2.3669	2.3011	2.5677	2.7074	2.6011	3.1019	2.5606	2.4332	2.6354	2.4736	3.1532	3.2041	3.071	1.1862	1.5184	1.3262	2.1332	1.6825	1.612	1.5413	1.5531	2.2339	1.1862	3.2041	0.8384	0.5879	0.2564	0.4222	0	0	1
2210406O10Rik	Z00054169-1	2.1643	1.5797	1.7696	1.3336	1.2862	1.3195	2.0291	1.7071	1.7281	1.5673	2.3177	1.2006	1.6891	1.5075	1.9398	1.1633	1.2478	2.07	1.1149	1.3835	1.797	1.2624	1.3763	1.0096	1.0096	2.3176	0.4971	0.405	0.3775	0.3913	1	0	1
2210407C18Rik	Z00032342-1	1.5029	1.6256	1.5038	1.5733	2.6103	2.0646	1.588	1.5781	1.5228	1.5019	1.5281	1.5275	2.6099	2.4442	2.4701	1.0234	0.8923	0.7898	0.8939	1.0139	0.8171	1.0018	0.9664	1.9067	0.7898	2.6103	1.133	0.3639	0.8697	0.6168	0	0	0
2210408F21Rik	Z00061294-1	4.2648	3.9247	3.9543	4.6038	4.5592	4.5306	4.4022	4.3103	4.2592	4.1319	4.1553	4.0437	3.3635	3.6006	4.0436	2.6226	2.4721	3.6327	2.8293	3.5869	3.3626	3.1297	3.1771	2.2286	2.2286	4.6038	0.7206	0.7215	0.2429	0.4822	0	0	1
2210408I21Rik	Z00066236-1	3.2245	2.9591	3.047	3.0619	2.9081	2.8138	3.0748	3.2583	2.9214	2.7931	3.3023	3.2147	2.4921	2.5677	2.7288	2.893	2.8107	2.9175	2.7757	2.6314	2.6093	2.6981	2.6966	2.5359	2.4921	3.3022	0.2066	0.1628	0.1753	0.1691	1	0	1
2210409D07Rik	Z00043775-1	1.7613	1.9836	1.7187	1.5195	2.3507	2.396	1.2972	1.3228	1.6717	2.3688	1.426	1.7145	1.3652	1.2696	2.1478	0.9436	0.9438	1.1243	0.8717	0.8697	0.9119	0.978	0.9409	0.9307	0.8697	2.396	0.9292	0.2933	0.319	0.3062	0	0	0
2210409E12Rik	Z00009096-1	1.107	0.9991	1.3312	1.3589	1.387	1.29	1.4416	1.2096	1.4014	1.1903	1.2195	1.1146	1.3116	1.2983	2.7233	0.6925	0.9497	0.5625	0.9688	0.7115	0.874	1.0197	1.3344	1.6611	0.5625	2.7233	1.794	1.804	1.0193	1.4117	1	0	1
2210411K11Rik	Z00047440-1	2.5458	2.7159	2.932	3.0514	2.5743	2.6987	3.1842	3.2779	3.1762	3.0951	3.049	2.9926	3.6205	3.529	3.4632	2.7029	2.4733	2.1371	2.128	1.6465	2.9164	3.0478	3.117	2.4851	1.6465	3.6205	0.5237	0.2424	0.5578	0.4001	1	0	1
2210411M09Rik	Z00061968-1	1.7243	1.7453	1.6838	1.8067	1.6854	1.9599	1.9815	1.7408	1.9461	2.0278	1.5968	1.9126	1.7833	2.3763	1.9479	1.3658	1.3149	1.8651	1.4611	1.5577	1.7274	1.3047	1.4775	1.2026	1.2026	2.3763	0.2857	0.1726	0.2693	0.221	0	0	1
2210412D01Rik	Z00019873-1	4.2628	4.0433	4.2417	3.9488	4.3361	4.0211	4.8075	4.9211	4.3589	4.4936	4.1481	4.5784	5.0897	4.7732	4.7744	3.9311	4.3358	3.9883	3.8187	4.3087	4.3871	4.0139	4.1139	4.6282	3.8187	5.0897	0.4757	0.145	0.097	0.121	1	0	1
2210412E05Rik	Z00076270-1	1.2899	1.2764	1.5675	1.6579	1.8029	1.4488	1.5877	1.575	1.3498	2.1148	1.3367	1.4094	1.355	1.4726	2.5237	1.228	1.3668	1.7727	1.585	1.5543	1.4114	1.7815	1.6569	1.3588	1.228	2.5237	0.6225	0.3609	0.1132	0.2371	n/d	n/d	0
2210414B05Rik	Z00061192-1	1.2327	1.2027	1.2432	1.2285	1.1641	1.1818	1.2289	1.1554	1.1806	1.2867	1.1698	1.2771	1.208	1.1988	1.1979	0.8759	0.8186	0.6423	0.7465	0.8665	0.9084	0.8544	0.819	0.7038	0.6423	1.2867	0.1222	0.2583	0.2662	0.2623	0	1	0
2210415F13Rik	Z00042124-1	1.9082	1.8153	2.5214	1.958	1.9458	1.8831	1.9936	1.9267	3.0767	1.9505	3.1144	2.1303	3.8088	3.8945	3.7269	1.1363	1.0233	0.7754	1.8361	1.1165	1.0998	1.1204	1.0748	2.608	0.7754	3.8945	2.0975	0.3159	0.3157	0.3158	0	0	1
2210415I11Rik	Z00078131-1	1.9306	2.0626	2.3659	2.7486	2.6644	2.4939	2.5147	2.3633	2.7251	2.1363	2.7947	2.2416	2.0664	2.2247	2.2156	1.5148	2.2956	1.6755	2.0136	2.5351	1.1793	2.0018	2.1996	1.1986	1.1793	2.7947	0.4256	0.4215	0.2924	0.357	n/d	n/d	0
2210416O15Rik	Z00040205-1	2.3275	2.6355	2.5693	3.1109	2.5297	2.3577	1.438	2.389	2.6951	2.2886	2.6087	2.2796	1.9856	2.4306	2.2748	1.8346	2.2626	2.4114	1.669	2.2833	2.4307	2.1187	2.0865	2.0723	1.438	3.1109	0.4299	0.5703	0.1493	0.3598	n/d	n/d	0
2210417A02Rik	Z00078112-1	1.9818	2.0034	1.9704	2.0293	2.2075	2.1989	3.2785	2.1534	2.1308	2.4434	2.0045	2.1738	3.1076	2.7897	2.636	1.9704	1.7644	2.0787	1.9106	1.8883	2.0634	1.9322	1.9815	1.7403	1.7403	3.2785	1.0083	0.2331	0.2907	0.2619	0	0	1
2210417D09Rik	Z00075182-1	3.3376	3.0784	3.3898	3.4875	3.2865	3.42	3.4269	3.338	3.6231	3.6286	3.4543	3.4763	4.2852	4.6604	4.8747	3.1337	2.9771	3.5905	3.062	3.1268	3.3904	3.069	3.199	3.2673	2.9771	4.8747	1.6245	0.4828	0.2099	0.3464	0	1	1
2210417K05Rik	Z00031792-1	3.4569	3.5637	3.3792	3.9255	3.6909	3.6329	3.8203	3.6581	3.6388	3.9239	3.4768	3.5581	3.5943	3.9527	3.6045	3.6217	3.5734	3.9478	3.6054	3.6153	3.6626	3.8496	3.7372	3.867	3.3792	3.9527	0.0997	0.3649	0.3883	0.3766	1	0	1
2210418O10Rik	Z00072167-1	2.2189	2.2596	2.2587	1.4402	1.4431	1.2318	1.5471	2.1165	1.4589	1.4833	1.579	1.4049	1.2795	1.2374	1.3731	2.3853	0.8098	1.4599	1.2909	2.1853	1.0657	0.9556	0.9378	1.2224	0.8098	2.3853	0.7855	0.1325	0.7527	0.4426	0	0	1
2210419D22Rik	Z00045635-1	3.3585	3.3562	3.5037	3.708	3.663	3.5466	3.9745	4.0016	3.7364	3.5949	3.7377	3.7531	3.629	3.4819	3.6156	3.623	3.3659	3.6183	3.4211	3.531	3.5048	3.2276	3.3867	3.0505	3.0505	4.0016	0.169	0.2655	0.067	0.1663	n/d	n/d	0
2210419I08Rik	Z00017675-1	2.9777	2.2715	2.9949	3.1126	3.6085	3.2499	1.692	2.6302	3.2131	2.9326	3.4391	3.6508	2.5831	2.582	2.8984	1.0021	0.8769	0.7764	2.2124	3.8049	3.7155	4.2846	4.1645	2.8027	0.7764	4.2846	1.3273	0.8815	0.3252	0.6034	0	0	1
2210420H20Rik	Z00061838-1	2.1223	2.2063	2.0547	2.2163	2.0692	2.1422	2.6456	2.6698	2.1909	2.247	2.1218	2.0798	2.4563	2.1201	2.3278	2.0898	1.9948	2.0894	1.9485	1.9195	1.9672	1.8765	1.9565	1.8838	1.8765	2.6698	0.2246	0.1398	0.1669	0.1534	0	0	1
2210420J11Rik	Z00062067-1	1.2082	1.5841	1.6839	1.4468	1.5287	1.6316	1.5839	1.7004	2.1572	2.7382	1.7726	1.4943	1.4168	1.5609	2.6947	1.0646	1.1715	0.9281	1.4723	1.1407	1.1941	1.1819	1.0222	1.723	0.9281	2.7382	1.2878	0.5799	0.3514	0.4657	0	1	0
2300002D11Rik	Z00027816-1	5.1202	5.0778	5.1483	3.1779	3.5756	3.359	2.5457	3.0754	4.7696	4.2146	3.9372	3.9002	3.9717	4.5208	4.1821	3.0589	3.6393	2.8723	2.772	3.7801	3.7262	4.1985	4.0273	3.847	2.5457	5.1483	1.4005	0.5818	0.2459	0.4139	1	1	1
2300002M23Rik	Z00049267-1	1.4685	1.121	1.6155	1.5311	1.3891	1.4616	1.586	1.8457	1.3237	1.8371	2.1847	1.2586	1.2561	1.3744	3.2213	1.1517	1.0457	0.8865	0.8565	0.9404	0.9895	0.9827	0.9887	2.7367	0.8565	3.2213	2.2891	0.8192	0.4238	0.6215	0	1	1
2300006N05Rik	Z00032935-1	2.1159	1.9728	1.961	1.6315	1.5815	2.6369	2.0756	2.4147	1.8749	2.0507	1.876	1.8093	1.9086	1.5403	1.8502	0.8768	1.3419	2.5662	1.6407	1.0997	1.3273	1.1703	1.0613	1.5075	0.8768	2.6369	0.7015	0.6176	0.5142	0.5659	0	1	1
2300009A05Rik	Z00043028-1	3.8884	4.0871	4.1163	4.1131	4.1352	3.8932	4.1712	4.2735	3.8095	3.6415	4.0651	3.715	3.8777	3.8427	3.9086	3.1116	3.6897	3.7854	3.3522	3.6637	3.5888	3.5048	3.4482	3.3506	3.1116	4.2735	0.2565	0.0951	0.2384	0.1668	1	0	1
2310001A20Rik	Z00074429-1	4.1417	4.1932	3.9223	4.0253	4.257	4.0059	4.2055	4.4044	4.1114	4.1353	4.5899	4.2266	3.9593	3.9381	4.1336	3.5649	3.6293	4.0573	3.9552	3.6406	3.6174	3.6922	3.6748	4.0768	3.5649	4.5899	0.2478	0.1575	0.0723	0.1149	1	0	1
2310001H17Rik	Z00028188-1	1.6665	1.4198	2.6518	3.0448	2.621	3.0539	3.3714	3.055	2.5502	2.929	2.712	2.9921	3.3968	2.8611	2.7846	0.9311	1.3391	2.2904	1.8157	2.7787	2.7049	1.5814	2.6697	1.9283	0.9311	3.3968	0.6949	0.188	0.3567	0.2724	0	1	1
2310002B06Rik	Z00034763-1	3.8444	3.932	3.8905	4.1393	3.9804	3.9544	3.8373	3.8018	3.7975	3.8247	3.8778	3.8345	3.9295	3.5597	3.9223	3.6105	3.7205	3.2547	3.7378	3.6718	3.7498	3.633	3.7115	3.2527	3.2527	4.1393	0.1154	0.1153	0.1048	0.1101	1	0	1
2310002D06Rik	Z00076467-1	1.3159	1.3712	1.5382	2.014	2.2552	1.4979	1.2679	1.2511	2.6606	1.3694	1.3247	1.243	1.2684	1.2791	1.1927	0.8703	0.8129	0.6366	0.7408	0.8608	0.9301	0.8487	0.8133	1.0896	0.6366	2.6606	1.4997	0.3131	0.2233	0.2682	0	1	0
2310002F09Rik	Z00062239-1	1.2797	1.2914	1.3293	1.3277	1.1187	1.3243	1.5483	1.3105	1.2929	1.3495	1.1914	1.2433	1.277	1.348	1.2733	0.9079	0.958	0.7818	0.8149	1.0059	0.9472	0.9938	0.9584	0.3262	0.3262	1.5483	0.166	0.2321	0.2923	0.2622	1	0	1
2310002J15Rik	Z00040191-1	1.7742	2.0864	3.8365	1.4966	1.5951	1.3411	2.1365	2.174	3.0603	4.1479	1.7198	1.9839	2.0974	2.0565	4.1164	1.8369	1.1101	0.9684	1.5589	1.9393	1.2052	0.9936	0.9601	3.2546	0.9601	4.1479	2.4427	0.8339	0.5446	0.6893	1	0	1
2310002J21Rik	Z00034529-1	3.3742	3.3613	3.2997	3.4632	3.1363	3.2247	2.9499	3.172	2.8876	2.7131	3.0375	3.0363	3.1245	2.6527	3.0894	2.556	3.1757	3.0677	2.1074	2.9428	2.9069	2.7262	2.785	2.3975	2.1074	3.4632	0.263	0.2157	0.1935	0.2046	1	0	1
2310002L09Rik	Z00042096-1	1.5689	1.6655	3.1925	3.6788	3.7137	3.6662	1.7108	1.7649	1.7903	3.3495	1.6967	3.0025	1.8356	1.7155	2.086	1.0125	0.9623	0.779	0.8812	1.0031	0.7742	0.991	0.9556	2.2838	0.7742	3.7137	1.9239	0.2871	0.2421	0.2646	0	0	1
2310002L13Rik	Z00040026-1	1.0991	1.0053	0.9454	1.3074	1.5566	1.2815	1.449	1.4068	1.47	1.279	1.1824	1.2116	1.2262	1.292	1.3107	0.8825	0.8219	0.7684	0.8429	2.477	2.2298	1.6981	1.6106	0.6669	0.6669	2.477	1.1054	0.2476	0.1889	0.2183	0	0	1
2310003C23Rik	Z00038144-1	3.4978	3.5445	3.5064	3.737	3.7745	3.8864	3.6732	3.4788	3.5088	3.7369	3.5364	3.463	3.6105	3.8405	3.7329	3.3849	3.2698	3.3698	3.3742	3.456	3.2558	3.3639	3.3962	3.5761	3.2558	3.8864	0.1185	0.054	0.3294	0.1917	0	0	1
2310003F16Rik	Z00070109-1	2.094	2.0606	2.1282	1.9325	2.0623	1.8926	1.9469	2.0849	1.9778	1.7937	2.045	1.9126	1.9454	1.4953	1.8571	1.7956	1.832	1.9093	1.7528	1.937	2.1679	1.8295	1.8986	1.3481	1.3481	2.1679	0.0918	0.2354	0.1932	0.2143	1	0	1
2310003H01Rik	Z00035237-1	2.4991	2.8251	2.5139	3.1447	3.0616	2.6291	2.8269	2.8583	2.7521	2.7735	2.5282	2.6575	2.741	3.0163	2.7934	2.6141	2.8026	2.6336	2.5532	2.7949	2.7534	2.744	2.6932	2.9899	2.4991	3.1447	0.1193	0.1285	0.2562	0.1924	1	0	1
2310003L06Rik	Z00048162-1	1.2931	1.4013	1.222	1.2517	1.277	1.2219	1.2583	1.2347	1.232	1.3277	1.1905	1.1884	1.2384	1.2065	1.1912	0.878	0.8207	0.6444	0.7486	0.8686	0.8204	0.8565	0.8211	0.6906	0.6444	1.4013	0.1527	0.5734	0.23	0.4017	0	1	0
2310003L22Rik	Z00054363-1	4.2604	4.3288	4.0455	4.4605	4.2944	4.1931	3.6051	3.9222	3.7725	3.7854	3.7609	3.571	3.7291	3.6951	3.8725	3.6361	3.9202	3.8621	3.4699	3.9452	3.9658	3.8837	3.8431	3.597	3.4699	4.4605	0.2837	0.193	0.1704	0.1817	1	0	1
2310004I24Rik	Z00006601-1	3.3965	3.3717	3.2264	3.3119	3.2488	3.0868	3.3132	3.2856	3.1292	2.7603	3.0576	3.2182	3.4913	2.7948	2.911	3.0324	2.9135	2.8172	2.6517	3.0023	2.8132	2.7782	2.8594	2.4333	2.4333	3.4913	0.2254	0.1274	0.1943	0.1609	1	0	1
2310004N24Rik	Z00050447-1	4.5223	4.4854	4.493	4.3781	4.1117	4.4594	3.7821	4.0603	4.5282	4.5106	4.2296	4.3832	4.3926	4.5469	4.2231	4.4219	4.5153	4.4511	4.2847	4.3616	4.2996	4.2014	4.0848	4.1508	3.7821	4.5469	0.0995	0.1672	0.1022	0.1347	1	0	1
2310005A03Rik	Z00062024-1	1.2294	1.1089	1.199	1.184	1.2248	1.216	1.253	1.2812	1.3146	1.2761	1.2649	1.1222	1.2137	1.2349	1.1825	0.9546	0.8972	0.721	0.8251	0.9451	0.8605	0.933	0.8976	0.3536	0.3536	1.3146	0.124	0.4719	0.4245	0.4482	0	0	0
2310005C01Rik	Z00021837-1	4.066	4.3639	3.7902	4.4915	3.0832	4.1176	2.9114	3.1051	2.9933	4.079	3.1647	2.6967	3.3336	4.0142	3.5756	3.6742	2.4002	2.4069	3.6519	2.6715	2.5426	2.4741	2.4947	3.4709	2.4002	4.4915	1.0734	0.5438	0.3413	0.4426	n/d	n/d	0
2310005E10Rik	Z00074810-1	3.8779	4.0652	3.9371	4.6551	4.5377	4.416	3.1705	4.2525	4.4345	3.8698	4.2013	4.0052	3.7597	3.6444	3.9093	2.3154	4.1125	4.147	3.1587	3.9777	3.6825	3.8027	3.7921	3.3799	2.3154	4.6551	0.5101	0.2952	0.208	0.2516	0	0	1
2310005E17Rik	Z00025991-1	1.943	1.9666	1.9205	2.8695	1.8209	1.991	1.8387	1.9887	2.0137	2.4233	1.8384	2.1003	1.8134	1.7931	2.0015	0.9569	1.3794	1.7389	1.1417	0.898	1.2397	0.9126	1.0305	1.1985	0.898	2.8695	0.9266	0.188	0.2609	0.2245	0	0	1
2310005G13Rik	Z00056992-1	1.358	1.3387	1.2631	1.2474	1.361	1.8741	1.2389	1.3688	1.544	1.4516	1.4646	1.3113	1.4195	1.2986	3.0802	1.1325	1.2554	0.7221	1.4562	1.1158	1.1848	0.9747	1.3867	1.2954	0.7221	3.0802	2.3783	0.2023	0.2459	0.2241	0	0	1
2310005L22Rik	Z00063631-1	4.0849	4.0168	4.6855	3.6212	3.6656	3.8316	3.9174	3.9259	4.0526	4.0439	3.948	3.8176	3.7222	3.6474	3.8386	4.1765	3.9495	3.4246	3.4999	3.6345	3.8449	3.9372	3.8728	3.5542	3.4246	4.6855	0.4012	0.0767	0.1819	0.1293	1	1	1
2310005N01Rik	Z00063825-1	2.5795	2.5382	2.5517	3.1707	2.8033	2.8324	2.8776	2.6812	2.5482	2.8584	2.7437	2.5797	2.7875	2.8575	2.6114	2.7379	2.62	2.5878	2.6853	2.7552	2.8062	2.4311	2.5194	2.1393	2.1393	3.1707	0.1431	0.1059	0.1679	0.1369	1	0	1
2310005N03Rik	Z00044912-1	4.0728	4.2227	4.4239	4.2435	4.6946	4.285	4.4316	4.5812	4.1535	3.8962	4.2467	4.0223	4.2259	4.0423	4.3187	3.8116	4.0703	4.1988	3.817	3.8932	3.5429	3.6762	3.7836	3.5233	3.5233	4.6946	0.3112	0.1532	0.2095	0.1814	1	0	1
2310006M14Rik	Z00041322-1	2.0595	1.8318	1.6197	1.5665	1.4847	2.0882	1.5116	1.7593	2.5612	2.1825	1.7709	1.5411	2.5964	2.6966	2.7772	1.798	1.9083	2.8379	1.5812	1.5521	1.7705	1.8727	1.6808	1.5333	1.4847	2.8379	0.8354	1.0962	0.2282	0.6622	0	0	1
2310007A19Rik	Z00040193-1	3.5317	3.4348	3.6411	4.0996	3.3521	3.9411	2.8939	2.9968	3.5917	3.6322	3.239	4.156	3.1324	3.3172	3.2435	3.3323	3.1763	3.0047	2.9368	3.1851	2.9825	2.8671	2.807	3.0957	2.807	4.156	0.6538	0.3	0.1023	0.2012	1	0	1
2310007B03Rik	Z00043993-1	1.7184	1.6407	3.4706	1.9387	1.7157	1.6006	1.9477	2.7467	2.1329	3.4265	2.0335	3.571	3.16	3.1851	3.0342	1.3815	1.4238	1.5599	1.4595	1.5321	1.5249	1.4863	1.543	2.5588	1.3815	3.571	1.5084	0.9897	0.6391	0.8144	0	0	1
2310007D09Rik	Z00043911-1	2.4973	2.5528	2.3511	3.1082	2.7582	2.7408	2.807	2.5421	3.0661	2.6299	2.5839	2.4657	2.9566	3.219	3.0587	2.973	3.1002	2.6852	3.029	3.2036	3.0845	3.0764	3.1349	2.4181	2.3511	3.219	0.2269	0.0678	0.0746	0.0712	0	0	1
2310007F21Rik	Z00004580-1	4.2435	4.2439	4.3497	4.0547	4.1331	4.3127	4.3855	4.3023	4.3187	4.3609	4.2584	4.1034	4.1233	4.3091	4.2884	3.772	3.7069	4.1545	3.84	3.9044	3.9593	3.8925	3.8752	4.1049	3.7069	4.3855	0.123	0.0767	0.0922	0.0845	1	0	1
2310007H09Rik	Z00010917-1	3.6376	3.8589	3.7824	4.0525	3.9101	3.6699	4.5826	3.272	3.84	4.0419	3.8489	3.3813	4.077	3.9254	3.596	3.1161	3.544	3.9704	3.1296	3.605	2.8346	2.8924	3.0016	3.3574	2.8346	4.5826	0.6239	0.6978	0.3954	0.5466	1	1	1
2310007L24Rik	Z00055142-1	2.0646	2.0816	1.9464	2.6911	2.4757	2.222	2.3988	2.392	2.0303	2.2882	2.243	2.5417	1.8647	2.0107	1.7553	1.2724	1.4372	1.558	1.4237	1.3864	1.4584	1.2113	1.2933	1.5977	1.2113	2.6911	0.5747	0.2381	0.5228	0.3805	0	0	0
2310007O11Rik	Z00070182-1	3.9848	4.102	4.2346	4.1317	4.1195	4.0578	3.7382	3.7402	3.8647	3.8957	3.6299	3.8073	3.6403	3.4748	3.6423	3.7701	3.459	3.5008	3.36	3.36	3.6948	3.5113	3.5693	3.6959	3.36	4.2346	0.2424	0.1362	0.1105	0.1234	0	0	1
2310008H04Rik	Z00050323-1	3.1343	3.1156	3.5798	3.5732	3.5472	3.7722	3.5894	3.5445	3.5615	3.6702	3.5118	3.7903	3.467	3.4794	3.4931	3.5766	3.9241	3.6051	3.4567	3.6546	3.571	3.6181	3.6869	3.3379	3.1156	3.9241	0.1016	0.048	0.1474	0.0977	1	0	1
2310008H09Rik	Z00034710-1	3.1381	3.1855	3.0644	3.4073	3.2376	3.2008	3.393	3.3218	3.237	3.0486	3.3077	3.0584	3.0363	3.0929	3.2846	3.3465	2.9211	2.8243	3.3727	3.4116	3.3578	3.381	3.2755	3.0244	2.8243	3.4116	0.0847	0.0936	0.23	0.1618	1	1	1
2310008M10Rik	Z00035070-1	3.8286	3.8628	4.0202	3.6735	3.8906	3.9055	3.7643	3.6996	3.8152	3.6627	3.9452	3.9002	4.1462	3.767	4.0908	3.9949	4.0943	3.637	4.0165	3.8127	3.6173	4.0051	4.0786	3.7522	3.6173	4.1462	0.0891	0.0883	0.0852	0.0868	1	0	1
2310008N11Rik	Z00063304-1	1.2915	1.3375	1.4802	1.8981	1.3958	1.9288	1.6001	1.8201	1.8689	1.6848	1.5558	1.3328	1.2883	1.2173	1.3769	1.4681	0.9435	1.5706	1.1425	1.884	1.3727	1.2512	1.7135	0.9645	0.9435	1.9287	0.2716	0.8356	0.4188	0.6272	0	0	1
2310009A05Rik	Z00070110-1	3.8856	3.9118	3.9725	3.8863	4.1997	4.0249	4.11	4.2659	3.94	3.8267	4.0629	3.989	3.9351	3.8638	4.0445	3.7112	3.866	3.5793	3.5642	3.6486	3.3484	3.5277	3.5175	3.3387	3.3387	4.2659	0.1906	0.1569	0.2774	0.2172	1	0	1
2310009B15Rik	Z00006318-1	3.9724	3.9995	4.0408	4.1913	3.9492	4.0548	3.8832	3.7952	3.912	3.9348	3.9582	3.7965	3.6427	3.9667	3.7948	3.7626	3.9206	3.7622	3.5062	4.1213	3.6542	3.9332	3.8883	3.5693	3.5062	4.1913	0.0928	0.1318	0.079	0.1054	1	0	1
2310010J17Rik	Z00063292-1	3.8526	4.0632	4.2417	4.1398	4.1238	4.2264	4.4026	4.3401	4.2422	4.0076	4.5489	4.0379	3.8998	3.8946	3.9966	3.5162	3.6354	3.5417	3.4804	3.5849	3.3824	3.1297	3.2804	3.4724	3.1297	4.5489	0.4175	0.0747	0.3511	0.2129	1	0	1
2310010M20Rik	Z00026246-1	1.1831	1.2947	1.5831	2.922	2.3529	2.3295	1.3098	1.3167	1.4995	1.8502	1.3111	1.3817	1.2589	1.2142	1.3552	0.8674	0.81	0.635	0.7379	0.8579	0.8998	0.897	0.8104	0.6729	0.635	2.922	1.9181	0.2398	0.2956	0.2677	0	1	0
2310010M24Rik	Z00054312-1	3.7172	3.5459	3.3576	1.6336	2.002	2.0837	1.7697	3.2245	3.6544	3.8066	3.1314	3.2548	1.893	2.8428	4.0053	2.4824	1.5951	0.9173	1.9611	1.7304	1.9084	1.4913	1.1793	2.9808	0.9173	4.0053	1.3509	0.8221	0.9118	0.867	1	0	1
2310011J03Rik	Z00001286-1	3.3974	3.3788	3.3396	3.5223	3.6383	3.4228	3.4295	3.4513	3.4991	3.5314	3.6729	3.4956	3.766	3.8558	3.6923	3.432	3.3995	3.4555	3.5059	3.5359	3.7345	3.6388	3.584	3.5465	3.3396	3.8558	0.0741	0.1156	0.1947	0.1552	1	0	1
2310014F06Rik	Z00073985-1	2.4317	2.6146	2.9619	3.7265	3.1727	3.257	2.2303	3.2721	3.3909	3.0366	2.8453	3.0958	2.5535	2.4277	2.7825	3.3889	3.002	3.159	2.7559	2.5558	2.3272	2.6258	2.6177	2.3076	2.2303	3.7265	0.5786	0.6679	0.1493	0.4086	1	0	1
2310014G06Rik	Z00036165-1	4.5657	4.6149	4.4661	4.7621	4.7943	4.4845	4.0013	4.6207	4.2563	4.3154	4.2812	4.15	4.1678	4.2269	4.1196	3.9562	2.7417	2.2786	3.9352	2.0817	2.1704	3.5746	3.386	3.8575	2.0817	4.7943	0.6168	0.4369	0.318	0.3775	1	0	1
2310014H01Rik	Z00074998-1	4.054	4.0472	4.3354	3.8542	4.3063	4.8594	3.857	3.9771	4.7843	4.5308	4.7566	4.9645	4.3233	4.6313	4.1957	4.8397	4.3774	3.8881	4.9925	4.8307	5.0074	5.0797	5.0568	4.4847	3.8542	5.0797	0.4472	0.7695	0.1807	0.4751	1	0	1
2310014L17Rik	Z00074068-1	2.3158	2.4081	2.5427	2.1217	1.9891	2.1528	2.2835	1.6543	2.9557	3.541	2.1446	2.4365	1.7884	2.4662	3.5425	2.9797	2.3244	2.0286	2.2522	2.7062	2.6153	2.4255	2.588	2.7509	1.6543	3.5425	1.0783	0.898	0.2188	0.5584	1	0	1
2310015A05Rik	Z00034878-1	2.9231	3.045	2.7744	3.0491	3.3087	2.9089	3.0746	2.9672	2.9662	3.1187	2.9084	3.1096	2.9208	3.0731	2.8497	2.9749	2.8589	3.019	2.6581	2.8373	2.8499	2.781	2.7584	2.6831	2.6581	3.3087	0.0896	0.0979	0.1661	0.132	1	0	1
2310015A10Rik	Z00062528-1	2.0559	2.1854	2.2856	2.8471	2.4328	2.4888	2.2364	2.0164	2.2508	2.1257	2.3308	1.8856	1.6078	2.0998	2.0348	1.6165	1.4386	2.2697	1.7485	1.9158	1.7452	1.6245	1.7234	1.5814	1.4386	2.8471	0.4745	0.3207	0.2819	0.3013	1	0	1
2310015B20Rik	Z00040854-1	2.397	3.6825	3.6697	4.5053	3.4718	4.5308	1.684	2.981	3.0722	3.9873	2.9204	2.8318	2.4579	2.2664	3.1366	1.4215	1.6689	2.9003	2.1816	2.0178	1.787	1.6994	1.7426	3.1217	1.4215	4.5308	2.0072	1.3334	0.3354	0.8344	0	0	1
2310015D24Rik	Z00026505-1	1.4586	1.2977	1.4147	3.161	2.1252	2.8657	1.2375	1.2706	1.8347	2.5578	1.3604	1.4997	1.2657	1.2231	1.2084	0.9196	0.8622	0.686	0.7901	0.9102	0.8865	0.898	0.8626	1.1636	0.686	3.161	2.1854	0.2122	0.2245	0.2184	0	0	0
2310015K22Rik	Z00030163-1	1.2668	1.1725	2.4383	2.8133	1.9325	2.7869	1.3483	1.3061	1.2846	2.8267	1.2421	1.3574	1.3813	1.2653	1.8804	0.8732	0.8157	2.1849	0.8736	0.8637	0.9056	0.8516	0.8161	1.4954	0.8157	2.8267	1.5792	0.302	0.2584	0.2802	0	0	0
2310016C08Rik	Z00003400-1	3.6782	3.5767	4.0429	3.632	3.7201	3.7182	3.4741	3.2666	4.39	3.663	3.8845	4.8419	3.3178	3.8092	3.8508	4.0957	4.0763	3.347	4.1632	3.7424	3.7997	3.6889	3.6874	3.5918	3.2666	4.8419	0.769	0.292	0.1372	0.2146	1	0	1
2310016C16Rik	Z00053113-1	3.4641	3.4854	4.2071	3.4534	4.2465	4.108	3.3319	3.8775	4.4777	3.9936	4.4085	4.4931	3.6433	3.5857	4.0421	3.46	4.1195	4.4924	4.0862	4.5906	4.538	4.6881	4.7104	3.9246	3.3319	4.7104	0.4966	0.579	0.083	0.331	0	0	1
2310016D03Rik	Z00062512-1	1.7861	1.9575	1.739	2.2656	2.0686	2.0567	1.9015	1.8372	2.0712	1.9757	1.7388	1.826	1.9047	2.1043	1.8248	1.9255	1.7624	1.6695	1.4765	1.8164	1.8656	1.9116	1.713	1.4472	1.4472	2.2656	0.1228	0.1583	0.2826	0.2205	0	0	1
2310016D23Rik	Z00061037-1	1.3959	1.2765	2.3506	3.3742	2.9688	3.4031	1.6073	1.4533	1.6785	2.8812	1.6434	1.3275	1.5016	1.3924	1.5783	0.9365	0.8391	0.9821	1.0166	0.7974	0.8474	1.1423	0.8806	1.0617	0.7974	3.4031	2.1957	0.2311	0.2448	0.238	0	0	1
2310016E02Rik	Z00052869-1	2.5834	2.6152	2.6398	2.3742	2.2946	2.3616	2.1905	2.7132	2.6288	2.2665	2.6468	2.474	2.3969	2.3555	2.3966	1.6642	2.2702	2.3351	2.1683	2.5812	2.5772	2.2809	2.3445	1.4915	1.4915	2.7132	0.1704	0.2146	0.1281	0.1714	1	0	1
2310016G11Rik	Z00051048-1	1.5769	1.7153	1.4801	1.2431	2.3231	1.4741	1.4746	2.3094	1.2561	1.567	1.1095	1.3092	2.4741	2.0614	1.2788	0.9621	1.2643	1.8924	0.8616	0.9526	0.8378	0.9405	0.9051	1.389	0.8378	2.4741	0.9583	0.3874	0.3037	0.3456	0	0	0
2310016M24Rik	Z00010857-1	5.1935	5.3109	5.1796	5.336	5.5111	5.3538	4.9468	5.2786	5.0743	5.161	5.201	5.1536	5.2755	5.3396	5.1695	4.6217	4.9127	5.2221	5.0401	4.8765	4.883	4.6843	4.7567	5.0031	4.6217	5.5111	0.1561	0.2318	0.1361	0.184	1	0	1
2310020H05Rik	Z00062589-1	1.7289	1.5471	1.9451	2.8097	2.4701	2.7755	1.5441	1.4007	1.4455	2.4781	1.3583	1.7266	1.7591	1.8074	1.7821	1.2265	1.2647	1.4936	1.1506	0.8933	1.1858	0.7345	0.789	1.3924	0.7345	2.8097	1.2852	0.2197	0.3044	0.2621	0	1	1
2310021H06Rik	Z00054375-1	1.6847	2.0316	2.2146	1.5669	1.535	1.5549	1.6632	1.6529	1.5677	1.6253	1.6751	1.5259	1.7864	1.441	2.0515	1.212	0.9732	1.5025	1.0771	1.2882	1.1627	1.2321	1.3788	1.112	0.9732	2.2146	0.3899	0.3394	0.5519	0.4457	0	1	0
2310021P13Rik	Z00018842-1	3.7206	3.7127	3.5522	3.5724	3.6019	3.373	3.6222	3.5856	3.6975	3.6363	3.5538	3.6511	3.496	3.6337	3.5115	3.5604	3.4694	3.7431	3.5868	3.4481	3.5792	3.6732	3.6607	3.6869	3.3729	3.7431	0.0291	0.4785	0.0644	0.2715	1	0	1
2310022A10Rik	Z00035707-1	3.7487	3.8521	3.6565	4.3675	4.2263	4.0069	3.3722	3.4081	3.5299	4.0036	3.3917	3.5145	3.4481	3.6701	3.4637	3.6716	3.3273	3.285	3.5523	3.4634	3.4855	3.466	3.4574	3.7386	3.285	4.3675	0.4252	0.0937	0.1155	0.1046	1	0	1
2310022B05Rik	Z00047707-1	3.737	3.8645	3.5713	3.4749	3.9493	3.6531	3.6273	3.6385	3.7723	3.903	3.514	3.8366	3.6319	3.7829	3.5485	3.2078	3.3558	3.9086	3.4646	3.614	3.9514	3.9362	3.8679	3.5639	3.2078	3.9514	0.1263	0.3509	0.1282	0.2396	1	1	1
2310022K01Rik	Z00007058-1	2.7587	3.0463	2.8911	3.1166	2.9926	3.23	3.1815	3.0835	2.9172	3.0721	3.0394	3.0622	2.9969	3.0984	2.9691	3.1664	3.4255	2.8143	3.1665	3.369	3.1878	3.2651	3.2235	3.2072	2.7587	3.4255	0.0922	0.0866	0.1651	0.1259	n/d	n/d	0
2310022M17Rik	Z00045733-1	4.7242	4.578	4.7954	5.1227	4.862	4.8423	4.3857	4.7273	4.6432	4.8211	4.6206	4.4158	4.2498	4.4816	4.5317	4.3725	4.4874	4.4953	4.3731	4.327	4.3347	4.2841	4.2983	4.4345	4.2498	5.1227	0.2259	0.0389	0.0566	0.0478	1	0	1
2310026E23Rik	Z00020854-1	3.5122	3.1046	3.0746	1.9861	3.1292	2.6132	1.7305	3.8621	3.4212	2.6482	2.8414	2.7533	2.9557	3.1141	3.0208	2.522	3.3087	2.6681	3.5107	3.1545	3.116	2.257	2.2736	3.1329	1.7305	3.8621	0.6555	0.6013	0.4367	0.519	1	0	1
2310026L22Rik	Z00030165-1	1.9135	1.853	1.7702	1.3845	1.3418	1.5032	1.4486	1.7121	1.3508	1.2933	1.4673	1.4753	1.3207	1.4384	1.5539	0.9259	1.3776	1.8359	1.1375	1.0364	1.0237	1.5258	1.5706	1.2835	0.9259	1.9135	0.2355	0.378	0.1893	0.2837	1	1	1
2310028H24Rik	Z00053475-1	3.2945	3.12	2.8506	3.2421	2.9632	2.9636	2.8322	3.0118	2.8599	2.968	2.8194	3.0915	2.8674	3.0111	2.7447	2.4211	2.89	2.9741	3.2995	2.8541	2.7533	2.9827	2.8554	2.4932	2.4211	3.2995	0.1488	0.5053	0.1669	0.3361	1	0	1
2310028O11Rik	Z00006096-1	4.7516	4.8247	4.7549	5.017	5.2317	5.0236	4.7224	5.0515	4.715	4.7428	4.8835	4.7078	4.87	4.6366	4.9296	4.572	4.8285	4.8888	4.6652	4.484	4.5848	4.6196	4.6612	4.5024	4.484	5.2317	0.1421	0.1109	0.0879	0.0994	1	0	1
2310029O18Rik	Z00063194-1	3.351	3.2989	3.3564	3.249	3.141	3.5174	3.6317	3.2718	3.3428	3.5324	3.1583	3.2338	3.4274	3.3438	3.3496	2.7712	3.2618	2.9255	3.0989	3.1916	3.064	2.7424	2.8092	2.8845	2.7424	3.6317	0.1759	0.1667	0.1427	0.1547	0	0	1
2310030A07Rik	Z00061950-1	1.0808	1.1613	1.8981	1.4751	1.324	1.2092	1.4118	1.5661	1.4227	1.2209	1.3844	1.1945	1.4255	1.3609	1.405	0.7792	0.9169	1.036	0.9079	0.8581	1.0479	0.799	0.8615	1.1321	0.7792	1.8981	0.3187	0.2555	0.4767	0.3661	0	0	1
2310030G06Rik	Z00042044-1	2.9463	2.8612	3.648	3.4921	3.4352	3.3104	4.1406	4.319	3.6232	3.4845	3.3455	3.8942	3.9276	3.5099	3.9671	3.6753	1.0154	1.911	4.1873	1.8352	3.4293	2.8237	3.1739	2.9837	1.0154	4.319	0.7716	0.8451	0.1916	0.5184	0	0	1
2310030N02Rik	Z00007054-1	3.5677	3.6042	3.6286	4.329	4.1298	3.9693	4.0683	4.0778	3.4827	3.4169	3.5371	3.3951	3.4362	3.5044	3.4231	3.8723	3.6043	3.2162	3.3278	3.5777	3.5231	3.5125	3.4268	3.2296	3.2162	4.329	0.4183	0.1238	0.2012	0.1625	1	0	1
2310031A07Rik	Z00078113-1	1.2559	1.1943	1.1473	1.2062	1.2443	1.3159	1.3419	1.2217	1.3678	1.3139	1.298	1.5258	1.5618	1.4157	1.3421	1.5834	1.1204	1.2488	1.4475	1.1888	1.2227	1.2906	1.2189	0.3766	0.3766	1.5834	0.1062	0.2067	0.3932	0.3	n/d	n/d	0
2310031A18Rik	Z00026990-1	2.729	2.5619	3.9532	2.9717	3.1079	2.4073	3.5638	2.5652	2.6043	4.0605	3.1902	2.6189	2.4514	2.7668	3.4513	4.0507	0.8822	2.9506	3.9873	0.9464	1.9337	2.6918	2.0621	2.9651	0.8822	4.0605	1.2992	1.0189	0.3604	0.6897	1	0	1
2310033E01Rik	Z00075743-1	1.4832	1.4244	1.8502	1.6163	1.6161	1.6725	1.6413	1.6136	2.0073	3.1946	1.7141	1.6534	1.5403	1.5792	3.1955	2.0855	1.2121	1.4913	1.4961	1.0836	1.347	1.3507	1.117	2.1028	1.0836	3.1955	2.0097	0.6123	0.2333	0.4228	1	1	1
2310033K02Rik	Z00055847-1	1.9225	1.859	1.9114	2.4567	2.0452	1.9542	2.3701	2.4938	1.9636	2.4188	1.8719	1.8753	2.0866	2.0477	2.0266	1.6957	1.6313	1.7685	1.7027	1.8035	1.7719	1.8459	1.8131	1.4632	1.4632	2.4938	0.3048	0.2046	0.1677	0.1862	0	0	1
2310033P09Rik	Z00044674-1	3.7883	3.7508	3.7869	3.3991	3.8013	3.7823	3.8354	3.8359	3.7998	3.8206	3.989	3.7701	3.8895	3.8551	3.7463	3.8276	3.7534	3.5541	3.9151	3.7604	3.7046	3.4071	3.5667	3.5028	3.3991	3.9889	0.0661	0.0628	0.066	0.0644	1	0	1
2310034C09Rik	Z00052819-1	1.3427	1.2399	1.3762	1.2687	1.2247	1.3585	0.9205	1.2876	1.184	1.283	1.1382	1.2188	1.2494	2.3794	1.2505	0.9388	0.8815	0.8427	0.8514	0.9294	0.9713	0.9173	0.8819	1.7065	0.8427	2.3794	1.0093	0.5656	0.2917	0.4287	0	1	0
2310034G01Rik	Z00062779-1	2.6763	2.7265	3.2446	3.0882	3.0197	2.7796	1.7907	3.0493	3.2165	2.6391	3.4096	3.7371	2.8568	3.5343	2.7068	1.8162	2.8017	2.4611	2.261	2.7921	2.4501	2.3629	2.354	1.9943	1.7907	3.7371	0.782	0.254	0.381	0.3175	1	0	1
2310035C23Rik	Z00016560-1	4.1109	4.101	4.1014	3.4916	3.7149	3.6327	3.7148	3.7964	3.9403	3.7762	3.7174	3.7651	3.8311	3.7337	3.8384	3.8013	3.5415	3.7529	3.4118	3.5591	3.5894	3.5793	3.6501	3.4898	3.4118	4.1109	0.1493	0.1126	0.0927	0.1027	1	0	1
2310035K24Rik	Z00035986-1	3.4934	3.4764	3.3863	3.7097	3.9051	3.5197	3.8523	3.6604	3.5988	3.3965	3.5917	3.3736	3.9046	3.9394	3.5432	2.8331	3.1366	3.3624	2.9568	3.1299	3.0088	3.1398	3.1406	3.2476	2.8331	3.9394	0.3172	0.1958	0.1575	0.1767	1	0	1
2310036O22Rik	Z00035128-1	4.5977	4.6902	4.7006	4.545	4.59	4.7222	4.7301	4.6845	4.6657	4.738	4.581	4.7944	4.7494	4.8099	4.6194	4.2757	4.4741	4.6811	4.7022	4.6213	4.7295	4.6811	4.6849	4.775	4.2757	4.8099	0.0367	0.1055	0.0506	0.0781	1	0	1
2310037I24Rik	Z00008009-1	4.0583	4.0759	4.1325	4.3237	4.3285	4.2047	4.1866	3.9908	4.0223	4.1582	3.9099	4.0497	3.9089	3.8477	3.9962	3.8494	4.1147	4.2484	3.8355	4.2203	4.3664	4.2048	4.1565	4.2868	3.8355	4.3664	0.0866	0.093	0.1245	0.1088	1	0	1
2310038E17Rik	Z00051419-1	1.2873	1.2368	1.1999	1.1818	1.1967	1.2706	1.2426	1.231	1.2467	1.4293	1.2434	1.2523	1.2407	1.2163	1.24	0.8707	0.8133	0.6842	0.7412	0.8612	0.9031	0.8491	0.8137	1.0839	0.6842	1.4293	0.1294	0.2045	0.3913	0.2979	0	1	0
2310038H17Rik	Z00053025-1	3.3418	3.3504	3.4067	3.5766	3.3413	3.3902	3.2311	3.2269	3.4649	3.4178	3.4716	3.3276	3.1701	3.3309	3.3899	3.3056	3.2307	3.5498	3.2874	3.528	3.3309	3.2743	3.3688	2.5177	2.5177	3.5766	0.0784	0.0811	0.1139	0.0975	1	0	1
2310039D24Rik	Z00056369-1	1.5492	1.5798	2.0761	1.5523	1.607	1.7452	3.6442	3.4548	2.1041	1.935	3.159	2.7333	3.403	3.3423	3.2791	1.0083	0.9509	0.8864	0.8788	0.9989	0.8872	0.8652	0.8804	1.1156	0.8652	3.6442	1.7022	0.2069	0.3961	0.3015	0	0	1
2310039E09Rik	Z00048214-1	2.0793	1.7343	3.1781	4.69	4.5998	4.3337	1.7811	1.3103	1.9591	3.9116	2.1857	2.3401	1.572	1.7629	2.3601	2.3354	2.0824	2.2251	2.3984	3.0288	3.488	2.9017	3.1253	3.5816	1.3103	4.69	2.2084	0.2705	0.548	0.4093	1	0	1
2310039H08Rik	Z00058191-1	3.6551	3.7741	4.1205	4.5255	4.5044	4.5511	4.9774	4.9716	4.3346	4.3728	4.6522	4.2452	4.3774	4.6372	4.474	3.6185	4.2497	3.8034	3.8715	4.5534	4.3668	4.1021	4.0337	4.4004	3.6185	4.9774	0.4307	0.135	0.3051	0.2201	1	0	1
2310040A07Rik	Z00053188-1	4.6011	4.8503	4.2868	4.4711	4.1048	3.9496	4.4808	3.5469	4.9845	3.6585	3.9318	4.0972	3.442	3.9988	4.164	3.498	4.2808	4.6705	3.9355	3.1139	3.1366	3.5266	3.496	4.3257	3.1139	4.9845	0.7692	0.468	0.23	0.349	0	0	1
2310040C09Rik	Z00005950-1	2.072	2.0798	3.4028	3.3337	2.552	2.7417	3.2805	3.5058	3.5125	4.2078	2.6364	3.0498	4.0036	4.1185	3.9	3.9369	2.0008	1.6414	3.9155	1.8061	1.8573	2.7928	2.9008	3.7237	1.6414	4.2078	1.0223	0.2625	0.2315	0.247	1	0	1
2310040G07Rik	Z00048181-1	2.7862	2.68	2.5916	3.0474	3.1209	3.0411	1.7439	2.8747	2.789	2.7714	2.8216	2.7997	2.4859	2.4758	2.6245	0.9473	0.9157	1.4006	1.1195	0.9378	0.9797	0.9257	0.9161	1.2408	0.9157	3.1209	0.8051	0.2559	0.2589	0.2574	0	1	0
2310040G24Rik	Z00030166-1	2.9852	3.0597	3.2762	4.2616	4.0856	4.3294	3.5482	2.6461	2.9618	3.7306	3.1371	2.9122	2.9553	2.7273	3.1439	1.9714	2.9988	2.5125	2.1696	1.8264	1.5556	1.9143	2.0231	2.7297	1.5556	4.3293	1.5587	0.0796	0.5499	0.3148	0	1	1
2310040M23Rik	Z00036788-1	1.3619	1.2629	1.2681	1.2969	1.3367	1.2911	1.3677	1.3065	1.3577	2.3931	1.3909	1.3658	1.3637	1.3183	1.2656	0.9132	0.9534	0.6796	0.7837	0.9038	0.874	0.8917	0.8562	1.7267	0.6796	2.3931	0.9444	0.2977	0.2406	0.2692	0	1	0
2310042D19Rik	Z00076093-1	2.5419	2.8891	3.1979	3.3568	3.4983	3.4175	1.7706	3.3808	2.4279	3.2471	2.1375	3.0297	1.9015	1.8133	3.3648	1.0195	2.1305	2.3261	1.2062	1.1482	1.024	1.1895	1.4271	2.2055	1.0195	3.4983	1.1003	0.3882	0.2229	0.3056	0	0	1
2310042E22Rik	Z00059241-1	2.3905	1.3335	1.1428	1.6074	1.6197	1.661	1.6584	1.9718	1.6412	2.7801	1.5991	1.407	1.6059	1.6836	2.6651	0.889	0.9581	0.7664	1.035	0.9985	1.0722	1.0406	1.0524	2.0397	0.7664	2.7801	1.3123	0.3249	0.5707	0.4478	0	0	1
2310043D23Rik	Z00062618-1	1.4901	1.3308	1.3161	1.2845	1.3259	1.3617	1.464	1.3828	1.4402	1.0698	1.3107	1.3122	1.3715	1.3781	1.3756	0.9536	1.0735	0.72	0.8242	0.8956	0.7814	0.9767	0.8967	0.5208	0.5208	1.4901	0.1897	0.322	0.2776	0.2998	0	0	1
2310043J07Rik	Z00030723-1	2.0659	2.1597	3.9781	2.1253	2.1687	2.046	2.1431	2.2784	3.252	2.1893	2.1577	1.9317	2.2752	2.3781	2.3379	2.2033	1.5501	1.8961	1.9417	2.424	2.2343	1.9478	1.9436	2.3115	1.5501	3.9781	2.3755	0.4362	0.6151	0.5257	0	0	1
2310043L02Rik	Z00047870-1	1.248	1.2808	0.9799	1.3378	1.3307	1.2771	1.3608	1.3659	1.2797	2.2797	1.4872	0.9706	1.2325	1.227	1.2906	0.8488	0.8081	0.8774	0.9815	0.9265	1.6898	1.4187	1.6999	0.7263	0.7263	2.2797	0.7191	0.4127	0.214	0.3134	0	1	0
2310043L19Rik	Z00061966-1	1.2981	0.9792	1.0158	2.5134	1.3612	2.1495	1.4765	2.7541	1.6286	2.2555	1.5621	1.1522	1.3113	1.3605	1.5782	1.0264	0.8694	0.7564	0.9659	1.2628	0.9833	0.9304	0.9625	2.1253	0.7564	2.7541	1.3833	0.8338	0.2605	0.5472	0	0	1
2310043M15Rik	Z00026220-1	1.3361	1.3724	2.8048	1.6513	1.3903	1.6584	2.0453	1.7447	1.4537	2.862	1.4304	1.6236	1.3448	1.2724	2.6103	0.8709	0.6544	0.8549	0.6681	0.9385	1.0556	0.8703	0.945	3.2472	0.6544	3.2472	1.9913	0.3332	0.8901	0.6117	0	0	1
2310043N10Rik	Z00016366-1	4.0361	4.0162	4.203	5.0069	4.9702	4.7551	4.0533	4.7715	4.6509	5.1101	4.6874	4.9425	4.7635	4.3765	4.8236	3.8854	2.991	4.4488	3.8255	4.2162	3.8695	3.4329	3.821	3.9743	2.991	5.1101	0.6278	0.5551	0.2207	0.3879	1	1	1
2310044G17Rik	Z00020795-1	4.2536	4.3144	4.1525	4.2034	4.214	4.0305	4.1782	3.9904	4.0778	4.1047	3.8228	3.998	4.0442	4.2211	3.8955	3.2983	3.687	3.9973	3.2915	3.5169	3.5711	3.6041	3.5374	3.5026	3.2915	4.3144	0.2497	0.1681	0.2278	0.198	1	0	1
2310044H10Rik	Z00045435-1	4.6444	4.5842	4.1515	4.2342	4.3368	4.1535	4.018	4.3656	4.3326	4.1911	4.4202	4.2192	4.3256	4.5279	4.2779	4.1338	4.4779	4.3549	4.2064	4.1376	4.1384	4.1964	4.1151	4.1519	4.018	4.6444	0.1095	0.1411	0.0535	0.0973	1	0	1
2310045A20Rik	Z00021244-1	3.7085	3.8669	3.1525	3.9383	2.2271	3.6092	3.5937	3.7621	3.6091	2.7811	2.5154	2.6685	3.9516	3.8953	3.9504	2.6863	2.8857	3.7392	3.1497	1.4636	1.5248	1.5685	1.3161	3.0728	1.3161	3.9516	0.7881	1.0412	0.671	0.8561	1	0	1
2310045N01Rik	Z00024339-1	3.2191	3.2964	3.7315	3.754	3.8537	3.9291	3.9741	3.9204	4.0346	3.9223	4.0406	3.8242	3.6802	3.9402	3.9346	3.846	3.4455	3.5229	3.9565	3.6715	3.4239	3.7954	3.7324	3.2778	3.2191	4.0406	0.1576	0.092	0.1284	0.1102	n/d	n/d	0
2310046A06Rik	Z00026898-1	2.9534	2.8028	2.6496	3.2125	3.3021	3.1201	1.6229	1.6375	2.101	2.985	1.7336	2.8756	1.8426	1.5404	2.4538	1.0421	1.7432	1.1195	0.9126	1.1015	0.9824	1.0205	0.9851	2.0189	0.9126	3.3021	1.2525	0.2959	0.5954	0.4457	n/d	n/d	0
2310046K01Rik	Z00075588-1	2.9158	2.8764	3.2237	2.9383	3.0715	2.8525	2.7115	4.0937	4.1735	3.5669	3.5636	3.8875	4.3102	4.4062	4.0356	3.8596	1.451	1.1535	3.9808	2.1989	1.7052	2.282	2.2322	3.0401	1.1535	4.4062	1.1331	0.5507	0.6188	0.5848	1	0	1
2310046K23Rik	Z00026345-1	1.2623	1.4806	1.2269	1.3687	1.4342	1.3772	1.1121	1.4289	1.4434	2.801	1.3427	1.5242	1.4413	1.5699	2.6104	0.8711	1.0257	0.9747	0.8655	1.0736	1.154	1.0615	0.9205	1.6245	0.8655	2.801	1.7319	0.2733	0.2922	0.2828	0	1	0
2310046O06Rik	Z00027149-1	2.7162	2.7394	2.6405	2.7804	2.7866	2.7793	2.8945	2.7201	2.6658	2.8301	2.9254	2.5997	2.7643	2.8524	2.7637	2.6276	2.6527	2.5532	2.8379	2.7033	2.8262	2.6755	2.7445	2.3188	2.3188	2.9254	0.0479	0.1054	0.0741	0.0898	1	0	1
2310047A01Rik	Z00035809-1	3.6528	3.7909	3.2102	4.0812	3.707	3.7122	4.0701	3.1246	3.8103	3.7757	3.8043	3.7053	3.4286	3.5531	3.4528	2.9356	3.9124	4.2802	3.07	3.6399	3.5486	3.8948	3.8211	3.6647	2.9356	4.2802	0.3105	0.4066	0.1396	0.2731	1	0	1
2310047B19Rik	Z00031522-1	1.9262	2.0944	2.0393	2.155	2.2224	1.9255	1.9756	2.2574	2.053	2.0166	2.318	1.9714	1.7965	2.275	2.2043	1.8983	2.0856	2.0593	1.6837	2.1787	2.0424	1.9813	2.0393	1.8087	1.6837	2.3179	0.0855	0.0983	0.2369	0.1676	1	1	1
2310047D07Rik	Z00076443-1	2.1955	2.2208	3.0743	3.7211	2.7068	3.4514	1.8889	1.6602	2.3303	2.8701	1.9157	2.1764	1.6446	1.5287	1.639	1.9976	2.2194	2.3923	1.8069	1.9	1.6821	1.4751	1.14	1.4596	1.14	3.7211	1.8425	0.2947	0.3497	0.3222	1	0	1
2310047D13Rik	Z00073879-1	3.3053	3.4058	3.341	2.8011	3.0945	2.9162	3.2655	2.9824	3.8194	4.358	2.992	3.6041	3.1756	3.9428	4.4836	3.3525	3.617	3.2711	3.9666	3.5373	3.629	3.8297	3.8186	3.6364	2.8011	4.4836	0.7822	0.7891	0.1341	0.4616	1	1	1
2310047K21Rik	Z00051020-1	3.1336	3.1015	3.0393	3.0678	3.0768	2.7177	2.5251	2.7668	2.8594	2.566	2.9062	2.6757	2.1902	1.9926	2.6105	2.2586	3.2324	2.9748	2.176	2.8943	2.9334	2.5451	2.6266	2.4081	1.9926	3.2324	0.3024	0.2167	0.3806	0.2987	1	0	1
2310047M10Rik	Z00054086-1	3.6324	3.6849	3.3991	3.8833	3.7188	3.6556	3.525	3.4656	3.5627	3.6179	3.5233	3.5371	3.6193	3.9112	3.589	2.9847	3.2215	3.2713	3.104	3.4111	3.2868	3.4162	3.4036	3.4983	2.9847	3.9112	0.1597	0.1841	0.1013	0.1427	1	0	1
2310047O13Rik	Z00008028-1	4.0979	3.9125	3.8853	3.6019	3.4836	3.4024	3.9121	3.9118	3.6711	3.6518	3.7093	3.5459	3.4397	3.1194	3.634	3.453	3.6365	3.4786	3.0743	3.587	3.7812	3.5605	3.6519	3.3444	3.0743	4.0979	0.2014	0.1168	0.2738	0.1953	1	0	1
2310050B05Rik	Z00033007-1	1.8587	1.6562	2.1167	3.301	3.1286	3.0119	1.8171	1.665	2.7886	2.8753	1.9406	1.743	2.1801	2.2532	2.2756	1.1874	1.2064	1.3415	1.3831	1.3346	1.369	1.3897	1.2495	2.1022	1.1874	3.301	1.3989	0.158	0.3749	0.2665	1	1	1
2310050C09Rik	Z00042935-1	1.5961	1.5231	1.6884	1.5657	1.5826	1.5246	1.6894	1.4818	1.5573	2.8645	1.5549	1.5892	1.6078	1.6284	2.6782	1.1775	1.0356	0.9439	1.0481	1.0695	1.1538	1.031	1.1206	1.9058	0.9439	2.8645	1.4991	0.2482	0.2444	0.2463	0	1	1
2310051F07Rik	Z00039485-1	4.2657	4.3365	4.2406	4.3428	4.2027	4.4335	3.8716	4.1588	4.2532	4.3256	3.9535	4.2778	4.3446	4.2307	4.142	4.3567	4.0996	4.1253	4.4387	4.1758	4.2232	4.3715	4.3242	4.3333	3.8716	4.4387	0.0566	0.2175	0.1067	0.1621	0	0	1
2310051M13Rik	Z00023493-1	1.2346	1.2989	1.3477	1.1406	1.1888	1.3048	1.2129	1.1965	1.2396	1.3054	1.1772	1.2095	1.2649	1.2634	1.221	0.868	0.8106	0.6343	0.7385	0.8585	0.9004	0.8464	0.8109	0.6733	0.6343	1.3477	0.1475	0.2173	0.2285	0.2229	0	1	0
2310056P07Rik	Z00034255-1	4.3946	4.4922	4.6246	4.6428	4.9422	4.6312	4.7558	4.6101	4.7347	4.661	4.5839	4.4472	4.3177	4.6554	4.8355	4.5949	5.3233	4.4669	4.3811	4.3702	4.1432	4.4741	4.5233	4.1167	4.1167	5.3233	0.3368	0.1746	0.274	0.2243	1	0	1
2310057B04Rik	Z00061644-1	2.5037	2.47	2.598	2.5594	2.3822	2.1558	2.0109	2.4896	2.4881	2.0663	2.4188	2.2331	2.1404	1.809	2.1597	1.0627	2.6723	2.2147	1.5752	2.5062	1.8484	1.8291	1.994	1.6924	1.0627	2.6723	0.3188	0.1898	0.2346	0.2122	1	0	1
2310057J16Rik	Z00045602-1	3.4553	3.4705	3.451	2.4902	2.8106	2.4903	3.6531	3.7559	3.457	4.0765	3.304	3.3737	3.9225	4.0836	3.9941	3.4792	2.3485	2.2781	3.3951	2.0626	1.936	2.0452	2.0499	3.7579	1.936	4.0836	0.8012	0.2213	0.265	0.2432	1	0	1
2310057J18Rik	Z00047951-1	1.2985	1.2935	1.1637	1.3094	1.2862	1.3048	1.3008	1.2835	3.7593	1.4232	1.3097	1.2731	1.2892	1.3155	2.2409	0.8748	0.8174	0.6412	0.7453	0.8654	0.9072	0.8532	0.8178	1.8514	0.6412	3.7593	3.8231	0.3618	0.2167	0.2893	0	1	0
2310057M21Rik	Z00008523-1	3.4159	3.3387	3.2354	3.7503	3.3373	3.4695	2.9247	2.9491	3.0092	3.2515	3.0779	3.0039	3.0276	2.9716	3.069	3.405	3.0172	3.0178	3.2432	3.2002	3.2744	3.294	3.3299	2.8961	2.8961	3.7503	0.1966	0.1216	0.132	0.1268	1	0	1
2310057N15Rik	Z00040631-1	1.1741	1.3702	1.4145	1.2338	1.2536	1.2943	1.5728	1.26	1.2272	1.5688	1.3733	1.1315	1.3159	1.2622	1.2463	0.8048	1.0088	0.9474	0.9255	0.8578	1.2913	0.9935	0.8907	1.2938	0.8048	1.5728	0.1479	0.2002	0.3612	0.2807	0	1	1
2310058D17Rik	Z00052813-1	1.9917	2.0273	1.7228	2.0422	1.9718	1.6769	2.0585	2.0336	1.8002	1.6819	1.7348	1.862	1.8463	1.7886	1.7162	1.9828	1.9327	1.7262	1.6498	2.2052	1.8867	1.8789	1.8157	1.3399	1.3399	2.2052	0.1066	0.2442	0.2005	0.2224	1	0	1
2310061C15Rik	Z00008437-1	3.9622	3.9334	3.6265	4.2032	4.2864	4.0867	3.6095	3.5332	3.4549	3.6349	3.4455	3.5129	3.5527	3.7453	3.5831	3.3798	3.6967	3.1642	3.2657	3.5563	3.47	3.3158	3.3617	2.9455	2.9455	4.2864	0.4246	0.1231	0.118	0.1206	1	0	1
2310061F22Rik	Z00038147-1	3.2061	3.2733	3.0232	3.443	3.2139	3.2016	3.3874	3.1834	3.214	3.3751	3.2486	3.1295	3.3078	3.5652	3.3769	3.3681	3.291	3.0006	3.1386	3.2502	3.5156	3.3733	3.3533	3.5717	3.0006	3.5717	0.0822	0.0869	0.2815	0.1842	1	0	1
2310061G22Rik	Z00030206-1	2.4883	2.4535	2.6335	2.6062	2.7789	2.6385	3.6051	2.5743	2.7452	2.7529	3.0312	3.055	2.5447	2.6339	2.9681	2.3112	2.1421	2.7932	2.1415	2.2239	2.1927	2.216	2.2591	2.3701	2.1415	3.6051	0.7032	0.109	0.1343	0.1217	0	1	1
2310061I04Rik	Z00031213-1	4.5705	4.6695	4.5233	4.8592	4.9573	4.5856	4.5975	4.7183	4.3578	4.4458	4.3574	4.281	4.6708	4.6691	4.4957	4.2859	4.1593	4.2206	4.1923	4.2291	4.3943	4.1887	4.162	4.386	4.1593	4.9573	0.2058	0.063	0.0876	0.0753	1	0	1
2310061J03Rik	Z00041517-1	3.551	3.4425	3.3996	3.6644	3.7745	3.282	3.7761	3.8769	3.6195	3.4159	3.9456	3.631	3.3268	3.4349	3.2797	2.9389	3.0048	3.4776	3.3132	3.2245	2.8431	3.0195	3.061	3.1794	2.8431	3.9456	0.3035	0.1964	0.1802	0.1883	n/d	n/d	0
2310061N02Rik	Z00050912-1	1.1669	1.1654	1.3731	1.193	1.2489	1.2465	1.1637	1.176	1.172	1.7337	1.2622	1.2584	1.2296	1.1798	1.1711	0.8739	0.8165	0.6403	0.7445	0.8645	0.9064	0.8524	0.817	1.6408	0.6403	1.7337	0.2849	0.3604	0.2087	0.2846	0	1	0
2310065F04Rik	Z00026897-1	1.5231	1.389	2.4297	3.8537	1.6938	3.5209	1.7877	1.6011	1.8435	2.6636	1.683	1.745	1.8483	1.8802	1.7314	2.6294	1.6071	1.7282	1.6897	1.9815	1.8903	1.9623	1.9175	1.4563	1.389	3.8537	2.4903	0.7484	0.0014	0.3749	0	1	1
2310065K24Rik	Z00012089-1	3.7757	3.8555	3.7032	3.8995	3.7571	3.8457	3.7707	3.7708	3.8377	3.8603	3.7621	3.7258	3.9109	3.9557	3.8243	3.6505	3.6205	3.784	3.6908	3.6333	3.8295	3.674	3.6592	3.9101	3.6205	3.9557	0.0331	0.0632	0.1477	0.1055	1	0	1
2310066E14Rik	Z00054870-1	4.8975	4.6506	4.3648	4.4907	4.7999	4.4949	4.2691	4.6235	4.5857	4.451	4.4403	5.0774	4.0503	4.4873	4.4833	4.6843	4.4333	4.451	5.123	4.5258	4.5274	4.4947	4.6016	4.4971	4.0503	5.123	0.2519	0.5739	0.1518	0.3629	0	0	1
2310067B10Rik	Z00037351-1	3.1437	3.1542	3.0208	3.536	3.4389	3.1475	3.6915	3.4612	3.125	3.2033	3.0571	3.0884	3.3602	3.4998	3.1758	3.0394	3.0156	3.2297	3.0742	3.0611	3.0058	2.8973	2.8933	2.8521	2.8521	3.6915	0.2098	0.0539	0.0762	0.0651	1	0	1
2310067E19Rik	Z00040458-1	3.1708	3.4185	2.9737	3.4756	3.5355	3.2928	3.6765	3.2436	3.2313	3.7601	3.1785	3.6082	3.3547	3.1475	3.3043	1.6524	3.3489	3.3117	2.5269	2.9379	3.0397	2.5191	2.6676	3.2337	1.6524	3.7601	0.3422	0.2883	0.577	0.4327	0	1	1
2310067P03Rik	Z00061662-1	1.3347	1.211	1.127	1.2216	1.2223	1.1627	1.2325	1.2589	1.2402	1.2577	1.2643	1.3159	1.3674	1.1399	1.2017	0.8849	0.8275	0.6512	0.7554	0.8754	0.9173	0.8633	0.8279	0.4352	0.4352	1.3674	0.1559	0.2391	0.2479	0.2435	0	0	0
2310068J16Rik	Z00051203-1	1.3351	1.695	1.5753	1.9862	1.7975	1.5378	1.4963	2.0119	1.6081	1.2187	1.997	1.3411	1.4473	1.4618	1.6318	1.0695	1.6273	1.5088	1.1492	2.2369	1.9142	1.7668	1.6174	1.4442	1.0695	2.2369	0.3199	0.4659	0.4133	0.4396	1	0	1
2310069B03Rik	Z00026999-1	1.0371	1.1286	2.0427	3.2423	2.9255	2.8612	1.6056	1.3292	2.2804	2.417	2.6265	1.3857	1.2751	2.0309	1.7288	0.8999	0.9833	0.864	1.8087	0.923	1.9412	0.9684	1.3226	1.5187	0.864	3.2423	1.6119	1.3569	0.2673	0.8121	0	1	1
2310076G13Rik	Z00050354-1	2.1316	2.1836	2.3072	2.4768	2.6709	2.2377	2.4645	2.5171	2.6685	1.8684	2.6139	2.5683	2.3948	1.8863	2.5535	1.9049	1.6761	2.2304	1.4779	1.6883	1.9756	1.7522	1.9966	1.2415	1.2415	2.6709	0.3863	0.3045	0.2971	0.3008	0	1	1
2310076L09Rik	Z00043445-1	2.286	2.2206	2.766	4.0282	4.3385	3.8644	4.2401	3.3953	3.0664	3.3221	3.6526	3.3271	2.0594	2.1843	2.8811	3.0641	1.3411	2.4373	2.1644	1.2577	1.5405	1.367	1.5691	3.9546	1.2577	4.3385	1.4897	0.2003	0.3285	0.2644	1	0	1
2310079F23Rik	Z00075164-1	2.059	2.1044	1.8609	2.2225	1.9769	1.9976	2.4566	2.1661	2.1673	2.1411	2.1666	2.0526	2.2033	2.3483	2.1786	2.3059	2.0617	1.8666	2.3506	2.611	2.7351	2.5092	2.4688	2.0644	1.8609	2.7351	0.2135	0.1187	0.2858	0.2023	1	0	1
2310079G19Rik	Z00046653-1	1.5185	1.7364	1.7062	1.7125	1.7154	1.572	1.5212	1.509	1.7039	2.0956	1.7055	1.4902	1.6345	1.6136	1.5143	1.6849	1.3318	1.5336	1.5995	1.0492	1.5741	1.1739	1.2986	1.5288	1.0492	2.0956	0.1599	0.1772	0.254	0.2156	0	1	1
2310079N02Rik	Z00013197-1	3.916	3.7607	3.731	3.8719	3.9411	3.7206	3.7381	3.8786	3.9901	3.7484	3.9601	3.6335	3.6779	3.936	3.8349	3.487	3.5739	3.5474	3.2337	3.6655	3.6194	3.5431	3.5617	3.4783	3.2337	3.9901	0.1114	0.2879	0.3756	0.3318	1	0	1
2310081J21Rik	Z00030146-1	1.6933	1.43	1.8694	3.1487	1.5715	2.6754	2.1807	2.7986	1.4528	2.2884	1.347	1.4377	1.7702	1.4252	1.5253	0.9109	1.5634	1.814	1.4173	1.3386	1.0058	1.1379	1.2266	0.9136	0.9109	3.1487	1.6607	0.2934	0.3658	0.3296	0	0	1
2400001E08Rik	Z00060877-1	3.8821	3.901	3.7172	4.1862	4.1591	4.0813	3.8461	3.929	3.8487	3.9872	4.0269	3.8145	3.8932	4.1165	3.9128	3.6844	3.8444	3.9372	3.9323	3.9489	3.8642	3.9475	3.9343	4.0367	3.6844	4.1862	0.0573	0.0718	0.0951	0.0835	1	0	1
2400003C14Rik	Z00056380-1	3.2589	3.2806	3.3731	3.4489	3.2425	3.3561	3.4592	3.3048	3.2767	3.3909	3.3015	3.3089	3.6219	3.7205	3.451	3.2806	3.2525	3.3957	3.5527	3.3705	3.556	3.3994	3.4172	3.2529	3.2425	3.7205	0.0697	0.1352	0.1283	0.1318	1	0	1
2400006E01Rik	Z00030261-1	2.1143	2.1166	2.0912	2.6209	2.5392	2.2954	2.5946	2.2939	2.3451	2.341	2.3399	2.0766	2.373	2.3995	2.1952	2.4776	1.7821	1.7002	2.6228	1.9627	1.9546	1.9113	1.8831	2.9483	1.7002	2.9483	0.3503	0.048	0.239	0.1435	0	0	1
2400009B08Rik	Z00026578-1	3.3667	3.6819	3.1289	2.58	2.3206	2.981	3.3124	2.6075	2.76	3.1203	3.9431	2.8542	2.8852	2.6174	2.7238	2.9577	2.5879	3.1412	2.9567	2.8203	2.6912	2.3648	2.6854	2.4159	2.3206	3.943	0.838	0.2074	0.1965	0.202	0	0	1
2410001C21Rik	Z00054402-1	3.5938	3.5503	3.57	3.7578	3.5948	3.8078	4.2523	3.7881	3.8191	3.737	4.0409	3.6379	3.9858	4.0565	3.9125	3.7216	3.5824	3.7203	3.849	3.5703	3.7859	3.6254	3.5883	3.7591	3.5503	4.2523	0.1541	0.0839	0.1928	0.1384	1	0	1
2410002F23Rik	Z00030312-1	3.4957	3.5426	3.3006	3.1881	3.3351	3.36	3.2679	3.3392	3.4643	3.4707	3.3485	3.2673	3.2769	3.3787	3.33	3.1454	3.4011	3.6397	3.2254	3.1945	3.5206	3.4858	3.4234	3.7017	3.1454	3.7017	0.0792	0.0896	0.1882	0.1389	1	0	1
2410002I01Rik	Z00064325-1	1.7445	1.7267	1.511	1.7315	1.601	1.4685	1.6449	1.6293	2.104	1.4986	1.3585	1.5861	2.2004	2.0927	1.7232	1.8903	1.5531	1.4167	1.5214	1.6481	1.5273	1.6507	1.5816	1.0671	1.0671	2.2004	0.2587	0.2392	0.1225	0.1809	1	0	1
2410002O22Rik	Z00010129-1	3.0706	3.0599	2.9226	3.0499	2.9032	2.8233	2.902	3.0222	2.9196	2.5682	3.04	2.7733	2.8918	2.3067	2.9205	2.9175	2.9736	3.1056	2.927	3.0873	3.1969	3.0509	3.0982	2.5112	2.3067	3.1969	0.1003	0.1255	0.2916	0.2086	1	0	1
2410003J06Rik	Z00052281-1	2.5357	2.1685	1.8825	1.6171	1.5357	3.0643	1.6734	1.4866	1.6547	1.8087	1.2911	1.4958	1.5681	1.8367	1.46	3.672	1.5263	0.6498	3.4292	0.7744	0.565	0.9243	0.6785	4.2237	0.565	4.2237	2.8613	0.2043	0.1127	0.1585	0	0	1
2410003K15Rik	Z00045490-1	4.2126	4.2522	4.3491	4.9597	4.6791	4.7165	4.5407	4.5329	4.4211	4.3589	4.5598	4.2471	4.2857	4.1297	4.2768	4.5423	4.3544	4.1678	4.3766	4.3247	4.3097	4.1958	4.1883	4.1586	4.1297	4.9597	0.2094	0.0752	0.0824	0.0788	1	0	1
2410003L11Rik	Z00030168-1	1.4083	1.248	1.5327	2.0865	1.3436	1.4475	2.0178	2.5541	1.3587	1.3366	1.5576	1.6187	1.3432	1.475	1.8837	2.4603	0.5325	0.7012	2.5432	1.0107	1.035	0.8473	0.9248	3.072	0.5325	3.072	1.6162	0.0842	0.3114	0.1978	0	0	1
2410004A20Rik	Z00051117-1	2.5902	2.8029	2.5874	2.4131	2.4699	3.3476	2.5639	2.6119	2.5211	2.6306	2.17	2.7615	2.6472	2.8593	3.1737	1.6933	1.5817	1.6753	1.6247	1.642	1.6706	1.7592	1.6007	3.5426	1.5817	3.5426	1.0245	0.6858	1.0372	0.8615	1	1	1
2410004B18Rik	Z00046069-1	4.3585	4.4507	4.438	4.3482	4.3299	4.2455	3.8302	4.0093	4.0364	4.092	4.0341	4.1673	4.1596	3.873	4.128	4.2361	4.0559	3.9202	4.363	3.9871	3.9959	4.0407	4.0753	3.9258	3.8302	4.4507	0.1229	0.0443	0.0794	0.0619	1	0	1
2410004I01Rik	Z00030169-1	2.3067	2.2952	1.9276	1.4188	1.7928	1.7034	1.6999	1.4847	2.4722	1.5915	1.8677	2.7414	2.0035	1.8713	1.9977	0.8918	1.1416	0.6227	0.8569	0.8416	0.8439	0.9189	0.859	2.2121	0.6227	2.7414	0.9479	0.5244	0.4928	0.5086	1	0	1
2410004L22Rik	Z00036667-1	3.1715	3.3688	3.6263	3.1587	3.7618	3.6792	3.2502	2.988	3.3158	3.3032	3.0778	3.4166	3.3587	3.6356	3.6756	3.6682	3.6355	2.9814	3.4436	3.8082	3.946	3.7332	3.7979	3.3372	2.9814	3.946	0.2395	0.1031	0.1104	0.1068	1	0	1
2410004N09Rik	Z00030170-1	3.9625	4.061	4.5584	3.8431	3.8808	3.9718	4.1779	4.0455	4.3443	4.1274	4.1171	3.9987	4.1737	4.0087	4.0702	4.0199	4.1145	3.3836	3.5907	3.7621	3.6663	3.9925	3.8005	3.9921	3.3836	4.5584	0.2098	0.0789	0.3031	0.191	1	1	1
2410004P03Rik	Z00041609-1	2.7232	2.7137	2.5997	2.6895	2.7525	2.6044	2.9542	2.7985	2.7026	2.8584	2.6339	2.7146	2.9391	2.8323	2.7163	2.8661	2.6203	2.711	2.7312	2.7872	2.7844	2.6765	2.6776	2.5043	2.5043	2.9542	0.0435	0.1136	0.3687	0.2412	0	0	1
2410004P22Rik	Z00075764-1	2.7496	2.8327	2.7597	2.9215	2.9007	2.8561	3.2972	2.9977	2.739	2.7238	2.5898	2.5883	2.8229	2.8554	2.6342	2.1855	2.6129	2.2976	2.3632	2.2577	2.2175	2.1279	1.8985	2.036	1.8985	3.2972	0.3629	0.0961	0.187	0.1416	n/d	n/d	0
2410005O16Rik	Z00034236-1	3.5648	3.5359	3.7901	4.2682	4.5286	4.1842	4.4056	4.0968	4.0132	3.6437	4.109	3.8145	3.8979	3.5276	4.0115	3.9708	3.5075	3.4317	3.4498	3.4138	3.2214	3.3622	3.3867	3.5208	3.2214	4.5286	0.5017	0.2692	0.1747	0.222	1	0	1
2410006H16Rik	Z00030147-1	3.7784	3.7947	4.399	3.6817	3.6761	3.9289	3.7536	3.6305	4.0956	4.1063	3.832	3.962	3.8635	3.9328	3.7944	4.8147	4.2306	3.6267	3.6725	4.0455	4.1103	4.1238	4.0259	3.6909	3.6267	4.8147	0.4896	0.1399	0.2603	0.2001	1	0	1
2410008K03Rik	Z00014022-1	2.802	2.9427	3.4101	3.1078	3.1865	2.9261	2.9516	3.5233	3.4848	3.6087	3.4912	3.364	2.8324	3.2252	3.2328	3.8009	2.3392	1.8852	3.4925	1.8635	2.9304	3.2724	3.3347	3.4674	1.8635	3.8009	0.404	0.2058	0.2941	0.25	1	0	1
2410012H22Rik	Z00020625-1	3.6186	3.5097	3.5598	4.3534	3.8713	3.9867	3.7288	3.7967	3.5448	3.4823	3.6107	3.1363	3.6838	3.4181	3.1114	3.6988	3.3437	3.5856	3.5687	3.5811	3.5633	3.5011	3.5715	3.1406	3.1114	4.3534	0.3642	0.126	0.1097	0.1179	1	0	1
2410012M07Rik	Z00038211-1	1.3258	1.2906	1.3474	1.6818	1.6033	1.2895	1.7822	1.5274	1.595	1.4306	1.3773	1.3919	1.4253	1.5307	1.3374	2.1738	0.7238	0.7457	2.3437	0.8315	1.1795	0.9745	0.8925	1.7205	0.7238	2.3437	0.6895	0.1896	0.2306	0.2101	1	0	1
2410014A08Rik	Z00021679-1	3.0286	2.9354	2.7384	3.1578	2.9814	3.1213	2.9917	3.4134	2.9765	3.0254	3.3195	2.7826	3.4855	3.4989	3.2085	2.9763	3.0047	3.0245	3.4173	3.339	3.0857	3.4638	3.4804	2.506	2.506	3.4989	0.218	0.1039	0.0814	0.0927	1	0	1
2410015M20Rik	Z00060423-1	3.5535	3.5752	3.7919	3.6802	3.9337	3.8776	3.779	3.9787	3.8108	3.7171	3.8322	3.5211	3.8547	3.9914	3.8417	3.6797	3.6446	3.4247	3.7395	3.6497	3.7242	3.6059	3.5669	3.3278	3.3278	3.9914	0.0943	0.0484	0.1058	0.0771	1	0	1
2410015N17Rik	Z00005912-1	4.0588	3.9499	4.2053	4.3618	4.4017	4.3867	4.6802	4.3823	4.0692	4.3709	4.2534	3.9142	4.3319	4.4197	4.3499	4.4548	4.6602	3.771	4.1811	4.3588	4.5174	4.3361	4.2661	4.4375	3.771	4.6802	0.1458	0.1344	0.3414	0.2379	1	0	1
2410016O06Rik	Z00036007-1	3.6191	3.454	3.2879	3.3189	3.3864	3.5492	3.4564	3.4335	3.505	3.5252	3.2561	3.7919	3.5658	3.7519	3.5089	3.6599	3.4481	3.3555	3.3691	3.5382	3.3575	3.5944	3.4712	3.5812	3.256	3.7919	0.0729	0.157	0.2469	0.202	1	0	1
2410017I17Rik	Z00061801-1	2.2122	2.1797	2.1139	2.2696	2.3148	2.2021	3.1615	2.1432	2.2163	2.3651	2.229	2.173	2.1893	2.206	2.1099	2.0707	2.0235	2.4688	1.9305	1.9806	2.0733	1.9342	1.9507	1.7587	1.7587	3.1615	0.6065	0.0975	0.2014	0.1495	0	1	1
2410017P07Rik	Z00075410-1	3.094	2.9918	3.2552	3.1378	3.0765	3.2488	3.3062	3.0722	2.9499	2.9723	3.1312	2.9455	2.9315	2.737	2.8789	3.2497	3.3821	3.0278	3.2374	3.4422	3.4876	3.2052	3.2506	2.6501	2.6501	3.4876	0.1449	0.2574	0.2333	0.2454	1	0	1
2410017P09Rik	Z00000302-1	3.6719	3.6379	3.7013	3.8507	3.8256	3.8145	4.0203	3.825	3.7471	3.5757	3.9562	3.6122	3.6047	3.8043	3.6255	3.6336	3.8464	3.5477	3.6369	3.7961	3.6014	3.6816	3.7077	3.282	3.282	4.0203	0.0798	0.0506	0.1886	0.1196	n/d	n/d	0
2410018C17Rik	Z00018372-1	4.1194	4.0479	4.173	4.7995	4.4163	4.4314	4.2955	4.2193	4.3186	4.3579	4.1667	4.2102	4.1409	4.2748	4.2018	3.9779	4.2267	3.803	3.956	4.2955	4.1385	4.1744	4.0785	4.0559	3.803	4.7995	0.1875	0.1473	0.1508	0.1491	1	0	1
2410018C20Rik	Z00052177-1	2.9609	3.0643	2.8995	3.6136	3.4278	3.3424	3.6317	3.4372	3.4521	3.4087	3.3618	3.2274	3.2468	3.5855	3.3822	3.3034	3.1868	2.9023	3.0373	3.3071	3.3513	3.5493	3.2349	3.3885	2.8995	3.6317	0.1377	0.0813	0.3003	0.1908	1	1	1
2410018E23Rik	Z00027819-1	1.4254	1.3188	1.5803	1.843	1.5287	1.428	1.8991	1.9906	1.9654	1.4559	1.4793	1.7782	3.0725	3.353	3.2131	2.1767	0.7723	1.0113	0.7431	1.3199	1.372	0.9295	0.9999	1.6081	0.7431	3.353	2.0927	0.7803	0.4942	0.6373	n/d	n/d	0
2410018G20Rik	Z00035138-1	4.032	3.9918	3.9457	4.0626	3.916	4.0479	4.3204	4.0524	4.0752	3.9903	4.1975	3.7508	4.0736	4.1266	3.9964	3.9225	4.0081	4.0519	3.5142	3.6919	3.6231	3.7234	3.7775	3.7863	3.5142	4.3204	0.1155	0.1193	0.1723	0.1458	1	0	1
2410018L13Rik	Z00075924-1	3.5211	3.9532	3.6372	3.1822	3.4071	3.3424	3.3807	3.5157	3.5098	3.3137	3.4799	3.6144	3.602	3.8098	3.7285	3.5429	3.4453	3.1981	3.3165	3.4415	3.3846	3.4608	3.3979	3.3656	3.1822	3.9532	0.1446	0.233	0.1159	0.1745	1	0	1
2410018M08Rik	Z00034219-1	2.7482	2.5874	2.1883	2.1735	1.8372	2.0835	2.9808	2.193	2.2778	2.1072	2.4694	2.3331	1.4675	1.5727	2.1433	2.4377	1.7883	2.3423	2.4109	2.3551	2.3772	2.545	2.3562	2.5284	1.4675	2.9808	0.3657	0.2978	0.5955	0.4467	1	1	1
2410019A14Rik	Z00028902-1	2.6751	2.0117	2.4777	3.0182	2.9306	2.909	2.6765	2.6276	2.7785	2.754	2.5482	3.1603	2.1459	1.9517	2.3422	2.6111	2.3877	2.9417	2.4406	2.7109	3.0848	2.9965	3.1074	2.0972	1.9517	3.1603	0.3307	0.6281	0.1605	0.3943	1	0	1
2410022L05Rik	Z00013818-1	4.6935	4.8689	4.5331	4.108	4.518	3.9985	3.7069	4.4865	4.2094	3.9341	4.2892	4.071	4.2836	4.3315	4.2217	4.4316	4.3312	4.351	3.952	4.4788	4.4549	4.183	4.1381	4.385	3.7069	4.8689	0.2424	0.0621	0.0548	0.0585	1	0	1
2410025L10Rik	Z00047600-1	3.9569	4.0585	3.8424	3.8292	3.9998	3.503	3.8082	3.8272	3.8017	3.8092	3.6437	3.7585	3.8036	3.8302	3.8963	3.3019	3.2068	3.1857	3.2437	3.204	2.815	2.9812	2.8392	3.4785	2.815	4.0585	0.3119	0.279	0.0857	0.1824	1	0	1
2410042D21Rik	Z00030407-1	3.6976	3.7179	3.9337	3.3315	3.3964	3.4971	3.4001	3.5089	3.574	3.818	3.633	3.6203	3.3776	3.2524	3.6592	3.6863	3.7652	3.3154	3.6137	3.5155	3.8755	3.6122	3.5616	3.5045	3.2524	3.9337	0.1156	0.0769	0.2206	0.1488	1	0	1
2410057H14Rik	Z00030262-1	2.4574	2.2698	1.3581	1.5785	1.5357	2.1322	1.6259	1.5692	2.3501	1.5366	1.5416	2.4492	1.7622	1.6866	2.135	2.0267	1.1007	1.0111	1.0896	1.2097	1.8234	1.5876	1.7685	1.7574	1.0111	2.4574	0.5895	0.4985	0.4402	0.4694	1	0	1
2410066E13Rik	Z00041664-1	4.1839	4.121	4.0666	3.6233	3.7691	3.7645	3.1679	4.2017	3.9893	3.7857	3.9749	3.948	3.4509	3.491	3.7587	2.9991	3.1235	3.2419	2.5462	3.1957	2.7552	2.5756	2.7277	3.6526	2.5462	4.2017	0.5544	0.4637	0.2369	0.3503	1	0	1
2410075B13Rik	Z00043413-1	2.97	3.0635	3.2793	2.6575	2.7308	2.7219	3.34	3.0309	3.126	2.9134	2.9869	2.9275	2.8445	3.1812	2.8954	2.936	2.9954	2.0021	2.4446	1.5383	2.0369	2.8288	2.752	2.9262	1.5383	3.34	0.2854	0.1171	0.3003	0.2087	n/d	n/d	0
2410076I21Rik	Z00056445-1	1.6291	2.2835	1.9697	1.9045	1.9412	1.806	2.7332	1.6478	1.7536	1.8716	2.3565	1.5539	2.003	1.4775	1.7434	1.3143	1.3655	1.7537	2.787	1.0598	1.6499	1.7103	1.5477	1.796	1.0598	2.787	0.8316	0.3421	0.3511	0.3466	1	0	1
2410080I02Rik	Z00026532-1	2.9716	2.8079	2.8218	3.2932	2.6844	2.8989	2.6535	2.6929	2.426	2.5951	2.6635	2.7045	2.614	2.7714	2.4194	2.4388	1.8836	2.0623	2.1322	2.3862	2.2152	2.2127	2.033	2.4423	1.8836	3.2932	0.4006	0.098	0.7874	0.4427	1	0	1
2410081M15Rik	Z00010249-1	2.9565	2.932	3.1966	2.5387	2.9255	2.9471	2.9756	3.0619	3.26	3.088	3.2916	3.2201	3.1671	3.4826	3.2497	2.6157	2.7808	2.5369	2.5449	2.8118	2.8456	3.0447	3.0357	3.4641	2.5369	3.4826	0.241	0.1249	0.6354	0.3802	1	0	1
2410088K16Rik	Z00026746-1	1.2589	1.0827	1.1519	1.5374	1.3518	1.2321	1.4812	1.4183	1.5097	1.419	1.4528	1.2056	1.1844	1.2918	1.2542	1.8779	0.6881	1.4213	1.0517	1.1759	1.0363	0.9212	0.9464	1.3947	0.6881	1.8779	0.2354	0.1878	0.749	0.4684	0	0	1
2410089E03Rik	Z00016433-1	3.0236	3.1066	2.8238	2.5667	2.6597	2.4537	2.4646	2.6928	2.5738	2.7787	2.6162	2.8535	2.4033	2.2266	2.441	2.2548	2.4871	2.6905	2.2701	2.7816	2.7	2.5277	2.2968	2.5217	2.2266	3.1066	0.2139	0.1962	0.2114	0.2038	1	0	1
2410091C18Rik	Z00038908-1	3.7444	3.6885	3.5894	3.8972	3.9118	3.5965	3.6602	3.8323	3.6524	3.4979	3.7483	3.6184	3.4821	3.5413	3.6658	3.666	3.5454	3.4089	3.4871	3.5714	3.5378	3.4358	3.3433	3.071	3.071	3.9118	0.1061	0.1156	0.1786	0.1471	1	1	1
2410114N07Rik	Z00032197-1	1.4308	1.4241	1.4155	1.7296	1.8957	1.5306	1.5698	1.7072	1.6833	1.7501	1.5241	1.7402	1.7602	1.452	1.5268	1.4878	1.2603	1.3744	1.2764	1.4047	1.5191	1.3029	1.2654	1.0205	1.0205	1.8957	0.1431	0.3063	0.2578	0.2821	0	1	1
2410124H12Rik	Z00043515-1	1.3416	2.751	2.5234	1.4139	1.5147	1.2775	1.5057	1.4281	1.4656	1.6936	1.3354	1.4324	1.2851	1.4031	1.3339	1.9479	0.7415	0.7138	0.8516	0.8218	0.9482	0.9378	0.8838	1.6632	0.7138	2.751	1.5012	0.5179	0.3737	0.4458	1	0	1
2410127E18Rik	Z00019359-1	3.3222	3.4227	3.0959	3.4647	3.252	3.1958	3.4628	3.4522	3.0715	3.1001	3.3001	3.0455	3.1802	3.2717	3.3131	2.8546	3.0078	3.2142	2.7163	2.9718	3.0215	2.9472	2.918	2.8848	2.7163	3.4647	0.1481	0.1142	0.0885	0.1014	1	0	1
2410127L17Rik	Z00011390-1	3.5644	3.5575	3.8905	5.0658	4.4765	4.7322	3.944	3.8997	3.8501	4.2638	3.9516	3.8481	3.5591	3.3475	3.8005	3.9874	3.8221	3.7607	4.0718	4.1396	4.1295	3.9138	3.8981	3.5361	3.3475	5.0658	0.9234	0.1187	0.2878	0.2033	1	0	1
2410129H14Rik	Z00011899-1	2.1409	1.986	1.7906	2.3106	2.0448	1.729	1.1902	1.8062	1.807	1.489	1.8745	1.5898	1.4408	1.5808	1.6919	1.7808	2.0668	1.4736	1.3839	1.7625	1.9027	1.8251	1.8973	1.0191	1.0191	2.3106	0.2707	0.1748	0.356	0.2654	1	0	1
2410131K14Rik	Z00001728-1	2.5835	2.7697	2.6609	3.0229	2.7633	2.7255	2.5729	2.6487	2.6128	2.6301	2.5953	2.3314	2.4459	2.8847	2.719	2.408	2.5619	2.4685	2.5	2.5863	2.4993	2.6031	2.5187	2.4475	2.3314	3.0229	0.1048	0.1182	0.1117	0.115	1	0	1
2410133F24Rik	Z00044715-1	1.4797	1.3784	1.211	1.5404	1.4031	1.4381	1.3425	1.288	1.6055	1.514	1.3647	1.3892	1.1368	1.2205	1.1578	1.4557	0.9529	1.1265	1.1037	1.0149	0.9335	0.9179	1.1572	0.1907	0.1907	1.6055	0.1794	0.4537	0.201	0.3274	1	0	1
2410137F16Rik	Z00030086-1	1.1812	1.3221	2.0539	3.5777	2.4624	3.2504	2.8701	1.4125	1.5912	2.9656	1.3193	1.1818	1.1806	1.3342	1.2633	2.9457	0.9403	0.9736	2.3003	1.2616	1.7505	1.2916	1.6318	2.0752	0.9403	3.5777	1.891	0.8096	0.4525	0.6311	0	1	1
2410137M14Rik	Z00074791-1	2.4617	1.8424	2.3205	2.836	3.3104	2.3329	1.9633	1.763	2.3533	2.672	1.8775	2.1956	1.8027	1.7887	1.7509	1.377	2.1488	1.914	1.4896	1.8066	2.0926	1.3191	1.5281	2.9176	1.3191	3.3104	1.1384	0.2336	0.8579	0.5458	0	0	1
2410141K09Rik	Z00076149-1	1.0924	0.957	0.9974	1.4088	1.2869	1.2849	1.3565	1.3771	1.271	1.3663	1.464	1.1742	1.3222	1.3716	1.3777	2.613	1.329	0.8915	1.7552	1.3395	1.2711	1.1231	1.0193	1.3389	0.8915	2.613	1.2499	0.4149	0.4963	0.4556	0	0	0
2410152P15Rik	Z00030269-1	1.7642	1.5328	1.4417	1.6722	1.6576	1.3676	1.6529	1.4107	1.8077	1.4874	1.3849	1.7117	1.3478	1.4618	1.453	0.9749	0.7315	1.0175	1.8381	0.8809	1.0247	1.0647	1.2441	1.3295	0.7315	1.8381	0.2594	0.3477	0.8966	0.6222	0	0	1
2410166I05Rik	Z00051356-1	4.0192	4.0582	4.1039	4.6363	4.4911	4.325	4.1517	4.1655	4.2622	3.9969	4.3239	4.1682	4.0318	4.0522	3.9952	3.7322	3.8144	4.3991	3.8866	3.7027	3.8393	3.7976	3.878	3.8169	3.7027	4.6363	0.2517	0.0683	0.1343	0.1013	0	0	1
2410187C16Rik	Z00055333-1	3.7551	3.7645	3.7024	3.4406	3.8165	3.6347	3.5189	3.3528	3.7324	3.7294	3.5219	3.9033	3.5971	3.6868	3.7578	3.4058	3.3164	3.4764	3.5259	3.2297	3.2992	3.3545	3.2389	2.9325	2.9325	3.9033	0.1603	0.2314	0.293	0.2622	1	0	1
2410198J08Rik	Z00030267-1	1.275	1.4091	1.9137	2.3591	2.0964	2.1976	2.3703	2.2719	1.6597	1.5213	1.9162	1.3783	2.0109	2.1361	2.0706	1.9408	2.2524	1.4291	1.4161	2.6998	2.3104	1.7749	1.7516	1.038	1.038	2.6998	0.5111	0.1857	0.3365	0.2611	1	1	1
2500002B13Rik	Z00010165-1	2.4761	2.5852	2.9959	3.4838	3.4123	3.4259	2.9799	3.6425	2.8254	2.9801	2.817	2.4479	2.7222	2.6233	3.3319	2.6695	3.1621	2.405	2.1624	2.6895	2.7266	2.3716	2.443	2.0808	2.0808	3.6425	0.6433	0.1167	0.6403	0.3785	1	0	1
2500003M10Rik	Z00068305-1	3.6354	3.6019	3.6764	3.9792	3.8544	3.9083	3.777	3.6542	3.8435	3.9818	3.8082	3.9166	3.8849	3.887	3.8285	3.7602	3.8941	3.9962	3.9604	4.1571	4.0019	4.0631	4.0686	4.0861	3.6019	4.1571	0.0757	0.0481	0.1322	0.0902	1	0	1
2500004C02Rik	Z00026416-1	2.4978	2.283	2.3199	1.5911	2.1778	1.9265	1.8311	2.1241	2.2193	1.6653	2.0262	2.1259	1.9806	1.6804	1.9661	1.7807	2.1743	2.2323	1.7814	2.2884	1.9814	1.5366	1.8711	1.2055	1.2055	2.4978	0.2529	0.6239	0.1729	0.3984	1	0	1
2510002D24Rik	Z00034502-1	3.3886	3.41	3.2798	3.7402	3.6734	3.4826	3.7273	3.6458	3.533	3.5932	3.5171	3.3414	3.505	3.6542	3.6234	3.0845	2.607	2.3769	3.0461	2.9633	2.8202	2.8394	2.7891	2.9585	2.3769	3.7402	0.3305	0.1242	0.0759	0.1001	1	0	1
2510003B16Rik	Z00030268-1	2.5952	2.4504	2.4147	2.8064	2.3892	2.8338	2.296	2.4626	2.7913	2.4759	2.6623	2.3516	2.5445	2.6366	2.4905	2.8229	2.6094	2.5716	2.4741	2.1952	2.4695	2.2801	2.3139	2.0745	2.0745	2.8337	0.1407	0.0408	0.1856	0.1132	1	1	1
2510003D18Rik	Z00030200-1	1.4749	1.7562	1.2656	1.3553	1.388	3.2889	1.3604	1.3344	1.4213	1.5204	1.5611	1.3011	1.298	1.3057	1.3154	0.7714	1.6288	1.2489	2.0929	1.8422	1.749	1.1661	1.1003	1.8973	0.7714	3.2889	2.5	0.295	0.4037	0.3494	0	0	1
2510003E04Rik	Z00070120-1	4.8903	4.7571	4.4852	4.3397	4.3092	4.026	3.8168	4.2214	4.1346	3.9911	4.303	4.2156	3.7833	3.7641	3.9648	3.9685	4.0697	4.4837	3.9753	4.1996	4.0504	3.9576	4.0373	3.8667	3.7641	4.8903	0.4216	0.1968	0.0672	0.132	1	0	1
2510006D16Rik	Z00061225-1	4.1076	4.0496	4.1675	4.1308	4.0364	4.0487	4.2288	4.2109	4.236	4.3149	4.3448	4.1458	4.1941	4.3593	4.3093	3.9478	3.9859	3.9926	4.0013	3.8182	3.9412	3.945	3.9396	3.7715	3.7715	4.3593	0.0929	0.0543	0.1012	0.0778	1	0	1
2510009E07Rik	Z00036359-1	3.344	3.2734	3.4723	3.6199	3.4437	3.4753	3.1756	3.4538	3.393	3.3496	3.4392	3.334	3.0421	3.3049	3.2344	1.7727	3.026	3.1175	2.2923	2.8172	2.3605	2.8048	2.8893	2.5943	1.7727	3.6199	0.3187	1.138	0.2711	0.7046	1	0	1
2510012J08Rik	Z00062886-1	4.5339	4.5415	4.4945	4.2871	4.3545	4.5435	4.3519	4.3951	4.4725	4.6027	4.328	4.6012	4.4767	4.5704	4.42	4.5662	4.4197	4.1866	4.5626	4.4901	4.7189	4.5738	4.5401	4.5024	4.1866	4.7189	0.0471	0.1024	0.0637	0.0831	1	0	1
2510022D24Rik	Z00076278-1	3.0584	3.1914	2.9592	3.3944	3.4492	3.0772	3.5524	3.3867	3.0869	3.2051	3.1593	3.2396	3.3028	3.5241	3.1978	2.7712	3.0829	3.0137	3.0871	3.1559	3.4181	3.1349	3.1192	3.3457	2.7712	3.5524	0.127	0.1648	0.1183	0.1416	n/d	n/d	0
2510027J23Rik	Z00037608-1	1.1587	1.3753	1.2422	1.2573	1.2175	1.1448	1.284	1.2897	1.2329	1.1845	1.3107	1.1616	1.2886	1.2966	1.2789	0.8677	0.8103	0.6341	0.7382	0.8582	0.9001	0.8461	0.8107	0.6243	0.6243	1.3753	0.1576	0.2681	0.2626	0.2654	n/d	n/d	0
2510039O18Rik	Z00040541-1	4.1608	4.1344	4.3232	4.2406	4.471	4.3618	4.4384	4.476	4.4867	4.4948	4.3658	4.5864	4.8235	4.8597	4.5577	4.4963	3.9481	4.1603	4.5957	4.1963	4.3059	4.3756	4.4096	4.3435	3.9481	4.8597	0.1708	0.2752	0.0728	0.174	1	0	1
2510048L02Rik	Z00048254-1	2.9858	2.8664	2.5183	2.5344	3.2246	2.4107	3.3765	2.8393	3.0023	2.3735	3.1224	2.6784	2.4434	2.7099	2.63	2.7686	2.6096	3.0863	2.165	3.0502	2.6806	2.4896	2.5794	1.9329	1.9329	3.3765	0.3819	0.319	0.2352	0.2771	1	0	1
2510049I19Rik	Z00011952-1	3.8667	3.7786	3.7558	3.457	3.6519	4.0287	4.0189	3.9196	3.9771	3.6676	4.0866	3.9201	3.9818	4.0852	4.0027	3.2898	3.6433	3.3947	3.9038	3.2379	3.3986	3.7199	3.3095	3.2333	3.2333	4.0866	0.2256	0.0787	0.2124	0.1456	1	0	1
2510049J12Rik	Z00027806-1	2.357	2.6705	3.2237	3.031	3.2565	2.5539	3.8042	3.4685	2.3568	3.1262	2.4634	2.4764	3.6064	3.6534	3.5034	1.2828	0.9961	1.7071	2.5508	1.0541	1.4184	1.0526	1.1213	2.4392	0.9961	3.8042	1.1672	0.6001	0.4841	0.5421	0	0	0
2600006L11Rik	Z00030270-1	3.6086	3.6066	3.5573	3.5694	3.6168	3.5645	3.6237	3.5526	3.5711	4.0267	3.5129	3.5366	3.6024	3.6846	3.5385	3.4699	3.4794	3.6128	3.5793	3.4534	3.4714	3.5178	3.5048	3.6171	3.4534	4.0267	0.074	0.0974	0.2424	0.1699	0	0	1
2600009E05Rik	Z00043229-1	3.7398	3.8352	3.811	4.1609	3.991	3.8863	4.3075	4.1066	3.8236	3.856	3.9983	3.9021	3.9657	4.1392	3.8864	3.356	3.5259	3.7036	3.8082	3.7062	3.5793	3.5814	3.5329	3.6718	3.356	4.3075	0.1883	0.1424	0.1692	0.1558	1	0	1
2600009P04Rik	Z00020583-1	3.0501	3.0746	2.705	1.542	1.5397	1.3967	1.5422	2.0653	1.6532	1.4405	1.522	1.3341	1.7052	1.986	1.7007	1.3208	2.6592	2.82	1.8415	1.2901	1.1587	1.1342	1.1887	2.7461	1.1342	3.0746	1.3308	0.4088	0.3779	0.3934	n/d	n/d	0
2600010E01Rik	Z00034817-1	2.3808	2.6659	1.9518	2.0056	1.9503	2.1277	2.1059	2.2013	2.0002	2.5388	2.2837	2.5749	2.0027	1.9246	1.6418	1.7027	2.3053	2.2985	2.6565	2.2904	2.4691	2.501	2.3865	2.4526	1.6418	2.6659	0.2459	0.6993	0.5392	0.6193	1	0	1
2600011E07Rik	Z00040138-1	3.2645	3.2831	3.4864	1.3771	1.4902	2.7223	2.2262	1.5411	1.8602	1.5018	1.5676	1.6966	1.7505	1.3026	2.2987	1.7327	3.1514	2.785	1.306	0.8324	0.9994	2.363	2.1605	2.9711	0.8324	3.4864	1.4267	0.3243	0.6371	0.4807	1	0	1
2610001J05Rik	Z00048470-1	2.1746	2.2074	2.3545	2.416	2.348	2.0187	1.8514	2.279	2.4144	2.0595	2.339	2.2626	1.8103	1.5737	2.0206	1.6495	2.0869	2.3149	1.1311	2.2299	2.5841	2.1233	2.2705	1.5579	1.1311	2.5841	0.2442	0.407	0.2344	0.3207	0	1	1
2610002D18Rik	Z00040161-1	2.6947	2.8135	2.8107	2.9878	3.0128	3.5629	2.976	2.7963	2.8058	3.2362	2.7622	2.7009	3.1593	3.2313	3.0614	3.9022	3.6813	2.4715	3.4937	3.5777	3.8856	3.6934	3.6223	2.6681	2.4715	3.9022	0.6083	0.098	0.2847	0.1914	1	0	1
2610002J02Rik	Z00075690-1	3.7023	4.1068	3.6337	3.2721	3.5928	3.6425	3.7057	4.0773	4.028	3.8386	4.0109	3.8947	3.9957	4.0759	3.9221	3.8802	3.8599	3.622	3.665	3.4387	3.5489	3.6688	3.6355	3.801	3.2721	4.1068	0.1526	0.1247	0.2336	0.1792	1	0	1
2610002J23Rik	Z00017770-1	3.9816	4.0523	3.7973	3.065	3.2787	3.4	3.2917	3.3936	3.5437	3.5113	3.6122	3.584	3.2324	3.1068	3.4707	3.6417	3.4233	3.814	3.4144	3.6755	3.6668	3.5627	3.5394	3.2478	3.065	4.0523	0.2442	0.0763	0.0931	0.0847	0	0	1
2610002M06Rik	Z00045870-1	3.1883	3.0635	3.1751	2.9451	3.0462	3.0967	3.1606	3.1183	3.2395	2.9284	3.3572	3.1948	3.3243	3.0721	3.2613	3.287	3.3579	2.8648	3.2175	3.4952	3.4639	3.3571	3.2885	2.7323	2.7323	3.4952	0.1107	0.2034	0.2418	0.2226	1	0	1
2610003J06Rik	Z00075376-1	3.6758	3.7513	3.7917	3.6193	3.8645	3.3942	4.1615	4.1186	3.8793	3.6479	3.9527	3.7796	3.7343	3.9359	3.9356	2.406	3.3389	3.1908	3.4845	3.2717	2.974	3.3509	3.2748	3.4348	2.406	4.1615	0.3448	0.069	0.2541	0.1616	1	0	1
2610008E11Rik	Z00025807-1	3.3898	3.4633	3.521	3.5283	3.5141	3.4388	3.0601	3.1678	3.4767	3.3631	3.1942	3.328	3.0532	2.695	3.0219	2.7426	3.1849	3.3021	2.7735	3.3527	3.5261	3.254	3.4853	3.0188	2.695	3.5283	0.1705	0.3193	0.1958	0.2576	1	0	1
2610008G14Rik	Z00078114-1	2.0964	2.4179	2.5637	2.0836	2.2772	2.446	2.067	2.0661	2.2367	2.1358	1.962	2.0589	2.1521	2.0502	2.0055	2.7838	2.542	2.3035	2.0442	2.9931	2.6387	2.256	2.4814	2.4284	1.9619	2.9931	0.3508	0.0929	0.2153	0.1541	1	0	1
2610014I16Rik	Z00062231-1	4.4051	4.4936	4.459	4.2983	4.219	4.1319	3.9297	4.109	4.4845	4.5245	4.3055	4.3249	4.1712	4.4879	4.4653	3.6054	3.7339	3.8627	3.6669	3.7616	3.6486	3.777	3.7955	3.9489	3.6054	4.5245	0.2901	0.3392	0.173	0.2561	1	0	1
2610015P09Rik	Z00035086-1	3.4372	3.3916	3.8713	3.5334	3.5145	3.5234	3.6249	3.7445	3.7753	3.6308	3.6736	3.8591	3.3391	3.2719	3.4836	3.6789	3.4813	3.5363	3.342	3.3346	3.0679	3.0496	3.1431	2.9477	2.9477	3.8713	0.193	0.0688	0.2848	0.1768	0	1	1
2610016C23Rik	Z00037432-1	1.5898	1.6091	2.0109	1.5057	2.014	3.1513	1.8722	1.7182	1.8368	2.2865	1.8059	1.9175	2.5017	2.2713	2.3102	3.0453	3.0054	2.3493	2.873	3.0908	3.2373	2.9787	3.0316	2.1837	1.5057	3.2373	0.8339	0.135	0.1114	0.1232	1	1	1
2610017I09Rik	Z00020628-1	3.5258	3.4232	3.0936	1.4914	1.5065	1.8172	1.4944	3.5548	1.9292	1.6541	2.4369	1.9099	1.5178	2.6691	1.5297	1.4106	3.3816	3.4039	2.1518	1.3765	1.2226	3.3793	3.1951	3.0172	1.2226	3.5548	1.1744	0.7918	0.2623	0.5271	1	0	1
2610018G03Rik	Z00022711-1	2.777	1.9886	2.8035	2.9741	2.0709	3.0721	1.9186	2.2729	3.2372	2.7725	2.9902	2.6989	2.226	1.7776	2.9647	1.0275	1.3853	1.0307	2.0877	0.8708	0.8867	2.1338	2.0988	2.5485	0.8708	3.2372	0.8495	0.2832	0.4422	0.3627	1	0	1
2610019A05Rik	Z00049713-1	3.989	4.0254	3.938	4.1203	3.7817	3.9324	3.5676	3.9245	3.993	3.9637	4	3.8905	3.5776	3.7642	3.7483	4.0813	4.0038	3.8442	3.9544	3.9059	3.8147	3.8681	3.9118	3.8369	3.5676	4.1203	0.0577	0.1179	0.0875	0.1027	1	0	1
2610019E17Rik	Z00030183-1	3.6233	3.7302	3.8779	3.0405	3.2582	3.6999	3.7007	3.4908	3.7631	3.9022	3.632	3.5543	3.7511	3.5104	3.7012	3.8073	3.9395	3.6129	3.6948	4.1399	3.8589	3.6798	3.6594	3.1919	3.0405	4.1399	0.1701	0.0884	0.1471	0.1178	1	1	1
2610019F03Rik	Z00034708-1	2.9109	2.7987	2.4765	3.405	2.6502	2.6527	3.0021	3.1925	3.2091	2.2237	3.4597	2.5992	2.0661	2.2286	2.3975	2.7379	0.944	1.877	3.13	1.9176	1.6808	1.7122	1.4735	2.9895	0.944	3.4597	0.8013	0.4298	0.1538	0.2918	1	0	1
2610020H08Rik	Z00034731-1	1.4211	1.1938	1.6543	1.3088	1.6177	1.8658	1.6383	1.7473	1.9569	1.6697	2.1975	1.6356	1.6506	1.5072	1.6607	2.0191	1.9976	1.9344	2.197	2.1738	2.0826	1.8578	1.9976	1.4822	1.1938	2.1975	0.2476	0.3178	0.1144	0.2161	1	0	1
2610021A01Rik	Z00044825-1	2.2472	2.3244	2.1546	2.5534	2.2656	2.2693	2.5093	2.1807	2.0473	2.1884	2.0797	2.1233	2.2259	1.8845	2.0217	2.0796	2.1475	2.0222	2.0243	2.0452	2.0937	1.7946	1.894	1.5392	1.5392	2.5534	0.1581	0.1413	0.3934	0.2674	1	0	1
2610021K21Rik	Z00041524-1	1.3148	1.3355	1.6005	1.333	1.6982	1.8226	1.5885	1.3226	1.379	1.5658	1.6044	2.0583	1.7579	1.5936	1.8024	2.3008	2.6467	2.0527	1.8855	1.8959	2.2409	2.1284	2.2272	1.0865	1.0865	2.6467	0.5847	0.3243	0.25	0.2872	1	0	1
2610024B07Rik	Z00004750-1	3.157	3.2369	3.7326	4.5336	4.325	4.0789	3.1295	3.8797	4.2956	4.1108	3.7163	4.216	3.3603	3.3931	3.6533	4.1983	3.9369	3.7573	3.4931	3.7637	3.9226	4.2132	4.1313	3.7368	3.1295	4.5336	0.4314	0.4491	0.1904	0.3198	0	0	1
2610024E20Rik	Z00074254-1	3.8007	3.8191	3.7401	3.2606	3.364	3.6616	3.6169	3.5419	3.564	3.4483	3.511	3.5879	4.0765	3.5673	3.7113	3.7802	3.4264	3.3769	3.8626	3.5149	3.7311	3.7047	3.7153	3.1525	3.1525	4.0765	0.1535	0.1559	0.0851	0.1205	1	0	1
2610024G14Rik	Z00008666-1	3.148	3.2317	2.9432	3.4259	3.4878	3.1475	3.2864	3.3482	3.0196	3.1802	3.0697	2.9027	3.1518	3.297	3.1348	2.9918	3.1956	3.0737	3.0805	3.509	3.4624	3.4722	3.3553	3.2441	2.9027	3.509	0.1139	0.2203	0.2528	0.2366	1	0	1
2610027C15Rik	Z00022236-1	3.1713	3.2448	3.3211	3.506	3.9193	3.7043	3.6767	4.0428	4.1075	3.8454	4.0433	4.5263	3.463	3.8048	3.6949	4.0678	3.2883	2.2719	4.0926	4.4583	4.0759	4.6699	4.6279	4.0711	2.2719	4.6699	0.6731	0.4315	0.1976	0.3146	1	0	1
2610027F03Rik	Z00047339-1	1.3233	1.7753	1.2766	2.1932	1.267	1.6459	1.293	1.231	1.3219	1.6459	1.3267	1.1889	1.283	1.2432	1.3143	0.9114	1.1384	1.2694	1.1308	1.0034	1.071	0.9833	0.9487	1.1171	0.9114	2.1932	0.5436	0.3933	0.3043	0.3488	0	1	1
2610027K06Rik	Z00032351-1	1.3213	1.2911	1.902	1.3059	1.2842	1.9129	1.3909	1.844	2.7879	1.2456	1.7709	2.5049	1.3216	1.3355	1.736	1.0044	1.019	1.7462	1.1502	0.995	0.9989	0.9882	0.9474	1.3788	0.9474	2.7879	1.3755	0.2033	0.5552	0.3793	1	0	0
2610027L16Rik	Z00006128-1	3.1368	3.1338	3.1897	3.6377	3.4499	3.3512	3.7549	3.5086	3.3797	3.3783	3.4155	3.2502	3.3872	3.5133	3.4492	3.6026	3.483	3.474	3.554	3.4413	3.5646	3.6638	3.627	3.4816	3.1338	3.7549	0.0856	0.142	0.1577	0.1499	1	0	1
2610028A01Rik	Z00034879-1	2.9928	3.0986	2.9015	3.0895	2.883	2.8734	3.1442	2.8225	2.9415	2.8922	2.829	2.8598	2.8347	2.8785	3.103	3.1387	3.1173	2.693	2.7934	2.9629	3.1972	3.2262	3.174	2.5411	2.5411	3.2262	0.0987	0.1368	0.3019	0.2194	1	0	1
2610028E06Rik	Z00071941-1	1.3404	1.214	1.1908	1.3032	1.3436	1.2207	1.2722	1.3622	1.2807	1.3721	1.4003	1.1855	1.3226	1.2905	1.2069	1.0832	1.0328	0.9846	0.9167	1.0808	1.0758	1.1988	0.958	0.7785	0.7785	1.4003	0.0792	1.0216	0.2646	0.6431	0	0	1
2610028H24Rik	Z00061505-1	1.6244	1.4066	1.2591	1.6318	1.8057	1.7043	1.7138	1.4748	1.5107	2.0813	1.6631	2.471	1.4545	1.638	1.7689	1.1957	1.0564	1.3136	1.1049	0.9148	1.1658	1.0176	1.0125	1.589	0.9148	2.471	0.6742	0.2445	0.3663	0.3054	0	0	1
2610029G23Rik	Z00001039-1	3.5861	3.5732	3.6057	3.7225	3.5967	3.7806	3.6172	3.7777	3.5712	3.6848	3.7285	3.5968	3.5635	3.4307	3.7559	3.9369	3.952	3.5447	3.7226	3.9433	4.1199	3.8698	3.8411	3.5802	3.4307	4.1199	0.115	0.116	0.2205	0.1683	1	0	1
2610029I01Rik	Z00047406-1	3.9341	3.8754	3.7427	3.9703	4.1051	3.9049	4.1013	3.7151	4.0517	3.301	3.5802	3.4162	4.148	3.521	3.6697	3.5856	3.4777	3.5791	3.4207	3.6284	3.6028	3.5687	3.7299	3.2434	3.2434	4.148	0.2399	0.3668	0.22	0.2934	1	0	1
2610030H06Rik	Z00074178-1	4.4076	4.4777	4.2833	4.346	4.1077	4.1751	4.0957	4.1844	3.9739	4.1054	4.1754	4.1286	3.7814	3.7218	4.0325	4.0449	4.0986	3.8396	3.7701	3.9342	3.8782	3.7724	3.7393	3.5824	3.5824	4.4777	0.1918	0.1194	0.1561	0.1378	1	0	1
2610034B18Rik	Z00048359-1	2.3384	2.466	2.273	1.8651	2.4149	1.7825	1.9602	2.4743	2.582	2.1872	2.3324	2.5625	3.02	3.0773	2.6402	1.0703	2.3136	2.4711	2.471	2.7735	2.8542	2.7867	2.8634	1.6441	1.0703	3.0773	0.4538	0.9246	0.3181	0.6214	1	0	1
2610034M16Rik	Z00050949-1	2.9195	2.5475	3.0698	1.8056	1.4555	1.7114	1.4102	1.4864	1.5039	1.987	1.9508	1.3694	1.4691	1.4664	1.432	0.7857	2.0239	2.2683	1.1224	1.0283	0.6945	1.047	0.8797	2.2899	0.6945	3.0698	1.5336	0.3397	1.0482	0.694	0	0	1
2610034N15Rik	Z00076437-1	1.2241	1.2866	1.3015	1.3364	1.3156	1.3035	1.3648	1.3708	1.4199	1.1965	1.2576	1.1429	1.3977	1.0861	1.2675	1.1545	1.0909	1.4836	1.2727	1.2178	1.4133	1.0204	1.0347	0.5209	0.5209	1.4836	0.0858	0.2149	0.1117	0.1633	n/d	n/d	0
2610035D17Rik	Z00017492-1	2.7046	2.7984	2.7885	2.8414	2.8066	2.5927	1.8132	2.9075	2.9757	2.6838	2.6978	2.6843	2.7375	3.0706	2.9366	1.8784	2.3272	2.6188	2.7479	2.4444	2.4237	2.2976	2.1939	1.5476	1.5476	3.0706	0.2798	1.4888	0.1849	0.8369	0	0	1
2610035F20Rik	Z00072068-1	1.3892	2.0779	1.2465	1.6316	1.4137	1.3577	1.6355	1.6148	1.3455	1.3498	1.3739	1.4153	1.3642	1.3225	1.3721	1.014	0.9947	1.073	0.8312	1.0137	0.9909	1.0016	0.9662	0.7631	0.7631	2.0779	0.4189	0.3486	0.2691	0.3089	1	0	0
2610036D13Rik	Z00035177-1	3.1305	3.1842	3.1115	3.5873	3.4564	3.2747	3.1844	3.3078	3.202	3.142	3.1625	3.0934	3.0655	3.1307	3.0673	3.1184	3.167	3.0655	3.1368	3.0732	3.0049	3.121	3.0494	2.8138	2.8138	3.5873	0.1036	0.0655	0.1292	0.0974	0	0	1
2610036L11Rik	Z00011535-1	3.2506	2.8489	3.0306	3.1789	3.0446	3.735	3.42	3.0162	3.1182	3.3445	3.2973	2.9533	3.5434	3.5382	3.353	4.1131	4.2155	2.9946	3.6546	4.0781	4.3413	3.9556	3.9825	3.4581	2.8489	4.3413	0.703	0.0651	0.1921	0.1286	1	0	1
2610037D02Rik	Z00028406-1	1.2338	1.2215	1.1154	1.2901	1.2389	1.3111	1.2096	1.2185	1.2274	1.3441	1.3368	1.2423	1.2472	1.2305	1.2517	0.8669	0.8095	0.6332	0.7582	0.8574	0.8993	0.8453	0.8099	0.517	0.517	1.3441	0.1585	0.1778	0.2114	0.1946	1	1	0
2610039C10Rik	Z00071958-1	3.2851	2.9946	3.0166	2.7573	3.1303	3.5888	3.1585	3.0509	3.195	3.2621	3.3304	3.4412	3.4317	3.2593	3.2616	3.706	3.7357	2.7546	3.476	3.3699	3.4913	3.4528	3.4707	2.8789	2.7546	3.7357	0.224	0.0689	0.119	0.094	1	0	1
2610044O15Rik	Z00056399-1	2.706	2.629	2.5584	3.0924	2.6728	2.6843	2.5978	2.4319	2.6717	2.7324	2.701	2.4778	2.4441	2.2828	2.5774	2.6767	2.389	2.3726	2.3876	2.5488	2.5498	2.3312	2.3514	2.1354	2.1354	3.0924	0.1687	0.1165	0.3648	0.2407	0	0	1
2610100L16Rik	Z00061149-1	3.4978	3.5017	3.557	1.4199	1.4469	1.4712	1.4642	3.0122	1.4283	1.4719	1.3918	1.455	1.3699	1.4472	1.4507	1.0023	3.0025	2.4793	1.2156	0.9929	1.0059	0.9808	0.9454	2.7419	0.9454	3.557	1.9443	0.4892	0.2609	0.3751	n/d	n/d	0
2610101N10Rik	Z00008535-1	3.8839	3.9562	3.9118	3.7724	3.7737	3.9356	3.8159	3.7517	3.6033	3.8306	3.6128	3.7907	3.902	3.6449	3.7632	3.8035	3.801	3.4924	3.6059	3.4535	3.4171	3.4184	3.2905	3.3538	3.2905	3.9562	0.1154	0.1169	0.1968	0.1569	1	1	1
2610109H07Rik	Z00045129-1	1.2051	1.2738	1.2669	1.1827	1.2423	1.2905	1.3327	1.4852	1.3234	1.3037	1.1441	1.2222	1.1937	1.2251	1.2677	0.9559	2.015	0.8283	0.8265	0.9465	0.8317	0.9344	0.8853	0.6776	0.6776	2.015	0.437	0.2762	0.2546	0.2654	1	0	0
2610110G12Rik	Z00035209-1	2.1634	2.0421	2.053	1.4906	1.6865	1.6603	2.5092	2.361	2.297	1.6709	2.397	2.0585	2.2174	1.9161	2.0248	2.0888	2.2667	2.2305	2.3761	2.5856	2.399	2.2149	2.3785	2.091	1.4906	2.5856	0.2169	0.5184	0.1542	0.3363	1	0	1
2610201A13Rik	Z00073816-1	3.3178	3.2432	2.9151	2.9671	2.6676	2.7961	2.6867	2.6626	3.1711	2.9003	2.8071	2.607	2.6547	2.4951	2.7359	3.1692	2.8418	2.4337	2.1198	2.8972	3.2259	3.0435	3.1493	2.9763	2.1198	3.3178	0.2472	0.0892	0.1659	0.1276	0	1	1
2610203C20Rik	Z00018312-1	3.2126	3.3319	3.1386	2.7415	2.9572	2.8233	2.1693	2.3401	3.2378	2.9219	3.0987	2.8133	2.4378	2.3343	2.814	0.9199	3.4334	3.5409	1.9854	3.4477	3.6202	3.4151	3.5703	3.0022	0.9199	3.6202	0.5441	0.8935	0.2359	0.5647	1	0	0
2610203C22Rik	Z00070124-1	1.437	1.2899	1.1616	1.6544	1.7282	1.8773	1.3704	1.4561	1.3843	1.3584	1.4599	1.7861	1.3804	1.3444	1.343	0.9344	0.9918	0.9264	0.9197	0.9892	0.9537	1.0269	1.0343	0.4407	0.4407	1.8773	0.3573	0.2111	0.2198	0.2155	0	0	1
2610204G07Rik	Z00063529-1	1.3975	1.3788	1.3247	1.2963	1.2693	1.2897	1.3044	1.5115	1.4953	1.2772	1.3137	1.3446	1.3097	1.2972	1.2626	1.1435	0.9033	1.0843	1.0102	1.1302	2.2014	2.6885	2.5419	1.3233	0.9033	2.6885	1.4182	0.2773	0.235	0.2562	0	0	1
2610204G22Rik	Z00030024-1	2.221	2.1363	2.3607	2.2012	2.0797	2.1997	2.2196	2.3073	2.5502	2.2181	2.425	2.213	2.2923	2.1303	2.0633	1.3768	2.1073	1.9413	1.6374	1.2783	1.3945	1.5693	1.4051	1.4228	1.2783	2.5502	0.3186	0.3019	0.2163	0.2591	1	0	1
2610204K14Rik	Z00000240-1	4.455	4.3657	4.1391	4.1342	4.0698	4.0742	3.9976	4.1768	4.1839	3.906	4.1778	4.1533	4.0807	3.726	4.2414	3.8208	3.86	3.5716	3.6992	3.7731	3.7612	3.7526	3.7321	3.5271	3.5271	4.455	0.2123	0.099	0.1113	0.1052	1	0	1
2610204M08Rik	Z00035771-1	4.7781	4.1939	4.1603	3.9172	4.1147	4.3675	4.4046	3.7031	4.3678	4.6199	4.0603	4.2435	3.7256	4.1995	3.7057	4.1428	3.5864	4.1406	4.7464	4.5986	4.2604	4.5469	4.6306	3.9447	3.5864	4.7781	0.3554	0.3383	0.1787	0.2585	1	0	1
2610205E22Rik	Z00039920-1	4.1473	4.0698	3.8753	4.2287	4.161	3.8644	3.9422	3.9302	4.1166	4.0504	4.0209	3.8521	3.7817	4.1506	3.9155	4.1228	4.3205	4.3018	4.0335	4.0708	4.3491	4.3435	4.2443	4.2781	3.7817	4.3491	0.0989	0.1614	0.2696	0.2155	1	0	1
2610206C17Rik	Z00043536-1	1.1988	1.2417	1.3241	1.2734	1.2303	1.2669	1.1966	1.2335	1.2512	1.6219	1.3889	1.1991	1.1485	1.2315	1.3345	0.9161	0.8588	1.13	0.8425	0.9067	0.8292	0.8946	0.8592	1.2109	0.8292	1.6219	0.1491	0.109	0.2943	0.2017	n/d	n/d	0
2610207I05Rik	Z00070255-1	3.2512	3.5731	3.1977	3.2385	3.1091	3.2325	3.2506	2.976	2.8941	3.4001	2.9335	3.3695	3.5361	3.5202	3.2952	3.0178	3.0117	2.4403	2.977	3.0794	3.011	2.9733	2.8218	2.6246	2.4403	3.5731	0.237	0.1126	0.202	0.1573	1	0	1
2610208M17Rik	Z00060293-1	3.5642	3.5956	3.5315	3.5131	3.6702	3.6	3.1428	3.2515	3.5955	3.5071	3.6821	3.6058	3.3819	3.105	3.3207	3.5622	3.5667	3.7756	3.6053	3.8426	3.7806	3.8444	3.8927	3.1784	3.105	3.8927	0.1462	0.1699	0.1004	0.1352	1	0	1
2610209A20Rik	Z00040149-1	2.0897	2.0841	2.3127	2.4761	2.5718	2.1329	2.2105	2.1322	2.3989	1.9541	2.4278	1.9351	2.3214	2.4435	2.1115	2.2157	2.1046	1.8756	1.8467	2.3031	2.2631	2.3002	2.2615	1.7311	1.7311	2.5718	0.147	0.1671	0.2662	0.2167	1	0	1
2610209M04Rik	Z00010807-1	3.3437	3.3379	3.4406	3.5751	3.5603	3.6758	3.2098	3.4728	3.5968	3.1785	3.5718	3.1874	3.0666	3.0377	3.262	3.4568	3.3777	3.1592	3.364	3.4076	3.4834	3.4467	3.4549	2.9412	2.9412	3.6758	0.1152	0.1047	0.1952	0.15	1	0	1
2610300M13Rik	Z00030212-1	1.7884	1.7592	1.8673	1.855	1.8008	2.2599	1.6444	1.4805	1.6122	1.7737	1.5937	1.6018	1.6516	1.5013	1.4567	1.3796	1.4531	2.4524	1.3363	1.2731	1.3303	1.3959	1.4285	1.3699	1.2731	2.4524	0.489	0.5798	0.6333	0.6066	0	0	1
2610301B20Rik	Z00036374-1	3.9631	3.843	3.8156	3.3299	3.4324	3.3711	3.2941	3.5717	3.6368	3.159	3.5725	3.6361	2.9818	2.8908	3.2125	3.8159	3.728	3.9369	3.051	3.778	3.4825	3.372	3.6497	2.9457	2.8908	3.9631	0.2922	0.1909	0.1755	0.1832	1	0	1
2610301F02Rik	Z00077655-1	1.9347	2.01	2.0557	1.4556	2.0418	1.4887	1.786	2.1655	1.3843	1.393	1.6924	2.2356	1.523	1.3735	2.153	1.072	2.1028	2.1194	1.489	1.6384	1.4624	1.3311	1.5399	1.4725	1.072	2.2356	0.3662	0.2069	0.2393	0.2231	1	1	1
2610301G19Rik	Z00018426-1	3.2854	3.2787	3.1789	3.1283	3.1234	3.0782	3.0933	3.1228	3.1459	3.2278	3.1669	3.1665	3.3003	3.4496	3.2095	2.7442	3.1153	3.3833	2.9075	2.9052	2.955	3.0557	3.003	3.2494	2.7442	3.4496	0.085	0.1647	0.1322	0.1485	1	0	1
2610301H18Rik	Z00031523-1	1.2366	1.168	1.4047	1.2983	1.367	1.6186	1.3772	1.4101	1.3392	1.3127	1.5501	1.3148	1.3395	1.3875	1.3788	1.7558	1.7699	0.9351	1.6395	1.7685	1.4697	1.1713	1.0865	1.0373	0.9351	1.7699	0.1819	0.1233	0.2245	0.1739	1	0	1
2610303G11Rik	Z00037077-1	1.2889	1.2327	1.2071	1.1828	1.2573	1.1974	1.2054	1.2679	1.2691	1.086	1.4775	1.3026	1.2306	1.2082	1.2115	0.8673	0.8099	0.6337	0.7378	0.8578	0.9719	0.8457	0.8102	0.5866	0.5866	1.4774	0.1663	0.2855	0.746	0.5158	0	0	0
2610304G08Rik	Z00054386-1	3.3895	3.4995	3.7508	3.8096	3.6565	3.6539	3.543	3.5265	3.5588	3.4724	3.5127	3.4912	3.4501	3.4093	3.3803	3.4627	3.1693	3.1731	3.6076	3.4042	3.393	3.3183	3.422	3.1152	3.1152	3.8096	0.1011	0.1012	0.06	0.0806	1	0	1
2610305D13Rik	Z00072793-1	2.3295	2.2275	2.518	2.4882	2.9817	2.406	3.535	2.4605	2.6707	2.5544	2.74	2.4109	2.3555	2.1845	2.2672	3.0907	2.1592	2.1165	2.4426	2.2094	2.4456	2.6017	2.9086	2.5201	2.1165	3.535	0.7174	0.0697	0.5422	0.306	n/d	n/d	0
2610306M01Rik	Z00041328-1	3.1929	3.1168	3.2206	3.4544	3.3606	3.1746	2.9471	3.3239	3.1814	3.0539	3.1543	3.0639	3.072	3.1962	3.0025	2.6636	3.1722	3.3977	2.7378	3.1503	2.9706	2.8023	2.7565	2.5739	2.5739	3.4544	0.1592	0.1273	0.1682	0.1478	1	0	1
2610307P16Rik	Z00027497-1	1.0757	1.1719	1.3607	1.3405	1.8707	1.9624	1.4001	1.7444	2.2361	2.0759	1.9551	2.4118	1.5327	1.5767	1.5194	0.9906	2.5736	1.2569	1.796	0.9026	0.8324	1.8031	1.7888	1.9362	0.8324	2.5736	0.7186	0.2541	0.7765	0.5153	1	0	1
2610316D01Rik	Z00030215-1	2.7257	2.5232	2.2255	1.4488	1.3442	1.3286	1.5272	1.3959	1.4369	1.3955	1.9861	1.2855	1.4069	1.3104	1.2799	1.3947	2.8883	2.7088	1.753	1.2607	1.3086	2.2304	1.9852	1.7047	1.2607	2.8883	1.1666	0.2319	0.1842	0.2081	1	0	1
2610318N02Rik	Z00074500-1	2.4888	2.3903	2.1552	2.5408	2.5612	2.3679	2.5738	2.5016	2.3367	2.274	2.1481	2.3456	2.4692	2.6544	2.2941	2.5054	2.6791	2.115	2.1808	2.3467	2.5573	2.5213	2.4056	2.2636	2.115	2.6791	0.089	0.2232	0.3458	0.2845	1	0	1
2610507B11Rik	Z00034682-1	3.4468	3.4664	3.2387	4.0704	3.9053	3.6105	3.5459	3.7789	3.57	3.4384	3.6099	3.329	3.6393	3.4935	3.7553	3.3189	3.505	3.6262	3.2039	3.5097	3.5385	3.4522	3.397	3.5802	3.2039	4.0704	0.1777	0.3188	0.1286	0.2237	1	0	1
2610510H03Rik	Z00040975-1	4.0057	3.9797	3.9029	3.9783	3.8997	3.7469	3.6764	3.7461	3.6255	3.8021	3.5889	3.8177	3.7533	3.8294	3.6428	3.6776	3.931	3.6453	3.6776	3.8039	3.8422	3.7733	3.6562	3.2792	3.2792	4.0057	0.0773	0.048	0.184	0.116	1	0	1
2610524H06Rik	Z00076141-1	3.6741	3.626	3.5812	2.9837	3.1036	3.5525	2.9001	3.2979	3.445	3.7543	3.596	3.2035	3.0399	3.1271	3.3375	3.7278	3.7337	3.6161	3.6535	3.538	3.4967	3.5687	3.6262	3.6747	2.9001	3.7543	0.1691	0.079	0.1299	0.1045	n/d	n/d	0
2610528A11Rik	Z00030190-1	2.8795	2.8069	4.3521	3.0345	2.7679	2.7832	3.3631	2.7112	2.6712	3.2076	2.9413	2.632	3.3238	4.2385	2.947	2.6461	2.4422	2.2686	3.459	3.4449	2.5903	2.5383	2.5153	3.1501	2.2686	4.3521	1.5733	0.4142	0.0984	0.2563	0	1	1
2610528E23Rik	Z00056994-1	3.8256	3.7476	3.7968	4.62	4.8742	4.413	3.596	3.7085	3.7748	3.8657	3.8324	3.8484	3.5714	3.6087	4.15	3.9454	3.9071	3.4365	3.6343	3.7632	3.859	3.5681	3.6789	3.9379	3.4365	4.8742	0.7741	0.1794	0.3417	0.2606	1	0	1
2610528J11Rik	Z00034158-1	1.5156	1.2501	2.5663	1.6666	1.5525	2.3723	3.266	3.3235	2.9521	2.812	2.2697	2.9429	3.4092	3.4476	3.2097	2.202	0.8242	0.7573	2.8484	0.9066	0.9588	1.1367	0.9301	2.6357	0.7573	3.4476	1.1427	0.3169	1.0616	0.6893	0	0	1
2610528K11Rik	Z00020887-1	5.0891	5.0594	4.7115	4.9167	4.5809	4.8476	3.6618	4.6616	4.631	4.4924	4.5527	4.775	3.9853	4.288	4.431	4.2213	4.7486	4.6735	4.2722	4.3187	4.4	4.3	4.2562	4.7302	3.6618	5.0891	0.3181	0.8534	0.1396	0.4965	1	0	1
2700007P21Rik	Z00035414-1	2.0794	2.2342	2.1142	2.2921	1.8835	1.9576	2.1504	2.1974	1.8872	1.8132	2.1591	2.1074	1.5886	1.5307	2.0467	2.7379	2.2442	1.8462	2.4277	2.4809	2.5743	2.6659	2.5875	1.6115	1.5307	2.7379	0.3735	0.1173	0.2323	0.1748	1	0	1
2700008G24Rik	Z00029226-1	2.3748	2.8307	2.2454	1.258	1.3025	1.4705	1.3065	1.3224	1.468	1.3395	1.476	1.5698	1.311	1.2998	1.3514	0.8407	1.7051	1.989	0.8097	1.5326	1.2551	1.1026	1.0755	2.0101	0.8097	2.8307	1.3223	0.2675	0.2661	0.2668	0	1	1
2700012I20Rik	Z00030219-1	2.1915	2.2946	2.7448	2.8954	2.8325	2.7472	2.4194	2.7142	2.6132	2.3195	2.8977	2.686	2.3924	2.3845	2.4417	1.8689	2.4825	2.3745	2.35	2.5563	1.9167	2.0754	2.3307	1.7592	1.7592	2.8976	0.2802	0.1507	0.1867	0.1687	1	0	1
2700023E23Rik	Z00030189-1	3.0819	3.0431	2.9327	3.2039	3.4161	3.0148	3.1447	3.0922	3.0798	3.1675	3.0287	3.0308	3.348	3.0924	3.0517	3.077	2.9698	3.0083	2.8224	3.0971	3.1242	3.0691	3.0552	2.6754	2.6754	3.4161	0.0795	0.0761	0.2818	0.179	1	0	1
2700029M09Rik	Z00027807-1	4.7869	4.7162	4.8004	3.9852	4.5099	4.4793	3.8993	4.3028	4.3552	4.2397	4.4254	4.2348	4.0715	3.9179	4.2029	4.4348	4.6378	4.3015	4.2483	4.3278	4.6697	4.3773	4.373	4.1405	3.8993	4.8004	0.2278	0.1199	0.1135	0.1167	1	0	1
2700033H19Rik	Z00030220-1	1.3242	1.6385	1.4502	2.2169	1.2251	1.724	1.2178	1.254	1.2133	1.4507	1.2972	1.2186	1.1792	1.2218	1.3419	0.9898	1.0099	1.0069	1.6245	0.8307	0.862	0.9683	0.9329	1.0793	0.8307	2.2169	0.6109	0.269	0.3561	0.3126	0	0	1
2700033N17Rik	Z00033300-1	2.9144	2.5295	3.6537	2.5648	3.2178	2.3243	2.8191	2.9372	3.4646	2.7971	2.9743	2.6069	2.9484	2.7981	3.1538	2.6423	3.3263	3.2344	3.0436	3.2923	3.0194	2.9144	2.8889	2.5977	2.3243	3.6537	0.3925	0.5668	0.3736	0.4702	1	0	1
2700038C09Rik	Z00044989-1	4.3273	4.3706	4.4117	4.4017	4.4523	4.3175	4.8441	4.5932	4.7352	4.3333	4.3902	4.4896	4.6338	4.6655	4.6033	4.075	4.4893	4.8049	4.3588	4.2757	4.0356	4.1298	4.123	4.4169	4.0356	4.8441	0.1735	0.1093	0.3441	0.2267	1	0	1
2700038G22Rik	Z00040846-1	2.2543	2.4716	2.4527	2.549	2.5042	2.6097	2.2799	2.447	2.3986	2.7043	2.2854	2.4012	2.7069	2.6495	2.786	2.8606	2.9902	2.4604	2.4995	2.9386	2.9621	2.8515	2.7583	2.5231	2.2543	2.9902	0.1819	0.1109	0.258	0.1845	1	0	1
2700045P11Rik	Z00045969-1	2.785	2.6436	2.6412	1.4212	1.4001	1.3256	1.3288	1.3553	2.4525	1.3829	1.9611	2.0534	1.4098	1.3346	1.4193	1.0264	1.9433	2.2859	1.2732	1.017	1.0589	1.0049	0.9695	1.7314	0.9695	2.785	1.1814	0.2105	0.2555	0.233	1	0	0
2700046A07Rik	Z00047966-1	1.5736	1.9365	1.6897	1.2281	1.2269	1.1903	1.2915	1.2048	1.191	1.4499	1.2169	1.2325	1.224	1.2292	1.3202	0.8729	1.6119	0.6393	0.9017	0.8635	0.9054	0.8514	0.8159	1.4507	0.6393	1.9365	0.3843	0.2346	0.2619	0.2483	0	0	0
2700046G09Rik	Z00049778-1	1.4776	1.7308	1.6973	1.3927	1.4198	1.7447	1.5565	1.6156	1.4323	1.5449	1.5653	1.381	1.4694	1.6678	1.4363	1.0154	1.228	1.4225	1.1235	1.7674	1.3258	0.9601	1.3226	1.1922	0.9601	1.7674	0.15	0.229	0.2996	0.2643	1	0	1
2700049A03Rik	Z00055179-1	3.6045	3.7552	3.9883	3.7371	3.5477	3.6894	3.5237	3.63	3.7407	3.7119	3.5819	3.6531	3.4864	3.4834	3.5633	3.8826	3.9049	3.4598	3.6431	3.7255	3.594	3.5115	3.6095	3.3223	3.3223	3.9883	0.0918	0.0914	0.0946	0.093	1	0	1
2700049P18Rik	Z00013791-1	2.7473	3.0086	2.693	2.5668	2.9235	2.7127	2.874	2.4268	2.6579	2.5609	2.8077	2.9256	2.4282	2.4632	2.395	3.1698	3.7081	2.7973	2.9857	3.0658	3.1199	3.069	3.1222	2.4393	2.395	3.7081	0.5083	0.2429	0.1954	0.2192	1	1	1
2700050L05Rik	Z00039936-1	2.917	2.9501	3.0219	3.0423	2.955	3.0588	3.3325	3.0503	3.0755	3.0191	3.0285	2.8929	3.088	2.8128	3.0797	3.0157	2.8551	2.8923	2.8727	2.8964	2.8699	2.7843	2.7446	2.4383	2.4383	3.3325	0.09	0.0707	0.1685	0.1196	1	0	1
2700054A10Rik	Z00072301-1	1.831	1.862	1.8628	2.0977	1.7187	1.6696	1.9069	1.6586	1.5466	1.5395	1.7363	1.8379	1.6718	1.6953	1.574	1.7069	1.8237	1.6384	1.5811	2.3148	1.9166	1.7855	1.7334	1.1607	1.1607	2.3148	0.1931	0.2696	0.3836	0.3266	n/d	n/d	0
2700059D21Rik	Z00008121-1	3.9669	3.9117	3.852	3.7754	3.933	3.6812	3.6091	3.8141	3.752	3.6376	3.6189	3.7829	3.6137	3.3765	3.5402	3.8881	3.8066	3.8628	3.589	3.7692	3.7539	3.8003	3.7372	3.5244	3.3765	3.9669	0.0687	0.1082	0.1016	0.1049	1	0	1
2700060E02Rik	Z00006574-1	3.8608	3.9221	4.0672	4.3795	4.0822	3.9839	3.6965	3.8838	4.0945	3.932	4.2235	3.814	3.9432	3.7957	4.0215	3.9269	4.1596	3.5023	3.916	3.6849	3.964	4.0538	3.9413	3.5434	3.5023	4.3795	0.1413	0.061	0.2183	0.1397	1	0	1
2700062C07Rik	Z00055053-1	3.4829	3.467	3.4377	3.231	3.2831	3.2273	3.5085	3.5306	3.4493	3.3216	3.6498	3.306	3.3	3.3405	3.4107	3.622	3.3825	3.1547	3.4394	3.2303	3.5019	3.5514	3.5262	3.1824	3.1547	3.6498	0.0684	0.0801	0.2373	0.1587	1	0	1
2700068H02Rik	Z00046282-1	1.5236	1.2914	1.4181	1.3547	1.2764	1.2695	1.2705	1.3253	1.2969	1.3547	1.1979	1.3139	1.4813	1.294	1.214	0.8729	0.8155	0.6393	0.7434	0.8634	0.9053	0.8513	0.8159	1.1754	0.6393	1.5236	0.1827	0.3167	0.3401	0.3284	0	1	1
2700070H01Rik	Z00032041-1	1.7866	2.284	1.7013	1.4969	1.5098	1.2847	1.4098	1.3431	1.4444	1.2056	2.0385	1.3779	1.4227	1.5695	1.3194	0.8343	1.2799	0.7322	1.0166	0.8194	0.9218	1.0408	1.4026	0.5109	0.5109	2.284	0.6815	0.2623	0.2175	0.2399	n/d	n/d	0
2700078E11Rik	Z00025792-1	4.1712	4.1019	4.0163	4.261	3.9773	3.9809	4.1954	4.183	3.9871	3.9103	4.0044	3.969	4.0563	3.8134	4.0319	3.9162	4.0181	3.794	3.8331	3.919	3.9661	3.8367	3.832	3.6888	3.6888	4.261	0.0732	0.1457	0.0813	0.1135	1	0	1
2700078K21Rik	Z00035670-1	4.0915	4.1921	4.2119	4.5108	4.3278	4.4521	4.1271	4.0579	4.3568	4.4037	4.1975	4.2732	4.1674	4.4711	4.2483	3.9334	3.5439	3.9074	3.9297	3.7873	3.6157	3.7494	3.7705	3.8203	3.5439	4.5108	0.2293	0.2045	0.1259	0.1652	1	0	1
2700081L22Rik	Z00030221-1	2.7393	2.6855	2.3956	1.4318	1.8703	1.8998	1.3517	2.0996	2.3064	1.4575	2.2393	1.9103	2.0954	1.9092	1.8926	1.4996	2.4705	2.5122	1.6087	2.3009	1.6085	1.7274	1.8219	1.2869	1.2869	2.7393	0.5872	0.2436	0.3498	0.2967	1	1	1
2700081O15Rik	Z00026016-1	3.3714	3.1592	3.1023	3.0874	3.4435	3.1741	2.8824	3.0965	3.5294	3.3134	3.3028	3.3579	2.9625	3.1003	3.0576	2.5245	3.5191	3.6914	3.0679	3.4622	3.2942	3.3158	3.3336	3.6033	2.5245	3.6914	0.1955	0.112	0.2898	0.2009	0	0	1
2700086A05Rik	Z00026405-1	1.8642	1.8474	2.242	2.326	1.9435	2.3232	1.9733	2.6022	2.2345	2.8332	2.7353	2.5416	2.6992	3.9321	2.5121	2.4977	2.0286	1.9804	2.3982	3.064	2.7935	2.7921	2.7907	1.9609	1.8474	3.9321	1.6284	0.3771	0.3083	0.3427	1	1	1
2700089E24Rik	Z00019058-1	4.8681	4.8113	4.6196	4.9313	4.4697	4.5951	4.349	4.4066	4.4208	4.3486	4.543	4.3159	4.0489	4.0244	4.3686	3.434	4.229	4.1234	3.4149	4.2927	4.3607	4.0352	4.1736	3.8509	3.4149	4.9313	0.3857	0.1651	0.1727	0.1689	1	0	1
2700089I24Rik	Z00026328-1	1.4552	1.363	1.279	1.5359	1.4571	1.6949	1.4737	1.5563	1.6066	1.6609	1.6617	1.6312	1.4053	1.6391	1.4671	1.4807	1.412	1.2828	1.2505	1.5218	1.5458	1.3027	1.3171	1.0857	1.0857	1.6948	0.078	0.1755	0.3193	0.2474	0	0	1
2700090O03Rik	Z00039337-1	2.9173	2.8219	2.7901	1.425	1.4107	1.4706	1.4561	1.4002	1.5542	1.57	1.4148	1.2674	1.524	1.5421	1.3818	0.9986	1.3039	0.765	0.8691	0.9892	0.857	0.977	0.9824	2.1529	0.765	2.9173	1.7713	0.3496	0.2461	0.2979	0	0	1
2700094K13Rik	Z00035973-1	4.1328	4.3108	4.2815	3.9444	4.1709	4.2117	3.7966	3.9845	4.2456	4.2228	4.0896	4.2721	3.918	4.1154	4.1026	4.3495	5.0006	3.3751	4.5376	4.8621	4.8671	4.7801	4.7972	4.3643	3.3751	5.0006	0.5081	0.0947	0.2137	0.1542	1	0	1
2700097O09Rik	Z00036001-1	3.6767	3.8681	3.9514	3.9137	4.0266	3.8047	3.7934	3.8001	3.7338	3.6983	3.5757	3.6102	3.5953	3.3196	3.6265	3.9218	3.9046	3.4981	3.6045	3.4743	3.5936	3.3559	3.4132	3.3591	3.3196	4.0266	0.142	0.0485	0.1527	0.1006	1	0	1
2700099C18Rik	Z00045422-1	1.5019	1.4302	1.9649	1.8607	1.9797	2.6255	1.9126	1.6073	1.7977	2.3528	1.8925	1.9276	2.4301	2.1307	2.2501	2.9621	3.1744	1.5621	2.8568	3.0642	2.9826	2.9375	2.9665	2.1833	1.4302	3.1744	0.8295	0.088	0.1693	0.1287	n/d	n/d	0
2810001A02Rik	Z00063352-1	3.6987	3.9563	3.9525	3.9913	3.9787	3.9808	3.9662	3.9816	4.0802	4.0459	4.2077	3.9692	3.8586	3.9367	3.8265	3.4434	3.7607	3.672	3.7482	3.9621	3.92	3.7173	3.6271	3.661	3.4434	4.2077	0.0958	0.136	0.1818	0.1589	1	0	1
2810001G20Rik	Z00061566-1	3.9135	4.0394	4.0585	3.4293	3.7401	3.6995	3.5106	3.601	3.5557	3.5805	3.7733	3.64	3.5897	3.6776	3.6565	3.2506	3.5494	3.6449	3.2014	3.7854	3.4005	3.3873	3.3853	3.4551	3.2014	4.0585	0.186	0.2296	0.0773	0.1535	1	0	1
2810002D19Rik	Z00025983-1	3.2506	3.4401	3.3631	3.363	3.339	3.2318	2.9692	3.2866	3.3463	3.0252	3.1373	3.2292	3.0811	2.7852	3.1206	2.7309	3.3117	2.841	2.8276	3.2775	3.2728	3.1927	3.1813	2.4608	2.4608	3.4401	0.1446	0.1434	0.2938	0.2186	0	0	1
2810002I04Rik	Z00043607-1	1.6037	1.6678	2.0938	1.7024	1.7307	1.342	1.7096	2.2038	1.9288	1.3145	1.8069	2.2404	1.3126	1.3885	1.4426	1.5388	0.8136	1.7919	1.1244	0.9298	1.3361	1.037	1.2068	0.7822	0.7822	2.2404	0.5359	0.2098	0.1599	0.1849	1	1	1
2810002N01Rik	Z00037253-1	4.1984	4.1431	4.2907	4.466	4.4307	4.3439	4.2284	4.4439	4.2724	4.1298	4.5253	4.111	4.0541	4.0807	4.1569	3.979	4.0694	4.1329	3.8192	3.9601	3.8654	3.9124	3.8856	3.8403	3.8192	4.5253	0.1587	0.0552	0.1127	0.084	1	0	1
2810002O09Rik	Z00070126-1	3.9527	4.2093	4.4324	3.9893	3.9711	4.1517	4.028	4.0058	4.4425	4.2838	4.1803	4.3447	3.9964	4.0317	4.2205	3.4872	4.0855	3.5841	3.6426	4.0141	3.9375	3.8201	3.8319	4.1796	3.4872	4.4425	0.1857	0.1015	0.2602	0.1809	1	1	1
2810003C17Rik	Z00021745-1	3.6946	3.6806	4.2826	3.3474	3.2971	3.1883	2.7591	4.9301	3.4081	4.4453	3.3966	3.4299	2.7496	2.8828	3.4757	3.636	4.466	4.049	4.6151	4.0329	4.1195	4.226	4.1564	3.7837	2.7496	4.9301	1.0048	0.5887	0.1395	0.3641	1	0	1
2810004I08Rik	Z00078116-1	2.0513	2.1072	2.6423	2.0333	1.7487	1.9128	1.8829	1.9919	1.9338	1.8793	1.9384	1.8536	1.9361	1.6568	2.0462	1.8229	2.2137	2.1244	1.8388	2.3091	2.4304	2.0951	2.0823	1.8014	1.6568	2.6423	0.2517	0.0757	0.2908	0.1833	1	1	1
2810004N23Rik	Z00035121-1	2.6566	2.6935	2.6894	3.4265	3.4962	3.1162	3.2088	3.1448	2.9763	2.9347	3.1439	2.7311	2.9185	3.0242	3.042	3.3809	3.1478	2.89	3.1767	3.2196	3.3188	3.3296	3.2813	2.9264	2.6566	3.4962	0.1862	0.0754	0.2409	0.1582	1	0	1
2810006K23Rik	Z00039628-1	3.0171	3.0155	3.0135	3.3045	3.2495	2.9463	3.363	3.0449	2.8808	2.9717	2.9821	2.8257	2.8519	3.004	2.8812	2.7189	3.1836	2.7075	2.7216	2.9999	2.9221	2.7813	2.6574	2.3005	2.3005	3.363	0.1709	0.0682	0.213	0.1406	1	0	1
2810007J24Rik	Z00040462-1	2.9488	2.9114	2.92	3.4377	2.9571	3.3451	5.3467	3.0846	3.0353	3.2467	3.3471	3.2006	3.4634	3.0256	3.2197	3.1513	3.163	2.7568	2.8788	3.0438	3.0479	3.0554	3.0074	2.776	2.7568	5.3467	3.5106	0.1088	0.1246	0.1167	0	0	1
2810008D09Rik	Z00030222-1	4.3369	4.4557	4.59	3.9476	4.1816	4.2313	4.2665	4.3924	4.6068	4.472	4.3254	4.4641	4.2488	4.0616	4.2346	4.1952	4.0221	4.2753	3.9184	4.096	4.1311	3.8674	3.8779	4.2238	3.8674	4.6068	0.1555	0.1316	0.2699	0.2008	1	1	1
2810008M24Rik	Z00012953-1	3.9091	3.9313	3.9222	3.8305	3.7802	3.8554	3.6498	3.9311	4.0444	3.7366	3.9221	4.0349	3.996	3.8296	4.1571	3.5391	3.7916	3.5401	3.5272	3.7553	3.7386	4.0009	3.9952	3.1688	3.1688	4.1571	0.1228	0.0721	0.1425	0.1073	1	0	1
2810011L19Rik	Z00031729-1	3.829	4.1577	3.8489	1.4	1.5141	1.5583	1.7104	1.5523	1.4295	1.6612	1.3995	1.3751	1.5254	1.6268	1.45	2.6405	1.9903	2.0121	1.8815	0.8496	1.1963	1.1327	0.9773	3.8673	0.8496	4.1577	2.4171	1.0222	0.3472	0.6847	0	1	1
2810012G03Rik	Z00034662-1	3.0891	3.0369	3.0747	3.1089	2.8532	2.8232	2.8895	3.0011	3.0734	2.8272	2.9092	2.7099	2.6677	2.9436	2.8124	2.9017	2.809	3.071	3.0617	2.7693	3.0472	2.9478	2.922	2.664	2.664	3.1089	0.0637	0.1779	0.1791	0.1785	1	0	1
2810016G10Rik	Z00030223-1	1.2716	1.2954	1.2089	1.2841	1.3049	1.2377	1.6707	1.2638	1.2432	1.2364	1.3367	1.9099	1.2944	1.2441	1.3249	0.9601	0.9027	0.7265	0.8306	0.9506	0.9712	0.9385	0.9031	0.4854	0.4854	1.9099	0.3758	0.2092	0.3248	0.267	0	0	0
2810021B07Rik	Z00013013-1	3.4765	3.483	3.6882	3.6515	3.5331	3.6568	3.8056	3.878	3.8151	3.6087	3.9777	3.6915	3.7747	3.5051	3.8859	4.0005	3.9623	3.793	3.762	3.8534	3.7729	3.7513	3.7953	3.5464	3.4765	4.0005	0.0833	0.1353	0.2199	0.1776	1	1	1
2810021G02Rik	Z00076370-1	2.2242	2.2391	2.1507	2.1988	2.2576	1.9651	2.0689	2.115	2.3159	2.3744	2.0114	2.05	2.0823	2.058	2.4132	1.7246	1.7581	2.2839	1.6824	1.9116	1.8062	1.7018	1.7612	1.8205	1.6824	2.4132	0.1677	0.2555	0.1912	0.2234	n/d	n/d	0
2810021J22Rik	Z00034390-1	2.4174	2.4244	2.5082	1.915	1.8281	1.9421	1.9578	2.3877	2.4102	1.7916	2.488	2.1869	2.2261	1.7301	2.2951	2.619	2.143	2.3157	2.074	1.5721	2.1031	2.0948	2.2379	1.5028	1.5028	2.619	0.2559	0.156	0.1255	0.1408	1	1	1
2810022L02Rik	Z00041009-1	3.7672	3.5323	3.2069	2.7258	3.5581	2.77	2.34	3.6581	3.7451	2.9014	3.0201	3.4486	3.5637	3.9144	4.0974	3.2395	3.8854	3.7949	3.2338	2.3551	2.5952	3.7192	3.4137	3.758	2.34	4.0974	0.5045	0.8787	0.5328	0.7058	1	0	1
2810025M15Rik	Z00006456-1	3.8589	3.8449	3.925	3.546	4.1999	3.5859	3.3786	3.8584	3.7856	3.713	3.6914	4.108	3.4437	3.6377	3.4506	4.1012	4.8727	3.7064	3.5345	3.914	4.2292	4.0146	4.1286	4.0147	3.3786	4.8727	0.6854	0.2287	0.2194	0.2241	1	0	1
2810026P18Rik	Z00005752-1	3.7891	3.8461	4.2302	4.069	3.7085	4.2688	3.825	3.4945	4.1405	4.3045	4.162	4.0327	3.8991	3.755	4.0252	4.2213	4.3028	3.7941	3.7597	3.9935	4.2464	4.1476	4.2481	4.1619	3.4945	4.3045	0.1504	0.0437	0.2546	0.1492	1	1	1
2810029C07Rik	Z00032368-1	2.4097	2.1046	2.0938	1.5185	1.8003	1.5421	1.6349	2.1396	1.7684	1.9464	1.9197	1.8626	1.6244	1.9697	1.7656	1.399	2.1249	1.8574	1.4483	1.5157	1.4678	1.6677	1.4676	1.5968	1.399	2.4097	0.3001	0.3038	0.3012	0.3025	1	0	1
2810030E01Rik	Z00027569-1	1.3787	1.4458	1.6637	1.7291	1.3081	1.3792	1.3732	1.3717	1.4615	1.4357	1.3682	1.379	1.2735	1.6074	1.5726	1.1249	1.3004	1.5109	0.87	1.3216	1.1878	1.2553	1.0547	0.7522	0.7522	1.7291	0.1488	0.3007	0.2314	0.2661	1	1	0
2810032G03Rik	Z00052160-1	2.9711	2.793	2.5179	2.4087	1.5646	2.5567	1.51	1.7018	2.7025	2.1674	2.8554	1.9428	1.803	2.265	1.9073	1.4001	1.6643	1.3629	1.803	0.923	1.395	1.8297	2.2322	2.0156	0.923	2.9711	0.8377	0.3351	0.2691	0.3021	0	0	1
2810037O22Rik	Z00078117-1	4.019	4.0299	3.9987	1.4168	1.4435	2.8757	1.7572	1.658	2.1331	1.9206	1.8451	2.0868	1.8491	1.7836	2.5415	1.3494	3.6681	3.57	1.5699	1.1015	1.1434	2.2029	1.8757	3.1902	1.1015	4.0299	1.9064	0.2397	0.2664	0.2531	0	0	1
2810038L03Rik	Z00072028-1	2.011	2.1953	1.8774	2.0927	2.0865	1.8731	1.9102	1.9728	2.1296	1.8248	1.9803	1.7651	1.8817	1.7932	1.8202	1.9302	2.1388	2.065	1.7103	1.7946	1.9458	1.9423	1.8552	1.6437	1.6437	2.1953	0.074	0.2098	0.2396	0.2247	1	0	1
2810040C05Rik	Z00078118-1	3.5692	3.6157	3.8235	3.2812	3.4084	3.5752	3.5485	3.4957	3.662	3.68	3.4136	3.6514	3.8057	3.4358	3.6813	3.2486	3.7199	3.1654	3.1705	2.1836	3.2643	2.8902	3.0626	3.3266	2.1836	3.8235	0.2274	0.1781	0.2	0.1891	0	0	1
2810046L04Rik	Z00035851-1	3.3015	3.3196	3.2151	3.1872	3.219	3.018	3.3411	3.2987	3.2224	3.146	3.1236	3.2195	3.1844	3.0825	3.2593	3.3245	3.3089	3.0621	3.1862	2.9726	3.0434	2.8501	2.8742	2.8242	2.8242	3.3411	0.0717	0.1569	0.3156	0.2363	1	0	1
2810047J09Rik	Z00072247-1	1.2095	1.1435	1.2044	1.1912	1.3371	1.2068	1.2131	1.2436	1.1845	1.2575	1.1438	1.2868	1.2247	1.2229	1.1737	0.8684	0.8111	0.6348	0.739	0.859	0.9009	0.8469	0.8115	0.7373	0.6348	1.3371	0.1302	0.2099	0.7854	0.4977	0	0	0
2810048G17Rik	Z00030533-1	2.6753	1.9694	2.1697	2.4246	2.6213	2.7143	2.2837	2.1366	2.598	2.8237	2.4995	2.948	2.4903	2.4838	2.3768	1.1895	1.1334	1.0597	2.0029	2.3371	2.0434	1.9658	2.1757	1.6116	1.0597	2.948	0.4875	0.4505	0.188	0.3193	0	0	1
2810049E08Rik	Z00030224-1	2.8343	2.8413	2.6684	1.2709	1.2375	1.2754	1.269	1.2895	1.231	1.2304	1.178	1.2371	1.2798	1.2816	1.2125	0.9048	2.0665	2.3801	0.7753	0.8953	0.9372	0.8832	0.8478	1.4958	0.7753	2.8413	1.7321	0.4412	0.3854	0.4133	0	0	1
2810051F02Rik	Z00049951-1	1.3671	1.6714	1.874	1.9052	2.4675	2.0991	1.5133	1.4722	2.5534	1.7755	2.2	2.1362	2.006	2.1398	2.0259	1.9493	1.7863	0.776	2.1875	2.255	2.1707	2.3147	2.3916	1.4174	0.776	2.5534	0.3697	0.2337	0.4477	0.3407	n/d	n/d	0
2810055F11Rik	Z00049537-1	2.8058	2.9843	3.3734	2.6192	3.7312	2.9057	4.2113	3.9599	3.5881	3.3092	3.828	3.2627	2.6095	2.5775	2.8132	3.3032	3.1438	3.6167	2.8062	3.554	3.0561	3.5099	3.5351	2.9188	2.5775	4.2113	0.7143	0.3423	0.3587	0.3505	1	0	1
2810055G20Rik	Z00045309-1	2.7564	2.6997	2.8742	2.6689	3.3152	2.8111	2.7224	2.7645	2.7458	2.6384	2.9939	2.7924	1.7394	1.6577	2.6873	0.9019	2.7928	2.9661	1.4535	2.3022	2.4216	2.1651	2.432	1.8555	0.9019	3.3152	0.4928	0.214	0.2169	0.2155	0	1	1
2810403A07Rik	Z00006192-1	3.477	3.5655	3.4923	3.5222	3.499	3.4065	3.8251	3.6115	3.6047	3.4977	3.3936	3.4552	3.5063	3.2547	3.7224	3.2064	3.2431	3.4782	3.149	3.2601	3.2858	3.1899	3.1734	3.1633	3.149	3.8251	0.1305	0.0438	0.15	0.0969	1	0	1
2810403D21Rik	Z00035051-1	2.4028	2.4145	2.4804	2.5578	2.7168	2.4924	2.4542	2.6599	2.6828	2.316	2.811	2.4829	2.492	1.9411	2.2786	2.4598	2.4249	2.4419	1.9298	2.2228	2.0665	1.888	2.0329	1.7395	1.7395	2.811	0.221	0.2488	0.3003	0.2746	1	0	1
2810403G07Rik	Z00030185-1	1.4966	1.4784	1.1554	1.3856	1.2956	1.4108	1.3074	1.3563	1.3784	1.3667	1.2562	1.2288	1.1572	1.2469	1.2462	0.7598	0.8212	1.0829	0.8805	1.7128	1.2133	0.932	1.3662	0.9469	0.7598	1.7128	0.1721	0.5013	0.3975	0.4494	0	1	1
2810404M03Rik	Z00030186-1	2.2408	1.2961	1.3009	1.3435	1.4217	1.4273	1.3074	1.3128	1.2672	1.3457	1.3917	1.3557	1.3267	1.374	1.1787	0.9897	1.0487	0.7202	0.8974	0.8338	1.0055	1.2446	0.9327	1.0795	0.7202	2.2408	0.6415	0.2186	0.258	0.2383	0	1	1
2810405F15Rik	Z00030188-1	2.3426	2.2713	3.2709	1.1524	1.2687	1.4107	1.4635	1.6222	2.5999	1.1985	1.5424	1.2038	2.036	1.9883	2.4068	0.9485	1.8352	1.3263	0.8191	0.9589	0.8772	1.1584	1.0311	1.2242	0.8191	3.2709	1.9641	0.2644	0.2604	0.2624	1	0	0
2810405J04Rik	Z00047200-1	3.8995	3.9802	3.8361	4.1976	4.1152	4.0009	3.8572	4.0114	4.0452	3.7869	3.8973	3.7976	3.7861	3.6774	4.0315	3.6556	3.9718	3.7392	3.8285	3.9101	4.1791	4.1251	4.1585	3.7641	3.6556	4.1976	0.0926	0.0971	0.1083	0.1027	1	0	1
2810405K02Rik	Z00050185-1	4.8412	4.888	4.7937	4.8412	5.0219	4.9059	4.4882	4.2718	4.507	4.778	4.7966	4.196	4.9242	4.6167	4.4506	3.8435	3.7449	3.5613	3.2694	2.1257	2.9487	3.8704	3.9229	4.55	2.1257	5.0219	0.5629	0.2473	0.2313	0.2393	1	0	1
2810406K13Rik	Z00051133-1	2.4314	2.3223	2.4107	1.499	1.4932	1.899	1.7777	1.4031	2.5599	2.0882	2.5993	1.9732	1.7341	1.9408	2.0428	0.9302	1.8837	2.0505	2.3739	1.4431	1.5386	1.6707	1.6335	2.2487	0.9302	2.5993	0.5015	0.2875	0.232	0.2598	0	1	1
2810407A14Rik	Z00031712-1	1.2548	1.3097	1.3827	1.532	1.3695	1.5017	1.5253	1.2472	1.3538	1.3139	2.4122	1.2964	1.1946	1.4997	1.3486	0.9867	0.9169	0.8106	0.8572	0.9772	0.9639	0.9713	1.1291	0.9282	0.8106	2.4122	0.936	0.4004	0.3214	0.3609	1	0	0
2810407C02Rik	Z00031028-1	4.8681	4.9102	4.7711	4.9219	4.7881	4.8308	4.62	4.9654	4.5934	4.5911	4.7552	4.7838	4.7417	4.2557	4.7311	4.3521	4.658	4.5877	4.3274	4.5923	4.4584	4.51	4.5647	4.3424	4.2557	4.9654	0.128	0.2088	0.1394	0.1741	1	0	1
2810408A11Rik	Z00056626-1	1.751	1.778	2.2403	2.2934	2.2924	2.1547	2.1161	2.577	2.4622	2.3638	2.5571	2.0655	3.0947	2.8987	2.5348	2.5018	2.6908	2.1856	1.7825	2.4541	2.5964	2.4485	2.3791	2.426	1.751	3.0947	0.3887	0.0729	0.3154	0.1942	1	0	1
2810408B13Rik	Z00076281-1	2.1034	2.0406	2.1392	1.957	2.048	2.2095	1.4296	2.0574	2.1067	2.086	2.3008	2.037	1.928	1.613	2.0989	2.3154	2.4049	2.2515	2.115	2.5053	2.4117	2.0913	2.2208	1.6546	1.4296	2.5053	0.1698	0.1173	0.5879	0.3526	n/d	n/d	0
2810408I11Rik	Z00073840-1	2.0549	1.885	2.2516	2.2141	1.8374	2.5439	2.92	2.4531	1.8375	2.0332	2.0988	1.5648	2.8403	2.1737	2.3535	2.828	3.1989	2.4957	2.4177	2.9752	2.9759	2.978	2.8858	1.3801	1.3801	3.1989	0.6198	0.181	0.2308	0.2059	1	0	1
2810408M09Rik	Z00051969-1	2.7355	2.8056	2.5785	2.9121	2.7364	2.5586	2.5056	2.6852	2.7739	2.5791	2.6868	2.5967	2.3429	2.7391	2.7378	2.6918	2.7786	2.9913	2.6026	2.7285	2.8167	2.7417	2.6205	2.4405	2.3429	2.9913	0.0725	0.0902	0.1367	0.1135	1	0	1
2810408P10Rik	Z00034350-1	1.7838	2.056	1.8215	1.8023	1.5573	1.6645	1.5125	1.681	1.7	1.6396	1.83	1.7229	1.5147	1.3762	1.7246	1.5276	1.8471	1.4731	1.6431	1.7007	1.7579	1.3697	1.5888	0.6994	0.6994	2.056	0.1397	0.2426	0.2832	0.2629	n/d	n/d	0
2810409K11Rik	Z00041154-1	2.8278	2.8481	2.9241	2.7495	2.5393	2.525	2.5782	2.7188	2.9231	2.8022	2.5338	2.6396	2.2921	2.1602	2.7717	2.5281	2.5193	2.6291	2.6204	2.536	2.3331	2.2277	2.1394	2.0391	2.0391	2.9241	0.1836	0.1424	0.2168	0.1796	0	1	1
2810410C14Rik	Z00054506-1	3.0021	2.9598	3.1977	3.6878	3.6589	3.2416	3.7292	3.7228	3.5619	3.2985	3.6574	3.3649	3.0871	3.3049	3.2457	3.0715	3.0189	3.3432	2.8748	3.0498	2.9455	3.0477	3.066	2.7197	2.7197	3.7292	0.3204	0.0747	0.3278	0.2013	0	0	1
2810410D24Rik	Z00078119-1	3.2517	3.0501	3.0169	3.188	2.9443	3.1432	3.0966	3.0686	3.3062	3.1252	3.4432	2.945	3.0806	3.3024	3.3345	2.736	3.5064	3.2197	2.9953	3.2703	3.2852	3.1745	3.213	2.5555	2.5555	3.5064	0.1295	0.1898	0.1386	0.1642	1	0	1
2810410L24Rik	Z00058958-1	1.4437	1.573	1.2214	1.9645	1.9246	1.3468	1.9726	1.8387	1.4007	1.6576	1.9393	1.4525	1.9594	1.7902	1.7007	1.2374	1.0381	1.4571	0.898	1.1433	1.253	1.4611	1.2733	1.2632	0.898	1.9726	0.3314	0.4288	0.2169	0.3229	1	1	1
2810416G20Rik	Z00073964-1	3.3103	3.2108	3.2757	3.9191	4.1187	3.7582	3.512	3.5114	3.6492	3.5107	3.4705	3.2546	3.4437	3.5925	3.1693	2.4539	3.5127	3.4539	2.6205	2.9217	2.3684	2.4224	2.7957	3.0498	2.3684	4.1187	0.5531	0.2588	0.1541	0.2065	0	0	1
2810417H13Rik	Z00058479-1	2.7805	2.8563	3.2618	2.8961	3.0981	4.1704	3.2029	3.1081	3.0009	3.8742	2.9532	3.3267	3.9432	3.7535	3.7013	2.7722	4.6063	2.7445	3.4821	4.5099	4.3863	4.2255	4.3487	3.7929	2.7445	4.6063	1.0084	0.2499	0.2772	0.2636	1	0	1
2810422J05Rik	Z00034258-1	4.2021	4.2273	4.2505	4.7033	4.7772	4.6099	4.5322	4.61	4.5673	4.4611	4.5116	4.3525	4.4588	4.496	4.4334	4.0148	4.2041	4.023	3.9645	3.9028	3.9462	3.9197	3.9227	4.1188	3.9028	4.7772	0.2471	0.0563	0.1423	0.0993	1	1	1
2810422O20Rik	Z00007025-1	2.3205	2.3144	2.2937	2.8631	2.4055	2.4243	2.3248	2.3417	2.3826	2.2419	2.5169	2.2166	2.4642	2.007	2.4279	2.6141	2.3917	1.8853	2.0545	2.3643	2.2401	2.1445	2.1979	1.7598	1.7598	2.8631	0.1957	0.1623	0.3356	0.249	1	0	1
2810423A18Rik	Z00043778-1	4.1224	4.1863	4.3746	4.1005	3.7804	4.0102	3.8181	4.0276	4.2423	3.6693	4.2666	4.151	4.6578	4.8101	4.7613	3.7924	3.9149	4.0491	4.3152	3.9952	4.0454	4.0524	4.0845	3.8044	3.6693	4.8101	0.4257	0.3797	0.0331	0.2064	n/d	n/d	0
2810426N06Rik	Z00060955-1	1.924	1.9644	1.8049	1.9417	1.8629	1.7032	1.384	1.8319	2.084	1.7694	2.0413	1.9175	1.5828	1.5538	1.8672	1.5965	2.0877	1.8664	1.4452	2.1546	1.825	1.8656	1.787	1.2036	1.2036	2.1546	0.151	0.1374	0.1726	0.155	1	0	1
2810428I15Rik	Z00025882-1	3.5936	3.6126	3.5234	4.0816	3.8119	3.7679	3.6799	3.6023	3.5552	3.4997	3.7027	3.3984	3.3955	3.6272	3.4715	3.509	3.4224	3.612	3.1465	3.6951	3.7008	3.3024	3.4334	3.188	3.1465	4.0816	0.165	0.0746	0.1166	0.0956	1	0	1
2810428J06Rik	Z00047246-1	2.4659	2.3735	2.361	1.9204	2.0191	1.8963	2.115	2.1954	2.0393	2.0466	1.7986	2.1598	1.9296	1.6697	2.1163	1.6298	1.8013	1.8554	1.6825	1.3397	1.446	1.1791	1.203	1.5426	1.1791	2.4659	0.3584	0.3239	0.3054	0.3147	0	0	1
2810430I11Rik	Z00025812-1	1.1486	1.0883	1.1977	1.4276	1.3919	1.3035	1.3171	1.441	1.4539	1.4121	1.4205	1.1573	1.3898	1.4516	1.2962	1.0868	0.9015	1.0674	0.9847	1.6429	1.8162	1.6977	1.9196	0.9968	0.9015	1.9196	0.2808	0.3016	0.1942	0.2479	1	0	1
2810432D09Rik	Z00019280-1	4.45	4.6083	4.4384	4.8815	4.5082	4.7893	4.635	4.4964	4.5245	4.6841	4.4778	4.5082	4.4857	4.6625	4.4812	4.3504	4.5673	4.3665	4.1452	4.6126	4.3524	4.2951	4.3432	4.5554	4.1452	4.8815	0.0995	0.09	0.1647	0.1274	1	0	1
2810432L12Rik	Z00041555-1	2.4465	2.3663	1.9677	1.6994	1.9816	1.3317	1.322	1.4643	2.0237	1.3753	1.3479	1.7812	1.5927	1.8583	2.2685	0.9838	1.397	1.9664	0.8543	0.9743	0.8435	0.9622	1.0221	1.4019	0.8435	2.4465	0.7412	0.2836	0.2833	0.2835	1	0	1
2810433D01Rik	Z00026507-1	2.1803	2.1762	2.2711	2.1497	2.1343	2.2711	2.9768	2.3151	2.5832	2.1907	2.0855	2.5422	2.169	2.6164	2.5424	1.9858	1.7594	1.8917	1.8805	1.9384	2.06	2.0741	2.0911	1.7996	1.7594	2.9768	0.4178	0.1132	0.1025	0.1079	0	0	1
2810433K01Rik	Z00043113-1	2.0963	2.0813	2.4708	2.3696	2.4885	3.3569	2.6894	2.5902	2.2443	2.7242	2.3974	2.3068	2.831	2.7591	2.9218	3.5121	3.6785	1.9298	3.2666	3.578	3.8102	3.4882	3.4823	2.8259	1.9298	3.8102	0.8758	0.0991	0.2444	0.1718	1	0	1
2810434M15Rik	Z00078120-1	2.5776	3.582	2.8881	3.857	3.3365	3.4565	2.1117	3.8648	3.4396	2.8811	2.8179	3.1458	2.7228	2.8929	2.9142	1.9536	2.836	2.3563	2.6342	2.7589	2.6262	2.3693	2.5027	2.5293	1.9536	3.8648	0.9211	0.5787	0.4987	0.5387	n/d	n/d	0
2810436B12Rik	Z00030228-1	3.9	3.7091	3.6728	3.3115	3.3744	3.3571	3.6907	3.6638	3.6027	4.0936	3.4371	3.5027	4.3242	3.8038	3.6035	3.4571	3.3747	2.9783	3.3534	2.9926	2.9606	2.8712	2.9811	3.2227	2.8712	4.3242	0.5438	0.2332	0.1105	0.1719	n/d	n/d	0
2810439F02Rik	Z00008219-1	3.5452	3.7027	3.7944	3.2455	3.4205	3.1474	4.7588	4.108	3.1182	3.5477	3.8056	3.2953	4.0096	3.1279	3.1396	2.854	3.0583	3.5729	3.0735	3.3983	3.4074	3.4879	3.3618	3.2791	2.854	4.7588	1.2297	0.6329	0.0947	0.3638	1	0	1
2810441K11Rik	Z00070131-1	1.3993	1.2556	1.523	1.3312	1.7107	1.297	1.3283	1.4588	1.4084	1.2063	1.4773	1.6144	1.2688	1.353	1.3351	1.0058	1.0074	0.8953	0.9784	0.9964	0.9306	0.9843	0.9488	0.4397	0.4397	1.7107	0.2316	0.2309	0.2187	0.2248	1	0	0
2810442I21Rik	Z00028093-1	1.7559	1.8888	2.2831	2.5697	2.5517	3.4861	2.1379	1.998	1.9253	2.6659	2.1493	2.1804	3.5152	3.2688	2.6296	3.017	3.2236	2.4263	2.6811	3.4879	3.3259	2.9352	3.0741	2.113	1.7559	3.5152	0.8287	0.3913	0.2887	0.34	1	0	1
2810442N19Rik	Z00030227-1	1.5013	1.7655	1.8512	1.8713	1.467	2.0531	2.1781	1.8249	2.029	1.943	2.0288	1.7913	1.4604	1.582	1.5219	1.0156	1.0697	1.8077	1.6292	2.1098	2.2127	2.0196	2.3259	1.4042	1.0156	2.3259	0.3109	0.2194	0.2405	0.23	0	0	1
2810449G22Rik	Z00061962-1	1.8038	2.1387	2.4244	1.2396	1.4353	1.466	1.3201	1.2656	1.2763	1.3426	1.3059	1.3946	1.2506	1.1308	1.3487	1.2022	1.6996	1.9746	1.4322	0.8823	1.1915	1.5655	1.6325	1.1136	0.8823	2.4244	0.7131	0.5137	0.1765	0.3451	1	1	1
2810451A06Rik	Z00043250-1	1.5404	1.9516	1.8662	1.5533	1.8314	1.8247	4.4792	4.2681	1.904	1.8393	2.3752	2.0496	4.2193	4.1635	3.9179	2.9511	1.6854	1.5652	2.7421	2.8098	2.1011	1.7596	1.8909	3.1374	1.5404	4.4792	2.041	0.2511	0.6456	0.4484	1	0	1
2810452K22Rik	Z00075917-1	3.4433	3.2031	3.0993	3.2138	3.1805	3.3247	3.2515	3.0034	2.959	3.0577	3.0454	2.9001	2.9496	2.9803	2.8902	3.2749	3.3876	3.0362	2.9472	2.9741	3.0904	3.0601	3.0399	2.9186	2.8902	3.4433	0.1033	0.1548	0.1215	0.1382	1	0	1
2810453I06Rik	Z00057731-1	3.672	3.7336	3.3451	4.2172	4.0463	4.0726	3.2284	3.2614	3.5261	3.6729	3.4406	3.4265	2.9437	3.2506	3.2801	3.2821	3.5048	3.4029	3.5854	3.5831	3.5141	3.5588	3.5426	3.7231	2.9437	4.2172	0.3779	0.0897	0.1668	0.1283	1	0	1
2810455D13Rik	Z00073803-1	2.6725	2.8194	2.7621	2.8016	2.2488	2.4169	2.2069	2.3826	2.3714	2.0975	2.3979	2.4378	2.0057	1.696	2.2267	1.8368	2.5631	2.5271	1.669	2.0077	2.0981	2.0406	2.1281	1.6601	1.6601	2.8194	0.374	0.7419	0.1987	0.4703	0	0	1
2810455K09Rik	Z00030712-1	2.8504	2.8758	2.8333	3.1192	2.9591	2.6867	3.1285	2.8891	2.8925	2.9392	2.762	2.9015	2.9402	2.919	2.9307	2.5236	2.5777	2.3456	2.7827	2.6807	2.4006	2.3517	2.3561	2.3912	2.3456	3.1285	0.1727	0.1098	0.2014	0.1556	1	0	1
2810455O05Rik	Z00073806-1	3.3603	2.864	2.5662	1.4494	1.5183	1.6731	1.3336	1.5062	1.9013	1.451	1.5967	1.5557	1.3544	1.3507	1.2853	2.14	2.0561	1.3259	1.8224	2.299	2.2875	2.141	2.1146	1.5122	1.2853	3.3603	1.6807	0.4295	0.2385	0.334	1	1	1
2810459M11Rik	Z00045453-1	2.8103	2.7602	1.7039	1.5668	1.4586	1.5364	3.4317	1.9025	2.1254	1.8982	2.8382	2.1499	3.0334	3.1671	3.0051	1.8366	2.8324	2.9829	2.2675	1.1916	1.1272	1.5543	1.2136	2.4726	1.1272	3.4317	1.0671	0.9878	0.6375	0.8127	1	0	1
2810468N07Rik	Z00028670-1	3.7643	3.6513	3.0379	2.8985	2.6317	3.0385	1.9932	2.1455	2.9702	2.4076	2.797	2.4987	2.5708	2.7683	2.6326	3.107	3.6558	3.698	2.6659	2.689	2.6352	2.6272	2.6752	2.4758	1.9932	3.7643	0.9021	0.4809	0.2468	0.3639	1	0	1
2810471M01Rik	Z00030230-1	2.7849	2.8726	2.6648	2.7194	2.7412	2.6294	2.7377	2.7097	2.8752	2.7861	2.8239	2.662	3.0224	3.0441	2.7344	2.4979	2.5883	2.6536	2.4742	2.6238	2.6607	2.6917	2.6917	2.7232	2.4742	3.0441	0.0761	0.1164	0.1421	0.1293	0	0	1
2810474C18Rik	Z00053045-1	2.4097	2.3151	2.573	2.4178	2.1308	2.0511	1.6613	2.4525	2.3773	2.0266	2.5074	2.0659	1.9799	2.0574	2.0571	1.4954	2.3293	1.4541	1.7184	2.2046	2.4343	1.9842	1.9174	1.8745	1.4541	2.573	0.2693	0.1821	0.2134	0.1978	1	0	1
2810474O19Rik	Z00035686-1	3.4755	3.5517	3.6248	3.6478	3.9966	4.0346	3.8997	3.8446	4.0278	3.8237	3.8825	4.3299	4.0955	3.569	3.7779	3.6648	3.3448	3.3258	3.5008	4.0807	4.1919	3.5604	3.6314	3.5314	3.3258	4.3299	0.2769	0.0958	0.3252	0.2105	1	0	1
2810485I05Rik	Z00006978-1	3.6529	3.6609	3.7384	3.4337	3.5918	3.6654	3.5449	3.5401	3.6735	3.7186	3.5993	3.7905	3.6618	3.3828	3.6437	3.7724	3.837	3.4734	3.3494	3.5686	3.4213	3.4062	3.4705	3.3965	3.3494	3.837	0.0707	0.0414	0.2227	0.1321	1	0	1
2810488G03Rik	Z00039185-1	3.1826	3.1378	3.5987	2.8253	2.7027	2.4716	2.9723	3.2366	2.8112	2.5203	3.0158	2.9734	2.9658	2.5538	2.7749	0.9376	2.3904	2.8157	1.272	2.3469	1.9525	1.5477	1.9417	2.3315	0.9376	3.5987	0.719	0.3001	0.3888	0.3445	n/d	n/d	0
2810488O17Rik	Z00030229-1	1.7461	1.9267	2.367	1.7967	1.576	2.0292	1.9366	1.7097	2.1318	2.0918	2.0273	1.9379	2.0731	1.6387	1.9472	2.7256	1.8436	2.187	1.6094	1.8064	1.8099	1.3977	1.9119	1.514	1.3977	2.7256	0.4303	0.4771	0.2958	0.3865	0	1	1
2900002K06Rik	Z00030207-1	1.5058	1.5159	1.6448	1.3156	1.3796	1.377	1.3751	1.8579	1.6683	1.3044	2.0141	1.5316	1.3306	1.4059	1.5878	1.6812	1.6861	1.6341	1.8696	2.0766	2.0286	1.746	1.831	1.1172	1.1172	2.0766	0.2391	0.2065	0.2483	0.2274	1	0	1
2900005J15Rik	Z00048426-1	2.4651	2.2782	2.4003	1.7872	2.2502	2.4462	2.7569	2.6842	3.0176	2.6046	2.7893	2.6702	2.6862	2.401	2.6248	1.948	2.063	2.6085	1.7297	1.7621	1.4055	1.7308	1.8668	1.8327	1.4055	3.0176	0.4709	0.6412	0.3072	0.4742	1	0	1
2900006F19Rik	Z00067574-1	1.6097	1.6128	1.7281	1.3307	1.2695	1.245	1.2623	1.239	1.2369	1.2268	1.4918	1.1917	1.2537	1.2403	1.3103	1.0862	1.0288	1.0344	0.8361	1.0768	0.7828	1.1137	1.0292	0.9572	0.7828	1.7281	0.2171	0.2228	0.3156	0.2692	1	0	0
2900006K08Rik	Z00039715-1	2.4574	2.3047	2.5165	2.6286	2.608	2.2355	1.822	2.4472	2.1665	1.846	2.5069	2.8666	1.469	1.5078	2.1675	1.7978	2.4186	2.0605	1.0216	1.9561	1.3401	1.0849	1.2562	1.1571	1.0216	2.8666	0.6378	0.4638	0.3449	0.4044	1	0	1
2900009I07Rik	Z00049058-1	2.6013	2.6311	2.5608	3.043	2.8721	2.5558	2.6914	2.7613	2.6384	2.2378	2.75	2.5394	2.6227	2.624	2.7637	2.2249	2.5026	2.8099	2.3438	2.6471	2.509	2.4896	2.5362	2.2502	2.2249	3.043	0.1419	0.2751	0.1161	0.1956	1	0	1
2900009J20Rik	Z00052967-1	4.6704	4.5559	4.2257	3.8611	3.6556	3.6106	3.6767	3.3828	3.6997	3.3856	3.5736	3.6267	3.5323	3.1556	3.4847	3.1583	3.6993	3.297	2.8168	2.9562	3.0713	2.8676	2.92	3.1882	2.8168	4.6704	1.1539	0.3783	0.1208	0.2496	0	0	1
2900010J23Rik	Z00004962-1	5.1598	5.0819	5.2629	4.8476	5.1657	5.1223	5.1744	5.2083	5.1442	5.1652	5.346	5.2654	4.9552	4.8271	5.13	4.8692	5.0424	4.8004	4.9982	4.78	5.0238	5.0624	5.016	4.8917	4.78	5.346	0.0852	0.0576	0.1146	0.0861	1	0	1
2900010M23Rik	Z00064407-1	5.1238	5.0548	5.1466	5.3166	5.2725	5.3723	4.7864	4.8306	4.9014	5.088	4.8074	4.7919	4.5642	4.8956	4.9033	4.561	4.8053	4.9113	4.466	5.1116	5.1145	4.8327	4.8194	4.7733	4.466	5.3723	0.1976	0.1416	0.0753	0.1085	1	0	1
2900011G08Rik	Z00026326-1	2.2668	2.4207	1.7966	2.199	1.9403	1.6228	1.4505	1.8953	1.6951	1.5521	1.7732	1.7271	1.3341	1.4411	1.8485	0.9932	1.1177	1.5699	0.8638	0.9844	1.0321	1.0281	0.9363	0.7244	0.7244	2.4207	0.7025	0.3355	0.2999	0.3177	0	0	1
2900011O08Rik	Z00074673-1	3.9849	3.9458	3.5584	2.031	2.2856	2.3859	2.6282	2.5367	2.7138	2.3166	2.0445	2.3891	2.4195	2.5822	2.2241	1.631	3.1627	3.7989	2.2326	1.5787	2.1867	1.9598	2.1191	3.5531	1.5787	3.9849	1.5808	0.1846	0.5057	0.3452	0	0	1
2900019G14Rik	Z00040056-1	3.8105	3.7969	3.7484	1.654	1.7406	1.6625	4.1561	3.2199	1.6838	1.5801	1.7895	2.9004	1.8145	1.763	3.1666	1.1528	3.6247	3.6546	2.7004	0.9729	1.0971	1.2633	1.4404	2.6893	0.9729	4.1561	1.601	0.7674	0.2548	0.5111	0	1	1
2900022B07Rik	Z00030271-1	2.9339	2.9786	2.9825	3.0733	3.0508	2.9778	3.3192	2.9941	2.9701	3.0781	3.027	3.0786	3.0128	2.98	2.9563	2.7739	2.8158	2.8566	2.7185	2.6144	2.7081	2.5538	2.5463	2.4669	2.4669	3.3192	0.1336	0.0641	0.116	0.0901	0	0	1
2900022M12Rik	Z00071580-1	1.2208	1.0831	1.7846	1.6967	1.6925	2.6734	1.7424	1.4699	2.4847	2.5992	2.1668	2.8137	2.1607	2.2343	2.6344	1.4482	0.796	1.1313	1.8536	1.5015	1.6803	1.9263	1.6815	1.5154	0.796	2.8137	0.8853	1.079	0.2382	0.6586	0	0	1
2900024C23Rik	Z00018798-1	3.4976	3.6147	3.0668	3.8482	3.0653	3.4228	3.1349	3.3528	3.1614	2.991	3.4145	3.2065	2.9517	2.7847	2.851	2.5234	2.8221	3.1832	2.9745	3.1808	2.8122	2.7583	2.7273	2.5497	2.5234	3.8482	0.4484	0.1119	0.1998	0.1559	1	0	1
2900024O10Rik	Z00050027-1	3.9907	3.9815	3.7849	3.3857	3.7504	3.2904	3.9288	3.6455	3.6467	3.6683	3.6866	3.5458	3.2084	3.3273	3.6304	2.866	3.4348	3.4378	2.5803	3.405	3.0279	3.1022	3.0871	3.1686	2.5803	3.9907	0.3516	0.3584	0.1638	0.2611	1	0	1
2900026A02Rik	Z00034064-1	2.2343	1.5648	1.9393	2.663	2.12	2.1325	2.8439	2.0283	2.1681	2.0849	1.639	2.0176	2.4235	2.4968	2.0161	1.6546	2.2606	1.5982	2.301	1.3211	2.2741	1.9446	2.2194	1.8428	1.3211	2.8439	0.4532	0.7473	0.2453	0.4963	0	0	1
2900034E22Rik	Z00049471-1	4.5141	4.3749	4.4488	3.5908	3.7569	4.0265	3.2539	4.627	4.3369	3.8342	4.0293	4.1937	3.4476	3.9373	4.66	3.1851	3.897	3.6159	3.282	3.7517	4.1773	3.6618	3.8362	3.6574	3.1851	4.66	0.5762	0.1444	0.2498	0.1971	n/d	n/d	0
2900041M22Rik	Z00026340-1	2.3046	1.8965	2.0572	2.0804	1.9447	2.1873	1.5598	1.6362	2.1365	2.1194	2.0435	1.8556	1.7551	2.1609	2.1169	0.941	0.8525	0.8217	0.8908	1.5054	1.6082	1.0134	0.9629	1.2634	0.8217	2.3046	0.478	0.2298	0.5484	0.3891	0	0	1
2900042B11Rik	Z00014182-1	3.9218	3.9708	4.3553	3.7894	3.8913	3.7802	3.9142	3.8624	3.9604	3.7822	3.9734	4.034	3.6574	3.8004	3.9485	4.4236	4.1525	3.9943	4.0433	4.2622	4.0308	4.0561	4.1554	3.3702	3.3702	4.4236	0.1751	0.2538	0.287	0.2704	1	0	1
2900046G09Rik	Z00011843-1	4.6559	4.424	3.9258	4.6033	4.3166	4.3669	2.8701	3.2179	3.7761	3.9044	3.6264	3.9608	3.3513	3.6627	3.4901	3.3767	3.7243	3.5213	3.6047	1.7613	2.6759	3.2957	3.4798	3.6876	1.7613	4.6559	0.897	0.4264	0.3837	0.4051	1	1	1
2900052L18Rik	Z00031355-1	2.3679	2.4582	2.315	2.3453	2.2742	2.0312	2.4082	2.9116	2.3991	2.3741	2.3988	2.2992	2.3867	2.4595	2.288	2.7101	2.1906	2.3587	2.5667	2.287	2.2147	2.1884	2.1219	2.0801	2.0312	2.9116	0.1815	0.2529	0.2292	0.2411	1	0	1
2900052N01Rik	Z00026001-1	2.7163	2.2673	2.2246	1.2065	1.2033	1.2772	1.1976	1.219	1.1671	1.1085	1.2299	1.1445	1.1855	1.288	1.2844	0.9627	0.8425	0.9587	0.8191	0.8904	0.9323	0.7929	0.8429	1.0268	0.7929	2.7163	1.7364	0.2488	0.2754	0.2621	0	0	0
2900053A13Rik	Z00010784-1	3.5847	3.4842	3.5936	3.8805	3.8334	3.9214	4.0012	3.8857	3.7843	3.6367	3.897	3.583	3.8151	3.9179	3.8907	3.3891	3.4804	3.6767	3.4664	3.4328	3.3852	3.3107	3.4197	2.9234	2.9234	4.0012	0.1873	0.0684	0.1345	0.1015	1	0	1
2900054J07Rik	Z00076305-1	1.4867	1.4522	1.3146	1.4076	1.4143	1.4011	1.4675	1.3126	1.3248	1.3399	1.4218	1.3095	1.4656	1.3469	1.3496	0.8471	1.4584	1.3266	0.9512	1.1096	0.8749	0.9823	0.8253	0.9874	0.8253	1.4867	0.1244	0.3483	0.4038	0.3761	0	1	0
2900056M20Rik	Z00076403-1	3.521	3.6668	3.7424	2.884	3.0371	3.1854	3.1409	3.3324	3.4885	3.4569	3.2611	3.32	3.0744	2.9497	3.22	3.1547	2.9744	3.1928	2.9089	3.1124	3.0359	2.6244	2.7867	2.7367	2.6244	3.7424	0.3056	0.0536	0.226	0.1398	0	0	1
2900057B20Rik	Z00063175-1	1.3573	1.1773	1.3617	1.3745	1.2914	1.3415	1.3208	1.3807	1.8228	1.4165	1.5548	1.3968	1.2781	1.3104	1.4161	0.9437	0.9131	1.0777	1.4119	1.1562	1.0783	1.0524	1.1528	0.6356	0.6356	1.8228	0.197	0.2866	0.1692	0.2279	0	0	1
2900060L22Rik	Z00026878-1	3.1573	2.4226	2.0736	1.4007	1.3183	1.5795	2.3181	1.9748	1.9559	1.406	1.7928	2.4247	1.4551	1.5304	2.4144	0.9154	2.5457	1.6527	0.8595	2.8348	2.2896	1.8799	2.0182	1.6166	0.8595	3.1573	1.115	0.3606	0.3191	0.3399	0	0	0
2900062L11Rik	Z00074534-1	4.411	4.631	4.3068	2.4547	2.2988	2.7618	1.652	2.5885	3.1897	3.1363	4.7165	3.7359	2.9234	2.6478	2.9741	3.4898	4.2476	4.6166	3.5515	2.4449	3.5215	3.9978	4.2464	4.0635	1.652	4.7164	1.1774	0.091	0.3506	0.2208	1	0	1
2900064A13Rik	Z00074482-1	4.6769	4.7096	4.7424	4.5681	4.4837	4.466	4.6916	4.707	4.4391	4.3811	4.8258	4.5405	4.2938	4.3477	4.612	4.4292	4.2996	4.6077	4.5759	4.3207	4.3556	4.4386	4.4417	3.9792	3.9792	4.8258	0.1125	0.19	0.083	0.1365	1	0	1
2900072N19Rik	Z00030232-1	2.1954	2.448	1.6807	1.4322	1.2463	1.5323	1.6587	1.922	1.2681	1.282	1.5335	1.3687	1.3979	1.4843	1.2923	1.3689	1.2422	1.5676	1.3073	1.213	1.4411	1.3965	1.4083	1.146	1.146	2.448	0.6787	0.2381	0.2388	0.2385	1	1	1
2900073G15Rik	Z00060672-1	3.9288	4.0205	4.7526	4.8605	5.4207	5.0567	4.3037	4.6781	4.805	4.9598	5.0959	5.3621	4.5105	4.5332	4.767	4.9053	4.5203	4.575	5.2987	4.971	5.3627	5.4186	5.3891	4.6939	3.9288	5.4207	0.4636	0.2775	0.0769	0.1772	1	0	1
2900075B16Rik	Z00044275-1	4.2852	4.3557	3.739	3.8062	3.1289	3.222	2.909	3.465	3.0258	2.8137	2.9766	2.9962	2.4613	2.6348	3.0103	2.679	2.7315	2.5809	2.1467	2.7335	2.8343	2.8955	2.8995	2.9329	2.1467	4.3557	1.4692	0.1539	0.5251	0.3395	1	0	1
2900076A07Rik	Z00061357-1	3.5176	3.4738	3.7608	3.5136	3.2887	3.5392	3.5714	3.4434	3.4918	3.4375	3.6083	3.4307	3.4015	3.2508	3.4828	2.9434	3.3776	3.6131	3.3357	3.3716	3.2105	3.0563	3.242	3.1462	2.9434	3.7608	0.1112	0.132	0.1613	0.1467	1	0	1
2900078E11Rik	Z00067978-1	2.7395	2.708	2.4196	1.5814	1.425	1.5304	1.5946	1.6828	1.7749	1.4945	1.4869	1.822	1.4938	1.5324	1.3968	1.3029	1.8858	2.2649	1.1836	1.1887	1.3289	1.0985	1.4225	1.5986	1.0985	2.7395	1.0938	0.205	0.484	0.3445	n/d	n/d	0
2900079G21Rik	Z00029393-1	1.2768	1.1934	1.1867	1.3575	1.2707	1.2601	1.3259	1.3067	1.2628	1.328	1.381	1.2938	1.2937	1.3091	1.3232	1.045	0.9877	0.9546	0.9156	1.0377	1.2446	1.0608	0.9348	1.5142	0.9156	1.5142	0.0818	0.2373	0.3138	0.2756	1	0	0
2900083I11Rik	Z00051745-1	3.6786	3.778	3.7846	1.6706	1.6485	2.3356	2.0323	1.6579	1.8142	1.8467	1.9571	1.8787	2.7209	2.9234	2.8614	2.1491	2.7147	2.7645	1.9913	1.2887	1.7781	1.4215	1.8327	2.9023	1.2887	3.7846	1.7517	0.3993	0.4569	0.4281	0	0	1
2900089D17Rik	Z00028438-1	1.9176	1.5598	1.5069	1.6032	2.3147	1.5095	2.4126	2.0498	2.0548	1.7354	2.1699	2.3296	1.4176	1.4996	2.0894	1.7428	1.5229	2.1432	1.8828	2.4225	2.2303	2.1626	1.9039	1.3172	1.3172	2.4225	0.3532	0.312	0.1746	0.2433	0	0	1
2900092C05Rik	Z00059168-1	1.0954	1.3797	1.2761	1.2459	1.2272	1.243	1.2472	1.327	1.2918	1.4676	1.5119	1.2455	1.3159	1.3139	1.2418	1.0073	0.9518	1.5046	0.8607	1.4366	1.0545	0.9743	0.7706	0.9977	0.7706	1.5119	0.1263	0.1539	0.2093	0.1816	0	0	1
2900092E17Rik	Z00046838-1	4.5575	4.5869	3.5912	3.1802	3.0612	3.1786	2.2061	2.8071	3.2922	3.5543	3.0846	3.274	3.1078	3.4941	3.104	2.0532	3.1106	3.0702	2.2564	2.3828	2.1594	2.8666	2.7761	3.7129	2.0532	4.5869	1.8	0.5972	0.1661	0.3817	1	0	1
2900097C17Rik	Z00032180-1	5.1101	4.8851	4.462	4.6546	4.5986	4.446	4.1509	4.2563	4.4893	4.3876	4.2744	4.4824	4.1124	3.9186	4.2211	3.9693	4.1236	4.584	3.7193	4.1762	4.0949	4.0567	4.1413	4.4207	3.7193	5.1101	0.4448	0.1272	0.1523	0.1398	1	0	1
3000002C10Rik	Z00030292-1	1.4204	1.3249	1.4521	1.2241	1.2644	1.1786	1.2531	1.2335	1.2623	1.1426	1.2485	1.2105	1.2013	1.2743	1.2211	0.8741	0.8167	0.8388	0.7026	0.8646	0.9065	0.8525	0.8171	0.914	0.7026	1.4521	0.1486	0.2937	0.2536	0.2737	n/d	n/d	0
3000004C01Rik	Z00075065-1	2.2123	2.2001	2.391	2.4396	2.4754	3.3397	2.6121	2.3995	2.3023	2.8592	2.2775	2.337	2.876	3.0994	2.756	3.7401	3.5604	2.3239	3.124	3.5967	3.5556	3.4604	3.4747	2.8885	2.2001	3.7401	0.7911	0.134	0.2096	0.1718	1	0	1
3010003L21Rik	Z00026239-1	1.9218	2.0877	2.6672	2.341	2.5417	2.4569	2.9851	3.3571	3.1663	2.8652	2.7938	2.9738	2.9839	3.1866	3.0028	2.948	2.7978	2.1151	2.8631	2.6673	2.931	2.9974	2.8842	2.5939	1.9218	3.3571	0.3123	0.0981	0.1967	0.1474	1	1	1
3010026O09Rik	Z00052820-1	3.6767	3.6216	3.5018	3.4667	3.2644	3.2617	3.827	3.9506	3.5341	3.3941	3.6284	3.0879	3.1562	3.2434	3.2838	3.5952	3.4271	3.2598	3.5806	3.4236	3.1417	3.0666	3.0707	3.2325	3.0666	3.9506	0.2344	0.1687	0.1066	0.1377	1	0	1
3010033K07Rik	Z00032299-1	1.1715	1.2286	1.2788	1.4897	1.2258	1.9042	2.9934	1.2208	2.3275	1.7726	2.483	2.0233	1.5852	1.3116	1.2617	1.0062	0.9489	0.7726	1.1971	0.9968	1.0387	0.9847	0.9493	1.7789	0.7726	2.9934	1.7403	0.3303	0.2186	0.2745	0	1	0
3100002H09Rik	Z00045283-1	2.6311	2.3286	1.8199	1.8147	1.6034	1.6945	1.5486	1.4345	1.6328	2.8954	1.8979	1.4998	1.5574	1.5333	1.9479	2.6014	1.842	1.5937	1.6005	1.3878	1.44	0.9865	1.0701	2.3683	0.9865	2.8954	1.0233	0.2375	0.6188	0.4282	0	0	1
3100002J23Rik	Z00044113-1	3.5285	3.4204	2.6745	1.91	2.5348	1.7698	2.2771	1.6134	3.6841	1.5384	3.1399	4.5968	3.5365	3.0277	3.2681	1.4749	2.5993	4.0393	2.7627	1.2168	1.5729	1.4226	1.6036	3.1823	1.2168	4.5968	2.1453	0.3159	0.7274	0.5217	0	0	1
3100002L24Rik	Z00033975-1	2.2818	2.2499	2.4771	2.5545	2.4493	2.0929	2.492	2.5807	2.432	2.0586	2.321	1.9927	2.2946	2.3644	2.4103	1.9879	1.9234	2.1904	1.7866	2.7763	2.2826	1.6101	2.0112	1.5969	1.5969	2.7763	0.2647	0.1298	0.1879	0.1589	n/d	n/d	0
3100003L05Rik	Z00030235-1	1.817	1.8315	2.1814	1.5761	1.3788	1.47	1.5993	1.3952	1.5365	1.8538	1.6612	1.5156	1.2521	3.0541	1.579	1.3136	2.6777	1.8371	1.1435	1.1157	1.431	1.168	1.3178	1.2534	1.1157	3.0541	1.6216	1.5921	0.2134	0.9028	0	0	1
3110001A13Rik	Z00035612-1	3.4425	4.6338	4.6198	3.1521	3.5519	4.4261	4.7368	4.8478	4.3787	4.3103	4.0208	4.5605	4.1677	4.194	4.6776	4.2371	4.0092	3.645	4.2388	4.4465	4.1725	4.2878	4.0876	3.9724	3.1521	4.8478	0.4062	0.3717	0.1113	0.2415	1	0	1
3110001D03Rik	Z00007981-1	4.0497	4.0472	4.0898	4.3211	4.3766	4.2422	4.4078	4.2592	4.038	4.0109	4.2492	3.9766	3.946	4.0217	4.0343	3.711	4.0609	3.8499	3.781	4.0311	3.8928	3.8275	3.8916	3.7464	3.711	4.4078	0.1434	0.0696	0.2371	0.1534	1	0	1
3110001I20Rik	Z00038399-1	3.4062	3.335	3.3149	3.0519	3.1723	3.0139	3.5149	3.5231	3.2835	3.2318	3.3584	3.3801	3.3266	3.1485	3.1707	2.6971	2.6251	3.1044	2.7334	2.7421	2.7426	2.8937	2.8924	2.4733	2.4733	3.5231	0.2484	0.269	0.3981	0.3336	1	0	1
3110001I22Rik	Z00075915-1	2.9008	3.0303	3.3214	3.2424	3.0529	3.155	3.1889	2.9319	3.0476	2.9112	3.042	2.9474	3.157	2.9667	3.0832	3.3495	3.0189	2.9859	3.3436	2.9828	3.0511	3.1541	3.1207	2.7453	2.7453	3.3495	0.0836	0.0776	0.2901	0.1839	n/d	n/d	0
3110001K24Rik	Z00048792-1	2.6396	2.6092	2.5713	3.2407	2.6472	2.5438	3.4598	2.7078	2.3702	2.5155	2.8119	2.6053	2.3595	1.7589	2.2225	2.5799	2.3419	2.3006	2.6882	2.4639	2.5025	2.177	2.2623	2.0194	1.7589	3.4598	0.6521	0.131	0.3188	0.2249	1	0	1
3110002H16Rik	Z00010086-1	3.3508	3.4229	3.3693	3.5403	3.6742	3.5534	3.5677	3.3432	3.2845	3.2918	3.6097	3.3338	3.4685	3.3742	3.4186	3.2478	3.094	3.3471	3.2034	3.216	3.331	3.3272	3.2984	2.8817	2.8817	3.6742	0.0954	0.1349	0.1161	0.1255	1	0	1
3110003A17Rik	Z00019122-1	3.5999	3.2979	3.6858	2.8473	4.0302	4.0669	3.6207	4.0825	4.3628	3.9102	4.1763	4.0185	4.0255	3.9191	4.2204	3.4429	3.9578	2.66	3.9107	3.8663	4.4094	4.331	4.2698	3.4161	2.66	4.4094	0.3686	0.2508	0.2388	0.2448	1	0	1
3110003A22Rik	Z00016111-1	2.9731	2.6751	2.5277	2.3454	2.4316	2.9852	2.6338	2.7964	2.5588	2.5862	2.6773	2.5667	2.42	2.7581	2.5475	2.6439	2.4082	2.5784	2.2595	2.5088	2.6014	2.3884	2.4117	2.2765	2.2595	2.9852	0.1496	0.07	0.228	0.149	1	0	1
3110004A20Rik	Z00030236-1	1.6334	1.3037	1.708	1.2528	1.2885	1.2708	1.3778	1.291	1.285	1.5237	1.3267	1.1704	1.2226	1.2925	1.2205	0.9994	0.8229	1.2761	0.963	0.8904	0.9135	0.9827	0.8428	0.7306	0.7306	1.708	0.228	0.3243	0.5179	0.4211	0	1	1
3110005L24Rik	Z00040175-1	2.4325	2.4712	2.5024	2.0894	2.2778	2.1374	2.5241	2.7218	2.4799	2.0599	2.5132	2.1335	1.899	1.7264	2.1397	1.6423	2.1217	2.0161	1.5569	1.9469	1.3648	1.1706	1.5343	1.5801	1.1706	2.7218	0.4428	0.3125	0.2812	0.2969	1	1	1
3110006E14Rik	Z00021474-1	3.465	3.4345	3.2343	2.7594	3.2763	2.473	1.5946	2.4582	2.2943	1.8511	1.9229	1.9397	1.7338	1.8383	1.8819	2.9889	3.1532	2.703	2.1277	1.0313	1.0363	3.1208	2.5742	3.0623	1.0313	3.465	0.9463	1.2931	0.244	0.7686	1	0	1
3110006O06Rik	Z00030237-1	2.2412	1.8969	2.1396	1.5352	1.7053	1.6104	1.6817	1.853	2.2382	2.0214	2.1735	2.136	1.92	1.705	1.9407	1.3631	1.6881	2.0383	1.6037	1.7935	2.0705	1.693	1.6608	1.7054	1.3631	2.2412	0.2017	0.2629	0.2406	0.2518	0	1	1
3110007F17Rik	Z00030233-1	2.7958	2.9064	2.677	2.1543	2.6179	2.5791	1.9364	2.3042	2.8134	2.3296	2.7389	2.6756	2.2006	2.1253	2.3611	2.6028	3.1814	2.7165	2.5956	1.4585	1.4678	2.8632	2.7648	2.1172	1.4585	3.1814	0.4027	0.3601	0.3934	0.3768	1	0	0
3110009E18Rik	Z00054236-1	3.2379	3.1811	3.5408	3.3477	3.3068	3.2985	3.1335	3.3513	3.3559	3.3524	3.4473	3.3094	3.1109	3.1003	3.1459	3.8959	3.6227	3.3281	3.4034	3.6823	3.4851	3.3042	3.3568	2.979	2.979	3.8959	0.189	0.1733	0.1649	0.1691	1	0	1
3110009E22Rik	Z00076331-1	2.6947	2.6358	2.9486	2.8759	2.6088	3.1787	3.1501	2.6059	2.3968	2.9025	2.6997	2.6078	2.9866	2.6415	2.6729	2.6149	2.9859	2.3425	2.5373	2.8393	2.7734	2.1963	2.3101	2.5378	2.1963	3.1786	0.2289	0.0483	0.4342	0.2413	n/d	n/d	0
3110009F21Rik	Z00062944-1	1.8097	1.7293	1.8729	2.0521	2.1167	1.9684	2.0346	1.7203	1.9733	2.0801	2.0557	1.8641	1.9023	2.0483	1.9113	1.9002	1.4222	1.7172	1.8078	1.4736	1.6544	1.9103	1.9079	1.5182	1.4222	2.1167	0.1066	0.1549	0.207	0.181	0	0	1
3110009M11Rik	Z00078121-1	1.3258	1.4009	1.3092	1.2561	1.2133	1.2271	1.1879	1.2773	1.2156	1.1895	1.2696	1.2219	1.2577	1.2942	1.2393	0.8673	0.8099	0.6337	0.7378	0.8578	0.8997	0.8457	0.8102	0.5686	0.5686	1.4009	0.1636	0.2886	0.2354	0.262	0	0	0
3110015C05Rik	Z00030239-1	1.4277	1.3973	1.86	1.2146	1.2517	1.253	1.4961	1.2236	1.1705	1.2501	1.2348	1.2618	1.347	1.5535	1.2741	0.9636	1.191	0.73	0.8341	0.9541	0.9294	0.942	0.9066	1.0949	0.73	1.86	0.2786	0.4048	0.447	0.4259	0	0	0
3110018I06Rik	Z00040876-1	1.4363	1.1672	1.316	1.2204	1.3679	1.2159	1.2124	1.2306	1.2116	1.201	1.254	1.2748	1.2187	1.3144	1.3298	0.8872	0.9685	0.7394	0.7577	0.8777	0.9133	0.8666	0.8302	0.5849	0.5849	1.4363	0.1534	0.3234	0.3863	0.3549	0	0	0
3110021A11Rik	Z00038152-1	2.2671	2.5332	2.1577	2.6887	2.2889	2.4407	2.2386	2.3559	2.4054	2.2439	2.2095	2.0787	2.1275	2.4075	2.1768	1.8988	2.23	2.1563	2.1367	2.3236	1.9613	1.9858	1.9499	1.9387	1.8988	2.6887	0.1556	0.1605	0.1887	0.1746	1	0	1
3110021N24Rik	Z00076480-1	1.5264	1.5389	1.3097	1.3696	1.4548	1.5897	2.309	1.3945	1.3335	1.6619	1.3563	1.2581	2.106	1.7111	1.4213	0.9673	0.7592	1.1832	0.8776	0.9818	0.8372	1.1147	0.9966	0.9712	0.7592	2.309	0.7263	0.321	0.4863	0.4037	n/d	n/d	0
3110032G18Rik	Z00047815-1	2.3723	2.3345	3.0258	1.7115	2.0564	2.6023	1.8864	3.0143	2.2267	2.9849	2.7506	3.0967	2.6025	2.7531	3.4425	2.7634	3.2446	1.6539	3.3124	1.4767	1.2155	2.819	2.5927	2.9168	1.2155	3.4425	0.6758	0.8697	0.2544	0.5621	0	0	1
3110035E14Rik	Z00043104-1	2.8211	2.7911	1.9516	1.3913	1.4145	1.4308	1.4288	1.46	1.4369	1.3693	1.362	1.4335	1.3986	1.3619	1.3596	1.1563	2.2652	2.4507	1.0268	1.0593	1.1887	1.1347	1.3184	2.0134	1.0268	2.8211	1.4005	0.2327	0.3472	0.29	0	1	0
3110037I16Rik	Z00003531-1	2.8777	2.7968	2.7989	2.481	2.7359	2.7231	2.6313	2.8937	2.9873	2.7334	2.892	2.8041	3.0104	2.7289	2.8896	3.0543	3.0608	3.0856	3.172	3.5606	3.4402	3.2973	3.3227	2.8883	2.481	3.5606	0.2996	0.1217	0.0917	0.1067	1	1	1
3110039I08Rik	Z00032806-1	1.5821	1.4076	1.1725	1.2122	1.222	1.3032	1.2421	1.2584	1.2898	1.1824	2.0916	1.2849	1.1872	1.2538	1.1493	0.9904	1.3315	0.9854	0.861	1.0269	0.8327	1.4894	0.9335	1.1712	0.8327	2.0915	0.4486	0.2111	0.3328	0.272	n/d	n/d	0
3110040N11Rik	Z00046348-1	3.0812	2.918	3.0072	3.3137	3.5235	3.2633	3.4348	3.2499	3.2705	3.1602	3.5725	3.0621	3.2438	3.3275	3.3109	3.0477	2.9265	2.4291	3.0415	3.0862	3.1877	3.0399	3.1102	2.3463	2.3463	3.5725	0.1973	0.0997	0.1446	0.1222	1	0	1
3110043A19Rik	Z00050469-1	2.3178	2.3159	2.1795	1.5515	1.4894	1.3801	1.4368	1.5284	1.7665	1.6425	1.693	2.0928	1.2188	1.3317	1.4306	1.6005	2.8455	2.4691	1.9401	2.3429	2.5357	1.8652	1.8945	1.7338	1.2188	2.8455	0.7626	0.1756	0.1777	0.1767	1	0	1
3110043J09Rik	Z00034328-1	2.9585	3.0296	3.1217	3.1838	3.2061	3.1973	3.2346	3.2318	3.3517	3.2062	3.1471	3.4969	3.3118	3.3793	3.5024	3.2048	2.7892	2.7605	3.5861	2.3449	2.3836	2.1429	2.3687	3.1619	2.1429	3.5861	0.3033	0.2527	0.4063	0.3295	0	0	1
3110043O21Rik	Z00053356-1	3.5089	3.6296	3.4311	3.6685	3.8033	3.4756	3.4879	3.1837	3.3305	3.4214	3.8865	3.276	3.1848	3.0354	3.4855	3.3676	3.2793	3.6955	3.0455	3.3968	3.1301	3.3259	3.2311	3.2422	3.0354	3.8865	0.2035	0.1798	0.1284	0.1541	1	0	1
3110045C21Rik	Z00031578-1	2.3763	2.2214	2.4876	2.5876	2.5029	2.3434	3.0268	3.3853	2.4261	2.4013	2.8608	2.1603	2.2265	2.3337	2.4035	1.7232	2.7487	2.2674	2.8466	1.958	2.105	2.5761	2.0636	1.2231	1.2231	3.3853	0.7021	0.2683	0.2028	0.2356	1	0	1
3110047P20Rik	Z00048277-1	2.673	2.6065	2.5864	1.5575	1.6154	1.6012	1.5677	2.4648	1.5084	1.8532	1.5637	2.5113	1.4216	1.5664	2.1769	0.9999	1.1613	1.3638	1.0151	2.4142	0.9971	1.0836	0.9796	1.9509	0.9796	2.673	0.9472	0.1824	0.4157	0.2991	1	0	1
3110048E14Rik	Z00008606-1	2.8667	2.8978	2.6964	2.6459	2.845	2.573	2.1465	2.6409	3.3871	2.4376	2.9854	2.7911	3.5502	2.7621	2.8514	2.6721	2.7411	2.2872	2.5122	2.789	3.0134	2.9681	2.7937	2.2171	2.1465	3.5502	0.4628	0.0964	0.1031	0.0998	1	0	1
3110048L19Rik	Z00017429-1	3.2234	3.1803	3.1451	3.2947	3.057	3.087	3.262	3.2963	3.046	2.9067	3.0603	2.9204	3.2522	2.7242	3.2425	2.994	3.1561	3.0915	2.7629	3.1097	3.0766	2.8668	2.9251	2.171	2.171	3.2963	0.1216	0.1657	0.1574	0.1616	0	0	1
3110049J23Rik	Z00039468-1	2.5779	2.3189	2.5293	2.6133	2.8754	2.4292	3.7953	3.4981	3.0639	2.1435	2.7327	2.726	3.6779	3.2691	3.3576	1.548	1.8033	2.5654	2.1356	2.0638	1.7772	1.8402	1.8136	2.3222	1.548	3.7953	1.2285	0.8896	0.3288	0.6092	1	0	1
3110050N22Rik	Z00031228-1	3.767	3.6851	3.3059	3.3651	3.2681	3.1448	2.6157	3.2166	3.3538	3.3	3.5477	3.6319	2.8923	3.0369	3.1703	3.2592	3.2002	2.4824	3.1441	3.3664	3.6062	3.4248	3.5331	2.9798	2.4824	3.767	0.2609	0.1022	0.2695	0.1859	1	0	1
3110052M02Rik	Z00076380-1	1.9348	2.0494	1.8824	1.2773	1.3013	1.3713	1.5241	1.3219	1.485	1.35	1.4845	1.505	1.5044	1.3678	1.6513	1.1343	1.0084	1.4007	0.8276	1.5709	1.4349	1.0307	0.8858	0.6663	0.6663	2.0494	0.3889	0.2321	0.2363	0.2342	0	1	0
3110054G05Rik	Z00031493-1	1.4579	1.3767	1.452	1.4729	1.3909	1.4937	1.2401	1.4535	1.5152	1.6522	1.4366	1.5697	1.6375	1.5108	1.5852	1.4003	1.2094	1.0451	1.2964	1.6465	1.4076	1.0997	1.0754	0.9483	0.9483	1.6522	0.1112	0.2821	0.1574	0.2198	1	1	1
3110056K07Rik	Z00073823-1	3.1314	3.1747	3.3869	3.1807	3.2877	3.1857	3.1445	3.2572	3.2037	3.0501	3.1808	3.1064	3.1045	2.7439	3.1547	2.1988	2.8014	2.982	2.8483	2.9566	2.794	2.7737	2.7475	2.0362	2.0362	3.3869	0.1961	0.1544	0.1533	0.1539	1	0	1
3110056O03Rik	Z00074784-1	4.3983	4.4672	4.3308	4.3009	4.1734	4.5089	4.1744	4.3301	4.1211	4.2731	4.1759	4.2119	4.3073	4.3833	4.3036	3.9497	4.5402	4.5221	4.2546	4.1659	3.9908	4.1953	4.1878	4.4198	3.9497	4.5402	0.0835	0.312	0.0812	0.1966	1	0	1
3110057O12Rik	Z00039965-1	2.4594	2.4145	2.373	2.5953	3.5139	2.3957	2.9854	2.7802	2.0957	2.124	2.3365	2.0896	2.7129	1.8228	2.4665	2.4409	2.6614	2.3177	2.7509	2.4634	1.8482	1.939	2.116	1.9488	1.8228	3.5139	0.8633	0.1679	0.1623	0.1651	1	0	1
3110062M04Rik	Z00041824-1	3.0215	3.0261	2.9725	3.2235	3.1497	3.2565	3.4536	3.2483	3.0047	3.3747	3.1027	3.147	3.1679	3.1405	2.9692	2.9671	3.0381	2.9667	3.0055	2.9017	3.0435	2.9903	2.8699	2.8518	2.8518	3.4536	0.0991	0.0685	0.1588	0.1137	1	0	1
3110070M22Rik	Z00044633-1	2.081	1.9232	2.3103	1.6775	2.1874	1.9335	2.1848	2.1795	2.322	1.6603	2.2134	1.8706	2.2371	2.401	1.835	1.8213	2.0484	2.3467	2.1177	2.6055	2.041	2.2156	2.2477	1.6278	1.6278	2.6055	0.2074	0.1857	0.2125	0.1991	1	0	1
3110079O15Rik	Z00048455-1	2.6036	1.7817	1.3907	1.4789	1.3966	2.509	1.488	1.4736	1.6369	1.6365	1.4961	1.3583	1.4851	1.4253	1.9323	1.1354	0.816	1.9037	1.3275	1.8465	1.1513	1.05	0.9849	2.5898	0.816	2.6036	1.0551	0.9834	0.4074	0.6954	0	0	1
3110082D06Rik	Z00078122-1	3.5893	3.6986	3.1357	2.2061	1.34	2.25	1.879	2.4303	1.6232	2.4702	2.9392	1.5908	2.2093	1.9464	1.7203	2.4304	2.7576	2.2298	1.9265	3.5924	3.819	3.363	3.3168	2.7943	1.34	3.819	1.2498	0.3752	0.8999	0.6376	n/d	n/d	0
3110082I17Rik	Z00060603-1	3.1218	3.0097	2.9249	3.3285	3.2849	3.1523	3.7225	3.0722	3.2099	3.2572	3.1208	3.189	3.0601	3.1422	3.0878	3.2014	3.2036	3.0812	3.1227	3.5152	3.5611	3.4727	3.4497	3.1722	2.9249	3.7225	0.1707	0.1856	0.309	0.2473	1	0	1
3110083C13Rik	Z00030241-1	2.4209	2.5447	2.7182	2.8554	2.2461	2.5963	1.5677	2.87	2.0941	2.1536	2.2841	2.409	1.6881	1.529	2.0489	2.6729	1.9438	2.707	2.7987	2.7802	2.4802	2.1132	2.1036	1.6624	1.529	2.87	0.425	0.2306	0.4741	0.3524	1	0	1
3110099E03Rik	Z00026669-1	2.1918	1.1113	1.8523	1.3504	1.3582	1.396	1.4915	3.1754	2.049	1.7351	1.6783	1.183	1.8074	1.7174	1.7696	1.1934	1.7185	1.0774	1.1524	2.1496	1.2203	2.017	1.9557	1.7606	1.0774	3.1754	1.7075	0.2835	0.5285	0.406	0	0	0
3200001D21Rik	Z00042841-1	1.1796	1.2567	1.2511	1.2267	1.2157	1.2353	1.2056	1.1669	1.1489	1.2322	1.1903	1.2085	1.2655	1.2246	1.2451	0.8824	0.825	0.6777	0.7529	0.873	0.9148	0.8608	0.8254	0.6836	0.6777	1.2655	0.1206	0.3422	0.3699	0.3561	0	0	0
3200002M19Rik	Z00076785-1	3.2555	3.1548	3.3844	3.7663	3.5029	3.7035	3.6082	3.4955	3.4457	3.4047	3.6432	3.1215	3.4609	3.5875	3.4997	3.5771	3.7364	3.4597	3.689	3.7692	3.7462	3.6629	3.7083	3.2592	3.1215	3.7692	0.1095	0.0903	0.1325	0.1114	1	0	1
3222401L13Rik	Z00075706-1	2.5847	2.9026	3.4174	2.8188	3.2843	2.4406	2.0289	2.5234	2.5224	2.0864	2.4524	2.9951	2.1509	1.8444	2.3213	2.0796	2.1956	2.5312	1.397	1.0235	0.9188	1.4515	1.5917	1.8325	0.9188	3.4174	1.0712	0.3465	0.1926	0.2696	1	0	1
3222402P14Rik	Z00034356-1	2.4069	2.4103	2.2763	2.6483	2.1759	2.0559	2.463	2.6101	2.321	2.4603	2.1347	1.9798	2.054	1.6972	2.2819	1.3908	2.2648	2.2747	2.406	2.0205	1.8941	1.645	1.6851	1.6875	1.3908	2.6483	0.2906	0.3613	0.1803	0.2708	1	0	1
3230401D17Rik	Z00011712-1	3.7355	3.913	3.956	4.1918	3.7953	4.0206	3.8524	3.7406	3.9049	4.0757	3.9773	3.9062	3.9629	3.864	3.9338	4.0882	3.6985	3.6162	4.0142	3.8927	3.9269	3.8658	3.8408	3.735	3.6162	4.1918	0.0658	0.1219	0.1222	0.1221	1	0	1
3300001A09Rik	Z00049813-1	3.1526	2.4665	2.3006	2.2817	3.0994	1.965	1.7052	1.3974	1.7543	2.2406	1.9293	3.6507	2.6715	3.7531	3.7643	2.3088	1.5099	2.01	1.8889	0.9083	0.926	0.9353	0.947	3.1004	0.9083	3.7643	1.7232	1.1008	0.1804	0.6406	1	1	1
3300001G02Rik	Z00046224-1	4.5027	4.5044	4.3897	4.4194	4.2924	4.7546	3.9644	4.1665	4.4128	4.5447	4.2795	4.2664	4.3246	4.6858	4.5095	4.5171	4.5753	4.1862	4.3526	4.376	4.4197	4.3616	4.3825	4.2625	3.9644	4.7546	0.1035	0.4825	0.0304	0.2565	1	0	1
3300001P08Rik	Z00013023-1	3.9601	3.9211	4.0796	3.7438	3.4984	3.6844	3.7007	3.5652	3.8185	3.767	3.5835	3.6703	3.5752	3.1345	3.6308	3.5515	3.7956	3.9897	3.3856	3.4164	3.3678	3.0984	3.2557	3.5491	3.0984	4.0796	0.2126	0.1097	0.1414	0.1256	1	0	1
3300002A11Rik	Z00035170-1	2.6008	2.7661	2.2421	2.0035	2.1601	2.1948	2.2399	2.0582	2.7818	2.1419	2.7969	3.5415	2.4105	2.3557	2.1556	1.953	1.7241	2.4067	1.7616	1.4239	1.7979	1.6084	1.6139	2.4156	1.4239	3.5415	1.2658	0.2244	0.2831	0.2538	0	0	1
3300002I08Rik	Z00072357-1	2.4058	2.2746	2.43	2.3633	2.0324	2.2544	2.206	2.4893	2.4836	2.1147	2.5187	2.0799	2.2232	2.0897	2.1593	1.8337	2.5532	2.6746	1.8858	2.6654	2.0434	2.104	2.1608	1.5339	1.5339	2.6746	0.2268	0.2358	0.1797	0.2078	0	0	1
3300002I10Rik	Z00072431-1	1.7125	1.4833	1.4589	1.3335	1.3232	1.8383	1.5132	1.2906	1.3387	1.3826	1.2812	1.4953	1.4166	1.5847	1.6499	1.002	0.9447	1.1975	0.9003	0.9926	1.1253	0.9805	0.9451	0.7778	0.7778	1.8383	0.2678	0.2902	0.2837	0.287	0	0	0
3300005D01Rik	Z00030012-1	2.3384	2.3784	2.4851	2.6468	2.6691	3.1143	2.7427	3.1764	2.5879	3.5402	2.5254	2.7126	3.4577	3.015	2.9423	2.2752	2.1548	2.1939	2.7818	2.5497	3.2504	3.6888	3.8182	2.5199	2.1548	3.8182	0.8875	0.1636	0.0828	0.1232	0	0	1
3321401G04Rik	Z00021198-1	4.3586	4.2072	3.8059	2.7216	2.9089	2.7884	2.3126	2.9623	3.3063	2.927	3.789	3.3095	2.9241	2.8544	3.1116	2.6326	3.8139	3.5774	2.3142	3.2064	3.5063	3.426	3.4801	3.2204	2.3126	4.3586	1.0157	0.7335	0.2173	0.4754	0	0	1
3322402L07Rik	Z00031776-1	1.9862	1.9295	2.4768	1.4948	1.9613	1.9189	2.8942	3.025	3.0255	2.3537	3.4537	2.2989	2.4268	2.3476	2.4129	2.0492	2.1756	2.6838	2.1674	2.8258	2.3052	1.7847	1.94	2.0885	1.4948	3.4536	0.9389	0.0805	0.325	0.2028	0	0	1
3425401B19Rik	Z00065760-1	1.2645	1.3292	1.4246	2.6754	2.3655	2.1795	1.359	1.2728	1.2452	1.9894	1.2813	1.2724	1.2641	1.1547	1.2305	1.1072	0.9259	0.7496	0.8538	1.0151	0.992	0.9034	0.9263	0.9808	0.7496	2.6754	1.4676	0.285	0.1873	0.2362	0	0	1
3632413A11Rik	Z00031890-1	1.6346	2.0805	1.279	1.2046	1.2681	1.2833	1.2062	1.2324	1.4802	1.1943	1.1848	1.1953	1.1835	1.2899	1.2773	1.0579	1.3078	1.1078	0.8782	0.9985	0.8993	0.8572	0.9507	1.1767	0.8572	2.0805	0.4533	0.2901	0.302	0.2961	0	0	0
3632451O06Rik	Z00051808-1	3.0113	3.2373	2.707	2.6715	3.1493	2.7471	1.5443	3.0697	3.1931	2.6144	2.7833	2.6172	2.5445	2.4406	2.3494	2.7306	2.9279	2.7756	2.5198	1.0222	0.9704	1.9049	2.3077	2.8213	0.9704	3.2373	0.4727	0.2659	0.2765	0.2712	0	0	1
3732407C23Rik	Z00026160-1	1.2008	1.1929	1.4948	1.4888	1.2787	1.4838	1.7301	1.2465	1.7173	1.7543	1.3698	1.4621	1.43	1.546	1.3805	1.8875	1.5262	0.8762	1.2672	1.789	1.7625	1.7302	1.5739	1.0465	0.8762	1.8875	0.1975	0.4182	0.2383	0.3283	0	0	1
3830402I07Rik	Z00075607-1	1.9555	1.9418	1.5922	1.4389	1.5151	1.2176	2.1915	2.0009	1.7364	1.4601	1.9852	1.6754	1.7166	1.6267	2.1519	0.8855	2.0277	0.6519	1.9722	0.8769	0.9179	1.7193	1.5579	0.9671	0.6519	2.1915	0.4273	0.2128	0.242	0.2274	1	0	0
3830403N18Rik	Z00031167-1	1.6358	1.7657	1.7706	1.7823	2.8953	2.3964	1.7551	1.6562	2.347	1.9497	2.2825	2.2859	2.409	2.6014	2.1529	1.3692	0.8329	0.8584	2.7131	2.7157	1.9921	2.0515	2.3349	1.4383	0.8329	2.8953	0.6765	0.5716	0.3615	0.4666	0	0	1
3830406C13Rik	Z00008023-1	3.0837	3.0031	3.1835	3.1065	3.1772	3.1619	3.3717	3.4271	3.3662	3.1823	3.5409	3.1516	3.3442	3.1142	3.3772	2.4568	2.9482	3.1717	2.8477	3.2729	2.3666	2.9551	3.1077	2.491	2.3666	3.5409	0.2074	0.1629	0.2002	0.1816	1	0	1
3830408C21Rik	Z00061668-1	2.693	2.5501	2.7911	2.1603	2.3734	2.3637	2.1863	2.062	2.4508	2.4304	2.5896	2.4563	1.8302	1.7355	2.0607	2.2303	2.477	2.6323	2.2631	2.6305	2.2324	2.2504	2.3024	2.0766	1.7355	2.7911	0.2153	0.1816	0.2935	0.2376	1	0	1
3830408D24Rik	Z00015119-1	2.2637	2.1507	2.3083	2.987	3.0248	2.7628	1.9663	2.5198	2.7227	2.7331	3.1646	2.9028	2.2786	2.6631	2.9871	1.8486	1.1086	1.7331	3.0228	2.9618	1.9475	2.1953	2.5461	2.1884	1.1086	3.1646	0.5238	0.7689	0.1418	0.4554	0	0	1
3830417A13Rik	Z00055592-1	1.1202	1.0481	0.9317	1.299	1.3052	1.2182	1.7455	1.342	1.7586	1.1538	1.2831	1.2074	1.2427	1.2631	1.2303	3.6037	0.9284	0.7871	3.5913	1.5307	0.9538	1.1486	1.4085	0.9107	0.7871	3.6037	3.1258	1.5077	0.4646	0.9862	0	0	1
3830431G21Rik	Z00039137-1	2.7092	3.6521	3.2794	2.5954	1.423	2.0642	1.669	3.1449	3.0714	1.4871	2.1608	3.2789	1.7773	2.6922	2.6692	2.2011	1.4517	0.8751	2.9815	0.8505	0.9721	1.088	0.9821	3.0242	0.8505	3.6521	1.2761	0.1289	0.2292	0.1791	1	1	1
3830432H09Rik	Z00033881-1	1.6329	1.5263	2.4689	1.3582	1.7223	1.481	1.6972	1.8787	1.6755	1.8859	1.4356	1.8527	1.3459	1.3627	1.4564	2.5697	2.5603	2.2024	2.012	1.7625	1.7452	2.1204	1.8998	1.4427	1.3459	2.5697	0.6196	0.4922	0.2926	0.3924	0	0	1
3830612M24	Z00026123-1	4.1797	3.9058	4.1653	3.6384	3.065	3.8646	2.564	4.0791	3.2234	3.3596	3.158	3.2997	3.2516	3.4276	3.1442	3.5866	4.392	3.9057	4.2682	2.5633	1.1598	3.202	3.3727	3.4157	1.1598	4.392	0.7751	0.5016	0.4573	0.4795	0	1	1
3930401K13Rik	Z00070128-1	4.6236	4.6087	4.4307	4.3087	4.2158	4.3191	4.4194	4.3809	4.3004	4.4755	4.3673	4.4164	4.2265	4.1926	4.3481	4.2586	4.2207	4.3791	4.3926	4.1013	3.95	4.1989	4.0807	3.8702	3.8702	4.6236	0.1055	0.1525	0.0934	0.123	1	0	1
3930402G23Rik	Z00041228-1	2.3414	2.2645	2.2903	2.6881	3.0803	2.6961	2.7131	2.6608	2.2698	2.1986	2.4335	2.2764	2.6011	2.77	2.6882	2.3273	2.7681	2.4242	2.0889	2.2113	2.2951	2.2134	2.1623	2.1878	2.0889	3.0803	0.2907	0.155	0.136	0.1455	n/d	n/d	0
4121402D02Rik	Z00013025-1	3.9832	3.8642	3.6274	3.8851	3.6849	3.7089	3.5694	3.4811	3.6133	3.7429	3.6002	3.6537	3.6863	3.5089	3.5938	3.2067	3.6858	3.5264	3.1166	3.4406	3.4457	3.4342	3.4179	3.4464	3.1166	3.9832	0.1349	0.2765	0.1726	0.2246	1	0	1
4122401K19Rik	Z00028792-1	1.8186	1.9007	1.4472	1.4209	1.323	1.719	1.9116	2.2456	1.222	1.4769	1.3957	1.986	1.4765	1.5202	1.2934	1.0833	0.8368	0.842	0.9791	0.8782	0.8823	1.076	1.0689	0.7802	0.7802	2.2456	0.6402	0.2154	0.249	0.2322	1	0	1
4430402I18Rik	Z00013902-1	2.6927	2.5376	2.4468	3.07	3.272	2.6667	2.9307	3.0994	2.6863	2.1935	2.9782	2.8971	2.7632	2.0736	2.5548	1.922	1.6414	2.5201	1.7347	1.4703	1.341	1.1361	1.514	2.0317	1.1361	3.272	0.7164	0.2272	0.416	0.3216	1	0	1
4432412L15Rik	Z00066374-1	3.4524	3.4448	3.2448	3.5992	3.8228	3.3732	3.6051	3.6335	3.2762	3.5737	3.197	3.2544	3.5491	3.6191	3.4397	3.3716	3.2372	3.3268	3.3104	3.2543	3.2931	3.2796	3.2453	3.3595	3.197	3.8228	0.1184	0.2565	0.1739	0.2152	0	0	1
4432416J03Rik	Z00019317-1	2.2633	2.1556	2.0686	2.3702	2.988	3.4897	3.2715	2.2504	2.3655	2.377	2.7432	2.4199	2.3436	3.1823	2.2898	2.0161	2.1136	2.1818	2.2345	2.0103	2.1615	2.0601	1.9771	2.2629	1.9771	3.4897	1.0185	0.0732	0.4074	0.2403	0	0	1
4631405J19Rik	Z00027958-1	1.3093	2.3792	2.3653	1.8548	3.3337	2.7047	1.4122	2.0647	1.9841	1.5413	2.0265	2.3207	1.7135	1.9889	2.2939	0.9308	1.4743	1.7212	1.9967	1.4974	1.1367	1.036	1.0688	2.0857	0.9308	3.3337	1.562	0.2577	0.1881	0.2229	0	0	1
4631405K08Rik	Z00026322-1	2.529	2.5886	3.1011	2.3555	2.4761	2.4622	2.4638	2.4457	3.6901	3.9119	2.6279	2.4872	2.4973	2.8276	3.346	2.2142	2.3834	2.2106	2.1496	2.3572	2.1655	2.0748	2.1332	2.9403	2.0748	3.9119	1.4071	0.2194	0.4351	0.3273	0	0	1
4631416L12Rik	Z00034203-1	3.3256	3.4422	3.7366	2.1318	2.4205	2.0808	3.8107	2.592	3.5061	2.93	2.8123	3.7383	3.578	3.1797	3.3372	2.5333	3.3049	3.5513	2.4504	0.9441	1.0249	2.0782	2.0507	2.9603	0.9441	3.8107	0.8219	0.5038	0.4296	0.4667	1	0	1
4631422O05Rik	Z00016546-1	2.9274	2.9054	3.3174	3.8767	3.7108	3.7959	3.2153	3.3246	4.1413	3.7443	3.6833	4.0148	3.7141	3.86	4.1461	2.8241	2.8446	2.9239	3.6325	3.7362	4.0669	4.3424	4.2591	3.3584	2.8241	4.3424	0.5404	0.2137	0.0922	0.153	0	0	1
4631426J05Rik	Z00021398-1	3.191	3.0405	2.7991	2.7765	2.8676	3.0249	2.928	2.8252	3.0588	2.9783	2.9994	3.1002	2.7936	3.0632	2.8071	1.4806	2.2169	2.1686	2.5563	2.5668	2.6269	2.7646	2.7686	2.7719	1.4806	3.191	0.2171	0.6939	0.2376	0.4658	1	0	1
4632401L01	Z00072858-1	1.1771	1.1745	1.2502	1.2358	1.2178	1.2851	1.2633	1.2193	1.2407	2.1482	1.2994	1.104	1.3586	1.2568	1.2227	0.9919	0.9409	0.6762	0.7803	0.9004	0.7569	0.8882	0.9491	1.405	0.6762	2.1482	0.6215	0.2901	0.2497	0.2699	n/d	n/d	0
4632404H12Rik	Z00052594-1	3.5306	3.3993	3.5175	2.8125	3.1374	2.8626	3.2005	3.2702	3.1848	3.1767	2.7172	3.0543	3.168	2.8987	3.089	2.2481	2.843	3.061	1.8681	2.2597	1.7289	2.1583	2.0627	2.2004	1.7289	3.5306	0.525	0.1423	0.5404	0.3414	1	0	1
4632404H22Rik	Z00009464-1	2.7492	2.7555	2.7628	2.5868	2.8187	2.6961	2.5436	2.7611	2.6794	2.5972	2.563	2.6585	2.6129	2.4451	2.6997	2.7907	3.1545	3.104	3.3856	3.0707	2.8427	2.5902	2.7147	2.6464	2.4451	3.3856	0.2575	0.2097	0.1822	0.196	1	0	1
4632411B12Rik	Z00075558-1	4.5519	4.6335	4.765	4.4995	4.5856	4.4267	4.7111	4.7055	4.6566	4.6069	4.5776	4.5842	4.6459	4.4927	4.4697	4.3229	4.2696	4.7308	4.2505	4.1849	4.1519	4.0943	4.159	4.2781	4.0943	4.765	0.1312	0.1965	0.1251	0.1608	1	0	1
4632411P08Rik	Z00027960-1	1.2383	1.2741	1.4273	1.2839	1.2821	1.3041	1.4425	1.3317	1.2471	1.3767	1.2044	1.2477	1.292	1.2965	1.4117	1.1109	0.9726	0.7964	0.9005	1.0205	1.0016	1.0084	0.9308	0.9978	0.7964	1.4425	0.1053	0.3622	0.2484	0.3053	1	0	1
4632412N22Rik	Z00029963-1	2.4528	2.394	2.4139	3.0823	3.3414	2.8394	1.832	1.4006	2.1976	2.8241	2.0543	3.4837	1.8067	2.2436	2.1237	1.1998	1.8313	2.9706	1.4958	2.2538	2.1851	1.5062	1.4097	2.1434	1.1998	3.4837	1.2309	0.1841	0.1512	0.1677	0	0	1
4632413I24Rik	Z00038373-1	1.9989	2.0365	4.1944	2.0039	2.0523	2.0442	1.6657	1.6481	3.8735	3.9941	1.9014	2.8838	1.4536	2.4633	3.8733	2.2845	2.7255	2.0246	2.4048	0.9813	2.1132	1.9409	1.7893	2.5561	0.9813	4.1944	2.1126	0.5912	0.3029	0.4471	0	0	1
4632415K11Rik	Z00052124-1	3.0281	2.9461	3.3708	3.002	3.5488	2.7463	3.2998	3.2401	3.3922	2.9604	3.0437	2.9891	3.1904	3.4428	3.2258	3.2661	2.8113	3.3933	3.0735	3.1274	2.9801	3.1856	3.0852	2.8796	2.7462	3.5488	0.1583	0.3023	0.1201	0.2112	0	0	1
4632415L05Rik	Z00049588-1	2.8636	2.9053	2.8553	2.5423	2.6695	2.39	2.4461	2.7273	2.4912	2.1309	2.5393	2.5385	2.4927	2.0884	2.3586	1.9258	2.567	2.5344	1.6005	2.8316	2.3435	2.3297	2.2672	1.6681	1.6005	2.9053	0.2878	0.1163	0.3322	0.2243	1	1	1
4632417K18Rik	Z00002931-1	2.5076	2.3831	3.088	2.786	2.9577	3.6156	2.7564	2.5828	2.7689	3.1249	3.0502	3.18	2.921	2.7533	3.0257	3.0045	3.5402	2.1092	2.8837	3.9439	3.6741	3.6199	3.6342	2.7627	2.1092	3.9439	0.7097	0.5646	0.4644	0.5145	0	0	1
4632417N05Rik	Z00053637-1	3.9992	3.832	4.4306	3.2442	4.0124	3.709	4.7428	3.9991	4.5426	4.5954	4.3193	3.9235	4.3566	4.4591	4.4422	2.5282	3.0895	3.3978	3.9187	1.8255	1.8881	2.6955	2.8766	3.7266	1.8255	4.7428	0.8029	0.1844	0.5208	0.3526	0	0	1
4632419I22Rik	Z00016215-1	3.1762	3.3787	3.3117	3.1674	3.5033	3.7331	3.7885	3.8126	3.6041	3.5823	3.7519	3.7161	4.0693	3.7508	3.7466	3.5417	3.7434	3.7892	3.4548	3.8159	3.9141	3.838	3.8849	3.3569	3.1674	4.0693	0.1642	0.1682	0.0532	0.1107	1	0	1
4632419K20Rik	Z00003668-1	3.8939	3.6511	3.7908	3.7861	3.7833	3.6502	3.857	3.868	3.6709	3.6245	3.7663	3.6291	4.1146	4.0799	3.8429	3.8554	3.3976	3.2859	3.8601	3.5172	3.3116	3.4239	3.4552	3.4403	3.2859	4.1146	0.1727	0.1012	0.095	0.0981	1	0	1
4632427E13Rik	Z00009736-1	3.3417	3.4969	3.6705	3.3671	3.3191	3.4525	3.5569	3.3591	3.4067	3.3121	3.4149	3.3045	3.5033	2.9816	3.342	3.0928	3.4667	3.5661	3.1807	3.1081	3.1726	2.8412	2.966	3.0997	2.8412	3.6705	0.1361	0.182	0.2128	0.1974	0	0	1
4632428C04Rik	Z00032064-1	1.3557	1.2497	1.2365	1.3055	1.2969	1.2011	1.2944	1.2678	1.2176	1.0466	1.2785	1.3505	1.2705	1.2319	1.3374	1.0818	0.8869	0.7106	0.8981	0.9348	0.8896	0.9227	0.904	0.6442	0.6442	1.3557	0.1266	0.279	0.2269	0.253	n/d	n/d	0
4632428N05Rik	Z00055008-1	3.3992	3.2645	2.8479	3.1631	3.6993	3.8611	2.9834	2.9113	3.6626	3.5536	4.025	3.9925	3.2005	3.2236	3.0048	2.7671	1.6775	1.9683	3.643	1.6213	2.2839	2.5553	2.3893	2.8522	1.6213	4.025	0.8618	0.9363	0.3676	0.652	1	0	1
4632433K11Rik	Z00050146-1	2.5688	2.6091	2.5357	2.5811	2.4077	2.5055	2.6815	2.6883	2.6944	2.6486	2.4712	2.7265	2.6054	2.7871	2.6326	2.0031	2.7065	2.5397	1.8495	2.4044	2.4267	2.3069	2.288	2.116	1.8495	2.7871	0.1314	0.2921	0.2788	0.2855	0	1	1
4632434I11Rik	Z00009858-1	1.8098	1.8202	2.34	1.4132	1.9892	2.8257	2.1576	2.272	2.148	2.2776	2.0901	1.8889	2.4957	2.0361	2.4477	3.566	3.3916	2.4409	2.9591	3.3765	3.0458	3.4032	3.4442	2.1782	1.4132	3.566	1.0813	0.0969	0.1948	0.1459	1	0	1
4633402D09Rik	Z00027963-1	1.3878	1.4295	1.2197	1.4641	1.5049	1.2687	1.6048	1.284	1.3229	1.7575	1.305	1.3987	1.4932	1.4165	1.5684	1.0204	1.1535	1.3805	0.8573	1.0971	1.1965	1.015	1.2878	1.5041	0.8573	1.7575	0.1437	0.3222	0.4307	0.3765	0	0	0
4731417B20Rik	Z00047100-1	1.0591	1.4123	0.9855	1.407	1.5066	1.6359	1.6256	1.7194	1.4987	2.4311	1.3495	1.2846	1.4304	1.4496	1.3488	1.5827	1.2335	1.1944	1.8362	1.1649	1.1996	1.1102	1.4683	2.1107	0.9855	2.4311	0.672	0.3354	0.5591	0.4473	0	0	0
4732414G09Rik	Z00029962-1	2.8865	2.7305	2.7828	1.983	2.2541	2.0866	1.8401	2.0636	2.5936	2.4836	2.6277	2.6161	1.9164	2.1111	2.3098	2.2664	1.9393	2.0032	1.9757	2.832	2.0309	2.0356	2.3003	1.6167	1.6167	2.8865	0.4402	0.1735	0.2258	0.1997	1	0	1
4732415M23Rik	Z00046153-1	1.6237	1.6286	1.7897	1.2647	1.4918	1.2334	1.2423	1.3459	1.3406	1.2227	1.4101	1.585	1.4474	1.3027	1.3034	0.9378	1.2536	1.4336	0.8298	1.1578	0.9877	1.1922	0.9023	0.9446	0.8298	1.7897	0.2131	0.2307	0.2683	0.2495	1	0	0
4732416N19Rik	Z00031549-1	1.8468	1.7059	1.968	1.6419	1.5151	1.6629	1.4001	1.7186	2.0233	1.5602	1.9128	1.5234	1.5535	1.4258	1.5808	1.5226	1.4968	1.7779	1.5657	1.8304	1.5838	1.1121	1.5526	1.163	1.1121	2.0233	0.1658	0.2287	0.2445	0.2366	n/d	n/d	0
4732418C07Rik	Z00035834-1	1.3458	1.5261	1.463	1.8853	1.8013	1.585	1.25	1.7693	1.7732	1.3064	1.9378	1.7947	2.0588	1.6502	1.7417	1.7743	1.2767	1.6562	1.6556	1.702	1.6383	1.7136	1.6958	0.383	0.383	2.0588	0.1896	0.1932	0.3128	0.253	1	0	1
4732419C18Rik	Z00035280-1	1.1566	1.294	1.5937	1.2411	1.237	1.2903	1.2107	1.2376	1.2262	1.117	1.1371	1.1687	1.2289	1.2012	1.1638	1.1341	0.8469	0.8029	0.7914	0.8948	0.8432	0.8827	0.8473	0.8229	0.7914	1.5937	0.1578	0.3359	0.2777	0.3068	n/d	n/d	0
4732423E21Rik	Z00078142-1	4.2189	4.1568	3.8958	3.9	3.878	3.8856	3.6929	3.6581	3.7734	3.9714	3.5331	3.8859	3.7173	3.5435	4.0628	3.0581	4.0491	3.9474	3.6713	3.6106	3.6125	3.1398	3.4583	3.7981	3.0581	4.2189	0.2186	0.5278	0.5155	0.5217	0	0	1
4732429D16Rik	Z00040050-1	1.279	1.2217	1.162	1.4841	2.3107	2.0082	2.0203	1.6034	1.9375	1.7733	2.3072	2.2869	1.4707	1.5138	1.4961	0.8709	0.9701	0.994	1.1381	1.1858	1.2558	1.3249	1.3523	1.3147	0.8709	2.3107	0.7229	0.2866	0.2238	0.2552	0	0	1
4732440D04Rik	Z00072406-1	3.0142	3.1483	3.2623	2.9258	3.2387	3.1402	3.06	3.2431	2.887	3.2061	2.8556	3.2534	3.3821	2.8981	3.0372	2.3577	2.6793	2.7226	2.6636	2.8052	2.9593	2.7594	2.7385	2.2008	2.2008	3.3821	0.2249	0.2788	0.1844	0.2316	1	0	1
4732447D17Rik	Z00031458-1	1.2508	1.245	1.3185	1.3798	1.1992	1.1992	1.2753	1.1646	1.35	1.6142	1.2361	1.3214	1.2918	1.1684	1.2486	0.9208	0.9549	0.6872	0.7913	0.816	0.9104	0.8992	0.9514	0.7949	0.6872	1.6142	0.1818	0.3625	0.3119	0.3372	0	0	0
4732454E20Rik	Z00037584-1	1.3234	1.2852	1.3376	1.1775	1.2215	1.2499	1.325	1.2689	1.3692	1.8876	1.2924	1.2716	1.2615	1.2625	1.3359	0.9877	0.8786	0.7023	0.8065	0.9265	0.881	0.9144	0.8795	0.9098	0.7023	1.8876	0.3136	0.2915	0.2601	0.2758	0	1	1
4732456N10Rik	Z00046861-1	1.2304	1.2824	1.0389	1.1624	1.2042	1.2002	1.2616	1.2916	1.2476	1.2002	1.1829	1.1395	1.2286	1.2739	1.3187	0.9643	0.8816	0.8583	0.8348	0.8514	1.0908	0.9037	0.9074	0.572	0.572	1.3187	0.1059	0.2526	0.2529	0.2528	0	0	0
4732457N14	Z00057851-1	1.7223	2.1286	3.116	1.7093	3.4403	1.567	2.1684	2.0479	3.1955	3.2462	2.2358	3.3195	3.0877	3.2209	3.1624	0.8335	1.8715	1.5602	1.6365	0.8637	1.0606	0.9202	0.9456	2.5071	0.8335	3.4403	1.1986	0.8678	0.6433	0.7556	n/d	n/d	0
4732460I24	Z00028172-1	1.9624	2.1528	2.5111	1.4822	1.7788	1.5446	3.0744	1.671	2.0742	1.6377	1.5325	1.7209	1.7341	2.2651	1.7029	1.4856	1.523	1.2892	1.3811	1.4455	1.3646	1.0233	1.3279	1.2936	1.0233	3.0744	1.4091	0.2475	0.4659	0.3567	0	0	0
4732460K03Rik	Z00026023-1	3.2642	3.4745	3.4822	3.4411	3.0453	3.2851	3.0602	3.0418	3.5234	3.262	3.3991	3.1439	3.0141	3.2331	3.1099	2.4889	3.3999	3.076	2.8529	2.8469	3.1237	3.0322	3.2288	2.9102	2.4889	3.5234	0.1751	0.4688	0.1375	0.3032	0	1	1
4732465J04Rik	Z00028171-1	1.3047	1.3726	1.7	1.5105	2.2432	2.4047	3.2452	3.0094	1.3193	1.4952	1.3636	1.8744	1.862	2.8744	2.2135	0.9968	0.8691	0.7104	1.6109	1.0257	1.0756	1.14	1.0086	1.5855	0.7104	3.2452	1.8114	1.0845	0.3296	0.7071	0	0	1
4732471D19Rik	Z00075249-1	3.2472	3.2885	3.0147	2.9611	2.5873	2.7193	3.2761	2.9369	2.8222	2.7562	2.9961	2.8203	2.6866	2.5748	2.8168	2.9863	3.1742	3.0149	3.0945	3.2918	3.4018	3.2431	3.2524	2.6492	2.5748	3.4018	0.205	0.3828	0.3135	0.3482	0	0	1
4732471J01Rik	Z00026769-1	1.8118	1.7511	1.5383	1.41	1.5069	1.6073	1.9538	1.5384	1.6781	1.3617	1.3237	1.5669	1.6366	2.485	1.4693	1.5589	1.3107	1.3129	1.1586	1.4765	1.5803	1.0226	1.1417	0.9349	0.9349	2.485	0.6247	0.1962	0.3101	0.2532	1	0	1
4732473B16Rik	Z00053767-1	2.1909	2.3571	3.7157	2.7673	2.6455	2.3959	2.629	3.2294	3.8918	3.6621	3.1903	3.7161	3.004	3.7481	3.7771	3.4394	2.1966	2.163	2.3336	3.4468	3.7829	3.5262	3.5819	2.9908	2.163	3.8918	0.6631	0.561	0.2089	0.385	1	1	1
4732474O15Rik	Z00042672-1	1.8989	1.2741	3.4356	1.4045	1.4075	1.6938	2.1253	3.1335	3.8783	3.8623	2.5099	3.6769	2.528	2.9394	4.2564	1.8823	1.4168	1.2135	1.2408	1.8239	2.534	3.0422	2.6288	2.1038	1.2135	4.2564	1.8813	0.6017	0.5687	0.5852	0	1	0
4732479N06Rik	Z00045173-1	3.4039	3.6212	3.5757	3.7931	4.1408	3.6168	3.8067	3.8911	3.7188	3.3894	3.5762	3.4438	3.7965	3.4172	3.7102	2.7228	3.2408	3.1348	3.008	3.3725	3.2337	3.1475	3.1481	2.7502	2.7228	4.1408	0.3788	0.3705	0.1712	0.2709	1	0	1
4732490B19Rik	Z00026437-1	1.6954	1.8207	1.5423	1.7317	1.7476	1.8177	2.1266	1.6248	1.9388	1.8688	1.7269	1.7308	1.8976	1.909	1.9631	1.3359	1.0973	1.4492	1.3165	1.4451	1.4069	1.3419	1.3596	1.3548	1.0973	2.1266	0.2241	0.4079	0.2757	0.3418	0	0	1
4732491K20Rik	Z00026170-1	2.3771	2.4844	2.2734	2.2903	2.1312	1.7958	1.4955	2.5174	1.9537	1.7318	2.0429	1.8214	1.5727	1.5146	1.8249	1.5176	1.8595	1.7809	1.2649	2.0907	1.9352	1.4267	1.5673	1.4014	1.2649	2.5174	0.4546	0.3104	0.1927	0.2516	1	0	1
4732496O08Rik	Z00008480-1	3.623	3.7346	3.8777	3.585	3.578	3.5706	3.6339	3.5633	3.6917	3.6522	3.559	3.5979	3.668	3.6213	3.548	3.6686	3.4878	3.7157	3.5991	3.4956	3.6195	3.4133	3.5058	3.3189	3.3189	3.8777	0.0456	0.2273	0.1239	0.1756	1	0	1
4732499D12Rik	Z00049217-1	1.214	1.2617	1.248	1.2173	1.2861	1.3664	1.2466	1.2182	1.2677	1.2938	1.2097	1.2078	1.25	1.2169	1.1193	0.9416	0.993	0.708	0.8909	0.9321	0.974	0.92	0.8846	0.449	0.449	1.3664	0.1185	0.3541	0.301	0.3276	0	0	0
4733401H18Rik	Z00062365-1	3.6122	3.6017	3.43	3.1783	3.4958	3.0827	3.4025	3.563	3.273	2.8674	3.4289	3.2505	3.228	3.2912	3.308	3.1294	3.1042	3.1643	3.1358	3.0669	2.7169	2.7691	2.848	2.7912	2.7169	3.6122	0.2187	0.2266	0.1799	0.2033	1	1	1
4733401H21Rik	Z00038274-1	2.0197	2.0389	1.944	1.9657	1.5216	1.8284	1.8597	1.8066	1.8599	2.7128	1.7577	1.8579	2.143	1.972	1.7397	1.4592	1.6854	1.9506	1.3732	1.8433	1.5762	1.3997	1.3392	1.6014	1.3392	2.7128	0.5147	0.2085	0.4444	0.3265	0	1	1
4733401I12Rik	Z00041252-1	1.4887	1.6612	1.6471	2.3407	1.9707	1.9913	1.5531	1.2978	1.5445	3.0936	1.5954	1.5689	1.7101	1.9722	1.8225	1.8452	1.5391	1.4147	1.4173	1.7131	1.666	1.7036	1.5992	1.7344	1.2978	3.0936	1.3987	0.1447	0.1908	0.1678	0	0	1
4733401N17Rik	Z00053032-1	1.2073	1.2533	1.0975	1.2454	1.2128	1.2755	1.0615	1.2681	1.177	2.2226	1.2953	1.1032	1.2615	1.2238	1.1819	0.8704	0.8129	0.6367	0.7409	0.8609	0.9028	0.8488	0.8134	1.0323	0.6367	2.2226	0.8425	0.3006	0.4903	0.3955	0	1	0
4831407H17Rik	Z00026788-1	2.4362	2.6738	1.3914	1.1955	1.2761	1.1946	1.2366	1.2327	1.2967	1.2686	1.2523	1.2427	1.3115	1.2354	1.2828	0.9288	0.7714	0.6952	0.7993	0.9194	0.7998	0.9072	0.8718	0.9951	0.6952	2.6738	1.7857	0.1972	0.4609	0.3291	0	1	0
4831410D14	Z00026072-1	1.0267	3.391	1.2411	1.3934	1.2757	1.3348	1.2665	1.2591	1.2204	1.4195	1.1849	1.2336	1.2918	1.2136	1.2846	2.0742	0.8572	0.681	0.6685	0.9051	0.8768	0.893	0.8576	1.9631	0.6685	3.391	3.2406	0.8183	0.2343	0.5263	1	0	1
4831426I19Rik	Z00052836-1	2.2254	2.0993	3.3466	2.5993	2.463	3.3458	3.1242	2.5172	2.3501	3.112	3.0349	2.4993	2.374	2.305	2.1692	3.3591	1.9701	1.8988	2.2233	3.5229	3.2066	3.3008	3.0379	1.9378	1.8988	3.5229	0.7287	1.0364	0.1877	0.6121	1	0	1
4831440D22Rik	Z00027962-1	2.0572	2.2708	2.0421	2.1794	2.058	2.0824	2.1157	2.2689	1.9339	2.0044	1.8866	2.0471	1.7164	1.5727	2.0483	1.5745	2.1815	2.2336	1.7282	1.5745	1.5489	1.7472	1.3354	2.2462	1.3354	2.2708	0.1952	0.1653	0.2746	0.22	0	1	1
4831440E17Rik	Z00031349-1	3.1258	3.1928	3.35	3.2461	3.1345	3.0915	3.3287	3.0346	3.234	3.0292	3.1496	2.8388	2.9171	2.8086	3.0328	2.0286	2.6979	2.5643	2.6369	2.2565	1.9154	1.6634	1.7649	2.0639	1.6634	3.35	0.4341	0.1998	0.3646	0.2822	1	0	1
4832428D23Rik	Z00026631-1	1.2614	1.2439	1.7686	1.8157	1.2962	1.617	1.2939	1.2491	1.2447	1.483	1.1358	1.7608	1.2642	1.1982	1.3383	0.963	0.9057	0.8601	0.8335	0.9791	0.659	0.9255	0.906	1.9648	0.659	1.9648	0.4695	0.2067	0.3135	0.2601	0	0	1
4833403I15Rik	Z00034877-1	1.256	1.2667	1.3025	1.4708	1.2043	1.266	1.2932	1.2402	1.2634	1.2117	1.2826	1.3093	1.0642	1.2253	1.2603	0.9517	0.8944	0.7181	0.8223	0.9423	0.9141	0.9302	0.8948	0.7686	0.7181	1.4708	0.1332	0.2546	0.1854	0.22	1	1	0
4833403J16Rik	Z00078124-1	3.3884	3.417	3.2593	3.3232	3.4976	3.4273	3.3022	3.4832	3.2164	3.4363	3.3252	3.8217	3.354	3.2562	3.006	2.8888	2.9198	3.1615	3.1717	2.9393	2.9477	2.7496	2.8288	3.0257	2.7496	3.8217	0.2476	0.062	0.2238	0.1429	0	0	1
4833405L11Rik	Z00076274-1	1.3858	1.436	1.3477	1.6305	1.6306	1.4879	1.7711	1.3672	1.3718	1.7923	1.3458	1.4707	1.357	1.4408	1.6133	1.3444	1.4184	1.2989	1.7797	1.5272	1.3811	1.3831	1.3165	1.0831	1.0831	1.7923	0.1176	0.1643	0.2716	0.218	0	0	1
4833408A19Rik	Z00076104-1	2.1705	2.2589	2.4308	3.163	2.2745	2.7468	2.4201	2.351	2.4391	2.6554	2.329	2.2317	2.5693	2.4377	2.3316	1.6075	1.9909	1.9661	1.963	1.7628	1.7687	1.5538	1.6821	1.3912	1.3912	3.163	0.6537	0.1978	0.2602	0.229	1	0	1
4833408D11Rik	Z00073832-1	2.8025	2.8191	2.7172	2.9627	2.7263	2.7465	2.74	2.7024	2.9327	2.7435	2.7403	2.7547	2.7133	2.4976	2.748	2.2746	2.4104	2.4803	2.116	1.6017	2.4196	2.2637	2.1903	2.0708	1.6017	2.9627	0.2228	0.2016	0.2834	0.2425	0	0	1
4833409A17Rik	Z00019962-1	2.0779	2.4873	2.2292	2.337	2.6665	2.9158	3.7023	4.0532	2.6557	2.6612	3.3637	2.6484	3.3701	3.2727	2.3331	1.9023	2.6068	2.8833	3.1091	2.2437	1.661	2.3137	2.2149	2.8946	1.661	4.0532	1.3518	0.3688	0.2701	0.3195	0	0	1
4833411C07Rik	Z00026776-1	1.2519	1.506	1.2554	1.2775	1.2617	1.2398	2.3517	1.2337	1.3034	1.4528	1.128	1.1817	1.2636	1.319	1.2537	0.9528	0.917	0.6977	0.8449	0.965	0.8496	0.9528	0.756	1.7818	0.6977	2.3517	0.9237	0.3246	0.5203	0.4225	0	0	0
4833412C05Rik	Z00028050-1	2.5626	1.5315	1.6101	1.4471	1.5407	1.284	1.3681	1.3597	3.2469	1.3033	1.4179	1.9739	2.6011	3.1679	2.3826	1.351	0.8503	0.793	1.9529	0.8231	0.8332	3.0503	3.1142	2.4751	0.793	3.2469	1.5065	0.9094	0.2303	0.5699	1	0	1
4833412L08Rik	Z00028054-1	3.3088	3.2007	3.3932	3.1802	3.2717	3.5293	3.1645	3.2234	3.3242	3.293	3.1662	3.1535	3.0847	3.0029	3.2409	3.3457	2.8	3.1542	2.9614	2.7288	2.7331	2.617	2.7609	2.8521	2.617	3.5293	0.1729	0.156	0.1513	0.1537	0	0	1
4833413D08Rik	Z00070894-1	1.1587	1.236	1.4559	1.2283	1.2114	1.1618	1.2659	1.2121	1.2762	1.2545	1.0944	1.2134	1.2391	1.1941	1.1828	1.064	1.0067	0.8304	0.9346	1.0546	1.0965	1.0425	1.0071	1.8698	0.8304	1.8698	0.2458	0.1893	0.3735	0.2814	0	1	0
4833413E03Rik	Z00036791-1	0.9065	1.1123	0.9262	1.3737	1.2946	1.7597	1.3653	1.3765	1.4149	1.1034	1.6432	1.2485	1.3371	1.2528	1.1437	1.1163	0.7752	0.7071	0.7704	0.8599	0.9551	0.9818	0.9697	0.4831	0.4831	1.7596	0.3323	0.1932	0.3098	0.2515	0	0	1
4833413O15Rik	Z00043335-1	1.2811	1.3236	1.305	1.392	1.344	1.273	1.3286	1.3379	1.9867	2.7368	1.2568	1.298	1.2874	1.3601	2.7463	0.9989	0.9415	0.7653	0.8694	0.9895	0.9233	0.9773	0.9419	1.8718	0.7653	2.7463	1.7709	0.2209	0.2494	0.2352	0	1	0
4833414E09Rik	Z00047597-1	2.6798	2.6428	2.8082	2.673	2.8267	2.8082	2.5996	3.0664	3.0504	2.9855	2.6775	3.1003	2.8368	2.8358	3.0753	1.0378	2.6249	2.7207	2.1986	2.4256	2.5042	1.8669	2.2116	2.5525	1.0378	3.1003	0.2914	0.3444	0.6426	0.4935	0	0	1
4833418A01Rik	Z00053364-1	3.4343	3.4269	3.716	3.3046	3.3066	3.3233	3.6192	3.5426	3.5682	3.525	3.4647	3.5252	3.4402	3.1081	3.6778	3.5854	3.386	3.4215	3.4978	3.169	3.2271	3.1222	3.1417	3.159	3.1081	3.716	0.1098	0.0698	0.1828	0.1263	1	0	1
4833418N02Rik	Z00029414-1	2.3591	2.133	2.4161	3.3605	2.7383	2.9055	2.9519	2.8909	2.8582	2.8819	2.8416	2.6503	3.084	2.7202	2.7469	2.0223	2.3417	2.561	2.1923	2.6293	2.5713	2.5406	2.6842	2.6513	2.0223	3.3605	0.3417	0.4312	0.3	0.3656	1	0	1
4833418N17Rik	Z00026216-1	1.0398	1.101	1.5131	1.4349	1.3695	1.3233	1.3477	1.1992	1.3628	2.4735	1.3195	1.1241	1.3615	1.3052	1.2512	0.8534	0.8501	0.9335	1.0131	2.1575	0.8814	0.8836	1.1614	1.1258	0.8501	2.4735	1.147	0.3322	0.2013	0.2668	1	1	0
4833419E13Rik	Z00050436-1	1.4889	1.9649	2.3517	1.3884	2.0845	1.2936	1.3565	1.8196	1.404	2.1999	1.904	2.4051	1.2715	1.4004	1.7727	1.4155	0.9391	0.7099	1.4061	0.9453	0.8884	0.8852	0.9054	1.9132	0.7099	2.4051	0.7653	0.5122	0.4574	0.4848	0	0	1
[truncated: 23,377 more rows]
