# Supplementary material for: Responsiveness of genes to manipulation of transcription factors in ES cells is associated with histone modifications and tissue specificity
Source: BMC Genomics. 2011 Feb 9;12:102. doi: 10.1186/1471-2164-12-102 (PMC3044670; doi:10.1186/1471-2164-12-102)
Supplement: Additional file 11 — Predicting tissue specificity (information) with regression analysis. [file 1471-2164-12-102-S11.XLS]

## Sheet: Sheet1
Additional File 11. Predicting tissue specificity (information) with regression analysis
Predictors (factors)	GNF database				NIA database
	Regression coefficient	SE	t	p	Regression coefficient	SE	t	p
Constant	0.35004	0.01398	25.04	0	0.23201	0.01065	21.78	0
Responsiveness*	0.65429	0.02635	24.83	0	1.59482	0.02119	75.25	0
CpG island	-0.22107	0.01223	-18.08	0	-0.180188	0.009314	-19.35	0
TATA	0.23497	0.01956	12.01	0	0.06114	0.0145	4.22	0
TATA*CpG island	-0.16658	0.02739	-6.08	0	0.0115	0.02107	0.55	0.585
R-square, %	10.5				28.54
* Gene responsiveness is measured by Bi which combines up-regulation and down-regulation effects
