# Supplementary material for: Responsiveness of genes to manipulation of transcription factors in ES cells is associated with histone modifications and tissue specificity
Source: BMC Genomics. 2011 Feb 9;12:102. doi: 10.1186/1471-2164-12-102 (PMC3044670; doi:10.1186/1471-2164-12-102)
Supplement: Additional file 12 — Characterization of responsive and non-responsive genes. Proportion of genes with chromatin modifications, binding of transcription factors (TFs), and TF binding motifs in promoters. [file 1471-2164-12-102-S12.XLS]

## Sheet: Sheet1
Additional File 12: Characterization of responsive and non-responsive genes
Proportion of genes with chromatin modifications, binding of transcription factors (TFs), and TF binding motifs in promoters
Characteristics	Chromatin modification, transcription factor	Distance from TSS, bp	Genes with CpG islands				Genes with no CpG islands
			Respon-sive	Non-respon-sive	t	p	Respon-sive	Non-respon-sive	t	p
Chromatin	H3K4me3	<1000	0.972098	0.971268	0.223607	0.819	0.312654	0.10893	18.0261	0
modifications	H3K27me3	<1000	0.439063	0.099001	41.5205	0	0.052211	0.029132	4.01373	0
	H3K36me3	n/a	0.194676	0.447064	24.7744	0	0.060197	0.057631	0.360555	0.72
	H3K9me3	<5000	0.2658	0.0855	24.18	0	0.04668	0.01868	5.55968	0
	Cdx2	300-15000	0.000321	0	1.43178	0.152	0.001229	0.003167	1.26886	0.204
	Pou5f1	300-15000	0.028865	0.063086	7.08378	0	0.009828	0.0057	1.61245	0.107
	Sox2	300-15000	0.010584	0.012804	0.932738	0.352	0.006143	0.00285	1.71756	0.086
	Nanog	300-15000	0.010584	0.028888	5.61338	0	0.0086	0.011083	0.806226	0.419
	Stat3	300-15000	0.018922	0.023579	1.45258	0.147	0.010442	0.004117	2.62869	0.009
	Smad1	300-15000	0	0	0	1	0	0	0	1
	Klf4	300-15000	0.154266	0.227202	8.32827	0	0.041155	0.026282	2.8	0.005
	Zfx	300-15000	0.148813	0.318863	17.9794	0	0.04484	0.025649	3.56791	0
	E2f1	300-15000	0.223541	0.498907	26.5827	0	0.070025	0.049715	2.88271	0.004
	Myc	300-15000	0.059012	0.183635	16.5412	0	0.018428	0.01235	1.67033	0.095
	Mycn	300-15000	0.12925	0.323392	20.7229	0	0.029484	0.025016	0.911043	0.362
	Esrrb	300-15000	0.07152	0.091037	3.21248	0.001	0.032555	0.014566	4.14849	0
Binding of	Tcfcp2l1	300-15000	0.101988	0.139444	5.15461	0	0.049754	0.027866	3.8923	0
transcription	Ctcf	300-15000	0.042976	0.056527	2.79285	0.005	0.016585	0.018049	0.360555	0.715
factors to	Cdx2	<300	0.1517	0.148969	0.34641	0.726	0.152948	0.136162	1.57797	0.115
promoters	Pou5f1	<300	0.116742	0.078389	6.11964	0	0.087838	0.036415	7.50533	0
	Sox2	<300	0.128608	0.073392	8.80568	0	0.103194	0.050982	6.79485	0
	Nanog	<300	0.228031	0.137258	11.2174	0	0.18059	0.09278	8.84308	0
	Stat3	<300	0.09365	0.051062	7.93599	0	0.081695	0.029449	8.12712	0
	Smad1	<300	0.046504	0.014834	9.29301	0	0.035012	0.008866	6.51537	0
	Klf4	<300	0.29025	0.228919	6.50846	0	0.256142	0.128562	11.2241	0
	Zfx	<300	0.26331	0.279044	1.61555	0.106	0.218673	0.132679	7.69675	0
	E2f1	<300	0.334509	0.352436	1.72627	0.085	0.300983	0.182077	9.45463	0
	Myc	<300	0.095895	0.14569	6.81029	0	0.070025	0.046548	3.39264	0.001
	Mycn	<300	0.202053	0.223298	2.36432	0.018	0.132064	0.093097	4.1497	0
	Esrrb	<300	0.481078	0.38679	8.78977	0	0.388206	0.225142	12.0723	0
	Tcfcp2l1	<300	0.539448	0.427077	10.3759	0	0.429361	0.275174	10.8977	0
	Ctcf	<300	0.588198	0.589319	0.1	0.917	0.558354	0.431919	8.35703	0
	Brg1	<1000	0.13823	0.164897	3.36601	0.001	0.033784	0.020266	2.84781	0.005
	GABP	<500	0.319436	0.569332	23.5491	0	0.207617	0.152628	4.79375	0
Trancription	NRF1	<500	0.182168	0.309963	13.3323	0	0.017199	0.01425	0.787401	0.43
factor binding	YY1	<500	0.175112	0.342598	17.2009	0	0.109337	0.10418	0.547723	0.583
motifs in	SREBP1	<500	0.088518	0.169425	10.6471	0	0.11855	0.116846	0.173205	0.862
promoters	MIT008	<500	0.049711	0.088851	6.77791	0	0.012899	0.00665	2.19773	0.028
	TATA	<500	0.111289	0.093067	2.79464	0.005	0.281941	0.299873	1.28841	0.197
