# Supplementary material for: Responsiveness of genes to manipulation of transcription factors in ES cells is associated with histone modifications and tissue specificity
Source: BMC Genomics. 2011 Feb 9;12:102. doi: 10.1186/1471-2164-12-102 (PMC3044670; doi:10.1186/1471-2164-12-102)
Supplement: Additional file 14 — Difference between responsive and non-responsive genes in the strength of H3K4 and H3K27 tri-methylation in promoters. [file 1471-2164-12-102-S14.XLS]

## Sheet: Sheet1
Additional File 14. Difference between responsive and non-responsive genes in the strength* of H3K4 and H3K27 tri-methylation in promoters
Strength of histone methylation is measured by the number of ChIP-seq tags within 1 Kb from transcription start site (TSS) for H3K4me3
and within 3 Kb from TSS for H3K27me3; data from Mikkelsen et al. (2007).
					Number of ChIP-seq tags in promoters
Histone 3 methylation type	CpG islands	H3K4me3 (yes/no)	H3K27me3 (yes/no)	Number of genes	Responsive genes	Non-responsive genes	Distance from TSS, bp	t	p
H3K4me3	1	1	1	1968	109.41 ± 1.80	97.47 ± 2.66	<1000	3.71753	0
H3K4me3	1	1	0	7281	156.35 ± 2.10	211.21 ± 1.15	<1000	22.9026	0
H3K4me3	0	1	0	743	54.22 ± 2.08	57.6 ± 2.58	<1000	1.0198	0.309
H3K4me3	0	0	0	3864	6.55 ± 0.14	4.62 ± 0.09	<1000	11.4381	0
H3K27me3	1	1	1	1968	145.64 ± 2.91	136.80 ± 4.30	<3000	1.70294	0.089
H3K27me3	1	1	0	7281	26.81 ± 0.30	16.31 ± 0.16	<3000	30.9969	0
H3K27me3	0	1	0	743	27.15 ± 0.77	23.04 ± 0.95	<3000	3.35708	0.001
H3K27me3	0	0	0	3864	21.21 ± 0.45	17.72 ± 0.29	<3000	6.49846	0
