# Supplementary material for: Responsiveness of genes to manipulation of transcription factors in ES cells is associated with histone modifications and tissue specificity
Source: BMC Genomics. 2011 Feb 9;12:102. doi: 10.1186/1471-2164-12-102 (PMC3044670; doi:10.1186/1471-2164-12-102)
Supplement: Additional file 15 — Regression analysis of the effect of various factors on the TF-responsiveness of genes. [file 1471-2164-12-102-S15.XLS]

## Sheet: Sheet1
Additional File 15. Regression analysis of the effect of various factors on gene responsiveness*
Gene set	Predictors (factors)	Distance from TSS, bp	Comment	Regression coefficient	SE	t	p
Genes with	Constant	n/a		0.329656	0.003305	99.75	0
CpG islands	H3K27me3 (y/n)	<1000	ChIP-seq	0.09212	0.00454	20.29	0
(R-square = 37.51%)	H3K36me3 (y/n)	n/a	ChIP-seq	-0.039905	0.002908	-13.72	0
	H3K9me3 (y/n)	<5000	ChIP-seq	0.026449	0.003725	7.1	0
	H3K4me3 (N tags)	<1000	ChIP-seq	-0.00027941	1.534e-05	-18.21	0
	H3K27me3 (N tags)	<3000	ChIP-seq	0.00033555	2.577e-05	13.02	0
	Zfx	<300	ChIP-seq	-0.014133	0.002948	-4.79	0
	E2f1	<300	ChIP-seq	-0.026228	0.00275	-9.54	0
	Myc	<300	ChIP-seq	-0.001245	0.003999	-0.31	0.756
	Mycn	<300	ChIP-seq	-0.012904	0.0033	-3.91	0
	GABP	<300	TF motif	-0.029809	0.002524	-11.81	0
	NRF1	<300	TF motif	-0.018484	0.002776	-6.66	0
	YY1	<300	TF motif	-0.024387	0.002728	-8.94	0
Genes without	Constant	n/a		0.326379	0.003644	89.56	0
CpG islands	H3K4me3	<1000	ChIP-seq	0.03103	0.006478	4.79	0
(R-square = 2.22%)	Pou5f1	300-15000	ChIP-seq	0.02876	0.01153	2.49	0.013
	Nanog	300-15000	ChIP-seq	0.028346	0.008017	3.54	0
	Stat3	300-15000	ChIP-seq	0.03496	0.012	2.91	0.004
	Klf4	300-15000	ChIP-seq	0.017657	0.007499	2.35	0.019
	Zfx	300-15000	ChIP-seq	-0.010862	0.007833	-1.39	0.166
	E2f1	300-15000	ChIP-seq	-0.028315	0.007327	-3.86	0
	Esrrb	300-15000	ChIP-seq	0.020775	0.006272	3.31	0.001
	Tcfcp2l1	300-15000	ChIP-seq	0.005314	0.00591	0.9	0.369
	Ctcf	300-15000	ChIP-seq	0.009818	0.005169	1.9	0.058
* Gene responsiveness is measured by Bi which combines up-regulation and down-regulation effects
